# Supplementary material for: RUNX1 interacts with lncRNA SMANTIS to regulate monocytic cell functions
Source: Commun Biol. 2024 Sep 13;7:1131. doi: 10.1038/s42003-024-06794-2 (PMC11399395; doi:10.1038/s42003-024-06794-2)
Supplement: Supplementary file 3 — Supplementary Data 1 [file 42003_2024_6794_MOESM3_ESM.xlsx]

## Sheet: Supplementary Data 1
Supplementary Data 1: Differentially expressed genes from iPSC-monocyte-macrophage differentiation (day 15 versus day 0)
Gene name	baseMean	log2FoldChange	lfcSE	stat	pvalue	padj
PAG1	263.527	51.5708	3.16584	16.2898	1.16667e-59	4.67722e-57
DEFA1	125.524	43.4483	4.2789	10.1541	3.17814e-24	1.62389e-22
MMP13	135.266	42.8275	3.27143	13.0914	3.68828e-39	5.12598e-37
CCL20	491.734	42.1424	3.12813	13.472	2.28442e-41	3.66333e-39
CGA	50.4706	29.1453	7.24087	4.02511	5.69486e-05	0.00027823
RAB35	328.923	25.0438	7.21344	3.47183	0.000516926	0.00205264
RASA4	344.855	24.9923	2.71059	9.22026	2.9637e-20	1.04014e-18
PF4V1	71.978	22.1661	3.32939	6.6577	2.78147e-11	3.60605e-10
IL1B	42396.2	16.66	2.35348	7.07888	1.45323e-12	2.21621e-11
S100A9	6956.99	15.9401	1.55019	10.2827	8.43545e-25	4.50907e-23
SRGN	9042.95	15.9248	1.61553	9.85734	6.37147e-23	2.93214e-21
CSF1R	10536.5	15.7459	1.48716	10.5879	3.39256e-26	1.98665e-24
MPO	30555.4	15.679	1.1596	13.521	1.17585e-41	1.94547e-39
LSP1	6229.04	15.6503	1.47524	10.6086	2.71709e-26	1.60009e-24
IKZF1	4474.71	15.5235	1.8426	8.42479	3.61384e-17	9.48839e-16
ITGB2	7381.68	15.3585	1.48489	10.3432	4.49396e-25	2.4525e-23
RIN2	9001.21	15.1405	2.00743	7.54221	4.62069e-14	8.53968e-13
IL1RN	4648.97	15.0752	1.71818	8.77398	1.72458e-18	5.27934e-17
COL3A1	7320.71	14.9762	2.42898	6.16564	7.01977e-10	7.55504e-09
CCL3	11263.6	14.9718	2.06067	7.26552	3.71614e-13	6.08566e-12
BPI	2354.17	14.8435	1.71027	8.67906	3.9904e-18	1.1651e-16
HP	1862.03	14.7935	1.51723	9.7503	1.83921e-22	8.12333e-21
S100A8	2667.97	14.7249	1.6525	8.91072	5.07019e-19	1.62114e-17
OLR1	2560.87	14.622	1.63038	8.96843	3.00766e-19	9.81232e-18
WDFY4	2698.99	14.5823	1.47816	9.8652	5.89169e-23	2.71735e-21
FYB1	2977.12	14.5766	1.47614	9.87479	5.35467e-23	2.47514e-21
CCL4	9384.11	14.5659	2.1493	6.77704	1.22661e-11	1.66588e-10
CCR1	3609.56	14.5391	1.56782	9.27343	1.8025e-20	6.5351e-19
RAB7B	4564.95	14.4659	1.53369	9.43208	4.02038e-21	1.54636e-19
STAB1	12457.5	14.4549	1.5103	9.5709	1.05982e-21	4.34067e-20
CXCL8	50717.9	14.4179	1.72919	8.33793	7.56026e-17	1.90119e-15
OLFM4	1379.27	14.3604	1.69587	8.46784	2.49976e-17	6.7242e-16
C1QC	6917.33	14.2221	1.57236	9.04511	1.49514e-19	4.98706e-18
PLEK	12328.6	14.1218	1.20522	11.7171	1.0415e-31	9.08456e-30
MNDA	1856.22	14.0992	1.52121	9.26839	1.88972e-20	6.80398e-19
MMRN1	1321	14.0689	2.3439	6.00234	1.94492e-09	1.97015e-08
PTPRE	3063.46	14.006	1.4916	9.38988	6.00688e-21	2.26039e-19
CLEC10A	1388.84	13.9731	1.61115	8.67274	4.21862e-18	1.23001e-16
PRTN3	936.346	13.884	1.59698	8.69389	3.5023e-18	1.0298e-16
PIK3CG	1281.06	13.8721	1.49624	9.27134	1.83826e-20	6.64163e-19
TUBB1	995.084	13.8476	1.74334	7.94311	1.97168e-15	4.21575e-14
PTPN7	1324.89	13.7936	1.56746	8.79997	1.3685e-18	4.22654e-17
HBG2	1091.17	13.7703	1.62939	8.45119	2.88344e-17	7.67703e-16
EVI2B	1425.99	13.7691	1.48495	9.27241	1.81988e-20	6.58663e-19
BIN2	1188.52	13.7561	1.50773	9.12367	7.26192e-20	2.48996e-18
XIRP1	836.634	13.7174	1.8664	7.34967	1.98691e-13	3.36757e-12
SASH3	1336.47	13.6883	1.50335	9.10524	8.60761e-20	2.94168e-18
CLEC5A	2557	13.6146	1.56747	8.68568	3.76489e-18	1.10389e-16
CSF2RB	1982.74	13.5661	1.56523	8.66716	4.43018e-18	1.28629e-16
APBB1IP	990.555	13.5659	1.56779	8.65288	5.02156e-18	1.45395e-16
TNF	2185.65	13.5624	2.24776	6.03373	1.60215e-09	1.63725e-08
MS4A3	887.758	13.5501	1.53165	8.84676	9.00934e-19	2.83285e-17
LST1	956.516	13.5456	1.47933	9.15659	5.35613e-20	1.84866e-18
CCL4L2	4825.98	13.5047	2.20016	6.13803	8.35528e-10	8.87983e-09
CHI3L1	879.402	13.4828	1.60129	8.41994	3.76677e-17	9.87748e-16
RNASE2	857.186	13.4741	1.53216	8.7942	1.44067e-18	4.44283e-17
NCF1C	891.396	13.4698	1.53269	8.7883	1.51838e-18	4.66867e-17
ITGB7	1096.19	13.3825	1.65579	8.08226	6.35795e-16	1.45015e-14
TIFAB	1405.88	13.3679	1.70039	7.86166	3.79081e-15	7.90269e-14
SIGLEC5	1089.15	13.3596	1.58288	8.44004	3.17228e-17	8.4138e-16
OAS3	861.325	13.3367	1.75993	7.57798	3.50979e-14	6.61561e-13
TNFRSF1B	1518.57	13.3232	1.65868	8.03239	9.55929e-16	2.13136e-14
P2RX7	1577.24	13.3002	2.04134	6.51541	7.24938e-11	8.95837e-10
NCF4	1736.06	13.2593	1.48941	8.90242	5.4643e-19	1.73915e-17
TMIGD3	1511.84	13.1921	1.47829	8.92387	4.50265e-19	1.4508e-17
CYTH4	1573.99	13.1859	1.51381	8.71038	3.02863e-18	9.00683e-17
C3AR1	1747.86	13.1694	1.52448	8.63867	5.6873e-18	1.63988e-16
CCL3L1	3395.78	13.1496	2.13522	6.15844	7.34632e-10	7.87397e-09
RETN	632.577	13.1233	1.56448	8.38832	4.93122e-17	1.27229e-15
CD93	2454.83	13.1118	1.56815	8.36134	6.20089e-17	1.57454e-15
VSIG4	1841.37	13.0666	1.53949	8.48757	2.11e-17	5.72005e-16
TYROBP	2146.84	13.0478	1.49157	8.74769	2.17762e-18	6.59839e-17
FPR2	703.411	13.0143	1.62595	8.00408	1.20362e-15	2.64683e-14
ITGAM	3468.43	13.0086	1.46826	8.85983	8.0134e-19	2.52731e-17
LAPTM5	9522.48	12.9769	0.975976	13.2964	2.43039e-40	3.64507e-38
TRPM2	999.452	12.9385	1.85108	6.98969	2.75496e-12	4.04909e-11
BCL2A1	1534.47	12.8745	1.78159	7.22643	4.9585e-13	7.98223e-12
GAPT	582.97	12.8501	1.47544	8.70935	3.05623e-18	9.06305e-17
PSTPIP1	600.447	12.798	1.51406	8.45275	2.8451e-17	7.58464e-16
VSIR	788.643	12.7611	1.51031	8.44933	2.92974e-17	7.79035e-16
CD1C	424.65	12.7231	1.62881	7.81128	5.66084e-15	1.16039e-13
CX3CR1	462.778	12.6872	1.95634	6.48518	8.86272e-11	1.08811e-09
CASP1	1503.26	12.664	1.51201	8.37561	5.49398e-17	1.40877e-15
CSF3R	840.981	12.6547	1.76158	7.18373	6.7835e-13	1.07704e-11
FCGR2A	8272.92	12.6279	1.4327	8.81408	1.20668e-18	3.75458e-17
MYO1G	821.922	12.6156	1.5499	8.13959	3.96633e-16	9.34306e-15
MS4A6A	1669.77	12.613	1.58506	7.95745	1.75617e-15	3.78995e-14
EPX	1095.51	12.5742	1.65811	7.58348	3.36413e-14	6.3583e-13
ASGR2	2622.85	12.5691	1.04169	12.066	1.59674e-33	1.56278e-31
RGS1	1914.71	12.5525	1.68672	7.44196	9.92038e-14	1.74671e-12
GPR84	850.906	12.5024	1.64769	7.58782	3.25323e-14	6.15987e-13
ALOX5AP	709.53	12.4551	1.75318	7.10432	1.20914e-12	1.86304e-11
SUCNR1	704.101	12.4333	1.48644	8.36445	6.03953e-17	1.53731e-15
PPBP	3384.37	12.3994	1.76354	7.03098	2.05088e-12	3.06705e-11
IL7R	29232.2	12.3721	0.989195	12.5073	6.81199e-36	7.71791e-34
CCL4L1	1920.87	12.3604	2.22793	5.54793	2.89063e-08	2.43381e-07
TAGAP	567.079	12.3267	1.53616	8.02432	1.02091e-15	2.26656e-14
EMP1	437.349	12.3068	1.62937	7.5531	4.25021e-14	7.91108e-13
ARID5B	3009.87	12.2902	1.58074	7.77495	7.548e-15	1.5277e-13
CD48	568.257	12.2618	1.52227	8.05492	7.95335e-16	1.79441e-14
LGALS9	526.487	12.229	1.5467	7.90647	2.64794e-15	5.59287e-14
ABCC3	391.075	12.2014	1.64267	7.42783	1.10397e-13	1.93399e-12
RGS18	461.867	12.1811	1.58218	7.69892	1.37217e-14	2.70886e-13
CCRL2	1134.19	12.1264	1.61547	7.50644	6.07558e-14	1.10521e-12
RASGRP3	537.899	12.0826	1.56152	7.73772	1.01217e-14	2.02502e-13
SH3TC1	784.779	12.0729	1.47183	8.20263	2.35187e-16	5.63557e-15
ZNF366	453.555	12.0458	1.96112	6.1423	8.13376e-10	8.65567e-09
CES1	343.43	12.0242	1.55682	7.72355	1.13135e-14	2.25051e-13
LILRB2	842.417	12.0217	1.56485	7.68234	1.56204e-14	3.07786e-13
CYSLTR1	397.76	12.0182	1.48167	8.11127	5.00939e-16	1.16422e-14
PLD4	351.029	11.9711	1.60017	7.48113	7.36848e-14	1.32309e-12
TREM2	686.451	11.9698	1.55992	7.67333	1.67584e-14	3.29277e-13
SIGLEC14	535.412	11.9624	1.49728	7.98939	1.35611e-15	2.9634e-14
SIGLEC1	1564.97	11.9611	1.6304	7.33632	2.19552e-13	3.70008e-12
JAML	494.257	11.9526	1.59286	7.50388	6.1958e-14	1.12495e-12
CTSS	5382.08	11.947	1.07992	11.0629	1.89857e-28	1.29769e-26
ACSL5	567.277	11.9414	1.48026	8.06712	7.19742e-16	1.63092e-14
IL6	3121.37	11.8816	2.60839	4.55516	5.23453e-06	3.101e-05
SNX20	330.693	11.8753	1.50474	7.89189	2.97642e-15	6.24239e-14
LAT2	1791.78	11.7672	1.05433	11.1609	6.33793e-29	4.49411e-27
BTG2	15426.4	11.7597	1.01375	11.6003	4.10849e-31	3.51023e-29
CCR2	231.769	11.755	1.9594	5.99931	1.98163e-09	2.00636e-08
GRAP2	275.302	11.7492	1.76939	6.64027	3.13105e-11	4.0292e-10
HOXB4	255.687	11.7273	1.48929	7.87437	3.42461e-15	7.1536e-14
MAP3K5-AS2	357.918	11.7249	1.5816	7.41332	1.23175e-13	2.14343e-12
CD1E	182.909	11.7079	2.00442	5.84104	5.18763e-09	4.85833e-08
SLAMF7	1194.23	11.6691	1.75459	6.65061	2.91885e-11	3.77242e-10
EVI2A	1647.2	11.6656	1.44169	8.09165	5.88602e-16	1.35587e-14
C11orf21	274.783	11.6631	1.61505	7.22148	5.14255e-13	8.25938e-12
SELP	304.226	11.6376	1.95067	5.96595	2.43218e-09	2.4266e-08
PLVAP	203.181	11.6128	1.67934	6.91511	4.67516e-12	6.68402e-11
SLFN11	2790.52	11.6094	1.3761	8.43647	3.27077e-17	8.66401e-16
IL18RAP	216.292	11.5593	1.52174	7.59611	3.05165e-14	5.79396e-13
DNAAF4-CCPG1	253.371	11.4944	1.96744	5.84233	5.14743e-09	4.82285e-08
S100B	3660.05	11.4776	0.881333	13.0231	9.04734e-39	1.20904e-36
NCF1	1604.73	11.4578	0.975207	11.7491	7.1415e-32	6.33527e-30
LY86	395.441	11.4396	1.49098	7.67253	1.68642e-14	3.31044e-13
HBE1	282.033	11.4395	1.85256	6.17497	6.61781e-10	7.15197e-09
C1QA	2929.43	11.4241	1.63137	7.00276	2.50968e-12	3.70796e-11
DHRS9	280.589	11.3925	1.51732	7.50832	5.98888e-14	1.09039e-12
PADI4	549.121	11.3558	1.53073	7.41853	1.18425e-13	2.06595e-12
FCGR1BP	466.777	11.3333	1.52307	7.44107	9.98728e-14	1.757e-12
CAVIN2	533.834	11.3128	1.64835	6.8631	6.7382e-12	9.46572e-11
NCF1B	159.443	11.2785	1.73198	6.51189	7.42093e-11	9.16493e-10
TRAF3IP3	210.811	11.2627	1.50397	7.48862	6.96032e-14	1.25412e-12
NLRC4	262.967	11.2591	1.52702	7.37326	1.66507e-13	2.84989e-12
CYBB	21881.8	11.2306	0.36065	31.1398	6.97949e-213	1.45501e-208
GPNMB	4566.28	11.1919	2.66277	4.20311	2.63269e-05	0.000137278
LOC107987423	209.842	11.186	1.53587	7.28316	3.26089e-13	5.3824e-12
LYZ	18564.9	11.185	0.528624	21.1588	2.29042e-99	3.97903e-96
GPR183	1012.36	11.1564	1.5707	7.10284	1.22217e-12	1.88172e-11
SYNE3	1843.42	11.1521	0.88698	12.5732	2.96631e-36	3.45467e-34
MIR223HG	214.497	11.1518	1.65304	6.74623	1.51732e-11	2.04075e-10
CACNA2D4	268.565	11.1509	1.48198	7.52432	5.29961e-14	9.71689e-13
ARAP2	286.728	11.1447	2.00423	5.56059	2.68871e-08	2.27759e-07
P2RY12	218.913	11.139	1.52491	7.30472	2.77835e-13	4.62992e-12
PRG3	500.913	11.125	1.74398	6.37911	1.78126e-10	2.10033e-09
CSTA	238.474	11.1169	1.54745	7.18402	6.76894e-13	1.07555e-11
P2RY6	235.298	11.1081	1.53148	7.25318	4.07099e-13	6.60966e-12
DOK2	295.466	11.1071	1.55676	7.13477	9.69488e-13	1.51053e-11
ARHGDIB	10617.4	11.1065	0.687734	16.1494	1.14674e-58	4.26893e-56
ADAMDEC1	538.109	11.1005	1.77801	6.2432	4.287e-10	4.78689e-09
SIGLEC9	423.96	11.0974	1.50506	7.37343	1.66294e-13	2.8486e-12
IL4I1	1599.5	11.0457	1.29129	8.55397	1.1893e-17	3.32484e-16
NXF3	147.9	10.9749	1.66026	6.61036	3.83399e-11	4.86767e-10
DEFA1B	87.3378	10.9313	3.40761	3.20792	0.00133701	0.00478007
C5AR1	1574.86	10.9303	1.58257	6.90671	4.96007e-12	7.06302e-11
IRAG2	444.875	10.903	1.44057	7.56852	3.77497e-14	7.07706e-13
MPEG1	8851	10.8989	0.736312	14.8021	1.4208e-49	3.44411e-47
NKG7	187.93	10.8829	1.49879	7.26111	3.83923e-13	6.26753e-12
TNFAIP8L2	223.065	10.8759	1.46916	7.4028	1.3334e-13	2.31067e-12
ICAM2	157.443	10.8711	1.87709	5.79146	6.97779e-09	6.41667e-08
TFEC	1203.6	10.8701	1.09253	9.9495	2.53458e-23	1.19274e-21
CD244	163.837	10.8527	1.51819	7.14842	8.7782e-13	1.37801e-11
PTPN22	233.797	10.8498	1.53162	7.08388	1.40177e-12	2.14243e-11
SLCO2B1	2523.06	10.8383	1.46466	7.39986	1.36332e-13	2.36056e-12
ITGB3	5539.23	10.8351	0.843749	12.8416	9.587e-38	1.21127e-35
GUCY1A1	157.621	10.8199	1.54696	6.99432	2.6654e-12	3.92136e-11
HK3	373.314	10.7785	1.60299	6.72399	1.76817e-11	2.35383e-10
GIMAP6	217.063	10.7701	1.50568	7.15302	8.489e-13	1.33764e-11
C1QB	1628.61	10.7538	1.87357	5.73977	9.48046e-09	8.55951e-08
MIR3142HG	423.989	10.7172	1.96592	5.45152	4.99419e-08	4.05744e-07
GATA1	118.865	10.7142	1.80022	5.95164	2.65474e-09	2.62664e-08
CD36	15113.6	10.7071	0.457339	23.4118	3.23935e-121	9.64724e-118
LUM	446.057	10.667	2.76396	3.85931	0.000113705	0.000524777
CDH5	145.502	10.6576	1.68454	6.32674	2.50395e-10	2.89195e-09
NCF2	4748.12	10.6274	1.14863	9.25224	2.19833e-20	7.86083e-19
MILR1	826.913	10.6272	1.42701	7.44718	9.53575e-14	1.68611e-12
NCKAP1L	5688.7	10.6036	0.574081	18.4706	3.56174e-76	3.09382e-73
HBD	117.992	10.6018	1.81954	5.82664	5.65556e-09	5.26346e-08
C15orf48	444.551	10.5861	1.97986	5.34689	8.9478e-08	7.0364e-07
SPI1	4035.81	10.5827	0.585918	18.0617	6.38615e-73	4.75472e-70
CTSW	101.397	10.5416	1.60438	6.57054	5.01341e-11	6.28092e-10
TNFRSF4	249.188	10.5393	1.76393	5.97485	2.30297e-09	2.30596e-08
IRF8	9314.25	10.5353	1.0492	10.0413	1.00351e-23	4.8885e-22
CEBPE	120.795	10.4989	1.6491	6.36648	1.9341e-10	2.27412e-09
SLC28A3	381.074	10.4795	1.70205	6.15699	7.41413e-10	7.94257e-09
FGR	132.934	10.4628	1.87594	5.57737	2.44175e-08	2.08193e-07
CFH	316.829	10.4495	1.77679	5.88112	4.07494e-09	3.89807e-08
GPR132	941.983	10.4304	1.35958	7.67177	1.6964e-14	3.32689e-13
CCR5	502.656	10.4154	1.68871	6.16767	6.93052e-10	7.46284e-09
LONRF3	663.236	10.3998	1.55568	6.68506	2.30833e-11	3.01893e-10
ARHGAP15	120.186	10.397	1.58814	6.54666	5.88377e-11	7.31855e-10
SLC40A1	618.524	10.3934	1.42526	7.29227	3.04767e-13	5.04645e-12
FGD3	176.662	10.3918	1.87385	5.5457	2.92775e-08	2.46307e-07
RNASE3	109.303	10.3705	1.59462	6.50342	7.8513e-11	9.67924e-10
CXCL10	490.113	10.3612	2.35038	4.40829	1.04191e-05	5.88318e-05
P2RY14	110.13	10.3565	1.607	6.44461	1.15897e-10	1.40308e-09
HOXB3	120.437	10.3494	1.55812	6.64221	3.09017e-11	3.97905e-10
LOC101929599	928.416	10.3319	1.64685	6.2737	3.52565e-10	3.97939e-09
CD300A	942.745	10.3075	1.2058	8.54831	1.24899e-17	3.47633e-16
CASP4	621.244	10.3013	1.42904	7.20851	5.65659e-13	9.05706e-12
PRAM1	538.826	10.2769	1.22836	8.36642	5.93953e-17	1.51371e-15
HPGDS	854.398	10.2458	1.4804	6.921	4.48459e-12	6.43873e-11
DEFA4	76.7866	10.2405	1.60944	6.36281	1.981e-10	2.32272e-09
HECW2-AS1	91.7052	10.24	1.68722	6.06912	1.28613e-09	1.33725e-08
FCGR3A	1409.97	10.2355	1.65418	6.18763	6.10758e-10	6.63149e-09
ZNF263	239.863	10.2331	1.55241	6.59175	4.3468e-11	5.4787e-10
HDC	134.88	10.2307	1.74314	5.86913	4.3809e-09	4.15887e-08
IL2RG	111.875	10.225	1.58297	6.45941	1.05109e-10	1.27767e-09
SIGLEC12	118.921	10.2179	1.49598	6.83024	8.47706e-12	1.17345e-10
HOXB6	122.777	10.212	1.53198	6.66586	2.63112e-11	3.42391e-10
VNN1	143.207	10.2116	2.00433	5.09478	3.49154e-07	2.52474e-06
IL1RL1	210.359	10.195	1.65808	6.1487	7.81213e-10	8.33468e-09
CD274	209.588	10.1802	1.59201	6.39452	1.6105e-10	1.91306e-09
APOBR	916.003	10.1335	1.06815	9.4869	2.38016e-21	9.36212e-20
STAP1	71.5646	10.1329	1.5841	6.39661	1.58862e-10	1.88921e-09
MRC1	19450.7	10.1266	0.754187	13.4272	4.19231e-41	6.51232e-39
CREB3L3	62.2515	10.1255	1.59233	6.3589	2.03209e-10	2.37845e-09
GFI1	448.031	10.1168	1.15685	8.74519	2.22644e-18	6.73651e-17
CEACAM6	100.629	10.1114	1.61	6.28039	3.37729e-10	3.82436e-09
SERPINA1	823.478	10.1028	1.16896	8.64254	5.49776e-18	1.58962e-16
PLB1	125.325	10.0737	1.52458	6.60754	3.90755e-11	4.95202e-10
IL3RA	396.435	10.0603	1.60028	6.28657	3.24563e-10	3.68818e-09
TREML1	97.2371	10.0576	1.71403	5.86785	4.4149e-09	4.18923e-08
IL10RA	2813.83	10.0304	1.14813	8.73628	2.40911e-18	7.26813e-17
CD300LF	130.345	10.0125	1.60216	6.24933	4.12212e-10	4.6201e-09
GP1BA	379.555	10.012	1.50666	6.64516	3.02897e-11	3.90506e-10
TIMD4	225.713	10.005	1.49495	6.69254	2.19331e-11	2.88115e-10
MIR3945HG	418.884	10.0004	1.65017	6.06024	1.35921e-09	1.40552e-08
GIPR	133.244	9.99048	1.67165	5.97642	2.28101e-09	2.28726e-08
SLAMF8	383.808	9.98429	1.653	6.04011	1.54013e-09	1.57697e-08
PRSS57	69.7586	9.98393	1.5741	6.34263	2.2587e-10	2.62763e-09
STING1	262.918	9.98016	1.47979	6.74431	1.53756e-11	2.06531e-10
CD1A	68.7673	9.94768	1.90818	5.21318	1.8563e-07	1.39202e-06
APOC2	90.2788	9.93925	2.01224	4.9394	7.83619e-07	5.35259e-06
GCSAML	438.445	9.93483	1.18654	8.37296	5.61888e-17	1.43903e-15
CD163	4298.15	9.93415	1.45242	6.83971	7.93514e-12	1.10209e-10
CCL3L3	346.824	9.91922	2.93476	3.37991	0.000725097	0.00277767
WNT10B	43.1858	9.90566	2.81051	3.5245	0.000424282	0.00171848
DCANP1	118.308	9.90512	4.20811	2.35382	0.0185817	0.0472292
MLKL	803.31	9.90197	1.73686	5.70106	1.19063e-08	1.06028e-07
LOC105375855	184.773	9.88502	1.56857	6.30191	2.94003e-10	3.36393e-09
LOC107986350	113.778	9.87723	1.62603	6.07444	1.24422e-09	1.29497e-08
HCAR3	84.7566	9.87195	1.94344	5.07962	3.78197e-07	2.71965e-06
AQP9	257.019	9.86764	1.6741	5.89431	3.76255e-09	3.62467e-08
LCP2	8127.9	9.80027	0.720769	13.597	4.17381e-42	7.01704e-40
LOC105378291	52.8749	9.80013	1.60806	6.09439	1.09857e-09	1.15258e-08
PIK3R6	108.177	9.79492	2.23004	4.39226	1.12179e-05	6.30351e-05
SHOC1	46.2012	9.78945	1.64918	5.93596	2.92133e-09	2.86728e-08
TDRD9	54.5326	9.77237	3.68023	2.65537	0.0079222	0.0227988
LRRC25	138.435	9.77035	1.57657	6.19721	5.74717e-10	6.27284e-09
MS4A4A	476.542	9.73158	1.60381	6.0678	1.29675e-09	1.34695e-08
ZEB2	10201.3	9.72571	0.899605	10.8111	3.05014e-27	1.90378e-25
GP5	63.312	9.71921	1.90654	5.09784	3.43558e-07	2.48928e-06
CD207	84.6773	9.70521	2.94889	3.29114	0.000997816	0.00368755
TSPAN32	82.409	9.69254	1.56478	6.1942	5.85819e-10	6.37732e-09
LUCAT1	315.01	9.68878	1.53379	6.31689	2.66874e-10	3.07038e-09
S100A12	92.161	9.68533	1.75035	5.53336	3.14153e-08	2.63547e-07
S100P	96.726	9.66333	1.64182	5.88573	3.963e-09	3.80022e-08
FCGR3B	107.875	9.63378	1.70654	5.64522	1.64971e-08	1.44018e-07
SMPD3	32.8331	9.61262	3.03222	3.17016	0.00152354	0.00535609
RNASE2CP	56.0094	9.61224	1.56921	6.12551	9.03942e-10	9.56573e-09
SLAMF6	46.5679	9.60578	2.07335	4.63298	3.60444e-06	2.19648e-05
OAS2	203.41	9.59548	1.96089	4.89343	9.90946e-07	6.66825e-06
NLRP3	3054.4	9.59469	1.00534	9.54377	1.37727e-21	5.59686e-20
CLEC1B	61.4613	9.59426	2.60757	3.67939	0.000233789	0.00100865
PGLYRP1	54.6278	9.5918	1.94958	4.91993	8.65754e-07	5.8713e-06
LTB	255.747	9.5884	1.45236	6.60193	4.05841e-11	5.13696e-10
GIMAP8	316.604	9.57799	1.53767	6.22888	4.69789e-10	5.21496e-09
FCGR1CP	130.865	9.57623	1.53335	6.2453	4.22976e-10	4.72804e-09
DCN	170.755	9.57204	3.20036	2.99093	0.00278133	0.00913683
ORM1	84.2039	9.56791	1.71954	5.56423	2.63313e-08	2.23414e-07
MCEMP1	331.281	9.56619	1.09867	8.70704	3.11923e-18	9.23674e-17
CTSG	80.3538	9.55712	1.65311	5.78131	7.41216e-09	6.79513e-08
TNIP3	611.858	9.55542	2.22779	4.28919	1.79329e-05	9.71789e-05
CPA3	61.0625	9.53843	1.63559	5.8318	5.48328e-09	5.10997e-08
GP9	43.7148	9.53122	2.01046	4.74082	2.12857e-06	1.34958e-05
UBA7	140.885	9.52696	1.73706	5.48454	4.14548e-08	3.42396e-07
CMTM5	55.4802	9.52611	1.91842	4.96561	6.84843e-07	4.73059e-06
CD14	2197.98	9.51714	1.0392	9.15812	5.28102e-20	1.82576e-18
TNNI2	52.912	9.51694	1.50862	6.30838	2.81973e-10	3.23516e-09
PTPRC	7418.63	9.49663	0.442699	21.4517	4.40734e-102	8.35271e-99
CCL8	461.931	9.47167	2.29485	4.12737	3.66939e-05	0.000186438
CASP5	187.509	9.41266	1.91928	4.90427	9.37753e-07	6.34101e-06
RGL4	58.5269	9.41138	1.58407	5.94129	2.82794e-09	2.78611e-08
RHAG	64.2607	9.40819	1.6214	5.80253	6.53232e-09	6.03097e-08
JCHAIN	36.0829	9.39645	1.55118	6.05763	1.38144e-09	1.4278e-08
GOLGA8O	335.558	9.39343	1.16163	8.08643	6.14403e-16	1.41374e-14
FUT7	38.7736	9.38909	1.59211	5.89728	3.69545e-09	3.56332e-08
CD33	906.354	9.37889	0.714444	13.1275	2.28972e-39	3.2472e-37
MMP1	483.477	9.3725	2.28159	4.10789	3.99296e-05	0.00020126
FCGR2B	397.705	9.35824	1.77574	5.27004	1.36391e-07	1.0465e-06
TXLNB	106.078	9.34922	1.85715	5.03419	4.79872e-07	3.40037e-06
CXCR3	51.8894	9.34346	2.70335	3.45625	0.000547742	0.00216019
MYL4	66.336	9.32968	1.9343	4.82327	1.4122e-06	9.2492e-06
TMEM273	117.045	9.32848	1.49573	6.23675	4.46764e-10	4.97526e-09
MYBPH	38.5575	9.31072	2.01328	4.62465	3.75238e-06	2.27665e-05
UNC45B	52.415	9.30719	2.10468	4.42214	9.77286e-06	5.5423e-05
SDS	140.33	9.29483	2.59293	3.58468	0.00033749	0.00140208
RNASE6	326.211	9.26626	1.54907	5.98181	2.20672e-09	2.21918e-08
OTOF	50.545	9.26453	1.8544	4.99596	5.85425e-07	4.08856e-06
MEIS1	378.153	9.24336	1.01885	9.07237	1.16452e-19	3.92192e-18
OASL	460.785	9.2358	1.84517	5.00539	5.57495e-07	3.91317e-06
GGT5	192.21	9.22861	2.01001	4.59133	4.40422e-06	2.64139e-05
FGL2	834.014	9.21789	0.940064	9.8056	1.06509e-22	4.79568e-21
SPNS3	109.153	9.20968	1.56678	5.87811	4.14986e-09	3.95574e-08
GMFG	385.573	9.20216	1.14126	8.06314	7.43582e-16	1.68311e-14
CST7	72.5907	9.19888	1.88546	4.87885	1.06706e-06	7.14355e-06
MYO7B	53.0607	9.13021	1.54709	5.90153	3.60149e-09	3.47916e-08
SIGLEC17P	32.6397	9.11943	1.57111	5.80445	6.45773e-09	5.97004e-08
LINC02910	38.6913	9.11124	1.66121	5.4847	4.14182e-08	3.4223e-07
LOC105375566	62.4552	9.10024	1.89424	4.80418	1.55389e-06	1.00914e-05
IL18	49.8713	9.09052	1.50926	6.02318	1.71028e-09	1.74519e-08
CEACAM4	45.2921	9.07155	1.60386	5.65606	1.54884e-08	1.35781e-07
SIGLEC11	48.63	9.0562	2.08762	4.33805	1.4375e-05	7.94476e-05
CD200R1	188.976	9.05234	1.66308	5.44311	5.23571e-08	4.23715e-07
SELPLG	830.595	9.04786	0.816318	11.0837	1.50443e-28	1.04543e-26
IL16	266.751	9.03415	1.13562	7.95526	1.78757e-15	3.85372e-14
LINC01645	138.565	9.02653	1.61884	5.57591	2.4624e-08	2.09782e-07
SIGLEC7	96.5311	9.0135	1.59882	5.6376	1.72437e-08	1.5041e-07
ARHGAP30	1403.56	9.01325	0.597149	15.0938	1.77902e-51	4.75477e-49
MPHOSPH10P1	47.0247	9.00816	1.5213	5.92137	3.19271e-09	3.11166e-08
LY6G6F	37.8548	9.00125	2.39449	3.75915	0.000170489	0.000757178
TASL	518.27	8.99564	0.974303	9.23291	2.63388e-20	9.32233e-19
SLPI	34.1073	8.98794	1.76321	5.09749	3.44183e-07	2.49225e-06
DAPP1	2011.15	8.96316	0.585895	15.2982	7.85496e-53	2.40812e-50
APOC4-APOC2	43.9886	8.96301	1.95892	4.57548	4.75136e-06	2.8406e-05
SERPINB2	340.1	8.95025	1.64041	5.4561	4.8671e-08	3.96036e-07
HOXB7	427.76	8.9456	1.0902	8.20549	2.29646e-16	5.50913e-15
BATF	51.9475	8.93984	1.60088	5.58434	2.34587e-08	2.00675e-07
TNFSF12-TNFSF13	116.972	8.93194	2.05595	4.34443	1.3964e-05	7.73401e-05
LINC02611	82.2723	8.92535	1.78532	4.99929	5.75413e-07	4.02943e-06
ACVRL1	124.235	8.91892	1.61643	5.51768	3.43513e-08	2.87138e-07
FPR1	247.62	8.91494	1.48745	5.99345	2.05435e-09	2.07395e-08
LOC101927573	35.912	8.89499	1.56251	5.69274	1.25017e-08	1.10667e-07
LOC105374413	55.6491	8.87697	1.55375	5.71325	1.10838e-08	9.92973e-08
ADORA3	88.5898	8.87236	1.77528	4.99774	5.80071e-07	4.05797e-06
AQP1	41.8377	8.85578	1.55779	5.68483	1.30941e-08	1.15667e-07
MFNG	305.394	8.85421	0.938275	9.43669	3.84723e-21	1.488e-19
GASK1B	994.194	8.85274	1.54641	5.72472	1.03605e-08	9.30967e-08
CLEC12A	90.8767	8.84706	1.59138	5.55934	2.70789e-08	2.29291e-07
LTA	24.622	8.84628	3.33578	2.65194	0.00800313	0.0229999
GOLGA8R	42.8943	8.80467	2.06704	4.25955	2.0484e-05	0.000109667
CMKLR1	6534.22	8.79161	0.780143	11.2692	1.86217e-29	1.38152e-27
IL18R1	1071.62	8.77733	0.933531	9.40229	5.33884e-21	2.02361e-19
LOC105369194	34.1582	8.77315	2.10167	4.17438	2.98797e-05	0.000154375
TM4SF1	148.872	8.77165	1.77402	4.9445	7.634e-07	5.22304e-06
FFAR2	1792.31	8.7714	0.891404	9.83999	7.57197e-23	3.45411e-21
FCGR1A	977.315	8.77001	0.710367	12.3457	5.1359e-35	5.57647e-33
ADAM12	135.747	8.76573	2.29916	3.81258	0.000137526	0.00062272
TBX18	55.0926	8.76219	1.58509	5.5279	3.24094e-08	2.7145e-07
HSPA6	187.162	8.73298	1.60918	5.42696	5.73206e-08	4.62268e-07
MS4A14	224.969	8.72231	1.73821	5.01797	5.22204e-07	3.68281e-06
SIRPD	43.888	8.72189	1.49972	5.8157	6.03821e-09	5.59958e-08
G0S2	297.839	8.7196	1.93386	4.50892	6.51578e-06	3.79532e-05
PLAC8	4600.64	8.71065	0.706028	12.3375	5.68655e-35	6.14236e-33
AQP7P3	22.2181	8.68934	1.85882	4.67465	2.94452e-06	1.82204e-05
BTK	2038.99	8.67376	0.474544	18.2781	1.23639e-74	1.031e-71
ALAS2	23.2678	8.67283	1.88393	4.60359	4.15262e-06	2.50419e-05
CXCL1	17152.8	8.66447	1.07186	8.08356	6.29028e-16	1.43945e-14
SQOR	1366.23	8.66191	0.588415	14.7207	4.74394e-49	1.12383e-46
GBP2	504.323	8.65675	1.67326	5.17359	2.29635e-07	1.70545e-06
LOC105373444	25.9114	8.65201	1.65593	5.22485	1.74296e-07	1.31364e-06
PDK4	3389.33	8.64507	0.960223	9.00319	2.19247e-19	7.2206e-18
A2M	11793	8.64477	0.99236	8.71132	3.00354e-18	8.94498e-17
HCAR2	79.3927	8.63877	1.79204	4.82063	1.43109e-06	9.35817e-06
BIRC3	4314.86	8.62974	1.13555	7.59958	2.9709e-14	5.66128e-13
DNM3OS	80.2961	8.61898	2.11836	4.0687	4.72771e-05	0.000235055
P2RY8	246.635	8.6103	1.24539	6.91374	4.72048e-12	6.73565e-11
LOC105376244	82.7828	8.60106	1.62521	5.29228	1.208e-07	9.32361e-07
PRKAR1B-AS1	114.608	8.59235	1.50757	5.69948	1.20171e-08	1.06964e-07
KLRK1	125.465	8.58311	1.82876	4.69341	2.68691e-06	1.67256e-05
TCN1	42.178	8.57319	1.66307	5.15504	2.53572e-07	1.87388e-06
CLC	513.123	8.55895	1.15465	7.41261	1.23834e-13	2.15131e-12
LOC101928034	57.4045	8.55492	1.566	5.46291	4.68396e-08	3.82328e-07
LILRA5	92.8233	8.55092	1.68964	5.06079	4.17519e-07	2.98697e-06
FOLR3	27.3688	8.54536	1.62585	5.25592	1.47283e-07	1.12346e-06
GAB3	613.224	8.53	1.23556	6.90377	5.06409e-12	7.2013e-11
LINC01599	26.6571	8.52075	1.65555	5.14677	2.65004e-07	1.94985e-06
TLR1	407.591	8.51005	1.3712	6.20629	5.42494e-10	5.95544e-09
CFAP161	36.8577	8.48872	1.7715	4.79182	1.65276e-06	1.06877e-05
ADGRE1	99.6509	8.46355	1.53745	5.50493	3.69306e-08	3.07465e-07
CD86	4066.21	8.45898	0.608911	13.892	7.08435e-44	1.30697e-41
DUSP13	20.8044	8.45259	1.68398	5.01941	5.18304e-07	3.65654e-06
HOXB5	33.9329	8.44726	1.55665	5.42655	5.74522e-08	4.6315e-07
CEACAM3	25.7411	8.43893	1.68705	5.00218	5.66843e-07	3.97397e-06
MLC1	486.978	8.4037	0.837659	10.0324	1.09853e-23	5.33823e-22
PRG2	2707.52	8.39495	0.974292	8.61646	6.90549e-18	1.97746e-16
HBG1	454.188	8.38973	1.1859	7.07455	1.49932e-12	2.28315e-11
GPR174	26.804	8.38246	1.58103	5.3019	1.14602e-07	8.87152e-07
ZFPM2	81.4768	8.37882	1.78268	4.70012	2.60009e-06	1.62288e-05
RCSD1	890.928	8.36503	0.736328	11.3605	6.57922e-30	5.04254e-28
TMC8	479.99	8.34225	0.789072	10.5722	4.00867e-26	2.33432e-24
HLX	533.921	8.3237	0.897545	9.27386	1.79532e-20	6.52037e-19
MGAM	282.38	8.30519	1.12647	7.37275	1.67148e-13	2.85853e-12
FMNL1-DT	60.1673	8.30041	1.6071	5.16485	2.40628e-07	1.78328e-06
ANAPC1P4	46.677	8.29813	1.56191	5.31282	1.07942e-07	8.40281e-07
PGA3	64.7477	8.28996	1.78677	4.63964	3.49025e-06	2.13501e-05
CES1P1	22.1076	8.28729	1.60988	5.14777	2.63604e-07	1.94182e-06
CLCA2	21.8546	8.28121	1.8022	4.59506	4.32627e-06	2.59988e-05
CPED1	750.146	8.28111	0.726279	11.4021	4.08103e-30	3.18642e-28
LCP1	18432.1	8.27422	0.761653	10.8635	1.72025e-27	1.09336e-25
CD1B	26.956	8.26371	1.53858	5.37102	7.82943e-08	6.22028e-07
CDKN2C	136.2	8.2614	1.50541	5.48782	4.0692e-08	3.36897e-07
FCGR2C	552.737	8.24141	1.76208	4.67709	2.90973e-06	1.80212e-05
TNFSF18	90.037	8.22669	1.54886	5.31146	1.08753e-07	8.45642e-07
P2RY13	40.9712	8.22311	1.59758	5.14722	2.64376e-07	1.94682e-06
TLR4	2937.97	8.21549	0.805958	10.1934	2.12125e-24	1.09897e-22
SENCR	31.7716	8.19252	1.73812	4.71343	2.43585e-06	1.52999e-05
TBC1D10C	123.343	8.19088	1.16253	7.04572	1.84508e-12	2.78325e-11
BMP10	24.5886	8.17348	2.10268	3.88717	0.00010142	0.000472786
ARHGAP6	581.48	8.16212	0.859133	9.50042	2.09049e-21	8.31687e-20
ADGRE3	74.796	8.15805	1.70632	4.78108	1.74359e-06	1.12395e-05
CXCL2	6507.63	8.14441	1.12177	7.26033	3.86157e-13	6.29908e-12
C19orf38	113.757	8.14367	1.86761	4.36047	1.29784e-05	7.21882e-05
LOC105378230	14.5565	8.14258	1.7313	4.70316	2.5616e-06	1.60173e-05
TNFRSF14	73.3674	8.13949	2.37602	3.42568	0.000613256	0.00239187
GABRE	72.6511	8.13705	1.55297	5.23967	1.60867e-07	1.22037e-06
ADGRG3	137.277	8.13225	1.24353	6.53966	6.16575e-11	7.65559e-10
IFI16	4785.62	8.12634	0.347924	23.3567	1.17909e-120	3.07256e-117
HOXB2	27.7938	8.12356	1.74021	4.66814	3.03941e-06	1.87964e-05
TYMP	1583.63	8.12227	0.588881	13.7927	2.81986e-43	4.98183e-41
WAS	975.5	8.12071	0.513419	15.8169	2.37826e-56	8.12781e-54
SLAMF1	112.567	8.11912	1.91557	4.23848	2.25037e-05	0.00011907
CLEC7A	1196.45	8.11719	0.608939	13.33	1.54797e-40	2.33845e-38
HEMGN	224.519	8.11652	1.06814	7.59872	2.99081e-14	5.69401e-13
CD300LB	35.2306	8.11369	1.74788	4.64202	3.45021e-06	2.11114e-05
LOC102724908	135.705	8.11144	1.4543	5.57757	2.43908e-08	2.08051e-07
CD2	21.78	8.10856	1.6461	4.92593	8.39621e-07	5.70521e-06
ADORA2A	745.862	8.09944	2.27946	3.55323	0.000380534	0.00156223
CLDN14-AS1	32.7483	8.0915	2.5412	3.18413	0.00145191	0.00513799
DDN	72.486	8.09147	1.98673	4.07275	4.64607e-05	0.000231438
CD300C	79.6723	8.09081	1.52285	5.31294	1.07869e-07	8.40021e-07
GPAT3	789.061	8.09011	1.07944	7.49476	6.64186e-14	1.19881e-12
MYO1F	3135.38	8.08953	0.60928	13.2772	3.13983e-40	4.67543e-38
LOC107987303	38.5243	8.07668	1.60598	5.02914	4.92677e-07	3.48874e-06
STX11	1051.26	8.07583	0.961421	8.39988	4.46925e-17	1.1631e-15
CD52	258.833	8.07388	0.883427	9.13927	6.28734e-20	2.16291e-18
LOC105373780	32.5333	8.06505	1.56002	5.16984	2.34296e-07	1.73821e-06
AGAP14P	12.3509	8.05389	3.21636	2.50404	0.0122784	0.0332641
DPEP2	123.413	8.04561	2.03135	3.96072	7.47253e-05	0.000357703
FERMT3	2671.02	8.02083	0.490831	16.3413	5.01599e-60	2.09137e-57
ZNF804A	173.036	8.01536	1.29318	6.19818	5.71201e-10	6.241e-09
VNN2	42.5628	7.99951	2.68676	2.97739	0.00290718	0.00949194
SYTL4	171.636	7.99097	1.14936	6.95254	3.5878e-12	5.19769e-11
TBX2	39.089	7.98441	2.71293	2.94309	0.00324954	0.0104898
WT1	83.0048	7.96608	1.38509	5.75132	8.85496e-09	8.03654e-08
LOC105376626	15.0541	7.9539	1.91621	4.15085	3.31241e-05	0.000169665
NLRP1	528.495	7.95	1.33257	5.96591	2.43277e-09	2.4266e-08
PTX3	890.11	7.94719	0.910054	8.73265	2.48764e-18	7.48339e-17
HOPX	11.8319	7.9406	2.44173	3.25204	0.00114582	0.0041753
SPPL2B	39.1249	7.92943	2.05298	3.8624	0.000112279	0.000518573
LINC01451	32.1524	7.92878	1.50379	5.27253	1.34559e-07	1.0332e-06
IL1A	14661.1	7.92837	1.64972	4.80588	1.54075e-06	1.00218e-05
LOC105373645	18.0119	7.92747	2.34713	3.37751	0.000731443	0.00279732
MX2	372.669	7.9245	1.96623	4.03029	5.57071e-05	0.000273253
LOC101928572	25.0782	7.9115	1.55643	5.08311	3.71313e-07	2.67661e-06
LOC105371341	33.404	7.90475	1.75255	4.51043	6.46959e-06	3.77052e-05
HCLS1	3346.03	7.90436	0.444496	17.7827	9.61579e-71	6.68201e-68
ATP8B4	2259.87	7.90026	0.513035	15.399	1.66105e-53	5.24665e-51
MGP	60.9779	7.89654	2.49268	3.16789	0.00153548	0.00538892
LOC102725035	97.9846	7.89139	1.91436	4.12221	3.75252e-05	0.000190291
S100Z	64.8574	7.8664	1.77935	4.42094	9.82743e-06	5.57022e-05
C16orf54	200.897	7.85249	0.954995	8.22255	1.99225e-16	4.807e-15
HBBP1	20.4165	7.84507	2.12639	3.68939	0.000224789	0.000973243
FMOD	41.0886	7.82613	2.9936	2.61429	0.00894141	0.0253401
C1orf162	154.828	7.82528	1.15672	6.76508	1.33238e-11	1.80131e-10
AZU1	212.174	7.81745	1.12818	6.92928	4.22989e-12	6.08562e-11
CD34	755.265	7.81673	0.805	9.71023	2.72721e-22	1.17955e-20
LOC101928419	16.1117	7.78651	1.94748	3.99825	6.38113e-05	0.000309222
ZEB2-AS1	52.3602	7.77911	1.7121	4.5436	5.5301e-06	3.2642e-05
RUNX1	4014.24	7.77775	0.33209	23.4206	2.63471e-121	9.1543e-118
CCL1	27.4784	7.77512	2.53115	3.07177	0.00212792	0.00719673
KLHDC7B	17.3944	7.77293	2.374	3.2742	0.00105963	0.00388843
CRHBP	42.038	7.76779	1.91917	4.04747	5.17748e-05	0.000255467
RAC2	993.006	7.76648	0.640181	12.1317	7.17423e-34	7.19044e-32
OLIG1	424.864	7.75271	1.02759	7.54454	4.53871e-14	8.40306e-13
HIVEP3	2588.28	7.73885	0.755804	10.2392	1.32294e-24	6.99984e-23
F2RL2	290.743	7.733	0.970378	7.96906	1.59892e-15	3.47577e-14
CCL22	750.565	7.72537	0.900926	8.57492	9.91554e-18	2.7896e-16
C22orf42	75.6817	7.71954	1.34615	5.73452	9.77875e-09	8.81737e-08
MSR1	232.788	7.70648	1.73487	4.44212	8.90783e-06	5.08075e-05
PIK3CD-AS1	16.8657	7.70598	1.53577	5.01768	5.23002e-07	3.68719e-06
TMEM229B	17.5518	7.69632	1.66864	4.61233	3.98182e-06	2.40676e-05
PRF1	13.9259	7.68314	1.90592	4.0312	5.54919e-05	0.000272262
LOC107984770	40.7597	7.67608	1.84264	4.1658	3.10266e-05	0.000159824
TRD-AS1	20.5556	7.6618	1.66912	4.59033	4.42546e-06	2.65337e-05
TRAF1	4506.58	7.64612	1.19015	6.42451	1.32293e-10	1.59049e-09
CYTIP	746.002	7.64176	0.728184	10.4943	9.17772e-26	5.22754e-24
NAPSB	11.0496	7.63751	1.87034	4.08348	4.43664e-05	0.000221694
ALOX5	1118.17	7.63181	0.49719	15.3499	3.54851e-53	1.10412e-50
LTF	72.1875	7.60515	1.95628	3.88755	0.00010126	0.000472148
RGCC	356.17	7.599	1.20505	6.30594	2.86448e-10	3.28289e-09
THRB-AS2	13.9554	7.59527	2.40439	3.15891	0.00158358	0.00554094
FFAR3	50.4485	7.59491	2.0331	3.73564	0.000187241	0.000823852
IL1R2	102.826	7.59194	2.37349	3.19864	0.00138076	0.00491793
SMIM35	35.0849	7.59169	1.86626	4.06787	4.74448e-05	0.000235777
TDRD15	25.4357	7.58749	1.96724	3.85692	0.000114826	0.000529246
MAL	19.0801	7.55729	1.8933	3.9916	6.56288e-05	0.000317661
PECAM1	454.779	7.54401	0.87018	8.66948	4.34108e-18	1.26218e-16
ZNF683	20.4918	7.53997	1.78755	4.21806	2.46415e-05	0.000129396
SIRPB1	618.265	7.52901	0.526356	14.304	2.06539e-46	4.39358e-44
CD6	12.94	7.52553	2.12123	3.54772	0.00038858	0.00159181
LOC105377384	11.9418	7.52285	1.91143	3.93572	8.29486e-05	0.000393096
SPDYE18	15.3158	7.49588	1.54636	4.84743	1.2507e-06	8.27466e-06
ADGRG1	459.091	7.49396	0.861488	8.69886	3.35243e-18	9.88516e-17
LY6G6D	65.3344	7.49057	1.90666	3.92864	8.54262e-05	0.000403553
TCIM	30.8453	7.48512	1.96182	3.81539	0.000135968	0.000616605
ST18	288.615	7.48444	1.11625	6.70496	2.01457e-11	2.65702e-10
MIR181A1HG	17.9251	7.47969	1.6922	4.4201	9.86561e-06	5.59033e-05
COL15A1	331.532	7.46144	1.57283	4.74396	2.09578e-06	1.33001e-05
ANKRD22	13.6981	7.45355	1.54289	4.83089	1.35926e-06	8.93331e-06
ANKRD44	817.302	7.4256	0.662137	11.2146	3.45792e-29	2.52706e-27
IL1RL2	14.1329	7.4216	2.0037	3.70396	0.000212262	0.000922648
MYO1A	43.9105	7.41744	1.5669	4.73383	2.20324e-06	1.39311e-05
GPR34	1605.2	7.41559	0.634532	11.6867	1.49046e-31	1.29465e-29
S100A5	9.27763	7.40983	1.73128	4.27998	1.86912e-05	0.000100973
CRACDL	109.661	7.40162	0.936978	7.89946	2.80118e-15	5.89861e-14
PLXNB3	17.1896	7.39114	1.84728	4.00108	6.30536e-05	0.000305835
LINC02476	38.9453	7.39079	1.82928	4.04027	5.339e-05	0.000262691
CDKN2B	970.578	7.37861	1.21222	6.08687	1.15137e-09	1.20495e-08
AIF1	4011.59	7.37712	0.296999	24.8389	3.41065e-136	2.37006e-132
SLC11A1	205.545	7.37409	3.1516	2.3398	0.0192942	0.0486839
AGT	15.8434	7.37349	2.05044	3.59606	0.000323078	0.00134974
HAVCR2	2085.61	7.37111	0.523708	14.0748	5.42277e-45	1.07665e-42
CLEC2B	30.9648	7.36997	1.5484	4.75972	1.93864e-06	1.23896e-05
LOC105374570	11.135	7.36345	1.59614	4.61328	3.96371e-06	2.3965e-05
CAPN3	235.274	7.35618	0.658322	11.1741	5.45822e-29	3.91023e-27
HYMAI	32.3068	7.35052	1.67225	4.39559	1.10472e-05	6.21391e-05
VCAM1	22.8821	7.34633	2.2639	3.24499	0.00117456	0.00426362
KLRC4-KLRK1	69.1834	7.34591	2.22855	3.29627	0.000979764	0.00363
ITGAX	399.88	7.34093	1.06417	6.89827	5.26415e-12	7.46034e-11
EVPLL	7.89886	7.32714	2.30427	3.17981	0.00147371	0.00520542
LINC02284	30.3835	7.32193	2.43333	3.00901	0.00262099	0.0086785
PTGDR2	51.0575	7.31908	1.80861	4.0468	5.19225e-05	0.000256136
TNFAIP3	25979.1	7.31897	1.04023	7.03591	1.97968e-12	2.96483e-11
ARHGAP27P1	343.721	7.31355	0.579838	12.6131	1.78809e-36	2.13008e-34
CD53	1621.67	7.30704	0.47773	15.2953	8.21683e-53	2.48255e-50
PDZK1IP1	11.6804	7.30035	2.44635	2.98418	0.00284342	0.00931148
TXNIP	2628.37	7.29466	0.789853	9.23546	2.57176e-20	9.13348e-19
CORO1A	4419.28	7.28615	0.448895	16.2313	3.02986e-59	1.16969e-56
TRIM67	10.7649	7.28457	2.35777	3.0896	0.00200427	0.0068273
CD68	10879.7	7.28408	0.601071	12.1185	8.42823e-34	8.36682e-32
TMEM40	90.9568	7.28214	1.55577	4.68073	2.85858e-06	1.77413e-05
PF4	712.691	7.27174	1.39665	5.20655	1.92387e-07	1.44218e-06
LOC102723475	14.0724	7.26413	3.01182	2.41188	0.0158707	0.0413313
ANPEP	2310.36	7.26132	0.42058	17.265	8.62774e-67	4.99618e-64
LOC107984806	11.5936	7.25839	1.9138	3.79266	0.000149042	0.000670208
IGSF6	2326.44	7.23148	0.551873	13.1035	3.14308e-39	4.39757e-37
MMP9	5887.43	7.22717	0.550011	13.14	1.94115e-39	2.77172e-37
ADRB2	99.9744	7.2143	1.10958	6.50182	7.93532e-11	9.77705e-10
MIR10392	24.075	7.2065	1.78406	4.03938	5.35923e-05	0.000263624
FCER1G	405.031	7.20339	0.761699	9.45701	3.1687e-21	1.23242e-19
TBC1D3D	11.9381	7.20285	2.61687	2.75247	0.00591469	0.0177186
CLEC4F	13.0036	7.19795	1.78679	4.02843	5.61496e-05	0.000274971
TLR9	8.96241	7.19495	1.9924	3.6112	0.000304781	0.00128126
LOC101927727	13.1984	7.17843	2.31906	3.09541	0.00196542	0.0067103
CCR7	114.243	7.17214	1.35463	5.29453	1.19326e-07	9.22009e-07
HCK	2603.97	7.16867	0.576633	12.4319	1.75314e-35	1.96493e-33
PTGS1	1781.01	7.16399	0.633283	11.3125	1.13852e-29	8.63078e-28
F13A1	15858.9	7.16397	1.43294	4.9995	5.74795e-07	4.02646e-06
FOLR2	533.421	7.15721	1.75367	4.08128	4.47885e-05	0.000223642
CLIP4	50.8198	7.156	1.85519	3.85728	0.000114654	0.000528686
CD3D	8.31138	7.15378	1.74803	4.09247	4.26796e-05	0.000213777
GLIPR1	379.156	7.1525	1.03459	6.91337	4.73286e-12	6.74869e-11
AQP7B	18.2875	7.12558	1.7954	3.96879	7.22374e-05	0.000346989
LOC107987192	20.1444	7.12292	1.55991	4.56623	4.96567e-06	2.95729e-05
ANXA1	8576.12	7.10662	0.894295	7.94662	1.91677e-15	4.11523e-14
IFIT2	4642.6	7.10588	1.68422	4.21909	2.45293e-05	0.000128872
RHOXF1P1	21.8454	7.09121	1.8787	3.77454	0.000160305	0.000715608
TLR6	902.022	7.08846	0.520128	13.6283	2.71829e-42	4.60718e-40
CFP	155.732	7.08629	0.997935	7.10095	1.23898e-12	1.90621e-11
ITGAL	1686.01	7.08379	0.438123	16.1685	8.41375e-59	3.18912e-56
TREM1	652.863	7.07769	0.777741	9.10032	9.00647e-20	3.07296e-18
RHEX	34.3005	7.0734	1.69799	4.16574	3.10341e-05	0.000159824
LOC107985365	14.9502	7.06209	1.62673	4.34127	1.4166e-05	7.83753e-05
MIR155HG	364.522	7.0592	1.32712	5.31917	1.04241e-07	8.13897e-07
KRT81	17.5909	7.05826	1.80312	3.91447	9.06015e-05	0.000426017
GNA15	501.401	7.04948	0.763692	9.23078	2.68661e-20	9.46077e-19
RAB27B	1025.25	7.04829	0.700442	10.0626	8.07995e-24	4.01054e-22
CKM	11.8992	7.04306	1.55816	4.52011	6.18066e-06	3.6234e-05
EXOC3L4	7.40254	7.03198	2.41762	2.90864	0.00363003	0.0115605
FER1L6	29.7555	7.02529	1.99258	3.52572	0.000422327	0.00171156
INPP4B	832.342	7.0229	0.541328	12.9735	1.7304e-38	2.2546e-36
TLR8	56.9314	7.02212	1.9215	3.65451	0.000257677	0.00110055
LYST	1712.21	7.01978	0.567759	12.364	4.09222e-35	4.51378e-33
CD69	416.956	7.01087	1.13789	6.16127	7.2163e-10	7.75055e-09
LINC01215	124.742	7.0108	0.868462	8.07266	6.87811e-16	1.56295e-14
MAGIX	12.0174	6.99864	1.97874	3.53692	0.000404817	0.0016499
MIR3150BHG	11.7129	6.99743	1.67592	4.17527	2.97627e-05	0.000153809
SIGLEC6	512.933	6.99339	0.939478	7.44391	9.77449e-14	1.72248e-12
CCDC26	67.3085	6.99278	1.40262	4.98552	6.17962e-07	4.30139e-06
OSM	42.9882	6.98919	1.65584	4.22094	2.4329e-05	0.000128013
PRDM1	1945.88	6.98403	0.650579	10.7351	6.96345e-27	4.23228e-25
F2RL3	274.802	6.97697	0.898471	7.76538	8.14003e-15	1.63957e-13
MS4A7	4176.93	6.97304	0.995837	7.00219	2.51989e-12	3.71777e-11
LOC100507513	6.2227	6.97134	1.85203	3.76417	0.000167102	0.000743879
MPIG6B	188.963	6.96783	1.11857	6.22924	4.68698e-10	5.20562e-09
LOC105375532	98.9874	6.96555	1.21244	5.74506	9.18905e-09	8.31081e-08
SAMSN1	2146.06	6.96258	0.623043	11.1751	5.39814e-29	3.88052e-27
TNFAIP2	13310.6	6.96045	1.10906	6.27597	3.47464e-10	3.92606e-09
PLA2G2C	13.9155	6.95287	2.24348	3.09915	0.0019408	0.00663711
LOC107985933	14.8426	6.95098	1.95853	3.54908	0.000386584	0.00158426
ODF3B	130.847	6.94561	1.18299	5.87122	4.32612e-09	4.1106e-08
TRPV2	398.581	6.94535	0.691371	10.0458	9.59028e-24	4.72644e-22
DUSP5P1	26.2172	6.94264	1.9477	3.56454	0.000364496	0.00150318
LINC03018	30.1804	6.9351	2.18178	3.17865	0.00147963	0.00521925
NR2F1	22.1313	6.93075	2.01423	3.44089	0.000579811	0.00227419
GPR68	225.124	6.92208	1.26307	5.48036	4.24464e-08	3.50171e-07
CDKN1A	1952.81	6.91844	0.749082	9.23589	2.56152e-20	9.11264e-19
CYP19A1	23.1026	6.91536	2.30462	3.00065	0.00269404	0.00888791
OR2W3	8.09354	6.91073	1.80395	3.83088	0.000127687	0.000582469
S100A4	2132.61	6.90835	0.494516	13.9699	2.379e-44	4.50864e-42
IL10RB-DT	50.2189	6.89423	1.55043	4.44666	8.72172e-06	4.98278e-05
LOC105371705	11.3443	6.88863	2.16773	3.1778	0.00148395	0.00523097
LOC107987132	12.5555	6.87747	1.66248	4.13688	3.52062e-05	0.00017958
REN	28.2698	6.87572	2.593	2.65165	0.00800995	0.0230163
LOC105375914	27.4434	6.87268	2.67532	2.56892	0.0102016	0.0283262
PTAFR	3417.33	6.86987	0.76972	8.92515	4.45114e-19	1.43843e-17
SERPINB10	148.016	6.86801	1.53969	4.46064	8.17162e-06	4.68906e-05
LOC112268067	15.4399	6.86661	1.73891	3.94881	7.85405e-05	0.000374333
PGA4	69.4731	6.86242	1.98304	3.46056	0.000539062	0.00212999
LOC105378305	15.1489	6.85396	1.63581	4.18994	2.79034e-05	0.00014481
LOC101927272	7.61552	6.83933	2.10487	3.24929	0.00115695	0.00420802
PABPN1L	8.26992	6.83648	2.11411	3.23375	0.00122178	0.004412
FCN1	3276.47	6.82469	0.555746	12.2802	1.15673e-34	1.22408e-32
LINC02870	8.86405	6.81815	2.00369	3.4028	0.000667003	0.00257691
LINC02608	5.71374	6.81439	2.79369	2.43921	0.0147195	0.0388035
SPN	2825.95	6.81386	0.379194	17.9693	3.38808e-72	2.43556e-69
ARMH1	77.9062	6.8138	1.16692	5.83913	5.24737e-09	4.90987e-08
CMPK2	636.043	6.81235	0.711734	9.57149	1.05378e-21	4.32444e-20
LINC02757	15.5372	6.80048	1.97055	3.45105	0.000558415	0.00219771
S100A3	22.3594	6.80026	2.1036	3.23268	0.00122636	0.00442698
HCG27	10.1331	6.79805	1.85206	3.67054	0.000242038	0.00104036
CCL2	9208.38	6.79488	0.835873	8.12908	4.3256e-16	1.01207e-14
NOSTRIN	10.9661	6.79374	1.88173	3.61037	0.000305761	0.0012846
HOXB8	16.3345	6.77861	1.83535	3.69336	0.000221313	0.000958993
TREML2	320.994	6.77616	0.960373	7.05575	1.71667e-12	2.60273e-11
IL1R1	1866.52	6.77574	0.668077	10.1422	3.59096e-24	1.81261e-22
AQP10	24.6101	6.7752	1.8617	3.63925	0.000273432	0.00116189
TNFRSF18	19.0788	6.76139	1.80182	3.75253	0.000175059	0.000775325
FGL1	53.1969	6.7544	1.94655	3.46993	0.0005206	0.00206565
PLA2G4C	129.384	6.74462	1.41693	4.76002	1.93578e-06	1.23751e-05
TNFSF13B	122.517	6.74261	0.872381	7.72897	1.08423e-14	2.16407e-13
LINC01077	8.05167	6.74248	1.7476	3.85814	0.000114252	0.000527065
CFAP46	19.6422	6.73781	2.23738	3.01147	0.00259984	0.00861667
RUNX3	1096.7	6.73428	0.621389	10.8375	2.28708e-27	1.4318e-25
ITGB2-AS1	149.851	6.73282	0.955672	7.04512	1.85301e-12	2.79318e-11
NUTM2B	18.7612	6.71719	2.35381	2.85375	0.0043207	0.0134881
SP100	1950.47	6.71344	0.274728	24.4366	6.98022e-132	2.91033e-128
LINC02481	6.50606	6.71041	1.88604	3.55794	0.00037377	0.00153808
TNFSF14	925.031	6.71001	0.906376	7.40311	1.33031e-13	2.30724e-12
FAM225A	15.235	6.70527	1.71076	3.91947	8.8743e-05	0.000418059
ANKRD20A4-ANKRD20A20P	8.13654	6.70428	2.51631	2.66433	0.00771409	0.0223014
LOC101928409	12.7627	6.7008	1.8642	3.59446	0.000325069	0.0013567
MIR646HG	12.0275	6.69893	1.6135	4.1518	3.29874e-05	0.00016914
LOC441081	1418.96	6.69595	0.90271	7.41761	1.1925e-13	2.07695e-12
PTCRA	21.9963	6.6912	2.19193	3.05265	0.00226829	0.00763309
LOC107985949	12.5404	6.69059	1.95114	3.42907	0.000605657	0.00236489
CALML3-AS1	4.78371	6.68218	2.29482	2.91185	0.0035929	0.0114563
CD300H	8.07235	6.68201	2.04584	3.26615	0.00109021	0.00398801
PEAK3	55.1013	6.68127	1.1465	5.82754	5.62506e-09	5.23741e-08
THSD7A	23.2013	6.68049	2.59225	2.5771	0.00996344	0.0277721
ODF3L1	4.24111	6.66821	2.70335	2.46665	0.0136384	0.0363953
UST-AS2	30.7929	6.66259	2.09737	3.17665	0.00148989	0.00524925
RRAD	84.6962	6.65266	1.56889	4.24036	2.2316e-05	0.000118184
IFI27	23.6104	6.64467	1.60051	4.15159	3.30171e-05	0.000169242
VSTM1	25.243	6.64392	1.76517	3.7639	0.000167282	0.000744518
FPR3	153.001	6.64293	1.80762	3.67496	0.000237886	0.00102463
BTBD19	149.928	6.64263	0.968942	6.85555	7.10402e-12	9.94611e-11
CALHM2	112.57	6.63645	1.21539	5.46032	4.75277e-08	3.87641e-07
IFI6	997.242	6.62873	0.966352	6.85954	6.90832e-12	9.68512e-11
LOC105374593	7.27735	6.62811	2.74584	2.41388	0.0157838	0.0411563
CYSLTR2	102.511	6.6281	1.80144	3.67934	0.000233837	0.00100865
COL6A3	831.918	6.61746	2.20682	2.99864	0.00271188	0.00893544
CHIT1	14.7439	6.60932	1.92657	3.43062	0.000602202	0.00235228
TRIM40	7.34567	6.60493	2.24174	2.94635	0.00321551	0.010388
AOC1	18.7904	6.60166	1.71548	3.8483	0.000118941	0.000546761
TNFSF10	168.369	6.58436	0.756365	8.70527	3.16823e-18	9.36853e-17
ITGA4	6476.08	6.57722	0.456857	14.3967	5.42844e-47	1.19123e-44
CDKN2A	89.6355	6.57245	1.27306	5.16271	2.43405e-07	1.80258e-06
THBD	2034.88	6.57207	0.571106	11.5076	1.20777e-30	9.91278e-29
TARP	665.955	6.5667	0.982108	6.68633	2.28839e-11	2.99474e-10
DLL4	28.5566	6.55696	1.94596	3.36953	0.000752961	0.00287017
PAX8	28.0272	6.55312	1.70484	3.84383	0.00012113	0.000555476
EMP3	946.21	6.55246	0.394099	16.6265	4.48356e-62	2.03193e-59
LINC01094	818.164	6.54915	0.58063	11.2794	1.65901e-29	1.23962e-27
PRKAG2-AS2	9.41195	6.54599	2.46154	2.65931	0.00783	0.0225802
OLIG2	129.039	6.54097	1.11759	5.85273	4.83555e-09	4.55521e-08
CARD16	31.6546	6.53768	1.77484	3.68353	0.00023003	0.000993256
TUBAL3	12.3481	6.52756	2.15124	3.03433	0.00241071	0.0080629
NRP1	12963.1	6.52743	0.394824	16.5325	2.1405e-61	9.29645e-59
LOC107985743	16.7725	6.52376	1.65351	3.9454	7.96682e-05	0.000379448
SH2D6	4.55028	6.51514	2.07946	3.13309	0.00172977	0.00598814
ITGAD	27.043	6.51494	1.89174	3.44389	0.000573413	0.00225121
HCRTR2	6.28873	6.51489	2.16535	3.00871	0.00262363	0.00868585
SELE	10.9795	6.51166	2.34814	2.77312	0.00555218	0.0168041
LAIR1	2828.71	6.50189	0.527379	12.3287	6.34733e-35	6.78578e-33
LOC102723564	7.1519	6.49932	2.56509	2.53376	0.0112847	0.0309706
KLHDC1	18.2254	6.49376	1.79992	3.6078	0.00030881	0.00129558
EGR3	2526.85	6.49338	0.582534	11.1468	7.42412e-29	5.22874e-27
CD44	19096.4	6.48723	0.489925	13.2413	5.0678e-40	7.38801e-38
AGR2	68.6632	6.48329	2.00778	3.22908	0.00124188	0.00447296
LOC606724	174.197	6.47886	0.68233	9.49521	2.19764e-21	8.69338e-20
BCL3	222.61	6.47698	2.06353	3.13879	0.00169649	0.00588562
RASSF5	1803.51	6.46855	0.48746	13.2699	3.45985e-40	5.11543e-38
HOXB9	57.0837	6.46525	1.23743	5.22472	1.74416e-07	1.31408e-06
LILRA6	641.63	6.45831	1.09287	5.90951	3.43129e-09	3.33327e-08
SLA2	200.24	6.45504	1.11158	5.80711	6.35613e-09	5.88394e-08
PRDM8	18.1405	6.44676	1.9973	3.22774	0.00124773	0.00449169
LRRC8C-DT	9.07875	6.43921	1.84444	3.49115	0.000480945	0.00192258
LINC01605	19.2177	6.42978	1.74411	3.68657	0.000227298	0.000982476
ADCY7	1688.99	6.42862	0.370533	17.3496	1.98459e-67	1.18208e-64
TAL1	831.345	6.42506	0.938088	6.8491	7.43139e-12	1.03488e-10
LOC105373369	7.48785	6.42347	2.22652	2.88498	0.00391439	0.0123604
LOC105372698	6.18497	6.42178	1.75217	3.66504	0.000247299	0.00106013
DYNLT5	22.3857	6.41837	1.69142	3.79466	0.000147847	0.000666127
IL12B	26.6304	6.40372	2.3446	2.73126	0.00630929	0.0187685
PTGS2	5096.61	6.40026	0.857053	7.46775	8.15754e-14	1.45351e-12
LOC102723409	26.6225	6.39489	2.07168	3.08682	0.00202312	0.0068814
IL10	402.79	6.39242	0.963894	6.63187	3.31467e-11	4.25498e-10
RFX8	39.0335	6.38749	1.34508	4.74878	2.04645e-06	1.30075e-05
RUNX3-AS1	13.3318	6.38742	2.06787	3.08889	0.00200907	0.00683804
MRTFA-AS1	7.10025	6.3873	2.05499	3.10819	0.00188239	0.00645326
LINC00211	16.6676	6.38175	1.67124	3.81858	0.00013422	0.000609074
RP9P	149.348	6.38005	0.932065	6.84507	7.64379e-12	1.06304e-10
LINC02773	10.9698	6.37026	1.69963	3.74803	0.000178231	0.000788036
GDF15	26.1425	6.36793	1.67771	3.79561	0.000147279	0.000663709
SAMD9	116.113	6.36584	1.09634	5.80644	6.38145e-09	5.90475e-08
HRH1	674.527	6.36482	0.98658	6.45139	1.10826e-10	1.34414e-09
ACTR3-AS1	5.98955	6.36378	1.81105	3.51386	0.00044165	0.00178328
DEFA8P	7.08472	6.35215	2.26344	2.80642	0.0050096	0.0153604
CAMP	10.2877	6.35103	1.77533	3.57738	0.000347053	0.00143723
LOC105374809	5.45586	6.34706	2.69569	2.35452	0.0185466	0.0471686
DOCK2	6977.65	6.34264	0.367468	17.2604	9.34768e-67	5.26679e-64
VTN	25.8784	6.33398	2.30523	2.74765	0.00600235	0.0179528
GYPB	5.08155	6.33246	2.30958	2.74182	0.00611003	0.0182356
LOC107985241	7.08454	6.32652	2.34157	2.70183	0.00689599	0.0202594
LYL1	431.325	6.32299	0.605508	10.4425	1.58645e-25	8.84965e-24
LOC107984088	9.38614	6.31464	1.71245	3.68748	0.000226488	0.000979381
SULT1A1	418.236	6.31071	0.904122	6.97993	2.95319e-12	4.32644e-11
CMAHP	51.9328	6.31009	1.90796	3.30725	0.000942166	0.00350738
LOC100287036	18.5388	6.29815	2.02508	3.11007	0.00187042	0.00641853
CTSE	6.74757	6.29399	1.98798	3.16603	0.00154537	0.00542088
PKD1L3	14.6965	6.28364	2.02584	3.10175	0.00192379	0.00658541
LILRA1	14.4183	6.27951	1.75764	3.5727	0.000353319	0.00146028
ACY3	9.82302	6.27697	2.01938	3.10837	0.00188123	0.00645139
TMEM92-AS1	6.01196	6.27617	2.03079	3.0905	0.00199818	0.00681025
DOCK10	5341.59	6.27606	0.509985	12.3064	8.36925e-35	8.90172e-33
LOC112268150	7.20302	6.27539	2.17383	2.88679	0.00389193	0.0122932
KLHL6	592.447	6.27356	0.467687	13.414	5.00585e-41	7.67331e-39
ICAM1	19826.6	6.26444	0.860095	7.28343	3.2544e-13	5.37595e-12
SLC18A1	5.09269	6.26443	1.93055	3.24489	0.00117494	0.00426429
RXFP1	61.6829	6.26181	1.01639	6.16086	7.23529e-10	7.76695e-09
TLDC2	6.92687	6.26021	1.91511	3.26886	0.00107983	0.0039535
CLEC1A	9.18354	6.2569	1.7586	3.55789	0.000373841	0.00153808
ERP27	34.0015	6.25677	1.11474	5.61277	1.99108e-08	1.71947e-07
SPTA1	14.6044	6.25574	2.27708	2.74726	0.00600947	0.0179689
SIRPB2	115.994	6.25572	1.01472	6.16499	7.04879e-10	7.57844e-09
LOC102723724	49.2091	6.24695	1.12572	5.54929	2.86838e-08	2.41883e-07
SNORD58B	9.79284	6.24623	2.68122	2.32962	0.0198261	0.049857
FOXD2	7.83058	6.2458	2.00103	3.1213	0.00180054	0.00620633
WFDC1	13.3451	6.24158	2.15745	2.89304	0.00381538	0.0120715
LINC02970	36.7563	6.23352	2.66929	2.33527	0.0195293	0.0491879
MEIKIN	20.5575	6.23233	1.64137	3.79702	0.000146448	0.000660249
PTGER4	527.279	6.22857	1.18185	5.27021	1.36268e-07	1.04594e-06
LOC105369724	10.5985	6.2253	1.978	3.14727	0.00164802	0.00573562
RASAL3	134.53	6.22482	1.73166	3.5947	0.00032476	0.00135595
CERNA2	3.44574	6.22175	1.85174	3.35995	0.000779561	0.00296452
KCNN4	226.584	6.2215	0.641501	9.69834	3.06432e-22	1.32261e-20
CYTOR	215.416	6.21543	0.897508	6.92521	4.35339e-12	6.25465e-11
CLEC11A	845.241	6.2118	0.542409	11.4523	2.29108e-30	1.83701e-28
TKTL1	14.2717	6.20669	2.0036	3.09777	0.00194984	0.00666212
KRT86	22.5677	6.20411	2.13018	2.91248	0.00358569	0.0114352
FPGT-TNNI3K	15.163	6.20099	2.11445	2.93267	0.00336064	0.0108018
CELF6	28.0717	6.19504	1.4612	4.23969	2.23825e-05	0.000118489
CASP1P2	5.23704	6.18704	2.20696	2.80343	0.00505629	0.0154921
SLC9A9	624.682	6.18392	0.764975	8.08382	6.27703e-16	1.43799e-14
HFE-AS1	4.06186	6.17847	2.53462	2.43763	0.0147839	0.0389486
GPSM3	1932.91	6.1675	0.456328	13.5155	1.26683e-41	2.0795e-39
TICAM1	548.429	6.16157	0.752319	8.1901	2.61e-16	6.22548e-15
SCARF1	749.58	6.16074	0.770571	7.99503	1.29541e-15	2.83969e-14
SPP1	82276.4	6.14514	1.02005	6.02434	1.69806e-09	1.73356e-08
FAM153B	10.6134	6.13567	1.8036	3.40191	0.000669174	0.00258434
LOC105369370	5.12276	6.13173	2.10647	2.91091	0.00360383	0.0114841
GOLGA7B	42.1747	6.13136	1.80911	3.38915	0.000701096	0.00269216
PEG13	10.6384	6.12893	2.04198	3.00147	0.00268679	0.00886959
CD84	1905.94	6.12561	0.62633	9.78017	1.36976e-22	6.08858e-21
RTL3	3.90981	6.12395	2.34206	2.61477	0.00892886	0.0253183
GSAP	374.148	6.12254	1.18076	5.18525	2.15731e-07	1.60677e-06
LOC107986065	16.2542	6.11269	1.89027	3.23376	0.00122172	0.004412
POU2F2-AS1	16.9486	6.11212	1.86126	3.28387	0.00102394	0.00377205
LRRC8C	1714.38	6.10491	1.4779	4.13081	3.61487e-05	0.000183982
HOXC10	3.8408	6.10397	2.50225	2.43939	0.014712	0.0387884
ZNF503	195.426	6.10389	1.36453	4.47325	7.70413e-06	4.43669e-05
TBX4	8.112	6.10067	2.06718	2.9512	0.00316545	0.0102405
CCL13	241.81	6.09428	1.80133	3.38322	0.000716418	0.00274543
PCDH12	13.0939	6.09417	2.26049	2.69595	0.00701874	0.0205765
KRT15	3.76341	6.09329	2.47341	2.46352	0.0137582	0.0366632
PNISR-AS1	4.08037	6.08597	2.5876	2.35197	0.0186742	0.0474063
MIR503HG	121.619	6.082	0.842395	7.21989	5.20311e-13	8.34379e-12
SP7	10.9706	6.07719	2.2832	2.66169	0.00777489	0.0224523
TICAM2	66.6653	6.07541	1.16348	5.22174	1.77246e-07	1.33347e-06
NPR3	97.9032	6.06928	1.1294	5.37388	7.70614e-08	6.127e-07
TMEM71	41.1449	6.06543	1.74536	3.47517	0.000510536	0.00202958
GMPR	181.235	6.05783	0.829478	7.30319	2.81033e-13	4.672e-12
IPCEF1	1812.2	6.0568	0.350955	17.258	9.73616e-67	5.34131e-64
CLCNKA	8.33535	6.05007	2.21791	2.72783	0.0063752	0.0189511
HLA-DRA	902.699	6.04893	1.28845	4.69473	2.66964e-06	1.6628e-05
TPSB2	11.3659	6.04796	2.08378	2.90239	0.00370324	0.0117631
SH3PXD2A-AS1	5.01097	6.03463	2.26194	2.6679	0.00763272	0.0220999
LOC105369767	19.7552	6.03385	1.4954	4.03493	5.46187e-05	0.000268356
TNFRSF10C	114.224	6.03294	0.855224	7.05423	1.73562e-12	2.62764e-11
SLED1	55.8324	6.02039	1.98833	3.02786	0.00246292	0.00821775
ABI3	498.881	6.00536	0.597929	10.0436	9.80325e-24	4.79738e-22
TNFSF15	1827.15	6.00373	1.05561	5.68744	1.28955e-08	1.14008e-07
LOC105376627	8.73221	5.98314	1.69228	3.53556	0.000406917	0.00165663
ADAP2	3230.91	5.97803	0.422382	14.1531	1.78626e-45	3.58059e-43
ZBTB16	498.466	5.97224	0.93525	6.38571	1.70605e-10	2.01851e-09
EPSTI1	1179.83	5.96947	0.589744	10.1221	4.40702e-24	2.21381e-22
CD22	20.5111	5.96672	1.56528	3.81191	0.000137898	0.000624271
SLC2A5	339.004	5.96379	0.78247	7.62176	2.50243e-14	4.83486e-13
LOC102725065	7.53469	5.95914	1.74738	3.41034	0.000648827	0.00251789
SPATA9	19.1517	5.95784	1.55205	3.8387	0.00012369	0.000565846
LOC107986668	6.99439	5.95017	2.06871	2.87627	0.004024	0.01267
LOC105374445	8.2992	5.94318	1.76854	3.36051	0.000777992	0.00295909
CASS4	340.783	5.93652	0.694011	8.55392	1.18978e-17	3.32484e-16
CCDC9B	84.6504	5.93122	0.996275	5.95339	2.62644e-09	2.59987e-08
LOC105374902	6.1786	5.93111	1.74133	3.40609	0.00065901	0.0025517
CD101	542.202	5.92801	1.15929	5.1135	3.16245e-07	2.30275e-06
HSPB7	17.1057	5.92769	1.81408	3.26761	0.0010846	0.00396895
GIMAP2	22.6171	5.92684	1.88744	3.14014	0.00168866	0.00585943
LOC101928143	10.8565	5.92632	1.91495	3.09477	0.00196967	0.00672262
IRF5	398.52	5.92321	0.667892	8.8685	7.41364e-19	2.34525e-17
PLAGL1	325.163	5.91883	0.530736	11.1521	6.99278e-29	4.94165e-27
CCL17	6.75993	5.91642	1.85944	3.18183	0.00146347	0.00517275
RDUR	4.93068	5.91407	1.95527	3.02468	0.002489	0.00828883
NCR3	2.59836	5.91349	2.47953	2.38493	0.0170825	0.0439871
IL22RA2	6.26888	5.91323	1.82816	3.23453	0.00121845	0.00440149
SLA	1792.58	5.91196	0.499755	11.8297	2.74123e-32	2.4632e-30
CLNK	9.62966	5.91096	1.90844	3.09728	0.00195309	0.00667147
CD80	38.6481	5.90255	1.75048	3.37197	0.000746334	0.00284752
SLC16A3	2516.71	5.89979	0.565487	10.4331	1.75057e-25	9.70587e-24
LRRK2	486.148	5.89961	0.857239	6.88211	5.89731e-12	8.32371e-11
LOC102723446	10.1763	5.89676	2.35919	2.49949	0.0124374	0.033625
ZNF467	500.136	5.8927	0.802999	7.33837	2.16214e-13	3.64677e-12
AOAH	795.277	5.88635	0.938233	6.27387	3.52184e-10	3.97723e-09
GHRL	10.4623	5.88623	1.54379	3.81285	0.000137374	0.000622166
WAKMAR2	8.50882	5.88436	1.78758	3.29179	0.000995503	0.00367965
LOC105372903	4.76098	5.8781	2.22892	2.63719	0.00835952	0.0238825
LOC107986463	6.78515	5.87762	2.18184	2.69389	0.00706241	0.0206842
PARVG	71.9526	5.86566	0.842091	6.96558	3.27043e-12	4.7644e-11
CSF2	37.9925	5.86182	2.34201	2.5029	0.0123182	0.0333589
NTRK1	37.2886	5.86083	1.26582	4.63007	3.65549e-06	2.22304e-05
PTGER2	706.747	5.85968	0.738912	7.93014	2.18904e-15	4.66615e-14
MEP1A	12.8225	5.85899	2.03553	2.87836	0.00399747	0.0125986
ANKRD44-IT1	12.5944	5.8573	2.14996	2.72438	0.00644223	0.0191175
FCAMR	7.83098	5.8542	2.37378	2.46619	0.0136559	0.0364372
KL	13.4244	5.85379	1.84336	3.1756	0.00149527	0.0052664
NFATC2	1438.65	5.84942	0.544024	10.7521	5.79098e-27	3.54031e-25
LOC105369149	3.23566	5.84423	2.30836	2.53177	0.0113489	0.0311231
LOC105373591	8.30009	5.83813	1.81967	3.20835	0.00133499	0.0047753
CCR5AS	36.1845	5.81297	1.69647	3.42651	0.000611393	0.0023855
FILIP1L	1329.71	5.81014	0.539464	10.7702	4.75997e-27	2.92717e-25
CALHM3	6.06877	5.80972	2.05003	2.83397	0.00459742	0.0142453
TLR7	526.334	5.80001	0.779726	7.43853	1.01812e-13	1.78811e-12
KLHL30	22.9374	5.799	1.28457	4.51436	6.35091e-06	3.70861e-05
LPAR5	177.047	5.79665	0.986234	5.87756	4.16357e-09	3.96519e-08
AHRR	1067.66	5.79479	0.774828	7.4788	7.5002e-14	1.34097e-12
MEF2C	2843.71	5.79046	0.408663	14.1693	1.41969e-45	2.87343e-43
TMEM52B	39.5591	5.7802	1.25725	4.59748	4.27634e-06	2.57358e-05
GATA6	37.1513	5.77611	1.80305	3.20352	0.00135758	0.00484298
LINC02256	32.7118	5.77495	1.55464	3.71465	0.000203486	0.000888207
DIO3	37.8283	5.77347	2.13664	2.70212	0.00688986	0.0202462
LILRA3	20.9475	5.7628	1.62994	3.53558	0.000406875	0.00165663
GSG1L2	6.98602	5.75904	1.74493	3.30045	0.000965298	0.00358326
SP140	200.003	5.75626	1.37931	4.17327	3.00254e-05	0.00015505
OAS1	307.555	5.75542	0.781785	7.3619	1.81315e-13	3.08058e-12
LOC105374317	6.20843	5.74937	2.09793	2.7405	0.00613452	0.0183008
LINC02705	9.81618	5.74828	2.04531	2.81047	0.00494692	0.0151995
CETP	4.82507	5.74287	2.02514	2.83579	0.00457125	0.0141747
TBC1D3P5	3.1098	5.74248	1.97223	2.91167	0.00359503	0.0114613
CPLX3	8.39675	5.72659	1.8802	3.04573	0.00232113	0.00778702
CXCR2P1	23.5437	5.72434	1.52581	3.75166	0.000175666	0.000777683
AKR1B10	4.57616	5.72399	2.36793	2.4173	0.0156361	0.0407968
CATIP-AS1	5.94829	5.72284	1.87911	3.04551	0.00232285	0.0077903
RSAD2	101.903	5.72266	0.872705	6.55738	5.47603e-11	6.82768e-10
APOL6	1108.56	5.72004	0.52378	10.9207	9.17939e-28	5.92455e-26
CD4	1534.61	5.6994	0.664887	8.57199	1.01714e-17	2.85389e-16
NPBWR1	6.86155	5.69934	2.20042	2.59011	0.00959453	0.0268876
FSCN2	12.5568	5.69383	2.13056	2.67246	0.00752975	0.0218564
PLCB2	3122.72	5.69267	0.520233	10.9425	7.21522e-28	4.71523e-26
LOC105377319	6.26889	5.68859	1.82726	3.11319	0.00185079	0.00636269
OGFRL1	11987.9	5.68494	0.446356	12.7363	3.71431e-37	4.60905e-35
LACC1	3810.84	5.68066	0.479972	11.8354	2.56147e-32	2.31165e-30
ASIC4	16.1512	5.67631	1.81841	3.12158	0.00179884	0.00620149
LINC01565	4.80197	5.67566	2.1774	2.60662	0.00914408	0.0258127
DOCK8	5401.06	5.67438	0.190669	29.7604	1.27239e-194	1.32628e-190
CCDC162P	92.9661	5.67031	0.955745	5.93287	2.97688e-09	2.91631e-08
SBNO1-AS1	3.34624	5.66809	2.2849	2.48067	0.0131137	0.0351887
TLR2	3233.57	5.66476	0.774973	7.30962	2.67899e-13	4.47866e-12
VTRNA1-1	2.58772	5.66414	2.22827	2.54195	0.0110236	0.0303417
LAMB3	124.194	5.6553	1.33119	4.2483	2.15397e-05	0.00011458
HAVCR1	30.1948	5.65424	1.82695	3.0949	0.00196878	0.00672068
PA2G4P4	22.6107	5.65176	1.67947	3.3652	0.000764889	0.00291298
BMX	55.1667	5.65041	0.924235	6.1136	9.74064e-10	1.02765e-08
TREML4	7.26492	5.64977	2.13868	2.64171	0.00824879	0.023605
CEP250-AS1	5.3456	5.64953	2.16348	2.61131	0.00901953	0.0255235
LOC107986820	5.80043	5.64826	2.32818	2.42604	0.0152645	0.0399723
NR4A3	6595.97	5.64399	0.959689	5.88107	4.07627e-09	3.89807e-08
SH3TC2	173.45	5.64063	1.05599	5.34154	9.21588e-08	7.23084e-07
LOC105375728	4.51969	5.6384	1.90818	2.95486	0.00312814	0.0101403
MIR6753	4.37642	5.63691	2.23031	2.52741	0.0114909	0.0314527
ICAM5	69.0436	5.63143	1.15992	4.85503	1.2037e-06	7.98903e-06
SYTL1	129.975	5.62802	0.694324	8.10575	5.24223e-16	1.21563e-14
ACSL1	9809.89	5.61302	0.749983	7.4842	7.19825e-14	1.29364e-12
DKK1	34.265	5.61113	2.31726	2.42145	0.0154588	0.040405
NRGN	960.599	5.61097	1.19708	4.6872	2.76963e-06	1.72199e-05
MAP3K5	780.071	5.6055	0.875049	6.40593	1.49456e-10	1.7855e-09
TM6SF1	315.039	5.60519	0.82786	6.77069	1.28165e-11	1.7361e-10
ENKUR	30.6583	5.60196	1.1251	4.97908	6.3888e-07	4.43662e-06
LOC107986015	9.80095	5.59772	2.09569	2.67107	0.00756105	0.021932
CYP17A1	19.8741	5.59769	1.78036	3.14414	0.00166575	0.00579212
LOC107984209	7.32318	5.58297	2.01502	2.77067	0.0055941	0.0169186
P2RX1	191.841	5.58211	0.980348	5.69401	1.24092e-08	1.09989e-07
LOC102724008	5.54765	5.58056	1.9122	2.9184	0.00351836	0.0112444
GPR65	596.331	5.57546	0.602866	9.24826	2.28186e-20	8.1316e-19
HGF	17.8542	5.57219	2.35482	2.36629	0.0179675	0.0458862
KLRC4	23.1352	5.56636	1.98234	2.80798	0.00498533	0.0152972
DEPP1	72.2695	5.56626	0.822094	6.77083	1.28049e-11	1.73566e-10
LOC100506551	6.38987	5.56567	1.72491	3.22665	0.00125249	0.00450684
DRICH1	4.82563	5.56354	2.16931	2.56466	0.0103276	0.0286264
MATN1-AS1	7.1784	5.56269	1.89496	2.93552	0.00332991	0.0107144
GPR35	267.518	5.56158	0.758263	7.33464	2.22319e-13	3.74067e-12
LOC105378100	16.2077	5.56101	1.69327	3.28417	0.00102281	0.00376858
CHI3L2	11.4542	5.55843	2.24301	2.47811	0.0132079	0.0354049
TGFB1	5584.53	5.55755	0.341961	16.252	2.16259e-59	8.50634e-57
MX1	1818.41	5.55643	1.79605	3.09369	0.00197681	0.00674348
PTK2B	1544.64	5.55607	0.388485	14.3019	2.12974e-46	4.48471e-44
LILRB3	161.174	5.55271	1.36624	4.06422	4.81925e-05	0.00023915
ADAM8	468.509	5.55213	0.482365	11.5102	1.17164e-30	9.65419e-29
PLP2	526.11	5.54839	0.529632	10.4759	1.11424e-25	6.32933e-24
TMEM204	6.37354	5.53796	2.06984	2.67554	0.0074608	0.0216865
LINC00968	4.93473	5.52862	2.15332	2.56749	0.0102438	0.0284254
ADGB	11.3335	5.52209	2.15456	2.56298	0.0103778	0.0287425
GASK1B-AS1	10.8326	5.52175	1.8112	3.04866	0.00229862	0.00772269
MEGF9	1123.57	5.5205	0.567797	9.72267	2.41367e-22	1.05267e-20
FGD2	92.273	5.51696	1.40759	3.91943	8.87575e-05	0.000418059
LAT	123.561	5.51313	0.899371	6.12998	8.78895e-10	9.31959e-09
AMPD3	4390.46	5.51157	0.4918	11.2069	3.77028e-29	2.73864e-27
PTPRVP	7.39103	5.506	1.99443	2.76068	0.00576805	0.0173541
HLA-DRB5	47.1658	5.49847	2.11461	2.60022	0.00931632	0.0262385
NFE2	446.274	5.49184	0.817472	6.71808	1.8414e-11	2.44507e-10
LINC00921	38.7168	5.49173	0.966557	5.68174	1.33329e-08	1.17676e-07
TNFSF9	361.331	5.48836	1.09635	5.00605	5.55589e-07	3.9011e-06
VDR	589.983	5.48821	0.804115	6.82515	8.78321e-12	1.2102e-10
LOC107985551	3.50001	5.4847	1.9088	2.87338	0.00406105	0.0127616
ARHGAP25	746.272	5.48143	0.846024	6.47905	9.23016e-11	1.13056e-09
LYVE1	2006.92	5.48103	0.924454	5.92894	3.04906e-09	2.97862e-08
FAM83A	4.57234	5.48021	2.11492	2.59122	0.00956368	0.0268192
SLC7A7	733.74	5.4774	1.98029	2.76595	0.00567569	0.0171257
LOC400464	4.00242	5.46906	2.05936	2.65571	0.00791412	0.0227864
MXD1	4723.83	5.46845	0.759784	7.19738	6.13805e-13	9.80536e-12
LOC107985255	8.45488	5.46437	1.81916	3.00379	0.00266637	0.00880777
LOC105374775	5.52933	5.4643	1.73686	3.14607	0.00165479	0.00575726
LGALS1	1967.5	5.46116	0.482426	11.3202	1.04232e-29	7.95942e-28
LOC107984643	5.43593	5.45703	2.22539	2.45217	0.0141997	0.0376618
ELOVL3	22.3048	5.45112	1.17873	4.62458	3.75366e-06	2.27677e-05
SPNS2	96.5329	5.449	0.998129	5.45921	4.78253e-08	3.89915e-07
LINC01888	5.46891	5.44727	2.04779	2.66007	0.0078124	0.0225419
LOC105372279	18.9577	5.44711	1.65362	3.29404	0.000987569	0.00365551
RNFT1-DT	5.05167	5.44387	1.9195	2.83609	0.00456692	0.0141677
CLECL1P	2.40076	5.44296	2.06806	2.63192	0.0084905	0.0242169
LINC02345	10.3869	5.44231	1.94728	2.79483	0.00519272	0.0158565
ITGA8	63.6944	5.44158	1.34105	4.05769	4.95596e-05	0.00024535
IL10RB	654.478	5.43097	0.418092	12.9899	1.39671e-38	1.83127e-36
CCDC200	4.55364	5.42489	2.00691	2.7031	0.00686951	0.0201901
SLC16A6	856.162	5.41873	1.53223	3.53649	0.000405481	0.00165228
ESAM	75.5387	5.41841	1.07792	5.02671	4.98976e-07	3.52735e-06
TNFRSF14-AS1	14.2443	5.40743	1.85015	2.9227	0.00347014	0.0111141
SPATC1	14.067	5.40579	2.00151	2.70086	0.00691604	0.0203154
NFKBIZ	12248.7	5.40341	1.0811	4.99808	5.79035e-07	4.05208e-06
DGKG	60.834	5.40087	1.04422	5.17214	2.31424e-07	1.71751e-06
LOC105373977	16.5991	5.40031	2.00333	2.69567	0.0070247	0.0205882
VAV1	1662.5	5.39576	0.843012	6.40057	1.54795e-10	1.84612e-09
TBX20	112.141	5.39257	0.686049	7.86032	3.83167e-15	7.96399e-14
CD226	537.764	5.38661	0.625614	8.61012	7.29864e-18	2.08146e-16
ADGRE4P	54.9306	5.38485	1.16174	4.63517	3.5664e-06	2.17712e-05
PCED1B-AS1	151.742	5.38224	0.73836	7.28945	3.1122e-13	5.14513e-12
SLC18A2-AS1	2.79076	5.38164	2.26898	2.37183	0.0177001	0.0453476
LOC105375840	6.88523	5.38073	1.92056	2.80165	0.0050842	0.0155639
LINC01857	14.4332	5.37832	1.87712	2.8652	0.0041674	0.0130506
MEIS2	54.273	5.372	1.17676	4.56509	4.99276e-06	2.97043e-05
ITGA2B	1576.55	5.37165	0.859769	6.24779	4.16298e-10	4.66089e-09
HLA-DRB1	1474.13	5.36835	1.24755	4.30313	1.68405e-05	9.17119e-05
LOC107986087	5.95683	5.36117	1.88856	2.83877	0.0045288	0.0140598
RSPH1	9.44949	5.36074	2.06696	2.59354	0.00949928	0.0266601
GOLGA6L7	3.21213	5.36042	1.97564	2.71325	0.0066626	0.0196763
TREML3P	4.06418	5.35822	1.91056	2.80453	0.00503899	0.0154459
HCST	119.717	5.35597	1.13681	4.7114	2.46019e-06	1.54341e-05
POU2F2	1353	5.35351	1.53751	3.48192	0.000497824	0.00198511
PRKCB	6708.77	5.35313	0.467657	11.4467	2.44251e-30	1.95092e-28
MIR4435-2HG	627.453	5.35079	0.420824	12.715	4.87802e-37	6.01729e-35
REV3L	1451.53	5.34355	0.450509	11.8611	1.88394e-32	1.73015e-30
IL6R	7497.03	5.34144	0.486583	10.9775	4.90533e-28	3.24639e-26
LOC102723750	7.10616	5.34018	2.09655	2.54713	0.0108613	0.02994
TCIRG1	737.196	5.33506	0.903522	5.90474	3.53212e-09	3.42484e-08
CPNE5	9.93274	5.33234	1.7262	3.08906	0.00200791	0.00683523
ASB2	43.1704	5.32628	1.2382	4.30164	1.69542e-05	9.22591e-05
LINC02268	4.65442	5.3262	2.27378	2.34245	0.0191578	0.0483924
INPP5D	1265.2	5.31423	1.59393	3.33404	0.000855944	0.0032244
NEU4	10.5537	5.31372	1.89653	2.80181	0.00508167	0.0155585
AREG	42.6345	5.31125	2.16197	2.45667	0.0140231	0.0372597
ACTA2	232.094	5.31097	1.57327	3.37575	0.000736148	0.00281329
TSPOAP1-AS1	79.7291	5.3091	0.782647	6.78352	1.17282e-11	1.59594e-10
XCR1	5.80064	5.29172	1.92766	2.74516	0.00604821	0.0180718
OSCAR	160.425	5.28194	0.708883	7.45107	9.25838e-14	1.63845e-12
MYOF	2227.8	5.27468	0.818748	6.44238	1.17618e-10	1.42309e-09
GOLGA8N	84.652	5.27406	1.05028	5.02158	5.12486e-07	3.61672e-06
SLC15A3	1147.42	5.27232	0.864801	6.09658	1.08365e-09	1.1375e-08
LINC02577	6.04665	5.26888	1.93792	2.71884	0.00655117	0.0193932
IFI44	30.5701	5.26886	1.50273	3.5062	0.000454558	0.00182832
SLC1A4	885.691	5.26837	0.697463	7.55361	4.23348e-14	7.89404e-13
KLF9	585.788	5.26329	0.473788	11.109	1.13477e-28	7.9119e-27
PTPRCAP	27.5713	5.25055	1.17093	4.48408	7.32287e-06	4.2288e-05
CLEC9A	3.10864	5.24811	2.0741	2.53031	0.0113962	0.0312232
PDYN-AS1	5.8183	5.24152	1.86438	2.8114	0.0049326	0.01516
COL24A1	319.851	5.23457	1.11641	4.68877	2.74852e-06	1.70938e-05
ZMIZ1-AS1	38.1744	5.23218	1.40791	3.71628	0.000202179	0.000883239
DKK2	100.266	5.23166	1.34594	3.887	0.00010149	0.000473005
JUNB	3935.95	5.22996	0.527805	9.90889	3.80861e-23	1.77228e-21
SLC22A18AS	12.1164	5.22964	1.72685	3.02842	0.00245833	0.00820473
CAPS	8.107	5.22553	1.60937	3.24694	0.00116652	0.00423814
CCDC170	816.534	5.22373	0.816275	6.39947	1.55914e-10	1.85627e-09
ARHGAP9	1001.89	5.21796	0.38166	13.6718	1.49724e-42	2.57958e-40
LIPC	16.1406	5.21436	1.2558	4.15221	3.29286e-05	0.000168913
TPRG1-AS1	13.0222	5.21116	1.49131	3.49434	0.000475239	0.0019016
FOXD2-AS1	36.3908	5.20926	0.827185	6.29758	3.0233e-10	3.44785e-09
PPARG	516.032	5.20549	0.56156	9.26969	1.86686e-20	6.7333e-19
FCMR	41.5625	5.20334	1.25898	4.13298	3.58093e-05	0.000182433
PIK3R5	4762.24	5.19836	0.398428	13.0472	6.59673e-39	8.98837e-37
FCER1A	12.5386	5.19801	2.04651	2.53994	0.0110871	0.0305004
HOXA13	11.9356	5.19526	2.06854	2.51156	0.0120198	0.0326868
NOD2	112.136	5.1822	0.609261	8.5057	1.80495e-17	4.92512e-16
SPDYE16	10.597	5.18047	1.87374	2.76477	0.0056963	0.0171779
CR1	1177.79	5.17737	1.03616	4.9967	5.83201e-07	4.07576e-06
ROBO4	4.16881	5.17305	2.15239	2.40339	0.0162436	0.0421288
FOSB	847.869	5.17142	0.664033	7.7879	6.81336e-15	1.38439e-13
PSTPIP2	1999.56	5.17037	1.8997	2.72168	0.00649511	0.0192499
LOC105372105	40.0404	5.16614	1.2801	4.03573	5.44334e-05	0.000267572
C3	3950.04	5.15966	1.21318	4.25301	2.10918e-05	0.000112599
ACP3	1004.8	5.15138	0.54298	9.48724	2.37237e-21	9.34912e-20
LOC105374102	5.65662	5.15076	1.71233	3.00805	0.00262932	0.00870194
MIR4516	3.8931	5.14283	1.89021	2.72077	0.00651307	0.0192949
LPXN	520.984	5.14053	0.820529	6.26489	3.73078e-10	4.19954e-09
C2orf88	270.994	5.13827	1.16337	4.41673	1.00204e-05	5.67187e-05
CFAP45	38.1077	5.13827	0.865181	5.93895	2.86845e-09	2.81803e-08
KLF2	106.328	5.13823	1.11874	4.59286	4.37216e-06	2.62367e-05
UNC13D	630.279	5.13281	0.541806	9.47352	2.7056e-21	1.05823e-19
ENG	1012.33	5.12079	0.303182	16.8902	5.31422e-64	2.51785e-61
LOC107984016	5.11909	5.12004	2.17765	2.35117	0.0187143	0.0474793
FAM81A	51.2594	5.11691	0.959554	5.33259	9.68196e-08	7.57941e-07
CSF2RA	1111.04	5.11405	0.419817	12.1816	3.89518e-34	3.96111e-32
LINC00537	101.993	5.0963	0.787207	6.4739	9.55058e-11	1.16706e-09
CD83	23763.4	5.09513	0.792901	6.42593	1.31064e-10	1.57754e-09
CD44-DT	14.5996	5.09486	1.95409	2.60728	0.00912647	0.0257734
LOC107985561	4.44941	5.09431	1.92905	2.64083	0.00827023	0.0236469
LOC105376698	3.74833	5.09208	1.84568	2.75892	0.00579928	0.017436
SIGLEC15	81.6987	5.09165	1.18118	4.31064	1.62784e-05	8.89066e-05
NEAT1	7812.15	5.07676	0.671199	7.56372	3.91709e-14	7.33689e-13
LOC105372439	2.64243	5.07403	2.13423	2.37746	0.0174325	0.0447446
LINC01480	24.776	5.07327	1.74064	2.91459	0.00356155	0.0113668
TRADD	24.907	5.07098	1.48868	3.40636	0.000658347	0.00254993
LINC00877	33.7821	5.07015	1.16066	4.36835	1.25189e-05	6.98187e-05
SOX17	12.0791	5.06804	2.07555	2.44178	0.014615	0.0385917
LOC102725180	30.0627	5.05436	1.04363	4.84305	1.27861e-06	8.44054e-06
IFI44L	61.5479	5.0536	1.28079	3.94567	7.95765e-05	0.000379097
ABCA13	86.1949	5.04797	1.23731	4.07979	4.50756e-05	0.00022483
KCNA5	65.8153	5.04732	0.948774	5.31984	1.03861e-07	8.11239e-07
LNCATV	4.11386	5.04485	1.98699	2.53894	0.0111188	0.0305795
HRH4	72.8539	5.03989	1.16344	4.33188	1.47838e-05	8.14048e-05
GNGT2	83.0544	5.03466	0.993805	5.06605	4.06166e-07	2.91274e-06
SERPINE1	1957.01	5.03083	0.737064	6.8255	8.76167e-12	1.20803e-10
CYP1B1	7233.15	5.02992	0.747758	6.72667	1.73588e-11	2.31528e-10
DLK1	1728.4	5.02909	1.21101	4.15279	3.28439e-05	0.00016852
SLC46A3	35.0553	5.0264	1.25266	4.01257	6.00614e-05	0.000292274
CFD	277.228	5.02527	0.749643	6.70355	2.03418e-11	2.68056e-10
CLEC4E	60.0339	5.02392	1.45287	3.45792	0.000544355	0.00214846
CATSPERG	13.8233	5.02213	1.59563	3.14744	0.0016471	0.00573334
MROCKI	10.6984	5.0159	2.07313	2.41948	0.0155428	0.0405813
MEFV	550.696	5.01274	0.603644	8.30413	1.00555e-16	2.50151e-15
EFHD2-AS1	13.8434	5.01171	1.58887	3.15426	0.00160905	0.00561779
STYXL2	104.843	5.00491	0.790557	6.33087	2.43786e-10	2.82345e-09
LOC107986853	34.4962	5.0048	1.27251	3.93301	8.38883e-05	0.000397008
DGKI	1128.27	4.99849	1.03527	4.82821	1.37768e-06	9.0401e-06
CARD9	100.766	4.99452	0.681599	7.32766	2.3421e-13	3.92807e-12
CATIP	6.82808	4.98877	1.98318	2.51554	0.011885	0.0323751
MYOSLID	4.76874	4.98721	2.05015	2.43261	0.0149903	0.039368
HOXB-AS3	4.77108	4.98718	2.05173	2.43072	0.015069	0.0395534
LOC105378367	12.2485	4.9868	2.04181	2.44234	0.0145926	0.0385468
PILRA	319.01	4.9848	0.902266	5.52476	3.29939e-08	2.76124e-07
HPD	4.32679	4.98157	1.8683	2.66637	0.00766752	0.0221883
CEACAM21	27.3667	4.98066	2.01198	2.4755	0.0133049	0.0356194
PCP2	10.8946	4.97722	1.5633	3.18379	0.00145359	0.00514134
SMPDL3A	55.3463	4.95895	1.00153	4.95138	7.36891e-07	5.05827e-06
LOC105373148	5.8923	4.95495	2.00642	2.46955	0.0135284	0.0361479
TRIM74	7.43675	4.95242	1.69219	2.92664	0.00342649	0.0109794
PARP9	896.454	4.9438	0.640956	7.71316	1.22737e-14	2.43453e-13
RPL23AP32	8.47205	4.94232	1.83307	2.6962	0.00701357	0.0205643
SMIM15-AS1	3.77885	4.93739	1.91898	2.57292	0.0100845	0.0280571
KCTD12	12872.6	4.93062	0.332944	14.8091	1.2785e-49	3.13562e-47
LINC00963	642.438	4.92764	0.433452	11.3684	6.00917e-30	4.657e-28
FMNL1	2801.7	4.91365	0.262748	18.701	4.86002e-78	4.82461e-75
HBA1	78.04	4.90573	1.6923	2.89886	0.00374526	0.0118803
SERPINB8	1437.89	4.90305	0.427283	11.475	1.76263e-30	1.43538e-28
LINC00671	12.9037	4.9008	1.95877	2.50198	0.01235	0.0334356
LOC646548	7.44009	4.8991	1.77344	2.76248	0.00573646	0.0172765
RSPO2	92.898	4.89766	1.84836	2.64973	0.00805557	0.0231251
LINC01664	13.9232	4.8966	1.13005	4.33307	1.47043e-05	8.1031e-05
LOC101929004	6.15841	4.89546	1.62366	3.01508	0.0025691	0.00852426
DCLK2	53.7738	4.89325	1.31979	3.70758	0.000209247	0.000910685
PTPRH	107.097	4.88827	0.843109	5.79791	6.71471e-09	6.1884e-08
P2RX6	4.20459	4.88466	1.82643	2.67444	0.00748546	0.0217491
CTSZ	7946.64	4.88109	0.299315	16.3075	8.72393e-60	3.56603e-57
RNASE1	1666.24	4.87812	0.929148	5.2501	1.52019e-07	1.15662e-06
CD28	637.311	4.8688	0.682916	7.12942	1.00793e-12	1.56458e-11
IQSEC3	23.3884	4.86645	1.41075	3.44955	0.000561515	0.00220824
CD180	656.182	4.86274	0.67888	7.16288	7.89976e-13	1.24762e-11
FCGBP	1208.87	4.86053	0.753316	6.45217	1.10257e-10	1.33947e-09
LOC105375741	7.60522	4.85416	1.8589	2.61131	0.0090196	0.0255235
OSGIN1	51.3824	4.85036	1.04959	4.62121	3.81514e-06	2.3107e-05
PLA2G4A	643.026	4.84732	0.531412	9.12159	7.40323e-20	2.53424e-18
NFKBIA	16645.3	4.84516	0.837813	5.78311	7.33324e-09	6.7287e-08
LMO2	177.151	4.83373	1.04393	4.6303	3.65132e-06	2.22116e-05
TET2	1789.67	4.83183	0.359867	13.4267	4.21722e-41	6.51232e-39
SCIMP	196.704	4.82602	0.516791	9.33843	9.77753e-21	3.63337e-19
ALDH3B1	284.168	4.8239	0.739058	6.52709	6.70577e-11	8.31124e-10
BLACE	4.17065	4.82183	1.85252	2.60284	0.00924542	0.026067
AKAP10	252.789	4.81917	1.95523	2.46475	0.0137108	0.0365595
LIF	1172.16	4.81829	1.93132	2.49482	0.0126021	0.034013
DLEC1	15.5021	4.81103	1.26126	3.81447	0.000136478	0.000618647
LOC101927960	8.79933	4.8046	1.91128	2.51382	0.0119432	0.0325123
IL5RA	45.022	4.79627	1.13886	4.21147	2.53711e-05	0.000132692
GJA5	39.7818	4.79594	1.41721	3.38407	0.00071421	0.00273882
NABP1	2749.84	4.7908	0.527253	9.08634	1.02427e-19	3.47769e-18
DENND2D	487.807	4.78919	0.757579	6.32171	2.58693e-10	2.98448e-09
EXOC3L2	153.17	4.78176	0.849543	5.62862	1.81652e-08	1.57985e-07
MB	23.4705	4.77997	1.90331	2.51139	0.0120255	0.0326981
MVP	385.302	4.77967	0.617135	7.74493	9.56347e-15	1.91881e-13
TNFSF13	284.4	4.77535	0.717344	6.65699	2.79498e-11	3.62131e-10
GRAP	40.1111	4.77374	1.00336	4.75774	1.95769e-06	1.25009e-05
RIN1	213.275	4.77343	0.674099	7.0812	1.42913e-12	2.18105e-11
TESC	806.111	4.77297	0.448366	10.6453	1.83487e-26	1.09603e-24
CMYA5	88.9333	4.77002	1.59599	2.98876	0.00280115	0.0091947
CXCR2	51.5192	4.76527	0.964544	4.94044	7.79463e-07	5.3277e-06
IRAK2	1861.61	4.75924	0.816556	5.82843	5.59496e-09	5.21171e-08
PLIN4	44.1426	4.75258	0.997629	4.76387	1.89913e-06	1.21594e-05
BHLHE41	788.268	4.75024	0.733361	6.47736	9.33428e-11	1.1413e-09
TEX49	16.5519	4.74988	1.84634	2.5726	0.0100939	0.0280794
RBP4	35.2488	4.74866	1.84858	2.56881	0.0102048	0.0283309
PTPN6	2952.63	4.74779	0.460044	10.3203	5.70438e-25	3.07285e-23
LINC02285	7.35231	4.7476	1.84381	2.57488	0.0100274	0.0279168
ARRDC4	1138.21	4.74476	0.543548	8.72924	2.56392e-18	7.70173e-17
SNCG	85.2728	4.7424	0.827979	5.72768	1.01814e-08	9.16059e-08
ADRB1	205.952	4.73118	0.704767	6.71312	1.90505e-11	2.52316e-10
HSPA7	242.192	4.72147	1.61248	2.92808	0.00341058	0.0109335
LOC101927069	38.1598	4.71866	1.27545	3.69961	0.000215931	0.000937621
ADAM28	1122.92	4.71746	0.810402	5.82114	5.84479e-09	5.42853e-08
LOC105371464	11.896	4.71198	1.99382	2.3633	0.018113	0.0461842
IFIH1	1065.91	4.70803	0.680961	6.9138	4.71832e-12	6.73565e-11
LPL	3031.3	4.70601	0.789266	5.96251	2.48385e-09	2.47518e-08
FAM13A-AS1	32.4942	4.7049	1.21523	3.87162	0.000108113	0.000500962
IGF2	5259.03	4.70321	1.22019	3.85449	0.000115973	0.00053418
NFIC	978.57	4.70088	0.977832	4.80745	1.52867e-06	9.95256e-06
BEND2	41.1811	4.70033	0.820083	5.73153	9.95259e-09	8.95862e-08
LAMP3	154.84	4.69808	1.07022	4.38982	1.13444e-05	6.3677e-05
DENND3	861.78	4.69293	0.47684	9.84175	7.44077e-23	3.4017e-21
SIGLEC10	598.971	4.68343	0.510688	9.17084	4.69337e-20	1.62529e-18
CABCOCO1	4.39808	4.68194	1.90203	2.46155	0.0138339	0.0368273
KCNAB2	649.484	4.67871	0.468824	9.97966	1.87113e-23	8.84524e-22
DPYD	328.513	4.67202	0.922426	5.06492	4.08567e-07	2.92694e-06
LRG1	114.65	4.66775	0.639165	7.30289	2.81644e-13	4.67843e-12
MYOM1	147.977	4.6589	1.32505	3.51603	0.000438056	0.00177048
CARD6	372.787	4.64308	0.793127	5.85415	4.7945e-09	4.52062e-08
CXCL3	2883.46	4.64249	1.10782	4.19065	2.78155e-05	0.00014439
LOC101928105	2.71802	4.63627	1.94864	2.37923	0.0173487	0.0445789
CD37	53.8137	4.63598	1.88761	2.456	0.0140492	0.0373147
ZNF575	5.14616	4.63253	1.84774	2.50714	0.0121713	0.0330083
FLJ46875	34.0305	4.63233	1.02767	4.50762	6.556e-06	3.81768e-05
CD27-AS1	42.2488	4.62372	1.0461	4.41998	9.87117e-06	5.59196e-05
TFEB	230.393	4.61868	0.441895	10.452	1.43481e-25	8.04072e-24
PPP1R14C	109.166	4.61762	1.03114	4.47816	7.52884e-06	4.34054e-05
MMRN2	399.663	4.61707	0.384515	12.0075	3.24481e-33	3.14626e-31
GIMAP4	204.556	4.61641	1.17426	3.93132	8.4481e-05	0.000399609
PIK3AP1	1399.01	4.61613	0.979559	4.71246	2.44746e-06	1.53635e-05
SELL	25.1303	4.61236	1.19949	3.84525	0.000120429	0.000552993
P2RY2	351.269	4.61202	0.477987	9.64883	4.97195e-22	2.12834e-20
EHBP1L1	1864.43	4.61168	0.581479	7.93094	2.17486e-15	4.64066e-14
ZFHX3	4575.53	4.61114	0.364362	12.6554	1.04488e-36	1.2724e-34
SH2D3C	166.695	4.60733	0.662576	6.95366	3.55926e-12	5.16353e-11
SLC48A1	137.958	4.60684	0.736608	6.25413	3.99736e-10	4.4875e-09
TGFBI	6825.21	4.60493	0.913227	5.04249	4.59515e-07	3.265e-06
HERC2P10	14.3854	4.60162	1.16102	3.96344	7.38761e-05	0.000354289
CXCL14	177.627	4.59873	1.15437	3.98375	6.78349e-05	0.000327199
CEBPD	1001.93	4.58854	0.720912	6.36492	1.95397e-10	2.2936e-09
PRDM7	4.53371	4.58654	1.96417	2.3351	0.0195383	0.0492045
EOLA1-DT	32.7787	4.57164	1.02595	4.45599	8.35051e-06	4.78381e-05
ARHGAP27P1-BPTFP1-KPNA2P3	999.717	4.56706	0.420309	10.866	1.67459e-27	1.06759e-25
TTLL3	162.135	4.56471	0.965191	4.72934	2.25256e-06	1.42085e-05
LOC105373880	21.1938	4.56449	1.20816	3.77806	0.000158055	0.000707377
EXTL1	14.7291	4.56374	1.16586	3.91448	9.05977e-05	0.000426017
IL21R	135.319	4.5568	0.454941	10.0162	1.29337e-23	6.2414e-22
PLK3	1259.63	4.55291	0.729583	6.24042	4.36384e-10	4.86747e-09
LOC729296	5.15854	4.54659	1.87301	2.42743	0.0152064	0.0398499
ADGRD1	34.9816	4.54471	1.41456	3.2128	0.00131446	0.00470592
LOC107985216	6.24874	4.54415	1.84365	2.46475	0.0137109	0.0365595
MARCHF1	163.21	4.54324	0.953706	4.76378	1.90002e-06	1.21594e-05
TRIM38	759.329	4.53956	0.559595	8.11222	4.97021e-16	1.15641e-14
LOC101927522	5.69369	4.53815	1.93445	2.34596	0.0189781	0.0480024
APOBEC3G	93.283	4.5381	0.883069	5.13901	2.76188e-07	2.02736e-06
SNORA7B	6.45838	4.53759	1.90102	2.38693	0.0169899	0.0437974
LOC107985688	19.1391	4.53542	1.28281	3.53554	0.000406945	0.00165663
ZC3H12A	2259.48	4.53439	0.964266	4.70243	2.57087e-06	1.60608e-05
SP110	741.092	4.5313	0.378623	11.9679	5.2365e-33	4.98472e-31
TGM2	389.519	4.53001	0.594859	7.61528	2.63128e-14	5.06504e-13
FES	591.651	4.52799	0.426113	10.6263	2.24955e-26	1.32851e-24
XPNPEP2	14.2106	4.52618	1.2057	3.75399	0.000174045	0.000771161
LINC01132	22.4801	4.52469	1.18046	3.83298	0.000126599	0.000577633
ARG1	81.4445	4.52289	1.20551	3.75186	0.000175529	0.00077724
ANGPTL6	17.9213	4.52182	1.2394	3.6484	0.000263883	0.00112591
DDX60L	758.386	4.51969	0.587018	7.69941	1.367e-14	2.70121e-13
RIN3	996.713	4.5156	0.857145	5.26819	1.37774e-07	1.05595e-06
GAPLINC	99.0726	4.51553	1.05869	4.26521	1.99715e-05	0.00010725
WIPF1	2192.37	4.51467	0.418972	10.7756	4.4893e-27	2.76889e-25
RFX2	257.846	4.50542	1.02938	4.37685	1.20405e-05	6.73307e-05
TNFRSF9	383.93	4.50012	0.822411	5.47186	4.45334e-08	3.65651e-07
NCRUPAR	10.5208	4.49441	1.59581	2.81638	0.00485688	0.0149548
LOC100130992	9.01301	4.4849	1.72183	2.60473	0.00919479	0.0259348
LOC102467081	7.80107	4.47837	1.90295	2.35339	0.0186033	0.0472558
TGM3	21.2467	4.47527	1.4041	3.18728	0.00143619	0.00509362
ADAMTSL4	565.25	4.46926	0.989079	4.51861	6.22473e-06	3.64616e-05
GSN	5364.16	4.46661	0.329153	13.57	6.03089e-42	1.00581e-39
LINC01191	10.4939	4.46606	1.54519	2.89031	0.00384868	0.0121713
LOC107986127	173.242	4.46176	1.41205	3.15976	0.00157898	0.0055267
CAMK2A	46.8615	4.45877	1.12111	3.97711	6.97585e-05	0.000335856
CD47	1811.44	4.4547	0.330835	13.465	2.51309e-41	3.96897e-39
ECM1	207.63	4.44386	0.593398	7.48884	6.94868e-14	1.25311e-12
ST8SIA4	1229.47	4.43363	0.397084	11.1655	6.01627e-29	4.28059e-27
LOC107986908	4.60885	4.42529	1.70685	2.59266	0.00952373	0.0267252
NBPF8	811.651	4.41932	0.367369	12.0297	2.48171e-33	2.41758e-31
FAM229A	3.53685	4.41662	1.83042	2.4129	0.0158262	0.0412358
IFI30	3010.08	4.41645	0.634754	6.95773	3.4579e-12	5.034e-11
MAP3K8	2377.68	4.41107	0.949627	4.64506	3.3998e-06	2.08396e-05
MICAL2	1265.43	4.4094	0.500014	8.81854	1.15966e-18	3.61908e-17
NFKB1	6867.93	4.40642	0.586818	7.50901	5.95749e-14	1.08563e-12
TMOD4	5.20556	4.40006	1.82446	2.41171	0.0158778	0.0413393
SLC35D3	44.8619	4.39761	1.31181	3.35233	0.000801333	0.00303734
RASGRP4	300.619	4.39395	0.71895	6.11161	9.863e-10	1.0395e-08
THBS1	15478.3	4.38659	0.790109	5.55188	2.82609e-08	2.3862e-07
CST3	1176.49	4.3823	0.396822	11.0435	2.35706e-28	1.60058e-26
RASA3-IT1	65.1801	4.37986	0.73666	5.94557	2.75499e-09	2.71809e-08
DDIT4	3385.89	4.37865	0.638755	6.85498	7.1325e-12	9.97258e-11
GIMAP1	38.7823	4.37655	1.12243	3.89918	9.65195e-05	0.000451761
LOC107985909	19.8581	4.37369	1.16637	3.74982	0.000176959	0.000782743
LIPH	189.549	4.36979	1.08772	4.01738	5.88485e-05	0.000286773
RGL1	5606.06	4.36549	0.526193	8.29638	1.07334e-16	2.65748e-15
GPR85	83.9552	4.36488	0.711125	6.13799	8.35719e-10	8.87983e-09
DNAH1	260.998	4.36421	1.20221	3.63017	0.000283237	0.00119843
TMEM144	403.069	4.35766	0.969215	4.49607	6.9221e-06	4.01182e-05
LOC105371981	20.9704	4.35389	1.21636	3.57943	0.00034434	0.00142741
LINC01611	6.31431	4.35002	1.8681	2.32859	0.019881	0.049971
LINC01819	33.7135	4.34009	0.759901	5.71138	1.12061e-08	1.00177e-07
LOC101928343	5.88494	4.3397	1.8583	2.3353	0.0195279	0.0491879
TBXAS1	317.294	4.33924	0.481547	9.01103	2.04123e-19	6.74382e-18
ZC3H12C	12188.6	4.33765	0.701974	6.17921	6.44213e-10	6.96933e-09
HTATSF1P2	403.415	4.33588	0.646087	6.71099	1.93306e-11	2.55702e-10
SLC8A3	116.105	4.33391	1.49691	2.89524	0.00378873	0.0120018
RIPK3	81.2301	4.33232	0.635442	6.81781	9.24378e-12	1.27114e-10
LOC105371055	7.55638	4.32508	1.75614	2.46284	0.0137842	0.0367278
IRAK3	1517.57	4.32407	0.606951	7.12426	1.04641e-12	1.62189e-11
SIGLEC16	192.815	4.31595	0.739286	5.838	5.28314e-09	4.94112e-08
LINC00520	5.1625	4.3116	1.77216	2.43296	0.0149758	0.0393397
ADGRE5	1263.07	4.30115	0.58318	7.37534	1.63928e-13	2.81036e-12
LMLN-AS1	7.00908	4.29921	1.75518	2.44944	0.014308	0.0379297
SP140L	267.441	4.29856	0.644556	6.66903	2.57503e-11	3.35301e-10
ANGPT4	29.3312	4.29587	1.18009	3.64028	0.000272339	0.00115795
LOC100996318	14.5649	4.29515	1.40425	3.05868	0.00222315	0.00749692
STAT5A	2536.25	4.28695	0.704612	6.08413	1.17125e-09	1.22453e-08
ADAP1	620.978	4.2834	0.342628	12.5016	7.31686e-36	8.24511e-34
TFAP2E-AS1	21.289	4.27578	1.2611	3.39052	0.00069759	0.00268067
RASSF2	8654.7	4.26322	0.287401	14.8337	8.87161e-50	2.22827e-47
ZNF703	295.943	4.25969	0.711004	5.99109	2.08442e-09	2.10227e-08
LOC105373618	16.829	4.25915	1.30711	3.25845	0.00112024	0.00409066
HERC3	300.628	4.25791	0.708123	6.01295	1.82181e-09	1.84994e-08
PAX8-AS1	75.51	4.24823	0.953318	4.45626	8.3402e-06	4.77922e-05
GFI1B	48.9868	4.24508	1.08193	3.92364	8.72215e-05	0.000411408
GAS7	5546.51	4.24432	0.233332	18.1901	6.18533e-74	4.77577e-71
ASCL2	23.9528	4.24309	1.0369	4.09211	4.27471e-05	0.000214064
LOC107985595	39.2231	4.23233	1.09402	3.8686	0.000109463	0.00050677
L1CAM-AS1	14.5549	4.22412	1.30583	3.2348	0.00121726	0.00439796
INKA1	90.1157	4.22082	1.00194	4.21265	2.52387e-05	0.000132099
ANKRD33B	1266.15	4.21527	0.754109	5.58973	2.27419e-08	1.94782e-07
ADGRE2	376.214	4.21474	0.819638	5.1422	2.71542e-07	1.99465e-06
ZC3H12A-DT	24.4787	4.21418	1.24388	3.38794	0.000704194	0.00270356
TSPOAP1	705.958	4.20863	0.708435	5.94074	2.83733e-09	2.79404e-08
NPL	2024.35	4.2029	0.692769	6.06682	1.30467e-09	1.35383e-08
AFTPH-DT	64.119	4.20237	0.82255	5.10896	3.23936e-07	2.35382e-06
EGR2	504.224	4.20212	0.924439	4.54559	5.47812e-06	3.23753e-05
LOC654780	21.5392	4.19256	1.01229	4.14167	3.44785e-05	0.000176084
BCL6	1664.72	4.17854	0.623987	6.69651	2.13452e-11	2.80746e-10
LTC4S	20.5615	4.17291	1.07856	3.86898	0.000109293	0.000506093
IKBKE	381.742	4.1721	0.816172	5.11179	3.19118e-07	2.32204e-06
TIMP3	2572.7	4.17103	0.726061	5.74474	9.20635e-09	8.32284e-08
FOSL1	284.78	4.16874	0.777701	5.36034	8.30661e-08	6.56934e-07
C13orf46	46.4218	4.16847	1.20588	3.45678	0.000546677	0.00215681
LGALS12	108.257	4.16838	0.80227	5.19574	2.03912e-07	1.52309e-06
DENND1B	298.368	4.16521	0.887262	4.69446	2.67317e-06	1.6645e-05
ZFP36	1426.17	4.16507	0.684799	6.08218	1.18562e-09	1.23769e-08
LOC101929774	6.51895	4.16151	1.27154	3.27281	0.00106485	0.00390618
HAL	33.5212	4.15564	1.10325	3.76674	0.000165394	0.000736589
CPEB2	1743.21	4.13876	0.51919	7.97158	1.56662e-15	3.40911e-14
PITX1	17.9847	4.13871	1.54235	2.68339	0.00728807	0.0212466
CREB5	371.2	4.13651	0.523495	7.90173	2.75067e-15	5.7981e-14
SIRT2	153.955	4.1335	1.06658	3.87549	0.000106412	0.000493739
MYOZ2	20.8238	4.13153	1.76891	2.33564	0.0195101	0.0491631
RAB32	666.348	4.13043	0.291331	14.1778	1.25756e-45	2.57024e-43
HLA-DMB	389.089	4.12712	1.09905	3.75519	0.000173213	0.000767641
TAFA2	39.8095	4.12485	0.884741	4.66222	3.12822e-06	1.92827e-05
PPP1R9B	2457.29	4.12119	0.420163	9.80855	1.03447e-22	4.66788e-21
TBC1D9	1043.04	4.11835	0.501177	8.21736	2.0803e-16	5.00786e-15
ARHGAP27P2	9.79523	4.1146	1.66244	2.47503	0.0133224	0.0356616
DACH1	51.0309	4.11381	1.23994	3.31776	0.000907416	0.00339073
LOC105369140	13.9113	4.10621	1.36151	3.01592	0.00256201	0.00850347
TOR4A	703.485	4.10226	0.50193	8.17297	3.00888e-16	7.1442e-15
FAM78A	670.815	4.10134	0.468554	8.75317	2.07435e-18	6.30379e-17
HHEX	325.933	4.0992	0.642489	6.38019	1.76873e-10	2.08792e-09
RAB37	384.59	4.09914	0.843194	4.86145	1.1653e-06	7.75147e-06
AGAP2	230.659	4.09901	0.797807	5.13784	2.77916e-07	2.0383e-06
IFI35	405.118	4.09324	0.447486	9.14721	5.84245e-20	2.01318e-18
TNFAIP6	514.303	4.08943	1.60837	2.5426	0.0110032	0.0302938
RILPL2	1268.14	4.08834	0.442787	9.23319	2.62686e-20	9.31329e-19
LPCAT2	1357.92	4.08696	0.689512	5.92732	3.07925e-09	3.00671e-08
PIGR	86.2531	4.07959	0.595265	6.85339	7.2119e-12	1.00701e-10
ABLIM3	321.753	4.07293	0.734082	5.54833	2.88413e-08	2.42931e-07
SUSD3	169.666	4.07166	0.652652	6.23864	4.41402e-10	4.91817e-09
ANKRD20A2P	18.6196	4.07131	0.996231	4.08671	4.37532e-05	0.000218787
SPX	169.859	4.06188	0.97461	4.16769	3.07699e-05	0.000158581
CD5	9.70163	4.05753	1.22177	3.32103	0.000896873	0.00335977
P2RX4	986.827	4.05456	0.333731	12.1492	5.79263e-34	5.83376e-32
VIM-AS1	230.131	4.05387	0.579144	6.99977	2.56384e-12	3.77994e-11
L3MBTL2-AS1	26.7357	4.05329	0.792189	5.11657	3.11136e-07	2.26792e-06
LOC105372401	26.8057	4.04977	0.944443	4.288	1.8029e-05	9.76745e-05
TNFAIP8L3	1265.09	4.04146	0.942896	4.28621	1.81744e-05	9.8385e-05
PDGFB	2261.74	4.04051	0.722238	5.59444	2.2134e-08	1.8981e-07
GASAL1	44.2978	4.03891	0.801836	5.03707	4.727e-07	3.35069e-06
DNAAF1	94.9391	4.0372	1.4819	2.72434	0.00644311	0.0191175
LOC107983976	40.838	4.03621	1.00565	4.01355	5.98121e-05	0.000291128
SIRPA	4945.48	4.03024	0.428344	9.40887	5.01523e-21	1.90789e-19
HAND2	105.2	4.02857	1.48447	2.71382	0.00665125	0.0196456
ACKR2	28.0072	4.02857	0.809849	4.97447	6.54278e-07	4.53901e-06
SMANTIS	54.5416	4.027	1.11522	3.61093	0.0003051	0.00128208
DPF3	98.4099	4.02263	1.15014	3.49751	0.000469618	0.00188272
CEBPA	1215.49	4.01075	0.54587	7.34746	2.02013e-13	3.41832e-12
PLCG2	2294.6	4.00816	0.347472	11.5352	8.76743e-31	7.31098e-29
LOC105372824	7.76259	4.00794	1.67246	2.39644	0.0165553	0.0428253
KDM6B	1863.75	4.00535	1.1442	3.50057	0.000464268	0.00186306
COLQ	43.5847	3.99995	0.901985	4.43461	9.22397e-06	5.25101e-05
LY96	149.343	3.9987	0.82704	4.83496	1.33175e-06	8.76908e-06
ATP6V0D2	180.54	3.99689	1.05356	3.79371	0.000148414	0.000667959
TMEM62	127.466	3.98625	0.600412	6.63919	3.15403e-11	4.05627e-10
ARL11	140.059	3.98549	0.521978	7.63536	2.25194e-14	4.36709e-13
HAND1	15.9399	3.98417	1.64134	2.42738	0.0152082	0.0398499
LGALS3	775.398	3.97799	0.704522	5.64637	1.63875e-08	1.43181e-07
DENND4A	2887.45	3.9759	0.417092	9.53242	1.53653e-21	6.19576e-20
CALHM1	13.485	3.96684	1.57199	2.52345	0.0116209	0.031751
FLACC1	20.2099	3.96442	1.69443	2.33968	0.0193005	0.0486916
CIITA	159.817	3.96351	1.04546	3.79118	0.000149934	0.000673909
LINC01366	39.3723	3.96302	0.978282	4.051	5.09997e-05	0.00025206
PDE1B	550.338	3.96095	0.552277	7.17204	7.38878e-13	1.16958e-11
MFSD1	3602.86	3.95973	0.235479	16.8156	1.87495e-63	8.68603e-61
MFSD2B	24.6034	3.95926	1.63442	2.42243	0.015417	0.0403108
CASP8	187.512	3.95661	0.76318	5.18437	2.16748e-07	1.61377e-06
ARHGEF6	2497.61	3.9503	0.386558	10.2192	1.62754e-24	8.568e-23
CACTIN-AS1	10.6068	3.94802	1.37036	2.88101	0.00396406	0.012504
LINC03040	40.2027	3.94697	1.24857	3.16119	0.00157124	0.00550421
AHNAK	18437.6	3.94591	0.504324	7.82415	5.11094e-15	1.05493e-13
MITF	996.294	3.94562	0.621981	6.34364	2.24398e-10	2.61342e-09
MOB3C	1175.21	3.94229	0.516597	7.63126	2.3247e-14	4.49565e-13
LPAR6	654.769	3.94094	0.771816	5.10606	3.2894e-07	2.38851e-06
PXDC1	3222.73	3.93279	0.852798	4.61163	3.99526e-06	2.41418e-05
SLC31A2	458.039	3.92832	0.431982	9.09373	9.57023e-20	3.25998e-18
CAMK1	462.661	3.92707	0.65325	6.0116	1.83704e-09	1.86359e-08
PLD1	496.86	3.92472	0.564175	6.95657	3.48661e-12	5.06518e-11
LOC105372511	65.3417	3.91662	0.923155	4.24265	2.20897e-05	0.000117147
LOC105372479	14.5289	3.91635	1.32986	2.94493	0.00323026	0.0104308
LINC01588	62.0684	3.91415	0.636705	6.1475	7.87126e-10	8.39346e-09
RELB	1330.89	3.91307	0.613506	6.3782	1.79178e-10	2.11095e-09
LOC101929174	63.2293	3.9118	0.774549	5.05043	4.40827e-07	3.14508e-06
DDN-AS1	13.4083	3.91179	1.03183	3.79113	0.000149962	0.000673909
ELF4	1718.83	3.90827	0.578443	6.75653	1.41337e-11	1.90462e-10
BTNL8	27.5004	3.9062	1.13214	3.45028	0.000560003	0.00220313
STEAP1B-AS1	102.896	3.90384	0.718105	5.43631	5.43965e-08	4.39537e-07
MAP3K14	397.591	3.89472	0.832656	4.67747	2.90441e-06	1.79935e-05
ITGA5	3034.78	3.88954	0.268531	14.4845	1.51843e-47	3.40373e-45
IFIT1	1587.05	3.88846	1.10176	3.52932	0.000416628	0.00169136
LOC107984952	47.9059	3.88828	0.991518	3.92154	8.7985e-05	0.000414607
ATP10A	746.492	3.88118	0.477316	8.13126	4.24862e-16	9.963e-15
NTRK2	34.5841	3.87433	1.6468	2.35264	0.0186408	0.0473272
RFTN1	696.439	3.86654	0.478163	8.08623	6.15383e-16	1.41443e-14
DNM1P46	167.262	3.86168	0.463671	8.32849	8.18795e-17	2.04915e-15
FAM43A	274.343	3.85749	0.662412	5.82339	5.76642e-09	5.36348e-08
LRRC32	661.67	3.85613	1.29623	2.97488	0.00293099	0.00956368
FRMD4B	1609.41	3.85232	0.385387	9.99599	1.58689e-23	7.55294e-22
NOD1	180.197	3.85058	1.03264	3.72886	0.000192347	0.000843648
CD74	3650.45	3.84646	0.82409	4.66753	3.0484e-06	1.88352e-05
CTSB	60191.2	3.84212	0.350928	10.9484	6.76012e-28	4.4317e-26
RUSC1-AS1	19.7282	3.83894	1.43077	2.68313	0.00729356	0.0212582
C2CD2L	105.608	3.83761	1.23152	3.11617	0.0018322	0.00630606
TRPV4	91.7452	3.82945	0.654542	5.85058	4.89863e-09	4.60838e-08
BTG2-DT	12.3138	3.82584	1.36636	2.80003	0.00510979	0.0156354
SUMO4	42.378	3.82198	0.888761	4.30034	1.70534e-05	9.27744e-05
ISG15	663.891	3.81945	1.02028	3.74352	0.000181463	0.000800796
CRYBB1	71.1631	3.81915	0.986345	3.87202	0.000107937	0.000500257
ZNF385A	538.243	3.81444	0.424377	8.98832	2.51047e-19	8.22889e-18
FBXO43	20.5812	3.81197	1.36305	2.79665	0.0051636	0.0157793
LOC105371942	9.84678	3.8111	1.5272	2.49547	0.0125789	0.0339635
TENT5C	276	3.81074	0.473211	8.05294	8.08295e-16	1.82168e-14
DUSP2	1271.74	3.80403	0.929248	4.09367	4.24608e-05	0.000212886
CC2D1B	113.552	3.80383	0.790879	4.80962	1.51215e-06	9.85424e-06
VIM	172.313	3.79636	1.25652	3.02132	0.00251677	0.00837329
LOC107986742	20.1836	3.79632	1.2706	2.98781	0.0028098	0.00921724
ZEB1	319.716	3.79381	1.14381	3.3168	0.000910537	0.00340179
LOC105377918	44.8049	3.79305	0.945062	4.01355	5.98121e-05	0.000291128
PSMB8-AS1	45.8377	3.79216	0.694832	5.45766	4.82449e-08	3.93029e-07
LINC02772	18.137	3.79082	1.53077	2.47642	0.0132707	0.0355505
LINC01410	24.8853	3.78857	0.910821	4.15951	3.18936e-05	0.000163967
TPK1	184.491	3.78437	0.515216	7.34521	2.05433e-13	3.47337e-12
IL11	68.774	3.77773	1.35456	2.78889	0.00528885	0.0161076
LMNA	6558.5	3.77201	0.54771	6.88687	5.70327e-12	8.06622e-11
MGST2	400.487	3.7674	0.241338	15.6105	6.17738e-55	2.01219e-52
TSPO	109.957	3.76714	0.78479	4.80019	1.58514e-06	1.02721e-05
CARD8-AS1	146.653	3.76315	0.450932	8.34527	7.10536e-17	1.79546e-15
SLC43A3	5655.39	3.75087	0.359196	10.4424	1.58765e-25	8.84965e-24
COL1A1	6671.02	3.74471	1.57428	2.37869	0.0173745	0.0446286
SFXN3	744.879	3.74442	0.851038	4.39983	1.08335e-05	6.10066e-05
PPP1R15A	19239.8	3.7424	0.583356	6.4153	1.40549e-10	1.68551e-09
IFIT3	4236.28	3.73643	0.976071	3.82803	0.000129175	0.000588099
GLIPR2	761.39	3.73071	0.455525	8.18992	2.61397e-16	6.22782e-15
KCNK13	148.871	3.72943	0.588087	6.34163	2.27353e-10	2.64147e-09
SGK1	4866.45	3.72812	0.614112	6.07076	1.27309e-09	1.32436e-08
B2M	11269.9	3.72738	0.260779	14.2933	2.41071e-46	5.0256e-44
AHR	4787.29	3.72568	0.295979	12.5876	2.46926e-36	2.89195e-34
POLR3GL	192.747	3.72524	0.609101	6.11597	9.59715e-10	1.01393e-08
LOC105370485	5.9758	3.72347	1.5178	2.4532	0.0141592	0.0375734
LTBR	1223.92	3.72326	0.192319	19.3597	1.68706e-83	2.19814e-80
HNMT	843.009	3.71736	0.495399	7.50378	6.20025e-14	1.12495e-12
VASH1	827.858	3.71426	0.720685	5.1538	2.55266e-07	1.88439e-06
EMILIN1	363.097	3.70691	0.779753	4.75395	1.99483e-06	1.27175e-05
SYK	4697.74	3.70169	0.244198	15.1586	6.65088e-52	1.89933e-49
LOC112268030	9.3352	3.69812	1.35648	2.72627	0.00640554	0.0190277
PDE4B	2866.85	3.6976	0.98286	3.76208	0.000168506	0.000749328
GATA2-AS1	21.1514	3.69749	1.27937	2.89009	0.0038513	0.0121778
RASGEF1B	2640.86	3.69311	0.693306	5.3268	9.99568e-08	7.8162e-07
MAF	5517.6	3.68687	0.858281	4.29565	1.74185e-05	9.44895e-05
ZNF800	2277.42	3.6866	0.262209	14.0598	6.71081e-45	1.31981e-42
GATA2	588.196	3.68581	0.648732	5.68155	1.33476e-08	1.17756e-07
LOC105374968	9.99077	3.67937	1.08158	3.40183	0.000669351	0.00258454
ITPRIPL2	1148.38	3.67346	0.284901	12.8938	4.8754e-38	6.27392e-36
CD302	868.417	3.67157	0.524873	6.99517	2.64945e-12	3.90063e-11
FTH1P3	19.3436	3.67046	0.812445	4.51779	6.24877e-06	3.65819e-05
ARHGAP18	6051.88	3.66519	0.264892	13.8365	1.53455e-43	2.73425e-41
KIAA0087	9.39852	3.66291	1.36254	2.68829	0.00718186	0.0209957
ALPK1	326.371	3.66285	0.512801	7.14282	9.14386e-13	1.43017e-11
DOK3	177.028	3.65156	0.738423	4.94507	7.61148e-07	5.21113e-06
TAGLN2	3702.28	3.65149	0.541428	6.74419	1.5388e-11	2.06564e-10
POPDC2	12.9367	3.6512	1.05021	3.47662	0.000507781	0.00201979
DEF6	1186.97	3.64741	0.212951	17.1279	9.18856e-66	4.91164e-63
SLC22A4	40.4607	3.64491	0.785179	4.64213	3.4483e-06	2.11059e-05
STAC3	109.471	3.64465	0.689275	5.28766	1.23894e-07	9.55536e-07
MIR222HG	2660.05	3.63725	0.555187	6.5514	5.70014e-11	7.09862e-10
LNPEP	2315.02	3.63559	0.18702	19.4396	3.57237e-84	5.31951e-81
MAFB	3525.79	3.63216	0.689289	5.26943	1.36851e-07	1.04964e-06
TMEM217	14.3936	3.63098	1.45794	2.49049	0.0127568	0.0343682
PTPRO	497.945	3.62892	0.559467	6.48638	8.79247e-11	1.08012e-09
HSH2D	93.28	3.62681	0.792526	4.57627	4.73349e-06	2.83235e-05
KMO	192.134	3.62622	1.35031	2.68547	0.00724286	0.0211325
SUSD6	2396.68	3.62546	0.379916	9.54281	1.39008e-21	5.63794e-20
STARD8	1019.21	3.61971	0.674725	5.36472	8.10735e-08	6.42638e-07
MBNL1	5707.23	3.61169	0.213012	16.9553	1.75798e-64	8.93866e-62
GLRX	1980.36	3.61134	0.238419	15.147	7.93127e-52	2.23437e-49
ADCY4	51.4821	3.61133	0.941905	3.83407	0.000126039	0.00057575
KCNK17	29.6783	3.59873	0.844103	4.26338	2.01355e-05	0.000108048
CYP4F8	7.94178	3.59308	1.48246	2.42372	0.0153623	0.0401878
PGA5	86.6352	3.59086	0.882593	4.06853	4.73099e-05	0.000235162
HGD	11.1238	3.58873	1.14498	3.13431	0.0017226	0.00596627
DGAT2	111.649	3.58574	0.577718	6.20673	5.40976e-10	5.94503e-09
ALOX12-AS1	7.86683	3.58264	1.34604	2.66161	0.00777683	0.0224548
PLXNA2	294.017	3.58162	0.610643	5.86532	4.4828e-09	4.24786e-08
LOC107985486	10.8529	3.57833	1.23673	2.89339	0.00381105	0.0120634
IRAG1	339.86	3.57831	0.763769	4.68506	2.79876e-06	1.73959e-05
LINC01629	39.3896	3.57306	1.43411	2.49147	0.0127214	0.0342818
PNPLA7	67.4795	3.56919	1.18415	3.01413	0.0025772	0.00854842
CYP4F3	59.7287	3.56758	0.774807	4.60447	4.13515e-06	2.49437e-05
LOC254896	13.2176	3.56372	1.35488	2.63029	0.00853114	0.0243295
CDKN2D	87.269	3.56348	0.83631	4.26096	2.03555e-05	0.000109088
LRMDA	91.5164	3.56292	0.835789	4.26294	2.01751e-05	0.000108232
PELATON	50.0606	3.56125	0.616434	5.77718	7.59627e-09	6.95474e-08
BIN3-IT1	12.7185	3.56073	1.20775	2.94824	0.0031959	0.0103294
NINJ2	30.4327	3.56044	1.0231	3.48005	0.000501323	0.00199677
CMTM1	27.5614	3.55916	0.689005	5.16566	2.39597e-07	1.77628e-06
NIBAN1	4134.95	3.55736	0.32765	10.8572	1.84304e-27	1.1643e-25
CBFA2T3	403.928	3.55723	1.34439	2.64598	0.00814534	0.023341
DTX3L	2333.16	3.55539	0.392056	9.06858	1.20581e-19	4.05445e-18
NFKBID	757.938	3.55369	0.613641	5.79115	6.99075e-09	6.42576e-08
LOC105373836	20.3913	3.55175	1.35842	2.61461	0.00893285	0.0253261
STXBP5-AS1	26.9223	3.55152	1.07221	3.31235	0.000925162	0.00345148
CDK19	486.873	3.54515	0.557636	6.35747	2.05108e-10	2.39679e-09
FLNC	5463.65	3.53817	0.612541	5.77621	7.64013e-09	6.99182e-08
KCNE3	614.964	3.53357	1.23184	2.86853	0.00412385	0.0129236
IKZF2	446.61	3.52927	0.689872	5.11583	3.12361e-07	2.27605e-06
MYO7A	411.188	3.52824	0.481434	7.32862	2.32542e-13	3.90323e-12
CKLF	308.178	3.52806	0.66826	5.27948	1.29551e-07	9.9659e-07
GRAPL	79.4332	3.52381	0.943334	3.73548	0.000187355	0.000824181
CSF1	3297.44	3.52167	0.747365	4.71212	2.45158e-06	1.53847e-05
SUN2	868.479	3.51752	0.509043	6.91006	4.84446e-12	6.9031e-11
PRR5L	210.347	3.50947	0.532789	6.58698	4.48854e-11	5.65052e-10
LINC00331	10.9473	3.49421	1.47315	2.37192	0.0176957	0.0453419
LOX	249.448	3.49353	0.470859	7.41949	1.17576e-13	2.05286e-12
APOBEC3B	101.712	3.49191	0.625577	5.58191	2.37896e-08	2.03088e-07
ALDH1A2	41.5741	3.49181	0.915534	3.81396	0.000136755	0.000619768
SERPINB1	2618.64	3.48742	0.492123	7.08648	1.37564e-12	2.10558e-11
ANXA2R-AS1	22.4937	3.48416	0.815859	4.27054	1.94999e-05	0.000105015
TYK2	588.385	3.48391	0.464524	7.49996	6.38379e-14	1.15523e-12
LOC399900	19.5153	3.47456	1.24639	2.7877	0.00530833	0.0161575
LINC00996	163.711	3.47167	0.57682	6.01863	1.75899e-09	1.78964e-08
ATG16L2	313.54	3.47104	0.890095	3.89963	9.63396e-05	0.00045102
SRL	7.89831	3.46987	1.32814	2.61258	0.00898611	0.025446
LOC102724149	13.7227	3.46862	1.03532	3.35027	0.000807317	0.00305891
NDRG1	727.786	3.46763	0.501325	6.91694	4.61509e-12	6.60334e-11
CD40	1449.94	3.46424	0.685413	5.05424	4.32097e-07	3.08914e-06
SDCCAG8	602.944	3.46003	0.363038	9.53077	1.5612e-21	6.2589e-20
C2	348.228	3.45451	0.915241	3.77442	0.000160381	0.000715791
TBC1D10A	472.859	3.45252	0.633648	5.44864	5.07568e-08	4.12139e-07
LOC100507156	27.6348	3.45187	1.08324	3.18663	0.00143942	0.00510246
TTLL11	66.1983	3.45109	0.460277	7.49784	6.48763e-14	1.17199e-12
YAF2	483.472	3.44858	0.439409	7.84824	4.21923e-15	8.73468e-14
NLRC5	84.0972	3.44753	0.794879	4.33717	1.44329e-05	7.97462e-05
SPACA6-AS1	24.0022	3.44746	1.38693	2.48568	0.0129304	0.0347856
TFAP2A	69.4799	3.44274	1.27643	2.69715	0.00699353	0.0205142
DUSP10	646.451	3.442	0.604064	5.69808	1.21162e-08	1.07667e-07
LINC01725	6.4104	3.43902	1.31044	2.62432	0.00868223	0.0247198
TMEM156	70.2721	3.43678	0.861608	3.9888	6.64081e-05	0.000320762
KCNJ2	357.113	3.43538	0.837646	4.10123	4.10957e-05	0.000206738
RASA4B	474.439	3.4252	0.699739	4.89497	9.83184e-07	6.62457e-06
SPHK1	361.1	3.41907	0.620566	5.5096	3.59652e-08	2.99906e-07
BCORL1	669.171	3.4151	0.907505	3.76318	0.000167767	0.00074636
IL17RA	4639.66	3.413	0.246404	13.8512	1.25033e-43	2.26657e-41
IGFBP7	516.231	3.40969	0.808681	4.21636	2.48279e-05	0.000130211
NINJ1	4307.8	3.40947	0.561057	6.07687	1.22548e-09	1.27738e-08
TIFA	365.119	3.40719	0.81663	4.17226	3.01591e-05	0.000155664
LOC646030	18.9273	3.4064	1.26065	2.70209	0.00689052	0.0202462
EIF1B-AS1	9.37108	3.40467	1.15714	2.94231	0.00325771	0.0105083
PKHD1L1	145.88	3.40439	0.803045	4.23935	2.24164e-05	0.000118638
COMMD3	363.892	3.39922	0.399476	8.50919	1.75158e-17	4.78575e-16
GSDMC	7.0669	3.39815	1.33781	2.54009	0.0110823	0.0304913
ANTXR2	2008.59	3.39382	0.425343	7.979	1.47519e-15	3.21352e-14
LOC117779438	6.38771	3.39379	1.35489	2.50484	0.0122508	0.0332025
CD82	808.457	3.39342	0.457482	7.41761	1.19255e-13	2.07695e-12
TIMP1	713.505	3.39233	0.296123	11.4558	2.19876e-30	1.77665e-28
ASIC3	9.21382	3.39038	1.42879	2.3729	0.017649	0.0452333
PLXNC1	1269.28	3.38982	0.986424	3.43648	0.000589337	0.00230895
B3GNT5	1867.62	3.38918	0.436059	7.7723	7.70744e-15	1.55695e-13
EHD1	7958.48	3.38795	0.530571	6.38548	1.70862e-10	2.02039e-09
SLFN14	302.263	3.38145	0.804429	4.20354	2.62775e-05	0.000137054
WHAMMP4	291.47	3.37328	0.319613	10.5543	4.85498e-26	2.81144e-24
MYO18B	118.283	3.37261	0.930229	3.62557	0.000288329	0.00121799
RNASEL	118.958	3.37253	0.698434	4.8287	1.37427e-06	9.02346e-06
YPEL4	32.9995	3.37181	1.19852	2.8133	0.00490363	0.0150843
LOC101927414	117.102	3.37069	1.1734	2.87258	0.00407129	0.0127803
SEMA6A-AS1	14.3962	3.3644	1.1571	2.90761	0.003642	0.0115933
CTSH	877.928	3.36196	0.61826	5.43778	5.395e-08	4.36097e-07
FCGRT	2003.33	3.36147	0.324108	10.3715	3.34409e-25	1.83942e-23
TAPBPL	60.6931	3.36044	0.789946	4.25402	2.09966e-05	0.000112178
CPQ	306.887	3.36029	0.378979	8.86667	7.53629e-19	2.38044e-17
RPS6KA3	4327.13	3.35988	0.331014	10.1503	3.30417e-24	1.67596e-22
LOC101928228	212.909	3.35581	1.02628	3.26988	0.00107592	0.00394058
BHLHE40	3385.81	3.3546	0.306626	10.9403	7.39225e-28	4.81582e-26
IL1RAP	2003.87	3.35116	0.401581	8.34491	7.12702e-17	1.79875e-15
HPSE2	51.2963	3.348	1.00366	3.33581	0.000850517	0.00320744
SPINK2	13.3623	3.34753	1.19825	2.79368	0.00521112	0.0159057
SIL1	690.551	3.34695	0.238266	14.0471	8.02047e-45	1.56264e-42
SNCA	290.428	3.34598	0.596666	5.60779	2.04929e-08	1.76608e-07
RTN1	105.835	3.34298	0.487833	6.85271	7.24642e-12	1.01115e-10
KEL	60.4113	3.34117	1.0919	3.05997	0.00221358	0.00746709
ZC3H12D	162.731	3.32961	0.423557	7.86107	3.80875e-15	7.93217e-14
MPL	43.2442	3.32804	0.805505	4.13162	3.60222e-05	0.000183473
LINC02806	25.3993	3.31033	0.803684	4.11895	3.80597e-05	0.000192721
GIPC3	244.127	3.29938	0.366824	8.99445	2.37423e-19	7.80689e-18
PIK3CD	1781.71	3.29752	0.253107	13.0282	8.46017e-39	1.14525e-36
ZNF503-AS2	17.7916	3.29608	1.3143	2.50786	0.0121465	0.0329539
LOC102725228	16.7925	3.29285	1.10537	2.97895	0.0028924	0.00945403
KLF6	8174.8	3.29049	0.341828	9.62617	6.19944e-22	2.61619e-20
TMBIM1	1573.22	3.28445	0.475815	6.90278	5.0994e-12	7.2371e-11
GIHCG	205.99	3.2837	0.452195	7.2617	3.82258e-13	6.24525e-12
DAB2	6956.4	3.27738	0.441392	7.42511	1.12685e-13	1.97076e-12
ICAM3	659.078	3.27691	0.410638	7.98004	1.46288e-15	3.19002e-14
ITPR1	1863.92	3.27201	1.06116	3.08342	0.00204639	0.00695713
PEAR1	89.6986	3.26882	1.30728	2.50048	0.0124026	0.0335526
PMP22	2173.26	3.26456	0.4861	6.71582	1.87017e-11	2.48012e-10
PRKCD	3386.52	3.26145	0.22719	14.3556	9.82329e-47	2.1112e-44
RGS10	2956.11	3.25636	0.175546	18.55	8.16231e-77	7.73453e-74
DENND1C	296.822	3.25392	0.451385	7.20874	5.64707e-13	9.04877e-12
SOAT1	1910.05	3.25373	0.220456	14.7591	2.68763e-49	6.44011e-47
E2F3-IT1	6.50852	3.24413	1.37114	2.36602	0.0179806	0.0459124
TNIP1	6854.76	3.24386	0.520199	6.2358	4.49468e-10	5.00271e-09
SOD2	65845.1	3.24159	0.847668	3.82413	0.000131237	0.000596704
EDEM1	3490.88	3.24131	0.403761	8.02779	9.92416e-16	2.20564e-14
DRAM1	2326.11	3.23696	0.822886	3.93366	8.36609e-05	0.000396161
SNORD89	39.3657	3.23479	0.905152	3.57375	0.000351905	0.0014553
SLC2A9	57.7583	3.23365	0.675525	4.78687	1.69403e-06	1.09438e-05
MAFF	4655.93	3.23322	0.733958	4.40519	1.05693e-05	5.96154e-05
BACH1-IT2	12.0212	3.23226	1.14821	2.81504	0.00487716	0.0150117
ACOX2	12.5744	3.23134	1.28078	2.52294	0.0116378	0.0317848
ZNF236-DT	17.2689	3.22134	0.980104	3.28673	0.00101358	0.0037372
GATD1-DT	19.4328	3.22004	0.864879	3.72311	0.000196783	0.000861475
KCNQ5	250.709	3.21966	0.374698	8.59268	8.49626e-18	2.40982e-16
LINC02803	10.5964	3.20815	1.15512	2.77733	0.00548073	0.0166167
ADHFE1	18.7592	3.20494	1.18406	2.70673	0.00679485	0.0199972
DMXL2	2282.95	3.2028	0.686399	4.66609	3.06979e-06	1.89505e-05
C1orf116	221.421	3.19844	0.983072	3.25352	0.00113987	0.00415869
KIFAP3	355.269	3.19474	0.280812	11.3768	5.45753e-30	4.24527e-28
CARD8	663.698	3.18984	0.355705	8.96767	3.0285e-19	9.86486e-18
IER5	1659.41	3.18888	0.504813	6.31695	2.66768e-10	3.07038e-09
NFKB2	2062.85	3.18593	0.774848	4.11168	3.92786e-05	0.000198171
SNX10	2470.5	3.18321	0.391267	8.13565	4.0974e-16	9.64091e-15
GOLGA8A	1093.34	3.18315	0.416232	7.64754	2.04856e-14	3.98008e-13
NCR3LG1	1389.54	3.1815	0.398035	7.993	1.3169e-15	2.88074e-14
CD58	834.218	3.18011	0.337155	9.43221	4.01554e-21	1.54636e-19
ST3GAL1	2523.45	3.17866	0.533662	5.95632	2.57977e-09	2.56098e-08
HPCAL1	642.268	3.17767	0.503163	6.31539	2.69477e-10	3.09861e-09
HPSE	282.642	3.17091	0.627479	5.05341	4.33984e-07	3.1005e-06
LOC105370088	13.1711	3.16699	1.29114	2.45285	0.0141728	0.0376049
BMP8B	55.1657	3.16494	0.676803	4.6763	2.92091e-06	1.8085e-05
HVCN1	347.779	3.16183	0.517277	6.11245	9.8116e-10	1.03461e-08
IFITM2	252.001	3.16003	0.41524	7.61012	2.73835e-14	5.25174e-13
LOC100130207	15.8916	3.15935	1.32993	2.37557	0.0175218	0.0449471
MIR23AHG	609.686	3.15616	0.468626	6.73492	1.64024e-11	2.19474e-10
NEFH	238.526	3.14815	0.44082	7.14157	9.22738e-13	1.44092e-11
BISPR	81.186	3.14562	0.583745	5.38869	7.0975e-08	5.66946e-07
GAD1	59.6994	3.13542	0.506113	6.1951	5.82474e-10	6.34422e-09
CAPN2	2556.57	3.13395	0.520534	6.02064	1.73733e-09	1.77105e-08
RAB27A	692.75	3.13389	0.381352	8.21784	2.07198e-16	4.99359e-15
LOC107987269	12.2797	3.13332	1.29695	2.41591	0.0156959	0.0409425
INPP1	109.81	3.12866	0.872732	3.58491	0.000337198	0.00140128
LOC105369760	12.352	3.12843	0.984718	3.17698	0.00148816	0.00524403
FBRS	1897.17	3.11904	0.238684	13.0676	5.04044e-39	6.91303e-37
PARP6	234.085	3.1188	0.946867	3.29381	0.000988391	0.00365726
SH3KBP1	3964.91	3.11838	0.232862	13.3915	6.77707e-41	1.03125e-38
LILRB5	485.657	3.11635	1.15098	2.70755	0.00677809	0.019958
CTDSP1	707.816	3.11624	0.404511	7.70372	1.32162e-14	2.6165e-13
TGM1	11.1005	3.11252	0.879229	3.54006	0.00040004	0.00163266
ATP2A3	2367.48	3.11064	0.533186	5.83406	5.40933e-09	5.04782e-08
NFILZ	14.214	3.11003	1.17554	2.64561	0.00815441	0.0233574
BMF	1397.73	3.10658	0.501642	6.19282	5.90974e-10	6.42673e-09
LOC653712	4.5246	3.10589	1.10587	2.80855	0.00497651	0.0152746
TMEM170B	3635.03	3.10525	0.50916	6.09877	1.06884e-09	1.12253e-08
FAM153A	26.7008	3.10355	0.997023	3.11282	0.0018531	0.0063675
CD1D	57.7486	3.10077	0.825015	3.75844	0.000170975	0.00075885
PLCL1	58.5815	3.09854	1.06143	2.91921	0.00350917	0.0112206
G6PC1	14.361	3.09646	1.11556	2.77569	0.0055084	0.0166861
LOC107984282	6.13617	3.09435	1.13297	2.73117	0.00631098	0.0187709
GOLGA8H	92.3843	3.09406	0.493346	6.27159	3.57382e-10	4.02726e-09
NRROS	662.054	3.09274	0.539361	5.73407	9.8049e-09	8.83713e-08
LOC107984421	43.2891	3.08672	0.860002	3.5892	0.00033169	0.00138111
LOC105375924	20.3717	3.0839	1.23802	2.49099	0.0127387	0.0343238
NAIP	2599.31	3.08331	0.669969	4.60217	4.18115e-06	2.5192e-05
C1RL-AS1	592.349	3.08221	0.342309	9.00415	2.17335e-19	7.16896e-18
SHISAL2A	33.261	3.08021	1.00643	3.06054	0.00220937	0.0074553
ENTPD1	1030.62	3.07827	0.562221	5.47519	4.37032e-08	3.59401e-07
LOC105374181	23.4579	3.07806	0.986257	3.12095	0.00180267	0.00621161
GPRIN3	1157.51	3.0778	0.540276	5.69672	1.22136e-08	1.08394e-07
IRF9	458.251	3.07702	0.415135	7.41211	1.2431e-13	2.15778e-12
RFLNB	3873.35	3.07529	0.389822	7.88896	3.04724e-15	6.38451e-14
MPZL3	639.33	3.06987	0.377626	8.12941	4.31383e-16	1.01045e-14
LOC107987086	9.11886	3.06824	1.30778	2.34615	0.0189684	0.0479839
FAM89A	300.719	3.0672	0.266393	11.5138	1.1239e-30	9.29761e-29
LOC105377785	12.7536	3.06185	1.1518	2.65833	0.007853	0.0226371
DISC1	747.841	3.06032	0.419185	7.30065	2.86377e-13	4.75326e-12
PREX1	2900.58	3.05853	0.506296	6.04099	1.53168e-09	1.56986e-08
CD163L1	1736.09	3.05787	0.790709	3.86726	0.000110067	0.000509339
ZNF436-AS1	21.2094	3.05531	0.840311	3.63593	0.000276979	0.00117553
TRIM34	246.322	3.05263	0.44554	6.85153	7.30664e-12	1.01819e-10
GSTK1	675.732	3.05137	0.237555	12.8449	9.18791e-38	1.16793e-35
MBD2	1561.04	3.05131	0.263667	11.5726	5.67337e-31	4.80784e-29
MAOA	1343.35	3.04935	0.544548	5.59978	2.14619e-08	1.84426e-07
LOC105378560	14.5712	3.0483	1.18024	2.58279	0.00980061	0.0273915
DOCK8-AS1	29.4448	3.046	0.640479	4.75582	1.97645e-06	1.26081e-05
C5	121.292	3.04572	0.697899	4.36413	1.27627e-05	7.1083e-05
RENBP	564.281	3.04253	0.408656	7.44523	9.67758e-14	1.70829e-12
MGLL	472.818	3.04087	0.793122	3.83405	0.000126048	0.00057575
TSPAN15	343.796	3.03799	0.37907	8.01434	1.10732e-15	2.44797e-14
COTL1	12854.4	3.03335	0.315612	9.611	7.18509e-22	3.01384e-20
GP6	106.039	3.0322	0.813338	3.72809	0.000192938	0.000845527
ELMO1	795.301	3.03172	0.448091	6.76586	1.32515e-11	1.7927e-10
HS3ST1	221.992	3.03103	0.865111	3.50364	0.000458952	0.00184492
LINC02908	38.9569	3.03094	0.670407	4.52105	6.15344e-06	3.60846e-05
SYNE1	1253.58	3.0189	0.404833	7.45715	8.84128e-14	1.57131e-12
STEAP4	769.225	3.01475	1.08505	2.77845	0.00546188	0.0165644
IL6ST	4531.54	3.00837	0.535349	5.61945	1.91564e-08	1.65776e-07
LOC112268371	67.3939	3.00671	0.836778	3.5932	0.000326641	0.00136244
EOLA2-DT	51.2786	3.00602	0.730572	4.11462	3.87819e-05	0.000196078
OTUD1	4306.62	3.00537	0.643878	4.6676	3.04732e-06	1.88341e-05
KLF9-DT	16.9003	3.00499	0.821635	3.65734	0.000254851	0.00109049
ZNF436	215.91	3.00484	0.372228	8.07259	6.88248e-16	1.56295e-14
GBP5	69.4316	3.00377	0.657039	4.57168	4.8384e-06	2.88684e-05
ACRBP	169.424	3.00068	0.863901	3.47341	0.000513892	0.00204215
LOC102724507	12.1453	2.99966	1.10763	2.70818	0.00676527	0.01994
IFNGR2	7013.41	2.99865	0.455978	6.57631	4.82279e-11	6.05667e-10
ADCY6	385.966	2.99849	0.712942	4.2058	2.60164e-05	0.000135829
MOB3A	1936.49	2.99646	0.400218	7.48706	7.04358e-14	1.26803e-12
GRIN3A	14.8296	2.9918	1.0294	2.90634	0.00365683	0.0116334
PIK3IP1	112.359	2.99176	0.878412	3.40588	0.000659518	0.00255272
HLA-B	2896.03	2.99122	0.48561	6.15972	7.28743e-10	7.81889e-09
TSC22D3	1216.2	2.98747	0.68576	4.35643	1.32201e-05	7.34347e-05
EREG	28.1414	2.98437	1.11004	2.68853	0.00717666	0.0209864
FAM161B	96.563	2.98264	0.444741	6.70647	1.99387e-11	2.63243e-10
CEBPB	2520.65	2.97797	0.39817	7.47915	7.48044e-14	1.33973e-12
LOC100129034	2176.51	2.97688	0.33887	8.78474	1.56731e-18	4.81204e-17
SH3BGRL3	1163.45	2.97641	0.33979	8.75956	1.96014e-18	5.96541e-17
STAT4	78.2509	2.97581	0.899066	3.30989	0.000933328	0.00347759
MYEOV	12.652	2.97477	1.23448	2.40974	0.015964	0.0415378
NFAM1	517.712	2.97379	0.700828	4.24325	2.20307e-05	0.000116864
GFRA2	918.748	2.97223	0.65447	4.54143	5.58744e-06	3.29602e-05
CAPG	3816.18	2.96982	0.857774	3.46224	0.000535707	0.00211834
VAMP8	1211.68	2.96963	0.314862	9.43153	4.04133e-21	1.55156e-19
LOC101929638	39.501	2.9636	0.63351	4.67807	2.89592e-06	1.79463e-05
PYCARD	991.144	2.96209	0.326312	9.07746	1.1114e-19	3.75477e-18
SLC12A5	25.828	2.95981	0.930623	3.18047	0.00147039	0.00519457
MAK	14.6903	2.95954	1.08572	2.72587	0.00641315	0.0190476
IL11RA	60.5208	2.95622	0.491685	6.01242	1.82772e-09	1.85504e-08
IRF4	848.82	2.95439	0.547692	5.39426	6.88072e-08	5.51277e-07
TNFAIP8L2-SCNM1	208.945	2.95314	0.763959	3.86558	0.000110826	0.000512622
CNRIP1	139.998	2.95215	0.616361	4.78965	1.67072e-06	1.07965e-05
LRP10	1461.81	2.94959	0.315315	9.35443	8.40524e-21	3.15151e-19
PSMB10	270.233	2.94538	0.320229	9.19773	3.656e-20	1.27666e-18
NR2F2	31.5052	2.94532	1.0975	2.68365	0.00728233	0.0212328
C20orf203	20.509	2.94451	0.787598	3.73859	0.000185052	0.00081508
PATL2	36.315	2.94298	0.864779	3.40316	0.00066612	0.00257445
TRIM14	843.534	2.94124	0.604697	4.86399	1.15045e-06	7.66732e-06
RIPOR1	1592.77	2.94105	0.580013	5.07066	3.96439e-07	2.84397e-06
LOC107987457	101.869	2.94088	0.852603	3.4493	0.000562041	0.00220989
LINC01003	42.4141	2.9403	0.759279	3.87249	0.000107729	0.000499517
HACD4	186.471	2.93597	1.15682	2.53796	0.0111502	0.0306498
LOC105378512	160.438	2.93315	0.36207	8.10108	5.44724e-16	1.26036e-14
LOC105373311	46.5804	2.92984	0.948976	3.08737	0.00201937	0.00687088
DPP7	672.776	2.92915	0.313482	9.34391	9.28378e-21	3.46844e-19
IFNAR2	2311.15	2.92228	0.439465	6.64963	2.93822e-11	3.7951e-10
TEP1	800.847	2.91805	1.09172	2.6729	0.00751989	0.0218339
LFNG	590.62	2.91709	0.321281	9.07956	1.09014e-19	3.68931e-18
NUDT18	72.0205	2.91323	0.615315	4.73454	2.19551e-06	1.38865e-05
SLC2A6	513.787	2.91234	0.99174	2.9366	0.00331837	0.0106789
LOC105375798	8.03532	2.90975	1.24483	2.33746	0.0194153	0.0489599
LOC283683	28.1419	2.90809	0.638101	4.55741	5.17877e-06	3.07059e-05
DACT3	49.2919	2.905	0.758342	3.83072	0.000127768	0.000582585
IDS	1614.27	2.90413	0.315874	9.19396	3.78636e-20	1.31997e-18
LTB4R	247.772	2.90333	0.426915	6.80072	1.04101e-11	1.42494e-10
ARHGEF3	726.77	2.90195	0.599182	4.84318	1.27779e-06	8.4378e-06
PPM1M	499.194	2.8992	0.352453	8.22577	1.93934e-16	4.69018e-15
ARHGAP31	2443.13	2.8982	0.607055	4.77419	1.8043e-06	1.1595e-05
LOC100129617	26.0444	2.89739	0.902023	3.2121	0.0013177	0.0047167
ANP32A-IT1	231.839	2.8966	0.763362	3.79453	0.000147921	0.000666316
CRACR2A	212.153	2.88212	0.498234	5.78467	7.26531e-09	6.66931e-08
IFNGR1	2815.19	2.87777	0.299953	9.59408	8.46669e-22	3.50905e-20
LOC100506606	28.6513	2.87067	0.597218	4.80674	1.5341e-06	9.9848e-06
CRTC2	176.191	2.87041	1.00286	2.86224	0.00420661	0.0131635
ORAI3	151.498	2.86761	0.467476	6.13423	8.55708e-10	9.08297e-09
MSN	23536.8	2.86735	0.162375	17.6588	8.70688e-70	5.85524e-67
STXBP5	712.711	2.86714	0.47375	6.052	1.43055e-09	1.47564e-08
IQCN	9.74311	2.86149	1.09391	2.61584	0.00890075	0.0252592
NBPF10	441.595	2.86117	0.635818	4.49999	6.79569e-06	3.94623e-05
JAK3	588.856	2.86087	0.356782	8.01854	1.07014e-15	2.37079e-14
SUSD1	1390.11	2.86076	0.451113	6.34157	2.27439e-10	2.64147e-09
TIE1	245.438	2.8577	0.651462	4.3866	1.15137e-05	6.45576e-05
PLIN5	43.9143	2.85594	0.785264	3.63692	0.000275915	0.00117196
MCTP1	1292.5	2.85307	0.372343	7.66248	1.82377e-14	3.56327e-13
LINC02701	21.7337	2.85261	1.12628	2.53276	0.0113169	0.0310507
TRIM58	498.728	2.85184	0.406235	7.02019	2.21565e-12	3.30163e-11
LDLRAD4	516.63	2.84907	0.506669	5.62314	1.87516e-08	1.62475e-07
PDE4DIPP6	15.1752	2.84742	0.857907	3.31903	0.000903296	0.00337776
MACROH2A1	4084.81	2.84689	0.507374	5.61102	2.01139e-08	1.73557e-07
PSMB9	28.323	2.84521	0.863616	3.29454	0.000985846	0.00364979
ELF1	5876.59	2.839	0.340453	8.33888	7.49963e-17	1.88822e-15
UBASH3B	2352.63	2.83759	0.342662	8.28103	1.22117e-16	3.00564e-15
DENND3-AS1	22.41	2.83366	0.756158	3.74744	0.00017865	0.000789718
TMEM154	597.12	2.82982	0.371458	7.61813	2.57368e-14	4.96333e-13
RGS19	697.382	2.82981	0.275322	10.2782	8.83623e-25	4.71122e-23
ITPRID2	1584.75	2.82812	0.281537	10.0453	9.63348e-24	4.73654e-22
SMOX	1086.39	2.82742	0.423903	6.66998	2.55834e-11	3.33753e-10
LINC01978	20.522	2.82396	0.863627	3.26989	0.00107591	0.00394058
SLC37A2	1507.25	2.8225	0.374127	7.54424	4.54943e-14	8.41543e-13
RNU11	268.127	2.82129	0.766835	3.67914	0.000234023	0.00100924
MIR22HG	908.934	2.81988	0.508782	5.54242	2.98316e-08	2.50665e-07
SMARCA2	3130.99	2.81964	0.5237	5.38408	7.28146e-08	5.80484e-07
ADGRG5	237.609	2.81961	0.477734	5.90205	3.59006e-09	3.47133e-08
SKAP2	1868.32	2.81497	0.232371	12.1141	8.88972e-34	8.78313e-32
CCR6	170.974	2.8141	0.557739	5.04555	4.52215e-07	3.21752e-06
LOC105371227	27.4554	2.81282	0.692593	4.06129	4.88016e-05	0.000241942
RNF19B	2262.4	2.80961	0.644807	4.35728	1.31686e-05	7.31784e-05
CEACAM1	71.0612	2.80915	1.05515	2.66233	0.0077601	0.0224282
STARD13	604.319	2.80821	0.49229	5.70439	1.16761e-08	1.04022e-07
TMEM106A	1312.79	2.80713	0.453642	6.188	6.09339e-10	6.61954e-09
LYSMD2	291.595	2.80568	0.336854	8.32907	8.14808e-17	2.04162e-15
JAK2	1741.03	2.80466	0.391431	7.16516	7.76966e-13	1.22801e-11
CXCL6	180.845	2.79867	0.764148	3.66247	0.000249791	0.00107016
MGAT4A	1402.78	2.79612	0.344053	8.127	4.40037e-16	1.02611e-14
CAT	1501.37	2.79565	0.373906	7.47689	7.61035e-14	1.35949e-12
CCND3	873.746	2.79534	0.35153	7.95191	1.83663e-15	3.95539e-14
ADAM9	5699.73	2.79286	0.407431	6.85481	7.14093e-12	9.97768e-11
PPP1R3E	68.3804	2.78921	0.484457	5.7574	8.54173e-09	7.7624e-08
COL17A1	64.0185	2.78711	0.786199	3.54505	0.000392545	0.00160679
LOC107987142	6.14071	2.78427	1.14626	2.42901	0.0151402	0.0397166
LOC101928230	55.3205	2.78138	1.04933	2.65061	0.00803457	0.0230712
SLC25A45	35.7882	2.78077	0.78822	3.52791	0.000418848	0.00169878
TENT5A	1763.44	2.77892	0.585205	4.74863	2.04798e-06	1.30126e-05
BACE1	627.413	2.77697	0.254393	10.9161	9.66013e-28	6.21558e-26
HIPK3	4373.96	2.77543	0.287808	9.64332	5.24615e-22	2.23512e-20
LOC105369819	7.57578	2.77295	1.07411	2.58162	0.00983369	0.0274766
SAMHD1	15260.1	2.77132	0.27184	10.1947	2.09465e-24	1.08896e-22
CACNA1D	69.8918	2.77092	0.775744	3.57195	0.000354332	0.00146359
OAF	344.057	2.76867	0.639807	4.32735	1.50914e-05	8.29229e-05
ANKH	3143.61	2.7684	0.612927	4.51668	6.28154e-06	3.67634e-05
RCAN1	8627.74	2.76797	0.314129	8.81155	1.23424e-18	3.82889e-17
RHOG	756.275	2.76694	0.273871	10.1031	5.35391e-24	2.67657e-22
BMP6	178.404	2.76636	0.513358	5.38875	7.09494e-08	5.66946e-07
ARRDC2	510.198	2.76551	0.537222	5.14779	2.63578e-07	1.94182e-06
NIPAL2	243.101	2.76457	0.272321	10.1519	3.25104e-24	1.65304e-22
NBPF20	128.877	2.75611	0.52345	5.26527	1.39981e-07	1.07207e-06
STK10	4047.62	2.75581	0.393111	7.01026	2.37875e-12	3.52952e-11
MBNL3	305.167	2.75575	0.515241	5.34847	8.87013e-08	6.98058e-07
AP1G2-AS1	40.3535	2.75056	0.866425	3.17461	0.00150039	0.00528087
STIM1	1484.78	2.74983	0.347095	7.92241	2.32955e-15	4.94542e-14
HMOX1	1614.87	2.74661	0.612422	4.48483	7.29728e-06	4.2187e-05
ALAS1	4486.55	2.74652	0.476608	5.76262	8.28166e-09	7.5392e-08
PSMB8	313.701	2.74536	0.298939	9.18367	4.16634e-20	1.44519e-18
NBPF9	936.123	2.74522	0.408746	6.7162	1.86522e-11	2.47512e-10
CFAP58-DT	26.6118	2.7444	0.925352	2.96578	0.00301912	0.0098205
PLEKHM1P1	123.852	2.74355	0.440863	6.22313	4.87321e-10	5.39808e-09
CCDC68	49.3679	2.74331	0.804401	3.41038	0.000648729	0.00251789
RARA-AS1	12.5844	2.74259	1.12625	2.43516	0.0148854	0.0391614
EMC1-AS1	6.49417	2.74152	1.14299	2.39854	0.0164606	0.0426172
PARP10	111.409	2.73973	0.362774	7.55217	4.28058e-14	7.95341e-13
FAM228B	49.0161	2.7371	0.853174	3.20814	0.00133596	0.00477796
ARHGEF2-AS2	16.7292	2.73565	1.16795	2.34227	0.0191667	0.0484033
BMT2	708.057	2.73452	0.609803	4.48427	7.31638e-06	4.22726e-05
SCARNA28	83.0914	2.73344	0.653874	4.18038	2.91024e-05	0.000150733
DNHD1	286.504	2.73194	0.573485	4.76375	1.9003e-06	1.21594e-05
PGLS-DT	10.8372	2.73177	0.857387	3.18615	0.00144179	0.00510913
IRX3	93.3459	2.72836	0.973686	2.8021	0.00507715	0.0155469
FUT8-AS1	59.3988	2.72753	0.932535	2.92486	0.00344612	0.0110389
APOL4	247.825	2.72549	0.687601	3.96377	7.3776e-05	0.000353972
ARRB2	3460.86	2.72549	0.253095	10.7686	4.84057e-27	2.96798e-25
MKNK1	2230.9	2.72069	0.392205	6.93691	4.00763e-12	5.78181e-11
NBPF14	1607.75	2.71159	0.64655	4.19394	2.74149e-05	0.000142523
TBXA2R	127.412	2.70805	0.50849	5.32568	1.00577e-07	7.86173e-07
BIN1	1753.84	2.708	0.317557	8.52761	1.49402e-17	4.11437e-16
LINC01852	25.7533	2.70751	0.774281	3.4968	0.000470871	0.00188701
RELT	763.524	2.70649	0.340645	7.9452	1.93878e-15	4.15393e-14
SPR	321.388	2.70286	0.638731	4.23161	2.32023e-05	0.000122486
ST3GAL3	54.0476	2.70162	0.788057	3.42821	0.000607579	0.00237106
EML2-AS1	16.4493	2.6996	0.790439	3.41531	0.000637083	0.00247692
RASSF4	212.837	2.69931	0.618337	4.36545	1.26864e-05	7.06959e-05
DDX11L2	25.5955	2.69819	0.75874	3.55615	0.000376332	0.00154772
RALGAPA1P1	152.295	2.6975	0.526155	5.12681	2.94687e-07	2.15556e-06
EMILIN2	1264.3	2.69684	0.402112	6.70671	1.99067e-11	2.62989e-10
SDSL	41.5068	2.69494	0.946686	2.84671	0.00441742	0.0137468
ARRDC3	6926.97	2.6856	0.614753	4.36858	1.2506e-05	6.9765e-05
GPA33	12.3736	2.68548	1.06234	2.52789	0.011475	0.0314225
MTURN	943.343	2.68391	0.631282	4.25152	2.12327e-05	0.000113236
FRRS1	577.194	2.68267	0.477075	5.62315	1.87506e-08	1.62475e-07
CFAP53	19.3782	2.68092	0.936442	2.86288	0.00419805	0.0131387
SHE	230.178	2.67579	0.809188	3.30676	0.000943816	0.0035122
CARD19	272.628	2.67505	0.279067	9.58567	9.18608e-22	3.78463e-20
SNAI3-AS1	50.4104	2.67474	0.70232	3.80844	0.000139847	0.000632131
LOC100996643	11.9266	2.67428	1.10581	2.41838	0.0155899	0.0406863
SLC43A2	2203.98	2.67202	0.494116	5.40768	6.38481e-08	5.1253e-07
ARHGAP4	1510.18	2.66359	0.182231	14.6166	2.20205e-48	5.15798e-46
TMEM236	352.436	2.66	0.602246	4.4168	1.00174e-05	5.67173e-05
NFKBIE	1207.99	2.658	0.450009	5.90656	3.49322e-09	3.3887e-08
MYADM	4811.79	2.65681	0.443867	5.98561	2.15586e-09	2.17012e-08
MYCT1	92.2574	2.65558	0.825348	3.21753	0.00129301	0.00463548
GBGT1	249.18	2.65506	0.382036	6.94977	3.65895e-12	5.28974e-11
LOC101928847	11.546	2.65229	1.11838	2.37153	0.0177144	0.0453787
S100A11	3896.78	2.64972	0.346046	7.65714	1.90113e-14	3.70055e-13
EOLA1	95.0943	2.64906	0.682407	3.88194	0.000103627	0.000481676
IL13RA1	2216.28	2.64856	0.417117	6.3497	2.15742e-10	2.51683e-09
THBS3	97.0792	2.64542	1.00137	2.6418	0.00824675	0.0236034
ARPC1B	2248.07	2.64486	0.193854	13.6436	2.20417e-42	3.76643e-40
ETV7	15.1765	2.64457	0.72273	3.65914	0.000253063	0.00108329
NRG1	232.457	2.64225	0.492964	5.35993	8.32546e-08	6.57926e-07
SEPSECS-AS1	14.7733	2.64124	0.857026	3.08186	0.00205708	0.00698892
LOC107985656	26.1266	2.64038	0.799929	3.30077	0.000964185	0.00358052
LOC105375634	10.4624	2.63991	1.10132	2.39705	0.0165275	0.0427691
IFITM10	121.931	2.63795	0.621378	4.24532	2.1828e-05	0.000115936
NECTIN4	18.896	2.63794	0.993889	2.65416	0.00795063	0.0228711
RAB3IL1	1001.32	2.63628	0.450998	5.84544	5.05234e-09	4.74015e-08
BCL2	994.735	2.63602	0.352695	7.47395	7.78234e-14	1.38903e-12
IL15RA	43.3886	2.63601	0.853311	3.08916	0.00200726	0.00683523
ADPGK-AS1	22.3703	2.63562	0.85735	3.07415	0.00211102	0.00714771
LOC105370297	12.4704	2.63167	1.0371	2.53752	0.0111641	0.0306771
TBX3	1191.47	2.62769	0.997072	2.63541	0.00840355	0.0240017
COMMD8	417.635	2.62217	0.438698	5.97718	2.27039e-09	2.27771e-08
LOXL4	30.7633	2.6219	0.757493	3.46129	0.000537594	0.00212499
GBE1	1166.66	2.62078	0.277938	9.42936	4.12585e-21	1.5811e-19
TPPP3	17.2949	2.62069	1.00643	2.60394	0.00921583	0.0259888
TMX4	2516.43	2.6202	0.427584	6.12791	8.90387e-10	9.43186e-09
ICAM4	50.1963	2.61857	0.886754	2.95298	0.00314721	0.010191
PTPN18	2950.89	2.61308	0.253235	10.3188	5.7948e-25	3.11351e-23
LOC112694756	380.46	2.61213	0.405246	6.44577	1.15012e-10	1.39317e-09
DAZAP2	1975.59	2.61158	0.241591	10.8099	3.0901e-27	1.92296e-25
ATP6AP1-DT	69.2844	2.61048	0.439103	5.94502	2.76417e-09	2.72586e-08
PNRC1	7535.51	2.60782	0.693929	3.75805	0.000171242	0.000759875
NCEH1	862.032	2.60716	0.464094	5.61774	1.93469e-08	1.67355e-07
MS4A2	26.7063	2.60703	0.782501	3.33167	0.000863269	0.00324848
NUP153-AS1	61.2991	2.60544	0.666528	3.90897	9.26897e-05	0.00043491
LOC101928032	28.0796	2.60148	0.775769	3.35343	0.000798176	0.00302813
SEC31B	87.0553	2.60134	0.672937	3.86565	0.000110795	0.000512595
HSD17B11	423.629	2.6013	0.368806	7.0533	1.74721e-12	2.64325e-11
GSDMA	27.1215	2.59544	0.940563	2.75945	0.00578986	0.0174147
EFHD2	10171.7	2.59295	0.212216	12.2184	2.47807e-34	2.59599e-32
NIPSNAP3B	84.7993	2.59228	1.09899	2.35879	0.0183348	0.0466926
ST3GAL6-AS1	30.6389	2.59143	1.06673	2.42932	0.0151272	0.0396875
MINCR	11.1046	2.59054	0.981293	2.63993	0.00829242	0.0237038
TFPI	604.635	2.58964	0.730878	3.54319	0.000395315	0.00161654
LOC107987081	499.507	2.58895	0.736228	3.5165	0.000437276	0.00176802
OSTF1	1982.38	2.58779	0.230757	11.2144	3.46688e-29	2.52706e-27
LOC100130691	75.3586	2.58764	0.597195	4.33298	1.47101e-05	8.10419e-05
BCL10-AS1	29.746	2.58116	0.814224	3.17009	0.00152394	0.00535654
ELL2	732.893	2.58089	0.780846	3.30525	0.000948903	0.00352796
CCDC126	106.395	2.57592	0.837981	3.07396	0.00211235	0.00714988
MPP1	2361.02	2.57097	0.486479	5.28484	1.25812e-07	9.689e-07
PARVB	1150.21	2.56991	0.347622	7.39282	1.43746e-13	2.47658e-12
GJA4	30.5786	2.56975	0.71683	3.58488	0.00033723	0.00140128
LOC105372817	11.478	2.56887	0.872057	2.94576	0.00322162	0.0104061
CSTF3-DT	12.5252	2.56844	0.98689	2.60256	0.0092532	0.0260854
OTULINL	881.574	2.56779	0.354307	7.24737	4.24955e-13	6.88883e-12
ST3GAL6	691.836	2.56773	0.497533	5.16093	2.45721e-07	1.81844e-06
SUGCT-AS1	36.8248	2.56391	1.02714	2.49616	0.0125545	0.0339065
DDIT3	629.373	2.56312	0.294033	8.71713	2.85332e-18	8.53417e-17
MICA-AS1	27.5648	2.56263	0.619637	4.13569	3.5389e-05	0.000180468
SMYD2	750.126	2.56154	0.457657	5.59707	2.18001e-08	1.87101e-07
TACC1	5877.11	2.56117	0.178001	14.3885	6.11091e-47	1.32702e-44
CD38	26.1394	2.55921	0.994179	2.57419	0.0100475	0.0279615
PNKD	792.027	2.55729	0.308683	8.28452	1.18591e-16	2.92576e-15
ATP5MGL	22.9322	2.5572	0.755666	3.38403	0.000714298	0.00273882
NEK6	2079.27	2.55576	0.250781	10.1912	2.17021e-24	1.11986e-22
TMED7-TICAM2	273.03	2.54618	0.43423	5.86368	4.52714e-09	4.28598e-08
ABHD15	177.031	2.535	0.271005	9.35407	8.43358e-21	3.15646e-19
HECA	1804.7	2.53128	0.285758	8.85811	8.13796e-19	2.56272e-17
CCDC92	568.464	2.53088	0.532087	4.75652	1.96959e-06	1.25681e-05
LOC105376281	20.9506	2.52869	0.918271	2.75375	0.0058916	0.0176596
LINC02506	167.364	2.52742	0.37646	6.71365	1.89821e-11	2.5157e-10
LOC105376447	27.1441	2.52615	0.6649	3.79929	0.000145109	0.000654377
LOC107985184	45.2559	2.52466	0.716314	3.52452	0.000424254	0.00171848
SOCS3	4988.61	2.52466	0.964577	2.61738	0.00886088	0.0251605
BATF3	145.529	2.5237	0.338696	7.45122	9.24779e-14	1.63797e-12
C4orf33	50.6147	2.52248	0.401446	6.28347	3.31093e-10	3.75328e-09
LINC02967	79.9921	2.52173	0.692187	3.64313	0.000269345	0.00114639
CFLAR	3535.86	2.52085	0.636609	3.95981	7.50088e-05	0.000358978
CCDC18-AS1	177.602	2.51833	0.74364	3.3865	0.000707913	0.00271684
MR1	178.579	2.51769	0.455065	5.5326	3.15522e-08	2.64589e-07
ATP2B1-AS1	54.7187	2.51754	0.892067	2.82214	0.00477043	0.0147288
TCHP	364.627	2.51683	0.686658	3.66533	0.000247022	0.0010596
GADD45B	1678.57	2.51526	0.659512	3.81382	0.000136834	0.00061999
STK17B	3766.75	2.51514	0.429622	5.85431	4.78995e-09	4.51838e-08
SAMD9L	197.086	2.51485	0.712171	3.53124	0.000413616	0.00168083
NUCB2	1942.37	2.51057	0.455452	5.51227	3.54237e-08	2.95628e-07
IER5L	329.783	2.50916	0.554238	4.52721	5.97666e-06	3.51468e-05
PRRT3-AS1	6.39681	2.509	1.04812	2.39381	0.0166743	0.0430957
SLC10A7	337.535	2.50715	0.260511	9.62397	6.33354e-22	2.662e-20
RALGDS	1682.81	2.50686	0.352109	7.11955	1.0828e-12	1.67581e-11
RASA3	2936.51	2.50554	0.294055	8.52065	1.58662e-17	4.35786e-16
HLA-E	8493.56	2.50532	0.395028	6.34213	2.26607e-10	2.63473e-09
MYB	855.904	2.50426	0.444683	5.63157	1.78581e-08	1.55509e-07
FAXDC2	192.08	2.50211	0.778624	3.2135	0.00131126	0.00469686
CCDC96	18.8133	2.50193	0.937214	2.66953	0.00759564	0.0220136
LOC102724378	17.1841	2.50185	0.828683	3.01907	0.00253553	0.00842765
AKNA	2453.68	2.50157	0.210382	11.8906	1.3246e-32	1.22729e-30
[truncated: 6,298 more rows]
