# Supplementary material for: RUNX1 interacts with lncRNA SMANTIS to regulate monocytic cell functions
Source: Commun Biol. 2024 Sep 13;7:1131. doi: 10.1038/s42003-024-06794-2 (PMC11399395; doi:10.1038/s42003-024-06794-2)
Supplement: Supplementary file 4 — Supplementary Data 2 [file 42003_2024_6794_MOESM4_ESM.xlsx]

## Sheet: Supplementary Data 2
Supplementary Data 2: Differentially expressed genes from iPSC-monocyte-macrophage differentiation (day 21 versus day 0)
Gene name	baseMean	log2FoldChange	lfcSE	stat	pvalue	padj
PAG1	263.527	51.8273	3.16593	16.3703	3.11566e-60	7.32932e-58
CCL20	491.734	43.206	3.12794	13.8129	2.13104e-43	2.25838e-41
MMP13	135.266	43.1523	3.27164	13.1898	1.00431e-39	8.73954e-38
DEFA1	125.524	41.3212	4.28179	9.65045	4.89404e-22	1.29662e-20
SLX1B-SULT1A4	27.2751	25.8751	7.21377	3.58691	0.000334619	0.00100297
RASA4	344.855	25.4606	2.71063	9.39286	5.83915e-21	1.38579e-19
IL1B	42396.2	18.9041	2.35347	8.03244	9.55532e-16	1.3821e-14
STAB1	12457.5	17.907	1.51022	11.8572	1.97519e-32	1.13056e-30
CSF1R	10536.5	17.454	1.48714	11.7366	8.27362e-32	4.54137e-30
CCL3	11263.6	17.1879	2.06064	8.34106	7.36294e-17	1.18332e-15
CCL4	9384.11	17.1215	2.14926	7.96625	1.63563e-15	2.32034e-14
GPNMB	4566.28	17.0248	2.66231	6.39474	1.60819e-10	1.3085e-09
C1QC	6917.33	16.9872	1.57228	10.8042	3.28962e-27	1.29689e-25
RIN2	9001.21	16.8739	2.00741	8.40579	4.24985e-17	7.03064e-16
CXCL8	50717.9	16.8271	1.72918	9.73121	2.21937e-22	6.05223e-21
SRGN	9042.95	16.7735	1.61553	10.3827	2.97295e-25	1.00699e-23
ITGB2	7381.68	16.6121	1.48488	11.1875	4.69422e-29	2.11556e-27
RAB7B	4564.95	16.5644	1.53364	10.8008	3.41385e-27	1.33847e-25
IL7R	29232.2	16.3948	0.989132	16.575	1.05751e-61	2.79482e-59
CCR1	3609.56	16.2674	1.56778	10.3761	3.18555e-25	1.0756e-23
FCGR2A	8272.92	16.1415	1.43259	11.2673	1.90298e-29	8.81756e-28
PTPRE	3063.46	16.1101	1.49152	10.8011	3.4008e-27	1.3358e-25
LSP1	6229.04	16.1041	1.47525	10.9162	9.64436e-28	3.95511e-26
CCL4L2	4825.98	16.0952	2.20008	7.31573	2.55987e-13	2.85859e-12
C1QA	2929.43	15.8987	1.63076	9.74927	1.85798e-22	5.11231e-21
ARID5B	3009.87	15.8877	1.58042	10.0529	8.92203e-24	2.71298e-22
S100A9	6956.99	15.8336	1.55021	10.2138	1.71991e-24	5.5785e-23
IL1RN	4648.97	15.8121	1.71817	9.20284	3.48596e-20	7.81402e-19
CLEC5A	2557	15.6522	1.56738	9.98621	1.7515e-23	5.23666e-22
IKZF1	4474.71	15.3843	1.84263	8.3491	6.87832e-17	1.10877e-15
RGS1	1914.71	15.375	1.6865	9.11654	7.75595e-20	1.67539e-18
VSIG4	1841.37	15.3376	1.53934	9.96371	2.19702e-23	6.51408e-22
FCGR3A	1409.97	15.3011	1.65279	9.25774	2.08813e-20	4.75034e-19
C1QB	1628.61	15.288	1.87272	8.16354	3.25335e-16	4.95338e-15
C5AR1	1574.86	15.2341	1.58169	9.63151	5.88575e-22	1.54977e-20
TYROBP	2146.84	15.2311	1.49142	10.2125	1.74319e-24	5.64545e-23
CCL3L1	3395.78	15.1943	2.13513	7.11635	1.10823e-12	1.1567e-11
CD163	4298.15	15.1388	1.45169	10.4284	1.84013e-25	6.34325e-24
CD93	2454.83	15.0819	1.56802	9.61842	6.68503e-22	1.75161e-20
FYB1	2977.12	15.043	1.47615	10.1907	2.18245e-24	6.9731e-23
C3AR1	1747.86	14.9988	1.52436	9.83943	7.61443e-23	2.17047e-21
WDFY4	2698.99	14.9889	1.47817	10.1402	3.66277e-24	1.14801e-22
MS4A6A	1669.77	14.9721	1.58485	9.44698	3.48744e-21	8.41664e-20
CCL4L1	1920.87	14.9651	2.22775	6.7176	1.84745e-11	1.68291e-10
SIGLEC1	1564.97	14.8516	1.63004	9.11118	8.14897e-20	1.75322e-18
CSF2RB	1982.74	14.7923	1.56518	9.45083	3.36144e-21	8.12956e-20
CYTH4	1573.99	14.6941	1.51372	9.70728	2.80735e-22	7.60722e-21
NCF4	1736.06	14.5648	1.48933	9.77947	1.3793e-22	3.85465e-21
PLEK	12328.6	14.5488	1.20523	12.0714	1.49482e-33	9.11668e-32
SLCO2B1	2523.06	14.4949	1.4643	9.89881	4.21269e-23	1.22362e-21
GPR183	1012.36	14.4225	1.57001	9.18625	4.06764e-20	9.08935e-19
P2RX7	1577.24	14.4072	2.0413	7.05787	1.69073e-12	1.73673e-11
TIFAB	1405.88	14.3921	1.70035	8.46421	2.57892e-17	4.36763e-16
CASP1	1503.26	14.3866	1.51185	9.51588	1.80178e-21	4.50967e-20
OLR1	2560.87	14.3647	1.63044	8.81033	1.24777e-18	2.43048e-17
ITGAM	3468.43	14.2917	1.46823	9.73399	2.1595e-22	5.90402e-21
TMIGD3	1511.84	14.2858	1.47823	9.66409	4.28407e-22	1.14066e-20
HPGDS	854.398	14.2073	1.47893	9.60647	7.50806e-22	1.95292e-20
LOC101929599	928.416	14.1908	1.64562	8.62337	6.50096e-18	1.17143e-16
CCRL2	1134.19	14.1669	1.61521	8.77091	1.77233e-18	3.39967e-17
TNFRSF1B	1518.57	14.1373	1.65866	8.52333	1.55026e-17	2.68933e-16
LAPTM5	9522.48	14.1324	0.975961	14.4805	1.60872e-47	2.1659e-45
EVI2B	1425.99	14.1098	1.48498	9.50165	2.06599e-21	5.14862e-20
CTSS	5382.08	14.0854	1.07983	13.0441	6.86882e-39	5.61225e-37
BCL2A1	1534.47	14.0312	1.78152	7.87594	3.38186e-15	4.58975e-14
TNF	2185.65	13.9856	2.24778	6.22197	4.90961e-10	3.76567e-09
S100A8	2667.97	13.946	1.6526	8.43879	3.2064e-17	5.36664e-16
SH3TC1	784.779	13.8385	1.47158	9.40387	5.25918e-21	1.25511e-19
FCGR2C	552.737	13.7501	1.75678	7.82687	5.0017e-15	6.65867e-14
MMP1	483.477	13.7191	2.2798	6.01767	1.76947e-09	1.25677e-08
LILRB2	842.417	13.6555	1.56462	8.72765	2.60009e-18	4.92131e-17
BTG2	15426.4	13.6301	1.01372	13.4456	3.26787e-41	3.09536e-39
TRPM2	999.452	13.6245	1.85107	7.36034	1.83436e-13	2.08873e-12
TREM2	686.451	13.6049	1.55968	8.72283	2.71332e-18	5.12205e-17
FOLR2	533.421	13.583	1.74219	7.79651	6.36431e-15	8.37889e-14
MNDA	1856.22	13.5255	1.52135	8.89048	6.08431e-19	1.20823e-17
GPR84	850.906	13.5232	1.64762	8.20771	2.25443e-16	3.47449e-15
EVI2A	1647.2	13.4904	1.44156	9.35822	8.10929e-21	1.90974e-19
PIK3CG	1281.06	13.4808	1.49637	9.00904	2.07868e-19	4.33708e-18
MPEG1	8851	13.4773	0.736213	18.3063	7.37326e-75	3.22121e-72
SASH3	1336.47	13.4637	1.50346	8.9551	3.3942e-19	6.93317e-18
ADAMDEC1	538.109	13.4406	1.77749	7.56159	3.98161e-14	4.85388e-13
CSF3R	840.981	13.413	1.76155	7.61428	2.65174e-14	3.28886e-13
CCR5	502.656	13.4042	1.68769	7.94237	1.9836e-15	2.78445e-14
APBB1IP	990.555	13.3892	1.5679	8.53956	1.34735e-17	2.36416e-16
BIN2	1188.52	13.3768	1.50787	8.87131	7.22896e-19	1.4289e-17
MS4A4A	476.542	13.2769	1.60195	8.28799	1.15183e-16	1.81838e-15
SUCNR1	704.101	13.2609	1.48639	8.92157	4.59723e-19	9.25804e-18
BPI	2354.17	13.2471	1.71048	7.74469	9.5812e-15	1.2408e-13
HP	1862.03	13.2338	1.51747	8.72099	2.75775e-18	5.19615e-17
SIGLEC5	1089.15	13.2156	1.58301	8.34845	6.91668e-17	1.11411e-15
ACSL5	567.277	13.1873	1.48008	8.90987	5.10943e-19	1.02509e-17
MYO1G	821.922	13.1648	1.54992	8.49386	1.99886e-17	3.42316e-16
SLAMF8	383.808	13.1245	1.65156	7.94672	1.9151e-15	2.69537e-14
EMP1	437.349	13.099	1.62933	8.03952	9.01945e-16	1.30901e-14
SLFN11	2790.52	13.0942	1.37605	9.5158	1.80328e-21	4.50967e-20
FCGR1BP	466.777	13.0884	1.52266	8.59572	8.27426e-18	1.47729e-16
ITGB7	1096.19	13.0848	1.65594	7.90173	2.75058e-15	3.78661e-14
CLEC10A	1388.84	13.0534	1.61136	8.10086	5.45725e-16	8.12967e-15
VSIR	788.643	13.0526	1.51038	8.64189	5.52925e-18	1.00139e-16
ALOX5AP	709.53	13.0447	1.75318	7.44062	1.00212e-13	1.17226e-12
MMP12	211.434	13.0277	2.48941	5.23324	1.66563e-07	9.04517e-07
GASK1B	994.194	13.0162	1.54501	8.42467	3.61755e-17	6.03123e-16
OLFM4	1379.27	13.011	1.69611	7.67109	1.70543e-14	2.16152e-13
MIR3142HG	423.989	13.0002	1.96531	6.61483	3.7197e-11	3.2782e-10
RASGRP3	537.899	12.9828	1.56144	8.31462	9.20479e-17	1.46721e-15
OAS3	861.325	12.9652	1.76008	7.36627	1.75469e-13	2.00334e-12
PTPN7	1324.89	12.952	1.56769	8.26186	1.43416e-16	2.25081e-15
FCGR2B	397.705	12.9472	1.77355	7.30014	2.87465e-13	3.19014e-12
IL3RA	396.435	12.9401	1.59892	8.09301	5.82099e-16	8.63548e-15
CCL13	241.81	12.8764	1.77783	7.24278	4.39566e-13	4.79602e-12
MRC1	19450.7	12.8516	0.754132	17.0415	4.04085e-65	1.25366e-62
LST1	956.516	12.8442	1.47957	8.68103	3.92197e-18	7.23149e-17
NLRP3	3054.4	12.8347	1.00493	12.7717	2.36018e-37	1.79164e-35
F13A1	15858.9	12.824	1.43256	8.95181	3.49715e-19	7.10954e-18
LUCAT1	315.01	12.8138	1.53189	8.3647	6.02697e-17	9.77855e-16
SIGLEC9	423.96	12.8127	1.50458	8.51581	1.65427e-17	2.86049e-16
NCF1C	891.396	12.7341	1.53295	8.30689	9.82415e-17	1.56013e-15
RNASE6	326.211	12.7257	1.54644	8.22907	1.88672e-16	2.92886e-15
SIGLEC14	535.412	12.7185	1.49724	8.49465	1.98532e-17	3.40543e-16
C15orf48	444.551	12.6338	1.97925	6.3831	1.73538e-10	1.40398e-09
LGALS9	526.487	12.5847	1.54678	8.13604	4.08404e-16	6.16552e-15
CD14	2197.98	12.5534	1.0388	12.0845	1.27584e-33	7.82575e-32
MS4A14	224.969	12.5315	1.73467	7.22417	5.04178e-13	5.46478e-12
HK3	373.314	12.5257	1.60242	7.81672	5.42163e-15	7.18643e-14
SLC11A1	205.545	12.5197	3.14625	3.97923	6.91375e-05	0.000240069
NCF2	4748.12	12.4968	1.14853	10.8807	1.42468e-27	5.78712e-26
LY86	395.441	12.4795	1.4908	8.37101	5.71285e-17	9.31417e-16
S100B	3660.05	12.4645	0.881299	14.1433	2.05312e-45	2.45537e-43
CD36	15113.6	12.4641	0.45729	27.2565	1.39356e-163	9.94401e-160
MILR1	826.913	12.462	1.42674	8.73464	2.44435e-18	4.63884e-17
JAML	494.257	12.4473	1.59289	7.81425	5.52927e-15	7.32457e-14
EPX	1095.51	12.4396	1.6583	7.50142	6.31324e-14	7.5375e-13
LONRF3	663.236	12.436	1.55535	7.99558	1.28962e-15	1.84464e-14
CD48	568.257	12.4334	1.52241	8.16691	3.16399e-16	4.82074e-15
IL6	3121.37	12.4268	2.60839	4.76415	1.89653e-06	8.76632e-06
ZNF366	453.555	12.3656	1.9612	6.30513	2.8795e-10	2.26373e-09
GIMAP8	316.604	12.365	1.53574	8.0515	8.17872e-16	1.19347e-14
DHRS9	280.589	12.3232	1.51718	8.12243	4.56934e-16	6.84837e-15
RNASE2	857.186	12.3156	1.53256	8.03591	9.28839e-16	1.34713e-14
DOK2	295.466	12.2587	1.55649	7.87589	3.3833e-15	4.58975e-14
TIMD4	225.713	12.2469	1.49366	8.19925	2.41888e-16	3.7199e-15
RETN	632.577	12.2338	1.56486	7.81784	5.37372e-15	7.13176e-14
MSR1	232.788	12.2015	1.72735	7.06373	1.62091e-12	1.66901e-11
CYBB	21881.8	12.1971	0.360638	33.8208	9.76864e-251	2.09117e-246
XIRP1	836.634	12.1958	1.86679	6.53301	6.44591e-11	5.52392e-10
SLAMF7	1194.23	12.1842	1.75461	6.94414	3.80763e-12	3.77711e-11
CFH	316.829	12.1786	1.77616	6.85673	7.04556e-12	6.75736e-11
CCL8	461.931	12.1092	2.29349	5.27982	1.29308e-07	7.13244e-07
IL1R2	102.826	12.1026	2.36753	5.1119	3.18928e-07	1.65791e-06
HSPA6	187.162	12.08	1.60556	7.52385	5.31852e-14	6.39268e-13
MAP3K5-AS2	357.918	12.0725	1.58171	7.63256	2.3013e-14	2.87589e-13
TAGAP	567.079	12.0712	1.53647	7.85648	3.9507e-15	5.30569e-14
ASGR2	2622.85	12.0641	1.04179	11.5801	5.19717e-31	2.6404e-29
CHI3L1	879.402	12.0605	1.60178	7.52943	5.09626e-14	6.12897e-13
MPO	30555.4	12.0567	1.15971	10.3963	2.57819e-25	8.80246e-24
CACNA2D4	268.565	11.9915	1.48185	8.09228	5.85579e-16	8.68109e-15
FPR2	703.411	11.99	1.62641	7.37205	1.68019e-13	1.92254e-12
MIR3945HG	418.884	11.9884	1.64911	7.26962	3.60505e-13	3.98006e-12
IL4I1	1599.5	11.9809	1.29125	9.27851	1.71863e-20	3.94326e-19
FPR3	153.001	11.9756	1.79203	6.68269	2.34589e-11	2.11268e-10
LCP2	8127.9	11.9599	0.720672	16.5955	7.51459e-62	2.01081e-59
TNFRSF4	249.188	11.913	1.76348	6.75538	1.42464e-11	1.31397e-10
CCL3L3	346.824	11.912	2.93413	4.0598	4.91142e-05	0.000176496
LAT2	1791.78	11.8117	1.0544	11.2023	3.97355e-29	1.80216e-27
PRG3	500.913	11.794	1.74395	6.7628	1.35354e-11	1.25271e-10
CMKLR1	6534.22	11.7787	0.779967	15.1016	1.58167e-51	2.60453e-49
CASP4	621.244	11.771	1.42877	8.23857	1.74278e-16	2.71527e-15
PSTPIP1	600.447	11.7684	1.51463	7.76983	7.85895e-15	1.02809e-13
ARAP2	286.728	11.7619	2.00423	5.86856	4.39609e-09	2.96307e-08
COL3A1	7320.71	11.7577	2.42948	4.8396	1.30098e-06	6.17658e-06
PDK4	3389.33	11.7566	0.959899	12.2478	1.72707e-34	1.11696e-32
CYSLTR1	397.76	11.7479	1.48206	7.92672	2.25014e-15	3.12988e-14
A2M	11793	11.7444	0.992278	11.8358	2.55015e-32	1.44804e-30
MS4A7	4176.93	11.6933	0.995119	11.7507	7.00538e-32	3.90532e-30
NCKAP1L	5688.7	11.6835	0.574042	20.353	4.36984e-92	4.06718e-89
GAPT	582.97	11.68	1.47609	7.91279	2.51681e-15	3.47372e-14
AQP9	257.019	11.6772	1.67304	6.97965	2.95919e-12	2.96016e-11
P2RY11	119.062	11.6563	3.27975	3.55402	0.00037939	0.00112363
NLRC4	262.967	11.6508	1.52715	7.62913	2.3634e-14	2.94832e-13
IL10RA	2813.83	11.6007	1.14803	10.1049	5.25355e-24	1.6228e-22
SERPINB2	340.1	11.5624	1.63771	7.06012	1.6636e-12	1.71051e-11
PTPN22	233.797	11.5437	1.53156	7.53721	4.80132e-14	5.79379e-13
GGT5	192.21	11.4332	2.00839	5.69271	1.25036e-08	7.93079e-08
TFEC	1203.6	11.4283	1.09254	10.4604	1.31363e-25	4.57995e-24
SYNE3	1843.42	11.421	0.887028	12.8755	6.18066e-38	4.77651e-36
PLD4	351.029	11.4152	1.60074	7.1312	9.94984e-13	1.04359e-11
APOBR	916.003	11.3925	1.06799	10.6673	1.44832e-26	5.38269e-25
CD1C	424.65	11.3852	1.62956	6.98669	2.81454e-12	2.82338e-11
ACVRL1	124.235	11.3451	1.61375	7.03024	2.06177e-12	2.09773e-11
SLC40A1	618.524	11.2976	1.42516	7.92724	2.24067e-15	3.11873e-14
TNFSF18	90.037	11.2943	1.54371	7.31631	2.54888e-13	2.8478e-12
SDS	140.33	11.2708	2.59183	4.34858	1.37019e-05	5.45807e-05
TNFAIP8L2	223.065	11.2657	1.46933	7.66725	1.75719e-14	2.22318e-13
FCGR1CP	130.865	11.2542	1.53204	7.34584	2.04465e-13	2.31464e-12
DCANP1	118.308	11.2491	4.20782	2.67338	0.00750909	0.0162519
GIPR	133.244	11.2295	1.67104	6.72008	1.81629e-11	1.65593e-10
RNASE1	1666.24	11.2253	0.923007	12.1617	4.97153e-34	3.12098e-32
SPI1	4035.81	11.2141	0.585915	19.1394	1.18651e-81	7.69683e-79
DNAAF4-CCPG1	253.371	11.213	1.96788	5.69802	1.21208e-08	7.70858e-08
DPEP2	123.413	11.1772	2.02686	5.51457	3.49642e-08	2.0878e-07
ZNF263	239.863	11.1747	1.55208	7.19983	6.0286e-13	6.50148e-12
LRRC25	138.435	11.1727	1.57568	7.09075	1.3339e-12	1.38414e-11
IL1RL1	210.359	11.1698	1.65775	6.73797	1.60616e-11	1.47631e-10
CD86	4066.21	11.1608	0.608623	18.3377	4.13722e-75	1.88437e-72
RGCC	356.17	11.1566	1.20309	9.27331	1.80459e-20	4.13165e-19
GBP2	504.323	11.1455	1.67208	6.66568	2.63442e-11	2.36259e-10
SNX20	330.693	11.0868	1.50559	7.36378	1.78774e-13	2.0389e-12
P2RY12	218.913	11.0698	1.52541	7.2569	3.96065e-13	4.34798e-12
ABCC3	391.075	11.0652	1.64355	6.7325	1.66776e-11	1.53029e-10
NKG7	187.93	11.0518	1.49915	7.37204	1.68032e-13	1.92254e-12
CD300A	942.745	11.0472	1.20577	9.16198	5.09549e-20	1.12569e-18
CASP5	187.509	11.0354	1.91815	5.75314	8.76015e-09	5.65526e-08
MS4A3	887.758	11.0311	1.53288	7.19636	6.1839e-13	6.65889e-12
CD300LF	130.345	11.021	1.60174	6.88064	5.95838e-12	5.76372e-11
TMEM273	117.045	10.983	1.49416	7.35062	1.97291e-13	2.23816e-12
TNFSF12-TNFSF13	116.972	10.9819	2.05412	5.3463	8.97709e-08	5.05717e-07
ZEB2	10201.3	10.9758	0.899588	12.2009	3.07399e-34	1.97021e-32
CES1	343.43	10.9755	1.55779	7.04554	1.84747e-12	1.89048e-11
LOC102725035	97.9846	10.887	1.90916	5.70252	1.18052e-08	7.52348e-08
PLB1	125.325	10.876	1.52435	7.13483	9.69091e-13	1.01743e-11
FGD3	176.662	10.8344	1.87399	5.78147	7.40499e-09	4.82994e-08
CXCL1	17152.8	10.8316	1.07182	10.1058	5.20678e-24	1.61072e-22
ARHGDIB	10617.4	10.8036	0.68777	15.7081	1.33138e-55	2.59099e-53
CD274	209.588	10.801	1.592	6.78458	1.16422e-11	1.08736e-10
TUBB1	995.084	10.7985	1.74466	6.18942	6.03875e-10	4.55181e-09
GPR132	941.983	10.7764	1.35964	7.92591	2.26485e-15	3.14829e-14
PIK3R6	108.177	10.7666	2.22971	4.82868	1.37443e-06	6.50409e-06
CSTA	238.474	10.7543	1.54826	6.94601	3.75764e-12	3.73097e-11
TM4SF19	36.1867	10.7438	2.38085	4.51256	6.40487e-06	2.70379e-05
KLRK1	125.465	10.7392	1.82602	5.88124	4.07213e-09	2.75513e-08
LINC01645	138.565	10.7304	1.61701	6.63595	3.22413e-11	2.86623e-10
OASL	460.785	10.7222	1.84398	5.81474	6.07274e-09	4.00367e-08
FPR1	247.62	10.7102	1.4866	7.2045	5.82556e-13	6.29202e-12
NR4A3	6595.97	10.7011	0.959017	11.1584	6.5156e-29	2.89376e-27
FGR	132.934	10.6931	1.87627	5.69913	1.20424e-08	7.66095e-08
UBA7	140.885	10.6816	1.73634	6.15181	7.66038e-10	5.69198e-09
P2RY6	235.298	10.6772	1.53239	6.96767	3.22222e-12	3.22027e-11
LOC107987423	209.842	10.6721	1.53683	6.94419	3.80631e-12	3.77711e-11
GIMAP6	217.063	10.6705	1.50638	7.08354	1.40519e-12	1.45529e-11
LILRA5	92.8233	10.6468	1.68668	6.31228	2.74961e-10	2.16799e-09
SERPINA1	823.478	10.6445	1.16898	9.1058	8.5635e-20	1.83871e-18
RGS18	461.867	10.6091	1.58359	6.69942	2.09254e-11	1.89606e-10
IRF8	9314.25	10.5996	1.04921	10.1024	5.39028e-24	1.66028e-22
SLAMF1	112.567	10.5863	1.9116	5.53793	3.0606e-08	1.84299e-07
PRTN3	936.346	10.5847	1.59868	6.6209	3.57008e-11	3.15544e-10
MIR223HG	214.497	10.5617	1.65405	6.38536	1.70991e-10	1.38494e-09
TXLNB	106.078	10.5607	1.85632	5.68904	1.27752e-08	8.0863e-08
CX3CR1	462.778	10.5601	1.95762	5.39436	6.87679e-08	3.94628e-07
HOXB6	122.777	10.5483	1.53232	6.88392	5.82289e-12	5.6403e-11
C11orf21	274.783	10.5419	1.61635	6.52204	6.93588e-11	5.93193e-10
ADGRE1	99.6509	10.4488	1.53414	6.81085	9.70239e-12	9.14571e-11
NCF1B	159.443	10.4321	1.73316	6.01913	1.75353e-09	1.24616e-08
PTPRC	7418.63	10.4261	0.442673	23.5527	1.17808e-122	2.10159e-119
CCR2	231.769	10.4198	1.96063	5.31452	1.06941e-07	5.96478e-07
FGL1	53.1969	10.4197	1.93431	5.38679	7.17261e-08	4.10326e-07
LOC105376244	82.7828	10.4191	1.62258	6.4213	1.35119e-10	1.11165e-09
NCF1	1604.73	10.416	0.975492	10.6777	1.29389e-26	4.84236e-25
CCL7	23.2845	10.4099	2.43341	4.27791	1.88657e-05	7.31231e-05
CD163L1	1736.09	10.4007	0.777168	13.3828	7.62024e-41	7.03131e-39
MMRN1	1321	10.4005	2.34523	4.43476	9.21769e-06	3.79468e-05
FGL2	834.014	10.3874	0.939854	11.0522	2.13999e-28	9.23602e-27
FCGR1A	977.315	10.3872	0.710016	14.6295	1.82212e-48	2.54943e-46
AREG	42.6345	10.3854	2.12931	4.87737	1.07512e-06	5.17193e-06
CD68	10879.7	10.3834	0.600923	17.2791	6.76151e-67	2.33457e-64
HDC	134.88	10.3727	1.74367	5.94877	2.70165e-09	1.87469e-08
ITGAX	399.88	10.3554	1.06245	9.74675	1.90475e-22	5.22757e-21
LOC441081	1418.96	10.3521	0.901477	11.4835	1.5972e-30	7.89635e-29
CLEC12A	90.8767	10.3432	1.58955	6.50697	7.6682e-11	6.52437e-10
CMAHP	51.9328	10.3334	1.89043	5.46617	4.59874e-08	2.70751e-07
TRAF3IP3	210.811	10.3225	1.50549	6.85659	7.05236e-12	6.76086e-11
ZEB2-AS1	52.3602	10.319	1.70637	6.04734	1.47253e-09	1.05815e-08
IRAG2	444.875	10.3121	1.44108	7.15583	8.31693e-13	8.81389e-12
SLC28A3	381.074	10.2953	1.70238	6.0476	1.47024e-09	1.05686e-08
CDH5	145.502	10.2608	1.68562	6.08724	1.14877e-09	8.36736e-09
CXCL2	6507.63	10.2256	1.12166	9.11643	7.76383e-20	1.67541e-18
FMNL1-DT	60.1673	10.2119	1.60367	6.36782	1.91728e-10	1.54414e-09
LOC105375855	184.773	10.2063	1.56874	6.50608	7.71366e-11	6.55523e-10
THBD	2034.88	10.1985	0.570344	17.8814	1.6475e-71	6.29785e-69
NLRP1	528.495	10.1883	1.33182	7.64997	2.01033e-14	2.53297e-13
NIPAL4	80.1735	10.174	3.54886	2.86684	0.00414593	0.00957204
HOXB4	255.687	10.1678	1.4913	6.81803	9.22976e-12	8.71939e-11
LYZ	18564.9	10.1506	0.528674	19.2001	3.69691e-82	2.55289e-79
TNFRSF14	73.3674	10.1499	2.37331	4.2767	1.89682e-05	7.34938e-05
TRMT9B	36.5428	10.1499	4.3158	2.35179	0.0186832	0.0363791
ADGRE3	74.796	10.1364	1.70265	5.9533	2.62784e-09	1.82881e-08
APOC2	90.2788	10.0902	2.01279	5.01306	5.35719e-07	2.69458e-06
PLVAP	203.181	10.0892	1.68122	6.00113	1.95944e-09	1.38298e-08
CD200R1	188.976	10.0885	1.66276	6.06733	1.30051e-09	9.40221e-09
IL1A	14661.1	10.0876	1.64969	6.11487	9.66384e-10	7.09931e-09
SIGLEC12	118.921	10.0753	1.49709	6.72991	1.69762e-11	1.5557e-10
TLR8	56.9314	10.0749	1.91194	5.26948	1.36814e-07	7.52897e-07
CD244	163.837	10.0701	1.51988	6.62564	3.45751e-11	3.06353e-10
HSPA7	242.192	10.0674	1.59934	6.29472	3.07963e-10	2.41486e-09
LOC105374413	55.6491	10.0244	1.55251	6.45692	1.06853e-10	8.89e-10
LOC107986350	113.778	10.0223	1.62675	6.16094	7.23143e-10	5.38821e-09
BIRC3	4314.86	9.99999	1.13549	8.80673	1.28851e-18	2.50528e-17
PGA4	69.4731	9.99953	1.97256	5.06931	3.99267e-07	2.04868e-06
CLIP4	50.8198	9.98172	1.84652	5.4057	6.45562e-08	3.71993e-07
HAVCR2	2085.61	9.9533	0.523165	19.0252	1.05583e-80	6.45775e-78
GAB3	613.224	9.95063	1.23524	8.05562	7.90771e-16	1.15866e-14
TREML1	97.2371	9.94989	1.71505	5.80151	6.57221e-09	4.31039e-08
TLR1	407.591	9.94516	1.3707	7.25552	4.0011e-13	4.38563e-12
LILRA6	641.63	9.93682	1.0909	9.1088	8.32968e-20	1.79029e-18
LOC105370108	40.4535	9.9329	3.87383	2.5641	0.0103444	0.021573
PTGS2	5096.61	9.93119	0.856487	11.5953	4.35545e-31	2.23055e-29
IL2RG	111.875	9.92416	1.58432	6.264	3.75228e-10	2.91667e-09
CDKN1A	1952.81	9.89189	0.748411	13.2172	6.98238e-40	6.17652e-38
FFAR3	50.4485	9.88179	2.02799	4.87271	1.10077e-06	5.28227e-06
HOXB7	427.76	9.86002	1.09001	9.04584	1.48514e-19	3.14776e-18
KLRC4-KLRK1	69.1834	9.85672	2.22265	4.43468	9.22113e-06	3.79536e-05
SIGLEC7	96.5311	9.85101	1.5983	6.16343	7.11851e-10	5.31146e-09
OSM	42.9882	9.83563	1.64489	5.9795	2.23826e-09	1.5689e-08
HLX	533.921	9.83259	0.897125	10.9601	5.94208e-28	2.47475e-26
P2RY14	110.13	9.8144	1.60868	6.10089	1.0548e-09	7.71439e-09
GMFG	385.573	9.79279	1.14127	8.58059	9.43895e-18	1.67684e-16
LOC101928034	57.4045	9.79266	1.56425	6.2603	3.84245e-10	2.98567e-09
IGSF6	2326.44	9.78801	0.551343	17.753	1.63325e-70	6.13384e-68
LOC105375566	62.4552	9.78541	1.89409	5.16628	2.38794e-07	1.26343e-06
SNX15	27.9401	9.7598	3.02151	3.2301	0.00123746	0.00326322
STX11	1051.26	9.75943	0.961002	10.1555	3.13309e-24	9.87776e-23
EGR3	2526.85	9.74991	0.581863	16.7564	5.08849e-63	1.41467e-60
PGA3	64.7477	9.7138	1.78452	5.44338	5.22787e-08	3.0594e-07
IL18RAP	216.292	9.68838	1.52464	6.35453	2.09064e-10	1.67306e-09
PADI4	549.121	9.68607	1.53178	6.32341	2.55859e-10	2.02334e-09
ITGB3	5539.23	9.6727	0.843877	11.4622	2.04211e-30	1.00035e-28
TYMP	1583.63	9.6694	0.588609	16.4275	1.21472e-60	2.92174e-58
HAVCR1	30.1948	9.65583	1.7981	5.37001	7.87303e-08	4.46695e-07
PPBP	3384.37	9.63928	1.76393	5.46465	4.6383e-08	2.7293e-07
ARHGAP30	1403.56	9.61732	0.597151	16.1053	2.33991e-58	5.00905e-56
LINC02611	82.2723	9.60731	1.78516	5.38177	7.37566e-08	4.20705e-07
VNN1	143.207	9.60552	2.00595	4.78852	1.68017e-06	7.84286e-06
S100P	96.726	9.60371	1.64311	5.84482	5.07105e-09	3.38075e-08
STING1	262.918	9.57208	1.48053	6.46529	1.01103e-10	8.44116e-10
ICAM2	157.443	9.56755	1.87938	5.09079	3.56569e-07	1.84224e-06
LOC105376951	42.8934	9.56407	1.93643	4.93903	7.85131e-07	3.84694e-06
MLKL	803.31	9.53851	1.73705	5.49121	3.9918e-08	2.36842e-07
PRDM1	1945.88	9.5347	0.650002	14.6687	1.02258e-48	1.44969e-46
ADORA3	88.5898	9.52807	1.77516	5.36743	7.98648e-08	4.52892e-07
LOC102723409	26.6225	9.50317	2.05786	4.61798	3.87485e-06	1.70012e-05
GPR34	1605.2	9.49929	0.634112	14.9804	9.85536e-51	1.59829e-48
CD300LB	35.2306	9.49238	1.74539	5.43856	5.37141e-08	3.1374e-07
G0S2	297.839	9.47206	1.93373	4.89833	9.66567e-07	4.68048e-06
TNIP3	611.858	9.4638	2.22821	4.24727	2.16389e-05	8.30449e-05
HOXB3	120.437	9.45953	1.56073	6.06095	1.35323e-09	9.76028e-09
SELPLG	830.595	9.44945	0.816396	11.5746	5.54403e-31	2.8057e-29
LOC105371341	33.404	9.44666	1.74924	5.40045	6.64756e-08	3.82538e-07
ST18	288.615	9.42795	1.11515	8.45444	2.8043e-17	4.73809e-16
CD33	906.354	9.41666	0.714668	13.1763	1.20187e-39	1.03327e-37
AOAH	795.277	9.40845	0.936306	10.0485	9.32964e-24	2.8329e-22
TASL	518.27	9.39666	0.974416	9.64337	5.24377e-22	1.38243e-20
APOC4-APOC2	43.9886	9.39141	1.95932	4.79319	1.64146e-06	7.67389e-06
CCL2	9208.38	9.38869	0.835807	11.2331	2.80543e-29	1.28599e-27
S100A12	92.161	9.37671	1.75215	5.35155	8.72048e-08	4.91779e-07
LINC02476	38.9453	9.37643	1.82343	5.14219	2.71552e-07	1.42478e-06
GOLGA8O	335.558	9.3569	1.16201	8.05232	8.12361e-16	1.18648e-14
SMIM35	35.0849	9.35121	1.8618	5.02268	5.09566e-07	2.5715e-06
MIR155HG	364.522	9.32392	1.32585	7.03243	2.0296e-12	2.06697e-11
OAS2	203.41	9.32054	1.96151	4.75172	2.0169e-06	9.2831e-06
PRAM1	538.826	9.30838	1.22908	7.57343	3.63492e-14	4.44898e-13
LOC105375743	48.1412	9.30815	2.71905	3.42332	0.000618619	0.00174915
CPA3	61.0625	9.30443	1.63749	5.68214	1.33022e-08	8.40251e-08
ORM1	84.2039	9.26404	1.72151	5.38134	7.39317e-08	4.21479e-07
GOLGA7B	42.1747	9.26157	1.80195	5.13974	2.75118e-07	1.44208e-06
LOC107987303	38.5243	9.25496	1.60378	5.77072	7.89337e-09	5.13129e-08
HLA-DRA	902.699	9.23582	1.28741	7.17395	7.28668e-13	7.7721e-12
CDKN2B	970.578	9.23493	1.21179	7.62092	2.51875e-14	3.1349e-13
TBX18	55.0926	9.22485	1.58553	5.81814	5.95058e-09	3.93217e-08
TCN1	42.178	9.21998	1.66295	5.54437	2.95018e-08	1.78201e-07
TREM1	652.863	9.2133	0.776889	11.8592	1.92736e-32	1.10912e-30
DUSP5P1	26.2172	9.21201	1.93936	4.75004	2.03379e-06	9.35279e-06
CLDN14-AS1	32.7483	9.21099	2.53994	3.62646	0.000287337	0.000872858
CXCL10	490.113	9.20802	2.35264	3.91391	9.08154e-05	0.000306928
MEIKIN	20.5575	9.20771	1.62227	5.67581	1.38031e-08	8.69581e-08
TNNI2	52.912	9.2006	1.51097	6.0892	1.13479e-09	8.27121e-09
HYMAI	32.3068	9.19946	1.66608	5.52162	3.35883e-08	2.01069e-07
FFAR2	1792.31	9.18971	0.891439	10.3089	6.42631e-25	2.1428e-23
SQOR	1366.23	9.18651	0.588446	15.6115	6.08011e-55	1.11245e-52
CLEC2B	30.9648	9.17061	1.542	5.9472	2.72763e-09	1.89149e-08
ITGAD	27.043	9.16084	1.87895	4.87551	1.08529e-06	5.21619e-06
CYP17A1	19.8741	9.1602	1.75072	5.23224	1.67473e-07	9.09228e-07
CLC	513.123	9.15044	1.15466	7.92482	2.28486e-15	3.16993e-14
CTSW	101.397	9.15014	1.60803	5.69028	1.26828e-08	8.03494e-08
CLEC7A	1196.45	9.14084	0.608811	15.0143	5.92271e-51	9.67843e-49
NRP1	12963.1	9.13267	0.394702	23.1381	1.91435e-118	3.15234e-115
HECW2-AS1	91.7052	9.11461	1.69054	5.39152	6.98624e-08	4.00414e-07
GDF15	26.1425	9.10962	1.66142	5.48304	4.1807e-08	2.47296e-07
HCAR3	84.7566	9.10549	1.946	4.67909	2.88158e-06	1.29239e-05
CD1E	182.909	9.10076	2.00803	4.53219	5.83755e-06	2.48636e-05
DAPP1	2011.15	9.10029	0.586007	15.5293	2.19746e-54	3.85583e-52
FCGR3B	107.875	9.09875	1.70914	5.32359	1.01738e-07	5.68943e-07
FCER1G	405.031	9.09662	0.76054	11.9607	5.7047e-33	3.40168e-31
CARD16	31.6546	9.08697	1.76173	5.15799	2.49618e-07	1.31778e-06
LINC01094	818.164	9.08675	0.579341	15.6846	1.9266e-55	3.68239e-53
CPED1	750.146	9.07269	0.726186	12.4936	8.08908e-36	5.73387e-34
C2	348.228	9.06052	0.894438	10.1298	4.07305e-24	1.26548e-22
VNN2	42.5628	9.05728	2.68562	3.37251	0.000744864	0.00206737
HBG2	1091.17	9.055	1.63439	5.54031	3.01944e-08	1.82025e-07
SELP	304.226	9.05098	1.9545	4.63085	3.64162e-06	1.60569e-05
CDKN2C	136.2	9.04965	1.50513	6.01253	1.82649e-09	1.29457e-08
ARHGAP15	120.186	9.04757	1.59206	5.68295	1.32394e-08	8.36778e-08
MYO1A	43.9105	9.0282	1.56145	5.78194	7.3842e-09	4.81785e-08
TNFAIP3	25979.1	9.02649	1.04022	8.67751	4.04521e-18	7.44589e-17
GOLGA8R	42.8943	9.01731	2.06804	4.36031	1.29877e-05	5.19871e-05
CXCR3	51.8894	9.00873	2.70489	3.33054	0.000866774	0.00236671
TDRD15	25.4357	8.99824	1.96395	4.58171	4.61198e-06	2.00099e-05
GNA15	501.401	8.99506	0.762631	11.7948	4.15309e-32	2.34578e-30
CD300C	79.6723	8.96744	1.52241	5.89031	3.85475e-09	2.61798e-08
CYTIP	746.002	8.94932	0.727875	12.2951	9.61979e-35	6.32964e-33
PAX8	28.0272	8.94327	1.69189	5.28595	1.25056e-07	6.91036e-07
LILRB3	161.174	8.91522	1.36108	6.55009	5.75038e-11	4.95366e-10
TLR4	2937.97	8.91356	0.805949	11.0597	1.96733e-28	8.54254e-27
LOC101928228	212.909	8.90148	1.00118	8.89096	6.05809e-19	1.20414e-17
AGR2	68.6632	8.89616	1.99616	4.45663	8.32571e-06	3.45203e-05
CEBPE	120.795	8.89155	1.65354	5.37728	7.56208e-08	4.30421e-07
CAVIN2	533.834	8.88034	1.65018	5.38144	7.38915e-08	4.21363e-07
ADORA2A	745.862	8.8755	2.27942	3.89376	9.87035e-05	0.000330664
RNASE3	109.303	8.87402	1.59917	5.54914	2.87073e-08	1.73794e-07
BATF	51.9475	8.86676	1.60311	5.53098	3.18441e-08	1.91216e-07
HRH1	674.527	8.86443	0.985257	8.99708	2.31811e-19	4.82252e-18
IL18	49.8713	8.85974	1.51202	5.85952	4.64197e-09	3.11312e-08
SLC9A9	624.682	8.85946	0.763351	11.606	3.84129e-31	1.98624e-29
LOC105378100	16.2077	8.85781	1.66229	5.32868	9.89312e-08	5.54548e-07
GRAP2	275.302	8.85296	1.77434	4.98945	6.05526e-07	3.01874e-06
WNT10B	43.1858	8.8513	2.81286	3.14672	0.0016511	0.00422435
SAMSN1	2146.06	8.82671	0.622763	14.1735	1.33752e-45	1.63613e-43
LOC105373780	32.5333	8.82205	1.55933	5.6576	1.53504e-08	9.60555e-08
CD1A	68.7673	8.82017	1.91179	4.61358	3.95796e-06	1.73517e-05
MCEMP1	331.281	8.80136	1.0997	8.00344	1.20989e-15	1.7336e-14
IL18R1	1071.62	8.79609	0.933696	9.42071	4.48033e-21	1.07403e-19
ANAPC1P4	46.677	8.79579	1.56237	5.62978	1.8044e-08	1.1191e-07
MPHOSPH10P1	47.0247	8.79204	1.52414	5.76853	7.99683e-09	5.19224e-08
RUNX1	4014.24	8.78945	0.332021	26.4725	2.00846e-154	1.07488e-150
FERMT3	2671.02	8.78827	0.4908	17.906	1.05824e-71	4.11887e-69
P2RY13	40.9712	8.78783	1.59776	5.50008	3.79618e-08	2.25547e-07
TMC8	479.99	8.7876	0.78917	11.1353	8.45058e-29	3.72226e-27
CD28	637.311	8.78158	0.678869	12.9356	2.83399e-38	2.20608e-36
CD4	1534.61	8.76806	0.663832	13.2083	7.86249e-40	6.92644e-38
LOC107984770	40.7597	8.76602	1.84045	4.76299	1.90748e-06	8.80981e-06
SLED1	55.8324	8.76243	1.9821	4.42078	9.83466e-06	4.02775e-05
PTCRA	21.9963	8.7615	2.18371	4.0122	6.01544e-05	0.00021138
GIMAP5	194.517	8.7596	2.10621	4.15894	3.19724e-05	0.000119052
TNFRSF18	19.0788	8.756	1.79259	4.88454	1.03669e-06	4.99604e-06
PRKAR1B-AS1	114.608	8.75564	1.50824	5.8052	6.4289e-09	4.22417e-08
LINC02970	36.7563	8.74181	2.65864	3.28808	0.00100874	0.00271111
ODF3B	130.847	8.74118	1.18086	7.40242	1.33729e-13	1.55077e-12
HLA-DMB	389.089	8.74114	1.0921	8.00394	1.20496e-15	1.72887e-14
PLA2G4C	129.384	8.7314	1.41463	6.17223	6.73315e-10	5.0327e-09
HOXB5	33.9329	8.71571	1.55806	5.59394	2.21976e-08	1.36117e-07
FCGBP	1208.87	8.7123	0.751184	11.5981	4.2133e-31	2.16293e-29
C19orf38	113.757	8.69398	1.8677	4.65492	3.24107e-06	1.44244e-05
MYO7B	53.0607	8.68936	1.55066	5.60364	2.09898e-08	1.29006e-07
LOC107986127	173.242	8.66328	1.40329	6.17355	6.6775e-10	4.99634e-09
IL1R1	1866.52	8.66055	0.667788	12.969	1.83342e-38	1.45363e-36
ICAM1	19826.6	8.64611	0.860058	10.0529	8.91682e-24	2.71298e-22
PDCD1LG2	17.638	8.63207	1.83584	4.70196	2.57678e-06	1.16398e-05
LOC105373977	16.5991	8.62793	1.9743	4.37013	1.24171e-05	4.9918e-05
HCLS1	3346.03	8.60624	0.444481	19.3624	1.60149e-83	1.14277e-80
HIVEP3	2588.28	8.60395	0.755775	11.3843	5.00893e-30	2.3988e-28
LINC01451	32.1524	8.60076	1.50342	5.7208	1.06026e-08	6.78127e-08
KLHDC1	18.2254	8.59897	1.78829	4.80849	1.52077e-06	7.15969e-06
LOC107987192	20.1444	8.59624	1.55386	5.53218	3.16273e-08	1.90021e-07
S100Z	64.8574	8.57171	1.77918	4.81778	1.45161e-06	6.85216e-06
HCAR2	79.3927	8.56775	1.7945	4.77446	1.8019e-06	8.37277e-06
TLR2	3233.57	8.55585	0.774603	11.0455	2.30566e-28	9.93104e-27
IFI16	4785.62	8.54719	0.347952	24.5643	3.04158e-133	8.13888e-130
CEACAM4	45.2921	8.52325	1.608	5.30053	1.15466e-07	6.41855e-07
PILRA	319.01	8.50996	0.897537	9.48145	2.50769e-21	6.18458e-20
RCSD1	890.928	8.50974	0.736514	11.5541	7.03941e-31	3.54571e-29
LOC101927414	117.102	8.50933	1.15204	7.38633	1.50942e-13	1.73349e-12
POU2F2-AS1	16.9486	8.50835	1.84511	4.61128	4.00189e-06	1.75119e-05
SNHG28	13.0663	8.50737	1.70532	4.98874	6.07757e-07	3.02846e-06
GCSAML	438.445	8.50175	1.18799	7.1564	8.28262e-13	8.78187e-12
ANPEP	2310.36	8.49465	0.420432	20.2045	8.9281e-91	7.96349e-88
LINC01857	14.4332	8.49383	1.84615	4.60084	4.20799e-06	1.83613e-05
GIMAP2	22.6171	8.49204	1.86852	4.5448	5.49872e-06	2.35234e-05
CCDC170	816.534	8.48994	0.814485	10.4237	1.93303e-25	6.64211e-24
CST7	72.5907	8.4854	1.88941	4.49104	7.08754e-06	2.97205e-05
SIGLEC11	48.63	8.47454	2.09098	4.0529	5.05869e-05	0.000181241
LOC105374027	10.5473	8.47134	1.93385	4.38056	1.18373e-05	4.77664e-05
CD53	1621.67	8.47092	0.477556	17.7381	2.13127e-70	7.86622e-68
PTAFR	3417.33	8.46625	0.769617	11.0006	3.79563e-28	1.60579e-26
ATP8B4	2259.87	8.466	0.513045	16.5015	3.57989e-61	9.12317e-59
LILRA3	20.9475	8.45172	1.60471	5.26683	1.388e-07	7.6285e-07
FAM230J	11.0444	8.45126	3.80182	2.22295	0.0262193	0.0491142
FSCN2	12.5568	8.44458	2.11002	4.00214	6.27726e-05	0.000219678
DEFA1B	87.3378	8.44185	3.41093	2.47494	0.0133258	0.0270137
ZNF503	195.426	8.43951	1.36032	6.20408	5.50165e-10	4.16898e-09
MGAM	282.38	8.43514	1.12686	7.48551	7.12709e-14	8.47139e-13
NR4A2	448.835	8.43266	2.50186	3.37055	0.000750173	0.00208044
ADAP2	3230.91	8.43024	0.421935	19.98	8.22872e-89	6.77508e-86
ANKRD44	817.302	8.42608	0.661964	12.7289	4.08563e-37	3.07962e-35
PODNL1	9.43356	8.42436	2.97893	2.82798	0.00468422	0.0106778
KL	13.4244	8.38704	1.82314	4.60034	4.218e-06	1.83974e-05
ALOX5	1118.17	8.37857	0.497132	16.8538	9.83419e-64	2.84487e-61
HLA-DRB1	1474.13	8.37567	1.24694	6.717	1.85506e-11	1.68912e-10
TXNIP	2628.37	8.34703	0.789791	10.5687	4.16427e-26	1.49321e-24
LOC105371464	11.896	8.34211	1.9444	4.29033	1.78411e-05	6.95672e-05
SHOC1	46.2012	8.32755	1.65555	5.03009	4.90253e-07	2.48164e-06
BTBD19	149.928	8.32193	0.966967	8.60622	7.55105e-18	1.35381e-16
MX2	372.669	8.31247	1.96631	4.22744	2.36365e-05	9.00971e-05
TSPAN32	82.409	8.31222	1.57142	5.28963	1.22567e-07	6.78507e-07
TM4SF1	148.872	8.29627	1.77561	4.67236	2.97759e-06	1.33322e-05
LOC102724908	135.705	8.29469	1.45473	5.70188	1.18495e-08	7.5495e-08
KLRC4	23.1352	8.29219	1.95833	4.23431	2.2925e-05	8.76191e-05
ARHGAP6	581.48	8.28734	0.859379	9.6434	5.24214e-22	1.38243e-20
MMP19	777.486	8.28537	0.927325	8.9347	4.08275e-19	8.26862e-18
CREB3L3	62.2515	8.28434	1.59961	5.17898	2.23105e-07	1.18717e-06
LOC105378969	9.87775	8.28314	2.54106	3.25972	0.00111522	0.00297082
MYO1F	3135.38	8.28171	0.609336	13.5914	4.50579e-42	4.42456e-40
PRDM8	18.1405	8.27789	1.98771	4.16453	3.11988e-05	0.000116442
CLEC1B	61.4613	8.26196	2.61168	3.16347	0.00155901	0.00400982
C1orf162	154.828	8.26145	1.15698	7.14054	9.29653e-13	9.80349e-12
PDCD1	22.3945	8.25097	1.49364	5.52407	3.31236e-08	1.98343e-07
IL16	266.751	8.24899	1.13713	7.25423	4.03945e-13	4.42315e-12
HLA-DRB5	47.1658	8.24273	2.10567	3.91455	9.05733e-05	0.000306207
HCK	2603.97	8.22909	0.576556	14.2729	3.23088e-46	4.06844e-44
LINC02345	10.3869	8.22514	1.92032	4.28321	1.84218e-05	7.15837e-05
FPGT-TNNI3K	15.163	8.21415	2.10276	3.90637	9.3693e-05	0.000315867
CCR5AS	36.1845	8.21265	1.6883	4.86444	1.14781e-06	5.49199e-06
BTK	2038.99	8.20234	0.474845	17.2737	7.42218e-67	2.4826e-64
SIRPD	43.888	8.19374	1.50514	5.44384	5.21455e-08	3.05244e-07
TNFSF15	1827.15	8.19162	1.05526	7.76263	8.31848e-15	1.08515e-13
LTB	255.747	8.18905	1.45373	5.63312	1.7698e-08	1.09942e-07
PRG2	2707.52	8.17415	0.974411	8.38881	4.91099e-17	8.04974e-16
GLIPR1	379.156	8.16662	1.03431	7.89572	2.8864e-15	3.95577e-14
EGR2	504.224	8.16615	0.921906	8.8579	8.15374e-19	1.60577e-17
ADGRE4P	54.9306	8.16329	1.15302	7.0799	1.44263e-12	1.49211e-11
LILRB1	17.9551	8.1611	3.44813	2.36682	0.0179415	0.0351073
RNASE2CP	56.0094	8.15857	1.5767	5.17445	2.28578e-07	1.21388e-06
MMP10	168.228	8.15555	1.62335	5.0239	5.06332e-07	2.55698e-06
ST6GALNAC2	10.4732	8.15554	3.04899	2.67483	0.00747669	0.0161948
GATA1	118.865	8.15262	1.80791	4.50941	6.50085e-06	2.74106e-05
CD69	416.956	8.14176	1.13748	7.15769	8.20502e-13	8.71254e-12
NPL	2024.35	8.14077	0.691237	11.7771	5.12267e-32	2.88582e-30
LOC105369388	7.85675	8.13993	2.51474	3.23689	0.00120841	0.00319337
PTX3	890.11	8.13662	0.910235	8.93903	3.92591e-19	7.95851e-18
LOC105378305	15.1489	8.134	1.63007	4.98997	6.0389e-07	3.01129e-06
WAS	975.5	8.1268	0.513716	15.8196	2.27829e-56	4.64489e-54
RAC2	993.006	8.12416	0.640278	12.6885	6.84974e-37	5.05629e-35
CHIT1	14.7439	8.12282	1.91933	4.23211	2.31506e-05	8.83869e-05
ATP6V0D2	180.54	8.11742	1.04202	7.79008	6.69653e-15	8.78924e-14
LYVE1	2006.92	8.11101	0.924051	8.77766	1.66911e-18	3.20742e-17
CYP19A1	23.1026	8.11089	2.30111	3.52477	0.000423852	0.00124191
SPATC1	14.067	8.10693	1.97506	4.10465	4.04919e-05	0.000147693
CEACAM6	100.629	8.10147	1.61837	5.00595	5.55861e-07	2.78934e-06
TRAF1	4506.58	8.10087	1.19016	6.80654	9.99735e-12	9.40718e-11
CSF1	3297.44	8.08185	0.746581	10.8251	2.61669e-27	1.04506e-25
GPR68	225.124	8.07388	1.26252	6.39505	1.60497e-10	1.30637e-09
LOC105378367	12.2485	8.07164	2.0046	4.02657	5.65973e-05	0.00020043
SENCR	31.7716	8.06722	1.74191	4.63125	3.63471e-06	1.6033e-05
LINC01605	19.2177	8.05578	1.73428	4.64503	3.40021e-06	1.50857e-05
FAM225A	15.235	8.05505	1.70419	4.72663	2.28279e-06	1.03974e-05
UST-AS2	30.7929	8.05377	2.09161	3.85051	0.000117873	0.000388321
LCP1	18432.1	8.05022	0.761668	10.5692	4.14033e-26	1.48711e-24
CD84	1905.94	8.04923	0.626053	12.8571	7.84523e-38	6.01945e-36
LILRB5	485.657	8.04732	1.14475	7.02977	2.06882e-12	2.1039e-11
TKTL1	14.2717	8.04375	1.99228	4.03747	5.40317e-05	0.000192327
LOC107985743	16.7725	8.02982	1.64462	4.88248	1.04761e-06	5.04299e-06
LINC00671	12.9037	8.02039	1.91734	4.18308	2.87588e-05	0.000107931
PTGER2	706.747	8.01508	0.737825	10.8631	1.72737e-27	6.99014e-26
ARHGAP27P1	343.721	8.01268	0.579733	13.8213	1.89573e-43	2.019e-41
MROCKI	10.6984	8.01124	2.03773	3.93146	8.44315e-05	0.000287486
LINC01599	26.6571	8.0093	1.66115	4.82154	1.42455e-06	6.72888e-06
CD52	258.833	7.99835	0.884129	9.04658	1.47512e-19	3.12962e-18
LINC01303	14.5081	7.99283	1.83078	4.36581	1.26651e-05	5.07907e-05
SLC22A18AS	12.1164	7.99004	1.69177	4.72289	2.3252e-06	1.05737e-05
LOC107987432	8.5413	7.97895	2.89238	2.75861	0.00580477	0.0129238
NXF3	147.9	7.9763	1.66998	4.77629	1.7856e-06	8.30602e-06
LOC105375532	98.9874	7.96508	1.21157	6.57419	4.89192e-11	4.25697e-10
SLC16A6	856.162	7.95645	1.53169	5.19454	2.05224e-07	1.09748e-06
GSAP	374.148	7.95233	1.17999	6.73932	1.59134e-11	1.4633e-10
LOC107986015	9.80095	7.94521	2.07548	3.82814	0.000129117	0.000421279
PKD1L3	14.6965	7.92799	2.01635	3.93185	8.42947e-05	0.000287112
GIMAP4	204.556	7.92691	1.16782	6.78776	1.1389e-11	1.06512e-10
TMEM71	41.1449	7.92435	1.74012	4.55391	5.26584e-06	2.2613e-05
CCL1	27.4784	7.91647	2.53317	3.12513	0.00177727	0.00450783
GASK1B-AS1	10.8326	7.91526	1.78622	4.4313	9.36686e-06	3.8509e-05
LOC105378291	52.8749	7.91129	1.61745	4.89122	1.00211e-06	4.8392e-06
DKK2	100.266	7.91038	1.34189	5.89494	3.74822e-09	2.54967e-08
MEP1A	12.8225	7.90056	2.01994	3.91129	9.18042e-05	0.000309928
VSTM1	25.243	7.89676	1.75921	4.48882	7.16192e-06	3.00089e-05
LOC105369583	12.4726	7.89629	2.30075	3.43206	0.00059902	0.00170047
LAIR1	2828.71	7.88017	0.527244	14.946	1.65461e-50	2.66318e-48
LOC105375264	9.18599	7.87314	2.47498	3.1811	0.00146719	0.003796
CD1B	26.956	7.87299	1.54465	5.09695	3.45166e-07	1.78607e-06
TDO2	9.47603	7.85965	1.90098	4.13454	3.55674e-05	0.000131274
LOC105369983	7.89341	7.85894	3.52748	2.22792	0.0258861	0.0485623
LINC02785	6.85397	7.85591	2.38748	3.29046	0.00100024	0.00269133
SPP1	82276.4	7.85465	1.02005	7.70026	1.35788e-14	1.73956e-13
SIRPB2	115.994	7.84266	1.0124	7.74664	9.43565e-15	1.22418e-13
TNFSF14	925.031	7.83238	0.906262	8.64251	5.49901e-18	9.97604e-17
LCT-AS1	8.46062	7.83109	2.93987	2.66375	0.00772743	0.0166721
PRSS57	69.7586	7.82664	1.58462	4.93913	7.84712e-07	3.84665e-06
GAPLINC	99.0726	7.82156	1.04655	7.47363	7.8011e-14	9.23152e-13
IL10RB-DT	50.2189	7.82007	1.54926	5.04761	4.47369e-07	2.27911e-06
LOC107986065	16.2542	7.8139	1.8784	4.15986	3.18445e-05	0.000118659
STAP1	71.5646	7.81297	1.59485	4.89888	9.63857e-07	4.66922e-06
CRHBP	42.038	7.80659	1.92254	4.06056	4.89555e-05	0.000175985
MAL	19.0801	7.8012	1.89564	4.11533	3.86618e-05	0.000141621
AOC1	18.7904	7.79519	1.70963	4.55958	5.12554e-06	2.20769e-05
GUCY1A1	157.621	7.78069	1.55886	4.99128	5.9982e-07	2.99239e-06
AIF1	4011.59	7.7727	0.297046	26.1667	6.36825e-151	2.27208e-147
LOC112268067	15.4399	7.77074	1.73623	4.47564	7.61842e-06	3.17848e-05
LOC100128059	17.245	7.76822	1.86471	4.16592	3.10099e-05	0.000115811
HBE1	282.033	7.76611	1.86299	4.16863	3.06439e-05	0.000114564
LOC107984862	9.37872	7.76281	2.03887	3.80741	0.000140432	0.000454456
RHOXF1P1	21.8454	7.76199	1.87821	4.13265	3.58599e-05	0.00013222
CCR3	8.37189	7.75901	3.15308	2.46077	0.0138638	0.0279596
RASSF5	1803.51	7.75582	0.487265	15.917	4.827e-57	1.02309e-54
IRF5	398.52	7.75124	0.666646	11.6272	2.99705e-31	1.56865e-29
TLR6	902.022	7.74597	0.520101	14.8932	3.64887e-50	5.66024e-48
MFNG	305.394	7.73709	0.940152	8.22962	1.87811e-16	2.91762e-15
GP1BA	379.555	7.73632	1.50901	5.12674	2.94802e-07	1.53998e-06
CELF6	28.0717	7.72783	1.45645	5.30595	1.12087e-07	6.2388e-07
NEU4	10.5537	7.72581	1.8688	4.1341	3.56354e-05	0.000131503
CLNK	9.62966	7.72376	1.89402	4.07796	4.54321e-05	0.000164229
RUNX3-AS1	13.3318	7.72155	2.0612	3.74615	0.000179571	0.000568481
IFIT2	4642.6	7.71914	1.68422	4.58322	4.57879e-06	1.98739e-05
SIGLEC17P	32.6397	7.70176	1.58126	4.87064	1.11237e-06	5.33317e-06
CLCA2	21.8546	7.69822	1.80885	4.25586	2.08247e-05	8.01066e-05
KMO	192.134	7.68995	1.33982	5.73952	9.49478e-09	6.10742e-08
CD207	84.6773	7.68801	2.95502	2.60168	0.00927689	0.0195897
SPNS3	109.153	7.6852	1.57067	4.89296	9.93327e-07	4.80003e-06
SLAMF6	46.5679	7.67276	2.08204	3.68522	0.000228509	0.000708941
MMP9	5887.43	7.67021	0.550024	13.9452	3.36436e-44	3.71242e-42
LOC107985365	14.9502	7.67015	1.6267	4.71514	2.41539e-06	1.09547e-05
LINC02256	32.7118	7.66614	1.54711	4.95514	7.22773e-07	3.56261e-06
LINC01480	24.776	7.65318	1.72717	4.43104	9.37792e-06	3.85422e-05
TRPV2	398.581	7.64522	0.691299	11.0592	1.97823e-28	8.57248e-27
TICAM2	66.6653	7.63683	1.16021	6.58225	4.63375e-11	4.05042e-10
LOC101928143	10.8565	7.6322	1.90158	4.01362	5.97946e-05	0.000210253
ANKRD44-IT1	12.5944	7.6245	2.137	3.56785	0.000359927	0.00107207
TPSB2	11.3659	7.6121	2.07352	3.67111	0.0002415	0.000746085
HSF4	24.7501	7.60424	2.18248	3.48422	0.000493581	0.00142766
CATIP	6.82808	7.60389	1.94817	3.9031	9.49684e-05	0.000319602
MXD1	4723.83	7.59277	0.759663	9.99491	1.60425e-23	4.82029e-22
SPPL2B	39.1249	7.59194	2.05837	3.68833	0.000225733	0.000700939
NEAT1	7812.15	7.58959	0.671102	11.3091	1.18241e-29	5.56304e-28
CHI3L2	11.4542	7.58349	2.22569	3.40725	0.000656217	0.00184546
ADRB2	99.9744	7.57977	1.11	6.8286	8.57457e-12	8.12553e-11
LRRC32	661.67	7.57618	1.29448	5.85269	4.83689e-09	3.23674e-08
TNFAIP2	13310.6	7.57391	1.10906	6.8291	8.545e-12	8.1011e-11
GPAT3	789.061	7.57224	1.07975	7.01295	2.33338e-12	2.35505e-11
MIR503HG	121.619	7.5691	0.840713	9.00319	2.1925e-19	4.56565e-18
LOC105369519	21.358	7.55638	2.55225	2.96068	0.00306962	0.00732651
LOC107986922	7.0564	7.55054	3.25731	2.31803	0.0204478	0.039417
LOC107985933	14.8426	7.5491	1.95861	3.85432	0.000116054	0.000382916
LOC101927573	35.912	7.54816	1.57366	4.79656	1.61412e-06	7.55763e-06
GABRE	72.6511	7.53252	1.55618	4.84038	1.29592e-06	6.1539e-06
KLHL6	592.447	7.52914	0.467163	16.1167	1.94662e-58	4.20922e-56
IL36RN	29.923	7.52798	2.72785	2.75968	0.00578583	0.0128911
PLA2G2C	13.9155	7.51249	2.24384	3.34805	0.000813826	0.00223813
ITGAL	1686.01	7.5038	0.438184	17.1248	9.69696e-66	3.09825e-63
ADGB	11.3335	7.49504	2.13648	3.50813	0.00045127	0.00131451
HOXB2	27.7938	7.48418	1.74843	4.28053	1.86451e-05	7.2399e-05
LOC107984088	9.38614	7.46734	1.70571	4.37784	1.19859e-05	4.83025e-05
ZMYND15	38.4178	7.4648	1.43956	5.18548	2.15464e-07	1.1488e-06
GPR65	596.331	7.46285	0.601801	12.4009	2.58538e-35	1.77959e-33
PGLYRP1	54.6278	7.44838	1.96066	3.79891	0.000145335	0.000469047
LOC101928572	25.0782	7.43338	1.56503	4.74966	2.0376e-06	9.36633e-06
OCSTAMP	36.3592	7.43157	1.84496	4.02804	5.6245e-05	0.000199476
SOX17	12.0791	7.43131	2.04591	3.63227	0.000280937	0.000855479
LOC107985255	8.45488	7.42054	1.79703	4.12933	3.63827e-05	0.000133937
SULT1A1	418.236	7.41793	0.90377	8.20776	2.25355e-16	3.47449e-15
LOC105369484	7.54734	7.41575	2.66252	2.78524	0.00534886	0.01201
ZMIZ1-AS1	38.1744	7.41558	1.40076	5.29397	1.19692e-07	6.6345e-07
HBD	117.992	7.41545	1.83276	4.04607	5.20857e-05	0.000186019
FCMR	41.5625	7.4081	1.25089	5.92226	3.17544e-09	2.17595e-08
ANKRD22	13.6981	7.40452	1.54898	4.78026	1.75071e-06	8.1508e-06
MEIS1	378.153	7.39569	1.0215	7.24004	4.48537e-13	4.88892e-12
PCDH12	13.0939	7.39439	2.25328	3.2816	0.00103218	0.0027703
WNT1	8.31946	7.38949	2.50861	2.94565	0.0032228	0.007652
RRAD	84.6962	7.38025	1.56864	4.70487	2.54027e-06	1.14895e-05
CD44-DT	14.5996	7.37592	1.92396	3.83373	0.000126216	0.000412756
CTLA4	3.57017	7.37444	2.31342	3.18768	0.00143419	0.00372007
ANXA1	8576.12	7.37275	0.894305	8.24411	1.664e-16	2.5963e-15
LINC00221	4.21638	7.36896	3.1002	2.37693	0.0174575	0.0342856
AS-PTPRE	7.80328	7.36711	2.07267	3.55441	0.000378829	0.00112213
PEG13	10.6384	7.36583	2.03476	3.62	0.0002946	0.000892893
TBX21	9.03696	7.36084	2.82928	2.60166	0.0092773	0.0195897
RP9P	149.348	7.35634	0.931463	7.89762	2.84291e-15	3.90116e-14
CXCL3	2883.46	7.35158	1.10736	6.63885	3.16137e-11	2.81512e-10
CYTOR	215.416	7.34985	0.896796	8.19568	2.49187e-16	3.8294e-15
HISLA	6.11538	7.34595	2.33184	3.15028	0.00163116	0.00417732
LILRA1	14.4183	7.34452	1.75182	4.1925	2.75892e-05	0.000103942
LOC105369326	9.9503	7.33713	2.00014	3.66832	0.000244153	0.000753545
LOC107987463	7.41673	7.32423	2.42299	3.02281	0.0025044	0.00611937
MIR10392	24.075	7.32273	1.78853	4.09428	4.23475e-05	0.000153806
CR1	1177.79	7.32125	1.03564	7.06928	1.55743e-12	1.60519e-11
MYBPH	38.5575	7.3193	2.02479	3.61484	0.000300533	0.000909717
LOC102723724	49.2091	7.30806	1.12398	6.50195	7.92863e-11	6.71925e-10
LOC112268150	7.20302	7.28719	2.1696	3.35877	0.000782894	0.00216306
LOC105369724	10.5985	7.28315	1.97272	3.69194	0.000222549	0.000692155
EMP3	946.21	7.28295	0.39402	18.4837	2.79218e-76	1.39005e-73
FCER1A	12.5386	7.2824	2.02153	3.60242	0.000315267	0.000950819
TICAM1	548.429	7.28108	0.752016	9.68207	3.59358e-22	9.6643e-21
SLC15A3	1147.42	7.27602	0.864402	8.41741	3.84893e-17	6.40203e-16
RGL4	58.5269	7.27376	1.59931	4.54806	5.41418e-06	2.31942e-05
SLC26A9-AS1	4.4263	7.27047	2.07065	3.5112	0.000446092	0.00130137
LY96	149.343	7.26943	0.817865	8.8883	6.20502e-19	1.23106e-17
LOC154761	8.69429	7.25807	2.61049	2.78035	0.00543006	0.0121731
SP100	1950.47	7.25182	0.274759	26.3933	1.63356e-153	6.99393e-150
CSF2RA	1111.04	7.2315	0.418883	17.2638	8.81708e-67	2.9038e-64
LOC100128993	4.20953	7.22852	3.10295	2.32956	0.0198292	0.0383708
LOC105375840	6.88523	7.22672	1.89949	3.80455	0.000142061	0.000459241
FOLR3	27.3688	7.22621	1.63917	4.40846	1.04109e-05	4.24752e-05
C1orf127	9.61473	7.22424	2.27293	3.17838	0.00148101	0.00382759
FOSB	847.869	7.22258	0.663178	10.8909	1.27423e-27	5.19569e-26
TRD-AS1	20.5556	7.21187	1.67836	4.29696	1.73153e-05	6.76898e-05
FILIP1L	1329.71	7.21039	0.539188	13.3727	8.73168e-41	7.98799e-39
LOC105372105	40.0404	7.20204	1.27269	5.65891	1.52335e-08	9.53518e-08
LINC02344	5.43005	7.19598	2.16986	3.31633	0.000912075	0.00247682
LOC105373075	5.10603	7.18974	2.52918	2.84272	0.00447307	0.010239
SYTL4	171.636	7.18566	1.15152	6.24017	4.37108e-10	3.37074e-09
GPR35	267.518	7.17256	0.75693	9.47586	2.64575e-21	6.49513e-20
CTSZ	7946.64	7.16853	0.299101	23.9669	6.16252e-127	1.46579e-123
ITGB2-AS1	149.851	7.16744	0.956012	7.49722	6.5184e-14	7.76946e-13
ANXA2P2	6.96945	7.16393	2.15304	3.32735	0.000876753	0.00239061
CDKN2A	89.6355	7.15535	1.27312	5.62033	1.9059e-08	1.17816e-07
GBP3	22.9809	7.1524	1.62939	4.38963	1.13545e-05	4.59829e-05
ENG	1012.33	7.14697	0.301931	23.6708	7.20532e-124	1.40222e-120
S100A3	22.3594	7.14344	2.1061	3.39179	0.000694388	0.00194438
PIK3R5	4762.24	7.14259	0.398224	17.9361	6.16295e-72	2.48576e-69
PTPRH	107.097	7.13055	0.838883	8.50005	1.89503e-17	3.25316e-16
LOC101927888	4.33613	7.12856	2.78157	2.56278	0.0103837	0.0216461
ECM1	207.63	7.10506	0.586856	12.107	9.69903e-34	6.03567e-32
LOC105373148	5.8923	7.09791	1.97556	3.59285	0.000327077	0.000982977
VNN3P	12.4765	7.09268	2.74788	2.58115	0.00984713	0.0206441
LOC107986595	6.47344	7.08394	2.28378	3.10185	0.00192313	0.00483853
LPAR5	177.047	7.08163	0.985111	7.18866	6.54308e-13	7.02798e-12
FOXF1	52.8937	7.07316	1.61645	4.37575	1.21017e-05	4.87324e-05
TMEM72-AS1	4.09656	7.07166	2.12886	3.32181	0.000894363	0.00243181
LINC02910	38.6913	7.0681	1.67781	4.21269	2.52344e-05	9.56602e-05
CTSB	60191.2	7.06545	0.350878	20.1365	3.53362e-90	3.02577e-87
LOC101928409	12.7627	7.06514	1.86695	3.78433	0.000154125	0.000493842
INPP4B	832.342	7.06155	0.541682	13.0363	7.60285e-39	6.16493e-37
LINC02757	15.5372	7.06133	1.97415	3.5769	0.000347696	0.00103925
CLEC4F	13.0036	7.0586	1.79428	3.93395	8.35611e-05	0.00028493
LOC101930496	11.2268	7.05606	2.28982	3.0815	0.00205964	0.00513885
LOC101927069	38.1598	7.05351	1.2646	5.57765	2.43795e-08	1.48857e-07
AHRR	1067.66	7.05207	0.774547	9.10476	8.64576e-20	1.85451e-18
CCL24	298.897	7.05076	0.783031	9.00445	2.16756e-19	4.51811e-18
TLR7	526.334	7.04479	0.779328	9.03956	1.57298e-19	3.32735e-18
RPL23AP87	10.283	7.04171	2.69983	2.60821	0.00910184	0.0192799
TGFBI	6825.21	7.03946	0.913117	7.70926	1.26546e-14	1.62506e-13
CD2	21.78	7.03746	1.66008	4.23923	2.24284e-05	8.5859e-05
LOC105379311	6.0351	7.03679	2.64417	2.66125	0.00778516	0.016784
HLA-DQA1	20.6673	7.03428	2.13103	3.30088	0.000963828	0.00260218
LOC105373645	18.0119	7.0341	2.35646	2.98502	0.00283557	0.00683185
JCHAIN	36.0829	7.02883	1.57001	4.47693	7.57241e-06	3.16298e-05
LOC105369890	19.1077	7.02851	2.43758	2.8834	0.00393404	0.00913405
OTOF	50.545	7.02182	1.8702	3.75459	0.000173628	0.000551463
LOC102723446	10.1763	7.01907	2.35296	2.98308	0.00285366	0.00687081
TNFSF13B	122.517	7.0154	0.873161	8.03449	9.39724e-16	1.36199e-14
RCAN1	8627.74	7.00869	0.313297	22.3707	7.58758e-111	9.02374e-108
CFAP46	19.6422	7.00787	2.2406	3.12768	0.00176193	0.00447263
AMPD3	4390.46	7.00155	0.491676	14.2402	5.15897e-46	6.45837e-44
TM6SF1	315.039	6.99229	0.82708	8.45418	2.81058e-17	4.74122e-16
LOC105372279	18.9577	6.98724	1.64661	4.24341	2.20145e-05	8.44408e-05
LOC107985949	12.5404	6.98683	1.95461	3.57454	0.000350843	0.00104793
PTGDR2	51.0575	6.98631	1.8121	3.85536	0.000115559	0.000381519
LINC02705	9.81618	6.98336	2.03594	3.43004	0.000603503	0.00171115
SIGLEC15	81.6987	6.98299	1.17693	5.93323	2.97036e-09	2.04721e-08
SCARF1	749.58	6.97851	0.770466	9.05752	1.33453e-19	2.83698e-18
LOC101927960	8.79933	6.97698	1.87492	3.72122	0.000198262	0.000622407
BHLHE41	788.268	6.97572	0.732704	9.52051	1.72325e-21	4.33487e-20
PDE4B	2866.85	6.97241	0.982405	7.09729	1.27228e-12	1.32173e-11
CD44	19096.4	6.97065	0.489929	14.2279	6.1512e-46	7.65574e-44
CES1P1	22.1076	6.97038	1.62588	4.28715	1.80983e-05	7.04292e-05
NABP1	2749.84	6.96878	0.526944	13.2249	6.30227e-40	5.59804e-38
IRAK2	1861.61	6.96251	0.81619	8.53051	1.45706e-17	2.54e-16
ACSL1	9809.89	6.96211	0.749949	9.28344	1.64091e-20	3.77305e-19
CTSG	80.3538	6.95691	1.67219	4.16035	3.17757e-05	0.000118444
LOC105376627	8.73221	6.95643	1.68614	4.12565	3.69693e-05	0.00013584
RNFT1-DT	5.05167	6.95461	1.90322	3.65413	0.000258055	0.000792451
LOC101928343	5.88494	6.95378	1.79948	3.86433	0.000111397	0.000368517
LOC102725065	7.53469	6.94582	1.74115	3.98921	6.62936e-05	0.000230868
PECAM1	454.779	6.93284	0.871111	7.95861	1.73981e-15	2.45673e-14
IL10RB	654.478	6.92683	0.417231	16.6019	6.75022e-62	1.82914e-59
LOC105369704	5.29888	6.91112	2.6269	2.6309	0.00851579	0.0181861
SLC46A3	35.0553	6.90753	1.24515	5.54754	2.89716e-08	1.75246e-07
LOC101928554	3.99509	6.90601	2.38626	2.89407	0.00380287	0.00886218
CD80	38.6481	6.90415	1.74915	3.94716	7.90841e-05	0.000271437
SNORD58B	9.79284	6.89867	2.68079	2.57338	0.0100712	0.0210664
GPR174	26.804	6.89006	1.59891	4.30923	1.63827e-05	6.42796e-05
ZNF804A	173.036	6.88145	1.29588	5.31026	1.09466e-07	6.09929e-07
SPATA9	19.1517	6.88074	1.54983	4.43968	9.00934e-06	3.71462e-05
LOC101927727	13.1984	6.87679	2.32667	2.95563	0.00312027	0.00743412
ZC3H12C	12188.6	6.87426	0.701875	9.79414	1.19309e-22	3.35617e-21
CD83	23763.4	6.87301	0.792882	8.66839	4.38269e-18	8.01198e-17
CLEC1A	9.18354	6.87189	1.75845	3.90793	9.30901e-05	0.000314071
IFI44L	61.5479	6.87038	1.27356	5.39461	6.86714e-08	3.9422e-07
XCR1	5.80064	6.86129	1.90881	3.59454	0.000324968	0.000977186
NTRK1	37.2886	6.86125	1.264	5.42819	5.69285e-08	3.3116e-07
NFKBIZ	12248.7	6.85795	1.08108	6.34362	2.24423e-10	1.78862e-09
CALHM2	112.57	6.85609	1.21608	5.63784	1.72192e-08	1.07061e-07
LOC107985221	6.02243	6.84963	2.54937	2.6868	0.0072141	0.0157071
TBC1D10C	123.343	6.84707	1.16719	5.86626	4.45723e-09	2.99861e-08
RHEX	34.3005	6.84371	1.70175	4.02157	5.78114e-05	0.00020432
TPSD1	4.47714	6.83703	2.33777	2.92459	0.0034491	0.0081316
DPP9-AS1	3.11355	6.83297	1.96031	3.48566	0.000490919	0.00142053
LTF	72.1875	6.8322	1.96067	3.48463	0.000492816	0.00142564
CLCA1	4.96603	6.83207	2.55533	2.67365	0.00750298	0.0162436
MITF	996.294	6.83151	0.620673	11.0066	3.55096e-28	1.50824e-26
LOC107984209	7.32318	6.82856	2.00422	3.4071	0.000656573	0.00184597
HIF1A-AS2	19.6684	6.82749	1.90838	3.57764	0.000346713	0.00103718
DOCK2	6977.65	6.82012	0.367481	18.5591	6.88459e-77	3.5946e-74
LRRK2	486.148	6.8054	0.857028	7.9407	2.01045e-15	2.81845e-14
DRICH1	4.82563	6.79497	2.15932	3.14682	0.00165059	0.00422355
LOC101928047	11.3733	6.7946	2.96338	2.29285	0.0218566	0.0417865
PEAK3	55.1013	6.79366	1.14834	5.91607	3.29718e-09	2.2536e-08
CMTM5	55.4802	6.79323	1.93712	3.50686	0.000453425	0.00132025
CLCNKA	8.33535	6.79082	2.21616	3.06423	0.0021823	0.00540513
MRTFA-AS1	7.10025	6.78937	2.05758	3.29969	0.000967922	0.00261224
P2RY8	246.635	6.78928	1.2477	5.44142	5.28569e-08	3.09071e-07
LACC1	3810.84	6.78595	0.479907	14.1401	2.14882e-45	2.55554e-43
LOC105370398	5.48765	6.77885	2.21505	3.06036	0.00221071	0.00546979
LGALS1	1967.5	6.77286	0.482219	14.0452	8.24378e-45	9.38694e-43
STEAP4	769.225	6.77226	1.08232	6.25718	3.92008e-10	3.04048e-09
CLEC12B	5.47011	6.77214	2.56768	2.63746	0.00835306	0.0178903
IL1RL2	14.1329	6.76945	2.01548	3.35872	0.000783039	0.00216319
STAT4	78.2509	6.76888	0.873026	7.75335	8.94963e-15	1.16465e-13
BCL3	222.61	6.76707	2.06368	3.27912	0.0010413	0.00279198
DEFA4	76.7866	6.76551	1.63297	4.14307	3.42681e-05	0.000126763
OSCAR	160.425	6.76084	0.706843	9.56484	1.12377e-21	2.88449e-20
SAMD9	116.113	6.74527	1.09679	6.15003	7.74687e-10	5.75424e-09
LOC105373171	3.35788	6.74238	2.72098	2.47792	0.0132149	0.0268094
OLIG1	424.864	6.74102	1.02867	6.55317	5.63281e-11	4.85824e-10
HRH4	72.8539	6.73924	1.15971	5.81115	6.20456e-09	4.08555e-08
ADGRG3	137.277	6.73206	1.24671	5.39987	6.66883e-08	3.83556e-07
LAMB3	124.194	6.7302	1.33029	5.05919	4.21041e-07	2.15318e-06
SLC7A7	733.74	6.72549	1.98018	3.3964	0.000682791	0.00191391
BABAM2-AS1	53.1474	6.72177	1.22649	5.4805	4.24119e-08	2.50527e-07
TBC1D3D	11.9381	6.71915	2.62542	2.55927	0.0104892	0.0218448
CPEB2	1743.21	6.70758	0.518426	12.9384	2.7339e-38	2.13593e-36
FAM153B	10.6134	6.70694	1.80414	3.71752	0.000201188	0.000630852
DPYD	328.513	6.70171	0.920724	7.27873	3.36971e-13	3.726e-12
IBSP	6.10831	6.6976	2.22757	3.00668	0.00264116	0.00641108
ADGRD1	34.9816	6.69371	1.40324	4.7702	1.84047e-06	8.53347e-06
DOCK10	5341.59	6.68924	0.510001	13.1161	2.66211e-39	2.20883e-37
CKM	11.8992	6.68452	1.57136	4.25398	2.10002e-05	8.07096e-05
GFI1	448.031	6.67015	1.16326	5.734	9.80889e-09	6.30378e-08
ACP5	329.724	6.66383	0.979701	6.8019	1.03249e-11	9.70256e-11
ADAM28	1122.92	6.6571	0.810008	8.21856	2.05962e-16	3.18571e-15
SIRPB1	618.265	6.65484	0.527609	12.6132	1.78548e-36	1.3045e-34
PTGER4	527.279	6.65394	1.18192	5.62975	1.80469e-08	1.1191e-07
LMLN-AS1	7.00908	6.65258	1.69536	3.924	8.70905e-05	0.000295646
PLAGL1	325.163	6.64881	0.53055	12.5319	4.9944e-36	3.56384e-34
GP5	63.312	6.64854	1.9278	3.44877	0.000563145	0.00160908
DLL4	28.5566	6.64622	1.94842	3.41109	0.000647044	0.00182206
LINC00996	163.711	6.64333	0.565252	11.7529	6.82659e-32	3.81558e-30
LOC107987132	12.5555	6.64278	1.67412	3.96791	7.25051e-05	0.000250705
SMPDL3A	55.3463	6.64198	0.997632	6.65775	2.78056e-11	2.48861e-10
LOC105372300	5.35079	6.63736	2.01319	3.29693	0.000977465	0.00263567
CFP	155.732	6.63409	0.999971	6.63428	3.26086e-11	2.89528e-10
LY6G6F	37.8548	6.6305	2.4108	2.75034	0.0059534	0.0132245
LOC107986668	6.99439	6.62952	2.06759	3.20639	0.00134411	0.00350722
GPSM3	1932.91	6.62946	0.456371	14.5265	8.23319e-48	1.1226e-45
LOC105373172	14.165	6.62726	2.23881	2.96017	0.00307469	0.00733614
LOC107984200	4.89896	6.62598	2.92212	2.26752	0.0233582	0.0443384
TRADD	24.907	6.62204	1.47827	4.47959	7.47882e-06	3.12816e-05
LINC00355	9.45389	6.62155	2.34597	2.82252	0.00476475	0.010844
SP140	200.003	6.619	1.37899	4.79989	1.58756e-06	7.4463e-06
MVP	385.302	6.61861	0.615692	10.7499	5.93503e-27	2.28509e-25
RSAD2	101.903	6.61728	0.871905	7.58945	3.21261e-14	3.95698e-13
LOC101929107	5.9998	6.61245	1.78675	3.70082	0.000214901	0.000670024
PCED1B-AS1	151.742	6.60986	0.736903	8.96979	2.97092e-19	6.08599e-18
TAMALIN-AS1	8.1568	6.60678	1.77282	3.7267	0.000194	0.000609923
PLA2G7	3228.07	6.6	1.00868	6.5432	6.02168e-11	5.16865e-10
LUM	446.057	6.59474	2.77992	2.37228	0.0176789	0.0346535
LOC107985162	3.98846	6.59278	2.30665	2.85815	0.00426113	0.00980206
LOC105375905	3.06997	6.59003	2.77813	2.37211	0.017687	0.0346631
MYO7A	411.188	6.58814	0.475878	13.8442	1.37931e-43	1.48376e-41
PDYN-AS1	5.8183	6.58162	1.84787	3.56173	0.000368414	0.00109445
AOAH-IT1	4.11693	6.5735	2.30333	2.85391	0.00431842	0.00991681
CCL17	6.75993	6.57257	1.85854	3.53641	0.000405605	0.00119318
FXYD2	7.95702	6.5689	1.84872	3.55322	0.000380543	0.00112673
CATIP-AS1	5.94829	6.56834	1.87461	3.50384	0.000458609	0.00133371
LINC02773	10.9698	6.56722	1.70633	3.84874	0.000118726	0.000390711
PA2G4P4	22.6107	6.56485	1.67707	3.91447	9.06048e-05	0.000306265
LOC107986853	34.4962	6.55808	1.26591	5.18053	2.21261e-07	1.17795e-06
LINC00539	7.37499	6.55089	1.90571	3.43751	0.00058708	0.00167056
LOC105375655	4.44861	6.54793	1.76471	3.71048	0.000206867	0.000647143
ADGRG1	459.091	6.54594	0.862487	7.58961	3.20872e-14	3.95447e-13
LINC02577	6.04665	6.5364	1.92355	3.39809	0.000678579	0.0019036
LOC105369767	19.7552	6.53497	1.49621	4.36767	1.25578e-05	5.04269e-05
TNFSF4	7.07552	6.53012	2.57841	2.53261	0.0113216	0.0233691
RGL1	5606.06	6.52723	0.526009	12.409	2.33642e-35	1.61863e-33
DYNLT5	22.3857	6.52503	1.69445	3.85082	0.000117724	0.00038789
ADAM12	135.747	6.52466	2.31717	2.81578	0.00486583	0.0110412
NR4A1AS	9.33645	6.52279	1.88923	3.45261	0.000555183	0.00158824
JUNB	3935.95	6.51738	0.5277	12.3505	4.83821e-35	3.25697e-33
HBEGF	1910.86	6.51659	0.467699	13.9333	3.97659e-44	4.3432e-42
MYL4	66.336	6.51202	1.95696	3.32762	0.000875905	0.0023889
HCST	119.717	6.50949	1.13572	5.73159	9.94911e-09	6.38814e-08
EPSTI1	1179.83	6.5075	0.589772	11.0339	2.6219e-28	1.12254e-26
LINC02285	7.35231	6.50392	1.81133	3.5907	0.000329796	0.000990173
LOC105369194	34.1582	6.49824	2.12177	3.06265	0.00219388	0.00543192
TNFSF9	361.331	6.49794	1.09595	5.92905	3.047e-09	2.0933e-08
SLC2A5	339.004	6.49231	0.782543	8.29643	1.07283e-16	1.69939e-15
LOC105374317	6.20843	6.48677	2.09569	3.09529	0.00196622	0.00493098
LINC01093	10.1665	6.48472	2.10544	3.07998	0.00207016	0.005159
MAF	5517.6	6.48405	0.858091	7.55636	4.14509e-14	5.04744e-13
PABPN1L	8.26992	6.47991	2.12553	3.0486	0.0022991	0.00567081
SLC16A3	2516.71	6.47043	0.565493	11.4421	2.57575e-30	1.24749e-28
MLC1	486.978	6.46657	0.84084	7.69061	1.46433e-14	1.86922e-13
LOC101927522	5.69369	6.46168	1.89538	3.40917	0.000651616	0.00183348
MYOF	2227.8	6.45938	0.818668	7.8901	3.01938e-15	4.12745e-14
TDRD10	4.09386	6.4567	2.68418	2.40546	0.0161519	0.0319851
OSGIN1	51.3824	6.45404	1.04388	6.18276	6.29924e-10	4.73482e-09
CEACAM3	25.7411	6.44594	1.71192	3.76532	0.000166334	0.000529396
DNAH1	260.998	6.43623	1.20091	5.35944	8.34805e-08	4.72394e-07
C16orf54	200.897	6.42919	0.957967	6.71129	1.92917e-11	1.75437e-10
PTGS1	1781.01	6.42838	0.633624	10.1454	3.47306e-24	1.09174e-22
MIR6753	4.37642	6.42832	2.22717	2.88633	0.00389768	0.00905947
EFHD2-AS1	13.8434	6.42828	1.57974	4.0692	4.71745e-05	0.000170097
IFI30	3010.08	6.42707	0.634563	10.1283	4.13576e-24	1.2831e-22
MIR3150BHG	11.7129	6.42421	1.6929	3.79479	0.000147768	0.000475536
ALDH3B1	284.168	6.42009	0.737614	8.70386	3.20791e-18	5.98706e-17
ADAMTSL4	565.25	6.41663	0.988332	6.49238	8.4492e-11	7.12656e-10
S100A5	9.27763	6.41532	1.75118	3.66342	0.000248869	0.000766222
FOXD2	7.83058	6.41395	2.00782	3.19449	0.00140079	0.00364138
LOC107984699	3.27058	6.41252	2.5396	2.52501	0.0115696	0.0238259
LOC107986820	5.80043	6.41237	2.32561	2.75728	0.00582839	0.0129724
CLEC4E	60.0339	6.40731	1.44944	4.42055	9.84518e-06	4.03129e-05
MIR646HG	12.0275	6.40564	1.62825	3.93406	8.35221e-05	0.000284843
ACSM5	3.28506	6.40179	2.87757	2.22472	0.0261002	0.0489168
RASAL3	134.53	6.40102	1.73217	3.69538	0.00021956	0.000683354
DENND2D	487.807	6.39867	0.756856	8.45428	2.80823e-17	4.74099e-16
PLCB2	3122.72	6.39778	0.520217	12.2983	9.25145e-35	6.11252e-33
ATP11A-AS1	2.84722	6.39743	2.25038	2.84282	0.0044716	0.0102367
LOC101928419	16.1117	6.39741	1.96761	3.25137	0.00114852	0.00304814
LOC105370480	4.25878	6.39575	2.19175	2.9181	0.00352167	0.00827806
LINC01077	8.05167	6.38605	1.76222	3.62387	0.000290225	0.000880881
LYST	1712.21	6.38396	0.568127	11.2368	2.68827e-29	1.23759e-27
ZNF467	500.136	6.3779	0.803093	7.94167	1.99479e-15	2.79833e-14
S100A4	2132.61	6.37596	0.49479	12.8862	5.3836e-38	4.17561e-36
SCIMP	196.704	6.37333	0.514933	12.377	3.48099e-35	2.37317e-33
ITGA4	6476.08	6.36722	0.45693	13.9348	3.89462e-44	4.27549e-42
CD37	53.8137	6.36714	1.88298	3.38141	0.000721149	0.00201089
SPDYE18	15.3158	6.36268	1.57017	4.05223	5.07325e-05	0.000181702
SVIL-AS1	2.767	6.36232	1.86546	3.41058	0.00064824	0.00182446
ABI3	498.881	6.35949	0.598174	10.6315	2.12635e-26	7.78098e-25
MIR181A1HG	17.9251	6.35704	1.71424	3.70837	0.000208597	0.000651983
LOC105373465	5.14705	6.35453	2.11478	3.00482	0.00265737	0.00644676
PDGFB	2261.74	6.35426	0.721849	8.80276	1.33497e-18	2.58622e-17
HOXB8	16.3345	6.35011	1.8504	3.43175	0.000599708	0.00170219
TNFRSF14-AS1	14.2443	6.3496	1.84739	3.43707	0.000588043	0.00167241
LRRC8C-DT	9.07875	6.33632	1.85591	3.41414	0.000639848	0.00180369
LOC100996549	3.53974	6.3337	2.71018	2.33701	0.0194387	0.0377015
TNFSF10	168.369	6.3323	0.758413	8.34941	6.86052e-17	1.10673e-15
LOC105378644	2.72743	6.32792	2.2529	2.80878	0.00497291	0.0112591
ATP13A4	4.77774	6.32768	2.20021	2.87594	0.00402824	0.00932748
OLIG2	129.039	6.32723	1.11904	5.65415	1.56621e-08	9.79201e-08
NFKBIA	16645.3	6.327	0.837793	7.55198	4.28677e-14	5.20516e-13
CCL22	750.565	6.31162	0.901738	6.99939	2.57083e-12	2.58496e-11
NCRUPAR	10.5208	6.3099	1.57862	3.99711	6.41207e-05	0.000223921
CCDC200	4.55364	6.307	2.00103	3.15189	0.0016222	0.00415686
HOMER3-AS1	9.11425	6.30537	1.88595	3.34334	0.000827767	0.00227296
CAPN3	235.274	6.2953	0.661393	9.51825	1.76117e-21	4.41985e-20
RFX8	39.0335	6.29361	1.34808	4.66857	3.03309e-06	1.35637e-05
WAKMAR2	8.50882	6.29332	1.79155	3.51277	0.000443457	0.00129457
LOC105375914	27.4434	6.29033	2.68722	2.34083	0.0192409	0.0373563
CAMP	10.2877	6.2887	1.78705	3.51903	0.000433122	0.00126665
AGRP	3.54241	6.2813	2.55213	2.4612	0.0138474	0.0279336
SNORD89	39.3657	6.27954	0.879922	7.13647	9.57549e-13	1.0063e-11
MIR4516	3.8931	6.27241	1.87691	3.34189	0.000832108	0.002284
CSF2	37.9925	6.27076	2.34517	2.67391	0.00749731	0.0162346
GSG1L2	6.98602	6.26671	1.74702	3.58709	0.000334387	0.00100269
HSPB7	17.1057	6.26601	1.81603	3.4504	0.000559765	0.00160049
GFRA2	918.748	6.26348	0.652469	9.59965	8.02147e-22	2.08393e-20
LOC107984016	5.11909	6.25489	2.16584	2.88798	0.0038773	0.00901602
CASS4	340.783	6.24394	0.694317	8.99292	2.40738e-19	4.99852e-18
ARRDC3	6926.97	6.23415	0.614424	10.1463	3.43997e-24	1.08293e-22
TRAT1	3.60136	6.23377	2.12334	2.93583	0.00332658	0.00787222
ZFP36	1426.17	6.22108	0.68428	9.09143	9.77445e-20	2.09242e-18
LIF	1172.16	6.21907	1.93109	3.22049	0.0012797	0.00335964
LOC105376626	15.0541	6.21676	1.941	3.20285	0.00136073	0.00354757
LOC105374445	8.2992	6.21372	1.77544	3.49982	0.000465579	0.00135178
ICAM5	69.0436	6.21127	1.15999	5.35459	8.57526e-08	4.84483e-07
RUNX3	1096.7	6.20893	0.621886	9.98402	1.79058e-23	5.34601e-22
F2RL3	274.802	6.20029	0.900299	6.88693	5.70097e-12	5.5272e-11
LOC105374902	6.1786	6.19889	1.74844	3.54537	0.00039206	0.00115759
SNORA36A	7.97649	6.19877	2.75098	2.2533	0.0242404	0.0457982
FLJ46875	34.0305	6.19079	1.0209	6.06405	1.32733e-09	9.58639e-09
BMP10	24.5886	6.18571	2.12673	2.90855	0.00363108	0.00849606
LAIR2	5.35103	6.17368	2.25033	2.74346	0.00607954	0.0134614
MAFF	4655.93	6.1659	0.733682	8.40404	4.31371e-17	7.10725e-16
PRF1	13.9259	6.16311	1.93075	3.19209	0.00141249	0.00366876
LPL	3031.3	6.16287	0.789185	7.80917	5.75672e-15	7.60837e-14
RHAG	64.2607	6.15616	1.65643	3.71653	0.000201979	0.000632962
TMEM52B	39.5591	6.15572	1.25857	4.89106	1.00294e-06	4.841e-06
LINC00537	101.993	6.1476	0.785791	7.82346	5.13926e-15	6.82906e-14
ADCY7	1688.99	6.14322	0.370908	16.5627	1.29688e-61	3.38564e-59
MAMLD1	21.4018	6.14154	2.68721	2.28547	0.0222854	0.0425228
LOC105372768	4.58057	6.14	2.70596	2.26907	0.0232641	0.0441855
DUSP13	20.8044	6.13313	1.71605	3.57398	0.0003516	0.00105004
SKP1P2	4.58284	6.12674	2.38924	2.5643	0.0103383	0.0215662
LINC00963	642.438	6.12619	0.432954	14.1498	1.87415e-45	2.25393e-43
LINC01191	10.4939	6.12547	1.52869	4.007	6.14944e-05	0.000215699
CRISP3	5.94946	6.11501	2.1758	2.81047	0.0049469	0.0112038
IFITM10	121.931	6.11335	0.605925	10.0893	6.16154e-24	1.89512e-22
COLQ	43.5847	6.11221	0.890014	6.86754	6.53163e-12	6.28416e-11
TCIRG1	737.196	6.10645	0.903464	6.75893	1.39017e-11	1.28439e-10
KLHDC7B	17.3944	6.10175	2.39553	2.54714	0.0108611	0.0225315
NFKBID	757.938	6.10128	0.612199	9.96616	2.14347e-23	6.36411e-22
LMO2	177.151	6.09208	1.04287	5.84163	5.16939e-09	3.44524e-08
LINC01374	3.82735	6.09151	2.05589	2.96296	0.00304701	0.00727821
ASAP1-IT1	20.8443	6.09005	1.27154	4.78949	1.67203e-06	7.80829e-06
CFAP161	36.8577	6.08669	1.80335	3.37522	0.000737576	0.00205189
LOC100132686	4.01125	6.08544	2.3347	2.60652	0.00914663	0.0193557
FAM13A-AS1	32.4942	6.08344	1.21024	5.02664	4.99151e-07	2.5237e-06
CORO1A	4419.28	6.0814	0.449186	13.5387	9.23841e-42	8.82887e-40
PPP1R15A	19239.8	6.08059	0.583285	10.4247	1.9119e-25	6.58007e-24
GP9	43.7148	6.07922	2.04089	2.97871	0.00289465	0.00695931
IL22RA2	6.26888	6.07624	1.83756	3.3067	0.00094403	0.00255549
IFI44	30.5701	6.07303	1.50147	4.04472	5.23857e-05	0.000186966
TNFSF13	284.4	6.06879	0.716471	8.4704	2.44561e-17	4.14844e-16
HORMAD1	5.57144	6.06729	2.70369	2.24408	0.0248273	0.0467726
LINC01215	124.742	6.06073	0.872314	6.94788	3.7081e-12	3.69034e-11
EPB41L3	1346.08	6.05728	1.5519	3.90313	9.49557e-05	0.000319602
PARVG	71.9526	6.05671	0.843875	7.17725	7.11252e-13	7.59587e-12
FCN1	3276.47	6.05642	0.555983	10.8932	1.24241e-27	5.07563e-26
TTLL3	162.135	6.0532	0.963695	6.28125	3.35871e-10	2.62026e-09
GNA15-DT	2.96031	6.0495	2.15931	2.80159	0.00508517	0.0114854
F2RL2	290.743	6.04687	0.973947	6.20862	5.34527e-10	4.06777e-09
SERPINB8	1437.89	6.04361	0.427027	14.1527	1.79606e-45	2.18456e-43
PAX8-AS1	75.51	6.04057	0.949069	6.36474	1.95627e-10	1.57317e-09
LINC01565	4.80197	6.0394	2.18219	2.76759	0.00564731	0.0126166
LOC105375127	9.79527	6.03684	2.07362	2.91125	0.00359986	0.00843643
APOBEC3G	93.283	6.03397	0.88037	6.8539	7.18629e-12	6.88309e-11
PIK3CD-AS1	16.8657	6.03381	1.5697	3.84392	0.000121085	0.000397314
LOC107985984	5.06311	6.03311	2.63373	2.29071	0.0219802	0.0419966
CH25H	7.76055	6.02524	1.57694	3.82085	0.000132992	0.000432735
PLAC8	4600.64	6.0247	0.706456	8.52806	1.48824e-17	2.58804e-16
ITPKB-IT1	3.96903	6.02269	2.67023	2.2555	0.0241022	0.0455791
TMEM92-AS1	6.01196	6.02057	2.04584	2.94284	0.0032522	0.00771495
LOC105374531	3.46416	6.01835	2.42513	2.48166	0.0130771	0.0265624
RNF216-IT1	4.08001	6.01338	1.98727	3.02595	0.00247856	0.00605899
CEBPD	1001.93	6.01052	0.720591	8.34109	7.3608e-17	1.18332e-15
DUSP2	1271.74	6.01032	0.928546	6.47283	9.61842e-11	8.06508e-10
TAL1	831.345	6.0047	0.938445	6.39856	1.56847e-10	1.27861e-09
LOC105372903	4.76098	6.00299	2.23771	2.68264	0.00730426	0.0158727
CATSPERG	13.8233	6.00236	1.59082	3.77312	0.000161221	0.0005145
LINC02535	2.75266	6.00093	2.3627	2.53986	0.0110896	0.022939
MIR616	6.4593	5.99735	1.8465	3.24796	0.00116237	0.00308185
SLCO4A1-AS2	4.03085	5.99328	2.175	2.75553	0.00585966	0.0130365
KCTD12	12872.6	5.99242	0.332918	17.9997	1.96e-72	8.06881e-70
LOC105373591	8.30009	5.98872	1.82992	3.27267	0.00106537	0.00285152
LOC105378819	14.8658	5.98411	1.30844	4.57346	4.79743e-06	2.0743e-05
MYOSLID	4.76874	5.98109	2.03957	2.93253	0.00336213	0.00794972
LIPC-AS1	4.43551	5.97479	2.45239	2.43631	0.0148378	0.0296631
APOL6	1108.56	5.97361	0.523965	11.4008	4.14379e-30	1.9934e-28
LGALS3	775.398	5.96775	0.703901	8.47811	2.28879e-17	3.89787e-16
HPD	4.32679	5.96704	1.85683	3.21356	0.00131101	0.00343257
CFB	19.5685	5.96458	1.94364	3.06877	0.00214941	0.00533354
LOC107984591	3.24539	5.96434	1.96031	3.04255	0.00234585	0.00576962
KCNN4	226.584	5.96352	0.642589	9.28046	1.68753e-20	3.87607e-19
LOC107985568	2.9633	5.96023	2.21271	2.69363	0.00706775	0.0154136
MAP3K5	780.071	5.95951	0.875149	6.80971	9.77929e-12	9.21414e-11
DYNLT4	4.21106	5.95834	2.21538	2.68954	0.00715511	0.0155882
NFATC2	1438.65	5.94963	0.544215	10.9325	8.06007e-28	3.32451e-26
TLDC2	6.92687	5.9473	1.93263	3.07731	0.0020888	0.00520182
MAGIX	12.0174	5.94727	2.00335	2.96867	0.00299092	0.00716182
DDX60L	758.386	5.94312	0.586582	10.1318	3.99267e-24	1.24231e-22
AZU1	212.174	5.93775	1.13304	5.24055	1.60098e-07	8.72099e-07
PMP22	2173.26	5.93619	0.485394	12.2296	2.15924e-34	1.39225e-32
LOC100132741	3.993	5.93336	2.06659	2.87108	0.00409069	0.00946084
VIM	172.313	5.92009	1.25337	4.72335	2.31991e-06	1.05552e-05
HLA-DRB3	22.9532	5.91875	1.7471	3.38776	0.000704665	0.00197006
ANKRD66	2.98812	5.91784	2.60501	2.27171	0.023104	0.0439243
REV3L	1451.53	5.91222	0.450526	13.1229	2.43347e-39	2.03489e-37
MOB3C	1175.21	5.91196	0.515988	11.4576	2.15503e-30	1.04847e-28
LOC105372255	3.17243	5.91074	2.17627	2.716	0.00660764	0.0144928
DOCK8	5401.06	5.90182	0.19076	30.9385	3.63277e-210	3.88834e-206
RASA3-IT1	65.1801	5.89862	0.732539	8.0523	8.12527e-16	1.18648e-14
LOC107984806	11.5936	5.89621	1.94247	3.03543	0.00240197	0.00589194
SLC14A1	8.21232	5.8962	1.82987	3.2222	0.00127212	0.0033426
TRIM67	10.7649	5.89331	2.38141	2.47472	0.0133341	0.0270281
WT1	83.0048	5.88916	1.39395	4.22481	2.39148e-05	9.10446e-05
FUCA1	1401.57	5.88778	0.698457	8.42969	3.46569e-17	5.78254e-16
FMNL1	2801.7	5.88668	0.262623	22.4149	2.81386e-111	3.54331e-108
LOC401312	17.5786	5.88533	1.90585	3.08803	0.00201488	0.00504002
TBC1D9	1043.04	5.88297	0.500476	11.7548	6.67568e-32	3.741e-30
OGFRL1	11987.9	5.87957	0.446378	13.1717	1.27646e-39	1.08865e-37
MIR5194	3.03103	5.87949	1.97503	2.97692	0.00291164	0.00699546
LOC102723750	7.10616	5.87676	2.09822	2.80083	0.00509719	0.0115113
SRGAP2-AS1	21.8821	5.87501	1.64948	3.56174	0.000368401	0.00109445
IL6R	7497.03	5.87426	0.486588	12.0723	1.47852e-33	9.04305e-32
SLA	1792.58	5.86976	0.499958	11.7405	7.90005e-32	4.36993e-30
PXDC1	3222.73	5.86396	0.852644	6.87739	6.09596e-12	5.89141e-11
LOC107985216	6.24874	5.86085	1.81717	3.22526	0.00125859	0.00331033
PPARG	516.032	5.85797	0.561525	10.4322	1.7667e-25	6.10982e-24
LINC02069	34.039	5.85459	1.10142	5.3155	1.06363e-07	5.93566e-07
LOC105377106	4.23441	5.84436	2.50093	2.33687	0.0194458	0.0377096
RDUR	4.93068	5.84367	1.96993	2.96644	0.0030127	0.00720912
DDIT4	3385.89	5.84259	0.638644	9.14842	5.77697e-20	1.26839e-18
LOC100502572	2.39597	5.84131	2.35676	2.47854	0.0131921	0.0267732
S100A2	3.52104	5.84125	2.61246	2.23592	0.025357	0.0476924
LOC105379227	23.6941	5.8407	1.64974	3.54037	0.000399567	0.0011772
SIRT2	153.955	5.83883	1.06451	5.48498	4.13517e-08	2.4467e-07
TMEM144	403.069	5.8357	0.968535	6.02529	1.68809e-09	1.20296e-08
LOC107985241	7.08454	5.83544	2.35919	2.47349	0.0133799	0.0271054
IFI6	997.242	5.83503	0.966769	6.0356	1.58377e-09	1.13277e-08
LOC102723663	3.15634	5.83449	2.43031	2.40072	0.0163629	0.0323554
TCIM	30.8453	5.82647	1.99305	2.92339	0.00346245	0.00815947
DAB2	6956.4	5.82242	0.441099	13.1998	8.79665e-40	7.68612e-38
ARHGAP25	746.272	5.82233	0.846146	6.881	5.94338e-12	5.75181e-11
LOC105376325	12.9487	5.82174	2.02549	2.87423	0.0040501	0.00937506
GIMAP1	38.7823	5.82002	1.11552	5.21733	1.81518e-07	9.79767e-07
FGD2	92.273	5.81493	1.40881	4.12753	3.66675e-05	0.000134846
AQP1	41.8377	5.81334	1.603	3.62654	0.000287247	0.000872708
LOC729609	2.52006	5.81267	2.29575	2.53192	0.0113439	0.0234084
SPACA6-AS1	24.0022	5.80886	1.36974	4.24085	2.22673e-05	8.5334e-05
NUTM2B	18.7612	5.80731	2.37562	2.44455	0.0145033	0.0290622
LOC105371981	20.9704	5.8044	1.20957	4.79874	1.59668e-06	7.48251e-06
PRKAG2-AS2	9.41195	5.80407	2.48107	2.33935	0.0193176	0.0374881
CD180	656.182	5.80267	0.678687	8.54985	1.23247e-17	2.16791e-16
KLF2	106.328	5.80229	1.11861	5.18708	2.13616e-07	1.1398e-06
KDM6B	1863.75	5.79992	1.14402	5.06977	3.983e-07	2.0447e-06
NFKB1	6867.93	5.79867	0.586757	9.88257	4.95448e-23	1.42939e-21
NINJ1	4307.8	5.79786	0.560731	10.3398	4.65345e-25	1.55894e-23
POU2F2	1353	5.79364	1.53753	3.76815	0.000164464	0.00052399
DDX39B-AS1	4.85158	5.78698	2.17164	2.6648	0.00770334	0.0166286
SUGCT-AS1	36.8248	5.78516	1.00224	5.77221	7.82367e-09	5.09354e-08
NAIP	2599.31	5.78092	0.669491	8.6348	5.88311e-18	1.06278e-16
ARHGAP27P1-BPTFP1-KPNA2P3	999.717	5.78048	0.419944	13.7649	4.14533e-43	4.32874e-41
HNMT	843.009	5.77323	0.494422	11.6767	1.67624e-31	8.9262e-30
OTUD1	4306.62	5.77308	0.643561	8.97053	2.95085e-19	6.06227e-18
PLCL1	58.5815	5.77099	1.04799	5.50673	3.65563e-08	2.17741e-07
NFIC	978.57	5.76876	0.977716	5.90024	3.62978e-09	2.47382e-08
INHBA	2145.88	5.76722	1.02034	5.65226	1.58355e-08	9.89178e-08
GSTTP2	8.84156	5.7648	1.8156	3.17514	0.00149763	0.00386496
SPDYE16	10.597	5.76448	1.87399	3.07604	0.0020977	0.00522035
LOC107986847	2.91914	5.76175	2.38183	2.41904	0.0155613	0.030965
DNM3OS	80.2961	5.75697	2.15328	2.67359	0.00750452	0.0162453
LOC105373444	25.9114	5.75583	1.70011	3.38557	0.0007103	0.00198348
LOC105378776	4.33804	5.75533	2.09773	2.7436	0.00607696	0.0134571
LOC105371705	11.3443	5.74758	2.19429	2.61933	0.00881019	0.0187363
CYSLTR2	102.511	5.74734	1.81204	3.17175	0.00151526	0.0039062
LOC105375310	17.9928	5.74728	1.7133	3.35452	0.000795041	0.0021921
PLAU	5056.63	5.74256	0.570017	10.0744	7.17157e-24	2.19317e-22
VDR	589.983	5.73894	0.80428	7.13549	9.64421e-13	1.01302e-11
NR4A1	1773.91	5.7375	0.56609	10.1353	3.85145e-24	1.20362e-22
LRRC8C	1714.38	5.7364	1.478	3.88118	0.000103949	0.000346448
PLXNB3	17.1896	5.7337	1.8825	3.04578	0.00232074	0.00571628
LOC105375065	6.07917	5.73225	1.71513	3.34217	0.000831268	0.00228199
ARRDC4	1138.21	5.7278	0.543388	10.5409	5.59622e-26	1.99e-24
MEF2C	2843.71	5.71851	0.408824	13.9877	1.85311e-44	2.06612e-42
CD74	3650.45	5.71229	0.823961	6.93272	4.12828e-12	4.07441e-11
PLK3	1259.63	5.71149	0.729391	7.83049	4.85956e-15	6.47347e-14
DENND1B	298.368	5.71053	0.886156	6.44415	1.16248e-10	9.64539e-10
RIPK3	81.2301	5.71016	0.63142	9.04337	1.51909e-19	3.21654e-18
CD6	12.94	5.70891	2.15348	2.65102	0.00802486	0.0172461
CCR7	114.243	5.70286	1.36069	4.19117	2.77523e-05	0.000104484
CMPK2	636.043	5.70147	0.7131	7.99533	1.29228e-15	1.84672e-14
LINC00921	38.7168	5.69964	0.969232	5.88058	4.0884e-09	2.76438e-08
LOC101927949	2.70407	5.69594	1.94098	2.93458	0.00334002	0.00790141
EHBP1L1	1864.43	5.69406	0.581372	9.79417	1.19273e-22	3.35617e-21
PACERR	3.00693	5.69329	2.02081	2.81733	0.00484253	0.010993
LOC654780	21.5392	5.6856	1.00323	5.66732	1.45045e-08	9.11619e-08
FUT7	38.7736	5.68508	1.64206	3.46216	0.000535851	0.00153849
ZNF703	295.943	5.6826	0.709925	8.00451	1.19944e-15	1.72209e-14
DNAAF1	94.9391	5.68205	1.47751	3.8457	0.000120207	0.000394857
OAS1	307.555	5.67896	0.782609	7.25644	3.97411e-13	4.35883e-12
L1CAM-AS1	14.5549	5.67849	1.29597	4.38164	1.17789e-05	4.75487e-05
FOSL1	284.78	5.67757	0.776617	7.31065	2.65858e-13	2.96109e-12
LOC107986463	6.78515	5.67623	2.19878	2.58153	0.00983626	0.0206274
LPXN	520.984	5.66612	0.820586	6.90497	5.02141e-12	4.90837e-11
IL10	402.79	5.66526	0.965116	5.87003	4.35706e-09	2.93954e-08
HOXB-AS1	9.04427	5.65898	1.6907	3.34712	0.000816544	0.00224387
LOC105372824	7.76259	5.65685	1.65209	3.42405	0.000616957	0.00174491
LOC400464	4.00242	5.65507	2.07007	2.73183	0.00629839	0.0138928
CXCR1	4.27452	5.65473	2.50193	2.26014	0.0238123	0.0450947
LOC107984952	47.9059	5.65251	0.98536	5.7365	9.66544e-09	6.21346e-08
ADAM8	468.509	5.65202	0.48298	11.7024	1.23929e-31	6.66571e-30
LOC105371100	11.7057	5.64767	2.29452	2.46137	0.0138407	0.0279243
PGA5	86.6352	5.64517	0.873311	6.4641	1.019e-10	8.50108e-10
USP32P2	6.61716	5.6439	2.21445	2.54867	0.0108135	0.0224547
LOC105374102	5.65662	5.6425	1.71599	3.28819	0.00100833	0.0027107
AHNAK	18437.6	5.63786	0.504294	11.1797	5.12688e-29	2.29125e-27
P2RX4	986.827	5.63755	0.332944	16.9324	2.59594e-64	7.82693e-62
ARHGAP27P2	9.79523	5.63399	1.6451	3.4247	0.000615473	0.0017414
ZNF683	20.4918	5.63283	1.82806	3.08131	0.00206092	0.00514137
LOC107985688	19.1391	5.63057	1.27739	4.40786	1.04395e-05	4.25837e-05
TAMALIN	321.552	5.62842	0.821973	6.84745	7.51755e-12	7.19072e-11
LINC00968	4.93473	5.62679	2.16562	2.59824	0.00937027	0.0197664
ABCB4	80.0588	5.62542	1.1911	4.72287	2.32541e-06	1.05737e-05
LOC100287036	18.5388	5.62411	2.03496	2.76375	0.0057142	0.0127421
S100A6	1289.2	5.621	2.18624	2.57108	0.0101383	0.0211882
MGLL	472.818	5.61518	0.79084	7.10027	1.24512e-12	1.29516e-11
TMEM229B	17.5518	5.61211	1.71346	3.2753	0.00105549	0.00282649
LOC105373618	16.829	5.60526	1.29843	4.31694	1.58209e-05	6.22343e-05
APBB3	364.183	5.60312	0.627512	8.92909	4.29519e-19	8.67426e-18
MMP24-AS1-EDEM2	26.2951	5.60095	1.69084	3.31254	0.000924545	0.00250552
FAM229A	3.53685	5.59811	1.80574	3.10018	0.00193403	0.00486108
GNGT2	83.0544	5.59695	0.993945	5.63105	1.7912e-08	1.11175e-07
LINC02993	5.74098	5.59186	1.70422	3.28119	0.0010337	0.00277369
POTEKP	2.35315	5.59005	2.0471	2.73072	0.00631957	0.0139338
TMEM150B	50.0373	5.58913	1.51111	3.69868	0.000216723	0.00067541
SEPTIN7-DT	7.13469	5.58784	1.65092	3.38468	0.000712612	0.00198916
CRYBB1	71.1631	5.58231	0.981098	5.68987	1.27139e-08	8.05227e-08
RXYLT1-AS1	9.28437	5.57978	1.6229	3.43815	0.000585705	0.00166709
PTCSC1	2.29064	5.57442	2.33938	2.38287	0.0171784	0.0337901
HCG27	10.1331	5.57429	1.88762	2.95308	0.00314617	0.00748666
RASGEF1B	2640.86	5.57319	0.69313	8.04061	8.9392e-16	1.29913e-14
SIRPA	4945.48	5.57313	0.428219	13.0147	1.00971e-38	8.12588e-37
P2RX1	191.841	5.571	0.981286	5.67725	1.3688e-08	8.63601e-08
CLECL1P	2.40076	5.57046	2.08069	2.67722	0.0074236	0.0160903
FOSL2	4123.33	5.56962	0.441888	12.6041	2.00343e-36	1.45876e-34
LOC107984265	4.33197	5.56885	2.0128	2.76672	0.00566234	0.0126462
MIR29B2CHG	12.2444	5.56874	1.62674	3.42325	0.000618782	0.00174937
LOC105377918	44.8049	5.56645	0.938148	5.93345	2.9664e-09	2.04541e-08
MEFV	550.696	5.56149	0.603691	9.21247	3.1871e-20	7.15911e-19
LOC105371657	2.23599	5.55579	2.50481	2.21805	0.0265514	0.049658
LOC107986087	5.95683	5.55494	1.90076	2.92248	0.00347258	0.00817794
LINC02869	3.5785	5.55323	1.94188	2.85971	0.00424023	0.00976029
SOD2	65845.1	5.54694	0.847655	6.54386	5.99505e-11	5.15199e-10
PIK3AP1	1399.01	5.54685	0.979494	5.66298	1.48768e-08	9.33651e-08
FCGRT	2003.33	5.54618	0.323309	17.1544	5.82305e-66	1.8887e-63
LOC105371473	8.69181	5.54458	1.74118	3.18439	0.00145059	0.00375895
PLEKHS1	6.18227	5.54167	2.11041	2.62587	0.00864268	0.0184222
NCKAP5-AS2	7.21927	5.53689	2.30038	2.40695	0.0160864	0.0318659
AQP7P3	22.2181	5.53506	1.90568	2.90451	0.00367823	0.00860074
CST3	1176.49	5.53162	0.396504	13.951	3.1027e-44	3.44142e-42
KLF9	585.788	5.52922	0.474182	11.6605	2.02748e-31	1.07698e-29
ERP27	34.0015	5.52845	1.12441	4.91677	8.79855e-07	4.28361e-06
FCAMR	7.83098	5.52834	2.39297	2.31024	0.0208746	0.0401134
AGT	15.8434	5.52729	2.08833	2.64675	0.00812696	0.0174445
LINC01235	51.7257	5.52725	1.5207	3.63466	0.000278343	0.000848546
VIM-AS1	230.131	5.52595	0.577435	9.56981	1.07098e-21	2.75891e-20
LOC105377319	6.26889	5.52373	1.84871	2.98788	0.00280922	0.0067783
TARP	665.955	5.52084	0.983022	5.61619	1.95216e-08	1.20536e-07
C13orf46	46.4218	5.51748	1.2022	4.58948	4.44361e-06	1.93224e-05
SPHK1	361.1	5.51517	0.618298	8.91992	4.66608e-19	9.38786e-18
TNFAIP8L3	1265.09	5.51112	0.942769	5.84567	5.04522e-09	3.36563e-08
LOC107984545	2.21658	5.51111	2.322	2.37343	0.0176237	0.0345517
IPCEF1	1812.2	5.51021	0.351483	15.677	2.17111e-55	4.07693e-53
CPM	394.066	5.50919	0.53068	10.3814	3.01397e-25	1.01928e-23
HOXB-AS3	4.77108	5.50212	2.05458	2.67798	0.00740677	0.0160613
CTSL	4528.04	5.50106	0.447424	12.295	9.6392e-35	6.32964e-33
LOC100130992	9.01301	5.49786	1.71486	3.20601	0.00134588	0.00351142
LOC102723529	3.00491	5.49504	2.05485	2.67418	0.00749119	0.016223
LOC105369140	13.9113	5.48502	1.35152	4.05842	4.94054e-05	0.000177423
IL2RA	42.8018	5.48181	1.33442	4.10802	3.99063e-05	0.000145781
SLC8A1-AS1	3.47322	5.48157	2.12404	2.58073	0.00985915	0.0206629
LOC100996318	14.5649	5.47924	1.39746	3.92086	8.82352e-05	0.000299058
CAMK2A	46.8615	5.47874	1.1183	4.89918	9.62369e-07	4.66412e-06
VAV1	1662.5	5.47539	0.843112	6.49426	8.34439e-11	7.04589e-10
SIGLEC6	512.933	5.47202	0.941003	5.8151	6.05978e-09	3.99773e-08
SLC31A2	458.039	5.46666	0.430805	12.6894	6.76862e-37	5.0137e-35
VCAM1	22.8821	5.46243	2.30011	2.37485	0.017556	0.0344405
LOC107983976	40.838	5.46188	1.00024	5.46059	4.74568e-08	2.78724e-07
VTRNA1-1	2.58772	5.46145	2.24752	2.42998	0.0150995	0.0301273
WIPF1	2192.37	5.45628	0.418884	13.0257	8.73463e-39	7.05593e-37
CEP250-AS1	5.3456	5.45569	2.18321	2.49893	0.012457	0.025438
PTPRVP	7.39103	5.45499	2.01276	2.71021	0.0067241	0.0147286
LINC03025	9.88202	5.45282	1.8682	2.91875	0.00351438	0.00826366
TMEM40	90.9568	5.45144	1.56294	3.48794	0.000486762	0.00140927
KCNA1	79.5687	5.45124	1.351	4.03496	5.46117e-05	0.00019408
LOC107985551	3.50001	5.4512	1.92752	2.82809	0.00468268	0.0106754
LOC107985595	39.2231	5.44442	1.09105	4.99009	6.03525e-07	3.01017e-06
CNGB1	4.8055	5.44434	2.07682	2.62148	0.00875486	0.0186297
CYP1B1	7233.15	5.44412	0.747766	7.28051	3.32563e-13	3.68107e-12
CPQ	306.887	5.44324	0.37478	14.5238	8.55787e-48	1.15948e-45
LOC101928105	2.71802	5.44007	1.94084	2.80295	0.00506374	0.0114424
RUSC1-AS1	19.7282	5.43785	1.41837	3.83386	0.000126146	0.00041259
SH2D6	4.55028	5.43547	2.11305	2.57233	0.0101018	0.0211201
TGM2	389.519	5.43459	0.594554	9.14061	6.20994e-20	1.35677e-18
PSTPIP2	1999.56	5.43407	1.89972	2.86045	0.00423036	0.00973965
ZFHX3	4575.53	5.41918	0.364332	14.8743	4.84149e-50	7.45625e-48
STEAP1B-AS1	102.896	5.41847	0.714381	7.58484	3.32886e-14	4.09311e-13
TGFB1	5584.53	5.41592	0.342059	15.8333	1.83403e-56	3.77511e-54
SUMO4	42.378	5.41224	0.882645	6.13184	8.68666e-10	6.41225e-09
LOC105372511	65.3417	5.41142	0.919784	5.88336	4.02026e-09	2.72261e-08
LOC105378230	14.5565	5.4099	1.78431	3.03193	0.00242993	0.00595166
ACTR3-AS1	5.98955	5.40339	1.84864	2.92291	0.00346777	0.00817021
LOC105372698	6.18497	5.40232	1.79172	3.01515	0.00256849	0.00625454
AFTPH-DT	64.119	5.39977	0.818558	6.59669	4.20432e-11	3.68709e-10
GPR52	6.29742	5.39472	1.99686	2.70161	0.00690053	0.0150781
ST8SIA4	1229.47	5.3919	0.396886	13.5855	4.88247e-42	4.77256e-40
GPR85	83.9552	5.39024	0.709278	7.59961	2.97032e-14	3.67122e-13
LINC02777	8.83624	5.38953	1.75164	3.07684	0.00209208	0.00520878
TREML2	320.994	5.38682	0.963114	5.59312	2.2302e-08	1.36718e-07
SYTL3	108.161	5.37905	0.922837	5.82882	5.58223e-09	3.7008e-08
SPN	2825.95	5.37453	0.379822	14.1501	1.86415e-45	2.25393e-43
DRAM1	2326.11	5.37219	0.822616	6.53061	6.55033e-11	5.60892e-10
COL15A1	331.532	5.37027	1.57967	3.39963	0.00067478	0.00189368
KLHL30	22.9374	5.36667	1.2925	4.15216	3.29345e-05	0.000122125
KLF6	8174.8	5.36358	0.34166	15.6986	1.54702e-55	2.98352e-53
YPEL4	32.9995	5.36083	1.18567	4.52136	6.14436e-06	2.60563e-05
MIR222HG	2660.05	5.35685	0.555006	9.65188	4.82626e-22	1.28024e-20
PTPN6	2952.63	5.34259	0.460047	11.6131	3.5339e-31	1.83172e-29
RNF144B	634.602	5.33655	1.89398	2.81763	0.00483788	0.0109848
LOC105372659	2.6707	5.33588	2.13415	2.50024	0.0124109	0.0253636
SUSD6	2396.68	5.32342	0.379545	14.0258	1.0841e-44	1.2279e-42
LOC107985224	5.06902	5.32102	1.68579	3.1564	0.00159729	0.00409696
RPL23AP32	8.47205	5.31904	1.83627	2.89665	0.00377172	0.00879437
FOXA1	19.3128	5.31859	2.00573	2.6517	0.00800881	0.017215
C3	3950.04	5.31504	1.2132	4.38101	1.18131e-05	4.76779e-05
NDRG1	727.786	5.31373	0.50038	10.6194	2.42137e-26	8.83038e-25
CFD	277.228	5.31309	0.750055	7.08361	1.40451e-12	1.45529e-11
GPBAR1	13.3425	5.30811	1.69378	3.13389	0.00172508	0.00439314
B4GALNT2	550.641	5.30787	0.732328	7.24794	4.23159e-13	4.62408e-12
SLC2A9	57.7583	5.30612	0.663634	7.99555	1.28996e-15	1.84464e-14
TMEM106A	1312.79	5.30373	0.452481	11.7214	9.89718e-32	5.35023e-30
PDE1B	550.338	5.29978	0.55164	9.60732	7.44649e-22	1.94162e-20
PLXNB3-AS1	7.49096	5.29912	1.90549	2.78097	0.0054196	0.0121522
LOC107987457	101.869	5.29493	0.847689	6.24631	4.20263e-10	3.24552e-09
LOC102467081	7.80107	5.29193	1.89948	2.78598	0.00533659	0.0119875
RFX3-DT	4.14059	5.28094	2.0356	2.5943	0.00947844	0.0199572
TBXAS1	317.294	5.28016	0.48101	10.9773	4.91655e-28	2.05966e-26
CCDC162P	92.9661	5.27403	0.958444	5.50269	3.74032e-08	2.22538e-07
MIR23AHG	609.686	5.27348	0.467207	11.2872	1.51726e-29	7.06086e-28
LYL1	431.325	5.2712	0.607653	8.67469	4.14692e-18	7.62001e-17
MARCHF1	163.21	5.27051	0.953497	5.52756	3.24721e-08	1.94605e-07
GATM	3978.9	5.26856	0.666983	7.89909	2.80954e-15	3.86077e-14
BCL6	1664.72	5.26277	0.62388	8.43556	3.29626e-17	5.50843e-16
LOC606724	174.197	5.25922	0.687093	7.65431	1.94357e-14	2.45318e-13
SH3PXD2A-AS1	5.01097	5.257	2.29329	2.29234	0.0218859	0.0418314
SPTA1	14.6044	5.25659	2.31097	2.27462	0.0229285	0.0436138
LOC105377272	7.1228	5.25406	1.76955	2.96915	0.00298622	0.00715376
HERC2P10	14.3854	5.24904	1.16044	4.52333	6.08754e-06	2.58563e-05
C1orf54	21.2105	5.24734	1.92159	2.73072	0.00631953	0.0139338
MMRN2	399.663	5.2425	0.384487	13.6351	2.47797e-42	2.47878e-40
GADD45G	150.771	5.24035	0.64706	8.09871	5.55461e-16	8.26895e-15
VTN	25.8784	5.23285	2.34041	2.23587	0.0253601	0.0476924
IFIH1	1065.91	5.23199	0.681005	7.68274	1.55721e-14	1.98424e-13
LINC01888	5.46891	5.23131	2.07251	2.52415	0.011598	0.0238775
LOC105370787	2.88582	5.23007	1.94596	2.68765	0.00719568	0.0156718
CIITA	159.817	5.22549	1.04443	5.00319	5.63883e-07	2.8276e-06
TALAM1	658.886	5.22334	0.744058	7.02008	2.21746e-12	2.24335e-11
LOC105376281	20.9506	5.22269	0.886388	5.8921	3.81313e-09	2.59135e-08
LOC105372238	7.08165	5.22127	2.01036	2.59718	0.00939923	0.0198138
CARD6	372.787	5.21815	0.793154	6.57899	4.73651e-11	4.13517e-10
ITGA5	3034.78	5.21751	0.268297	19.4468	3.10349e-84	2.29091e-81
TMEM236	352.436	5.21547	0.599102	8.70547	3.16253e-18	5.92821e-17
LINC00211	16.6676	5.21404	1.69001	3.08521	0.0020341	0.00508276
CD300H	8.07235	5.21191	2.0898	2.49398	0.0126321	0.0257465
LINC02649	8.57231	5.20245	1.62673	3.1981	0.00138334	0.00359996
MIR22HG	908.934	5.20098	0.507538	10.2475	1.21484e-24	3.96537e-23
PLD1	496.86	5.19952	0.563457	9.22789	2.76023e-20	6.23293e-19
HOXA13	11.9356	5.19779	2.08825	2.48907	0.0128079	0.0260651
CETP	4.82507	5.19588	2.05755	2.52527	0.0115609	0.0238102
LOC107987412	7.82464	5.19565	1.97919	2.62514	0.00866127	0.0184573
VPS9D1	53.2603	5.1924	1.4918	3.48064	0.000500227	0.00144395
FES	591.651	5.19236	0.426056	12.187	3.64405e-34	2.31478e-32
LOC105374570	11.135	5.19228	1.65862	3.13048	0.00174519	0.00443592
CNRIP1	139.998	5.19131	0.610294	8.50625	1.79652e-17	3.08901e-16
POLR3GL	192.747	5.19126	0.607038	8.5518	1.21185e-17	2.13339e-16
PTPRO	497.945	5.19068	0.558435	9.29504	1.47145e-20	3.41272e-19
FLACC1	20.2099	5.18836	1.68793	3.0738	0.0021135	0.00525357
C22orf42	75.6817	5.18779	1.36159	3.8101	0.000138909	0.000449936
PDK4-AS1	5.22852	5.18493	1.80262	2.87632	0.00402335	0.00931717
BHLHE40	3385.81	5.18388	0.306319	16.9231	3.03843e-64	8.9101e-62
TET2	1789.67	5.183	0.359959	14.3989	5.25954e-47	6.8653e-45
SMIM15-AS1	3.77885	5.18107	1.93281	2.68059	0.00734922	0.0159542
DDIT4L	917.245	5.17757	0.739052	7.00568	2.45786e-12	2.47602e-11
LINC03018	30.1804	5.17693	2.22649	2.32515	0.0200638	0.0387851
ALDH1A2	41.5741	5.16263	0.909428	5.67679	1.37249e-08	8.65415e-08
LOC107984293	12.6034	5.16069	1.40401	3.67567	0.000237223	0.00073353
SMOX	1086.39	5.16055	0.422834	12.2047	2.93447e-34	1.88643e-32
KCNK13	148.871	5.15522	0.585477	8.80516	1.30672e-18	2.53607e-17
MYO15B	311.987	5.15498	2.07711	2.48181	0.0130719	0.0265543
RELB	1330.89	5.15395	0.613275	8.40398	4.31608e-17	7.10725e-16
RCVRN	4.81241	5.15317	1.82676	2.82094	0.00478836	0.0108839
PRSS36	17.9858	5.1527	1.8456	2.79189	0.00524017	0.0117981
IER3	5623.44	5.1517	0.761835	6.76223	1.35887e-11	1.2571e-10
LOC105372479	14.5289	5.15067	1.32035	3.901	9.57968e-05	0.000321985
EGR1	1257.98	5.1506	0.859674	5.99134	2.08114e-09	1.46404e-08
YIPF7	1.81576	5.14949	2.30788	2.23126	0.0256639	0.0481961
LOC100507156	27.6348	5.14867	1.07407	4.79359	1.63827e-06	7.6623e-06
ST3GAL6-AS1	30.6389	5.14786	1.0508	4.89899	9.63319e-07	4.66767e-06
LOC105369370	5.12276	5.14489	2.14571	2.39775	0.016496	0.0325947
DENND3	861.78	5.14483	0.476931	10.7873	3.95024e-27	1.53193e-25
RARRES1	27.9642	5.14093	1.54775	3.32155	0.000895198	0.00243377
CD101	542.202	5.1394	1.1599	4.43091	9.38355e-06	3.85554e-05
PPP1R32	9.85314	5.13918	1.45025	3.54365	0.000394625	0.00116424
CD302	868.417	5.13917	0.524342	9.80119	1.11269e-22	3.13826e-21
SLPI	34.1073	5.13901	1.82949	2.80898	0.00496989	0.0112535
GSN	5364.16	5.13708	0.329144	15.6074	6.48502e-55	1.17648e-52
BIRC7	4.48967	5.13666	2.21907	2.31479	0.0206247	0.0397
TRIM38	759.329	5.13166	0.559605	9.17015	4.72347e-20	1.04892e-18
TRIM74	7.43675	5.13008	1.69911	3.01928	0.0025338	0.00617849
MYOZ2	20.8238	5.12898	1.76648	2.90351	0.00369008	0.00862376
SLC37A2	1507.25	5.12299	0.373295	13.7237	7.32158e-43	7.53524e-41
LOC105373369	7.48785	5.11899	2.2681	2.25695	0.024011	0.0454348
PRKCB	6708.77	5.1116	0.467726	10.9286	8.41064e-28	3.46243e-26
GRAP	40.1111	5.10916	1.00533	5.08205	3.73379e-07	1.9223e-06
CD47	1811.44	5.10853	0.330814	15.4423	8.50025e-54	1.46746e-51
CLEC11A	845.241	5.1069	0.543692	9.393	5.83142e-21	1.3855e-19
LOC107985909	19.8581	5.10602	1.16448	4.3848	1.16092e-05	4.69393e-05
INPP5D	1265.2	5.10529	1.59403	3.20275	0.00136122	0.00354841
SYBU-AS1	4.21333	5.10434	1.88316	2.71052	0.00671783	0.0147164
CRACDL	109.661	5.09285	0.948297	5.37052	7.85112e-08	4.45925e-07
CSAD	19.044	5.09201	1.84752	2.75614	0.00584884	0.0130138
LOC107986742	20.1836	5.0918	1.26431	4.02734	5.6412e-05	0.000199959
NPBWR1	6.86155	5.08871	2.23378	2.27807	0.0227225	0.0432567
LOC107984311	1.8335	5.08809	2.18888	2.32451	0.020098	0.0388406
UNC45B	52.415	5.0877	2.16348	2.35163	0.0186911	0.0363912
LNCATV	4.11386	5.0847	2.00796	2.53227	0.0113325	0.0233894
LINC02772	18.137	5.0829	1.52497	3.3331	0.000858827	0.00234831
LOC105371630	13.4958	5.0801	1.29849	3.91232	9.14154e-05	0.000308859
ADAM9	5699.73	5.07533	0.40719	12.4643	1.16911e-35	8.23258e-34
SYTL1	129.975	5.0728	0.698907	7.25819	3.92306e-13	4.31114e-12
MAP3K8	2377.68	5.06159	0.949621	5.33012	9.8148e-08	5.50735e-07
CD27-AS1	42.2488	5.0606	1.04705	4.8332	1.34353e-06	6.36443e-06
PXT1	2.10125	5.05718	2.26302	2.2347	0.0254368	0.0478284
BACH1-IT3	2.47119	5.05251	2.18247	2.31505	0.0206103	0.0396781
LRMDA	91.5164	5.05106	0.832468	6.06758	1.29855e-09	9.39122e-09
SLC22A7	5.69052	5.04937	1.55198	3.25351	0.00113989	0.00302976
ANKH	3143.61	5.04229	0.612606	8.23088	1.8584e-16	2.88908e-15
TP53INP2	189.092	5.03489	1.09179	4.61158	3.9961e-06	1.74963e-05
RIN3	996.713	5.03187	0.85717	5.87032	4.34944e-09	2.93625e-08
MATN1-AS1	7.1784	5.03095	1.93318	2.60241	0.00925698	0.0195583
PLA2G4A	643.026	5.03001	0.531801	9.45844	3.12571e-21	7.58639e-20
MYBPC3	13.9835	5.02692	1.27694	3.93669	8.26137e-05	0.000282149
TNFRSF10C	114.224	5.0253	0.861044	5.83628	5.33778e-09	3.54753e-08
ASB2	43.1704	5.02294	1.24192	4.0445	5.24349e-05	0.00018711
LINC02975	13.195	5.02105	1.53428	3.27258	0.00106572	0.0028521
TP53AIP1	9.01778	5.02104	1.66739	3.01132	0.00260117	0.00632189
GOLGA8N	84.652	5.0203	1.0527	4.76896	1.85178e-06	8.5838e-06
CTSE	6.74757	5.01808	2.03721	2.46321	0.0137699	0.0277956
OMD	3.19316	5.01688	1.84686	2.71643	0.00659892	0.0144781
GAS7	5546.51	5.01551	0.233301	21.498	1.62506e-102	1.73938e-99
ARHGAP18	6051.88	5.01393	0.264768	18.9371	5.6442e-80	3.35626e-77
LINC-PINT	427.19	5.00836	0.571687	8.76067	1.94101e-18	3.70993e-17
CAPS	8.107	5.00707	1.6231	3.08489	0.00203628	0.005087
TPRG1-AS1	13.0222	5.00347	1.49869	3.33856	0.000842137	0.00230739
COLEC12	2031.37	4.99746	0.575478	8.68401	3.82064e-18	7.05682e-17
MEIS2	54.273	4.99205	1.18355	4.21788	2.46615e-05	9.3654e-05
DUSP1	1417.3	4.98777	0.614079	8.12237	4.57155e-16	6.84837e-15
LRRC39	83.8954	4.98413	0.716501	6.95622	3.49533e-12	3.48345e-11
DAPK1-IT1	9.8939	4.98292	1.37646	3.62011	0.000294482	0.000892663
TBC1D3P5	3.1098	4.98035	2.01503	2.47159	0.0134512	0.027237
PLP2	526.11	4.9797	0.530628	9.38455	6.31866e-21	1.49298e-19
LOC107985561	4.44941	4.9755	1.9573	2.54202	0.0110214	0.0228222
SLC48A1	137.958	4.97495	0.737186	6.74857	1.4931e-11	1.37593e-10
CD34	755.265	4.97098	0.808479	6.14856	7.8191e-10	5.80588e-09
OR2W3	8.09354	4.96567	1.86741	2.65912	0.00783457	0.0168778
PHLDA1	4242.3	4.95521	0.542555	9.13311	6.65618e-20	1.44806e-18
RENBP	564.281	4.95278	0.40693	12.1711	4.43134e-34	2.79828e-32
ALPK1	326.371	4.95227	0.511711	9.67787	3.7445e-22	1.00324e-20
BEST1	445.849	4.94712	0.452465	10.9337	7.95299e-28	3.28667e-26
ST3GAL1	2523.45	4.94464	0.533379	9.27041	1.85425e-20	4.24079e-19
MIR9-3HG	6.4941	4.94106	1.89358	2.60937	0.00907081	0.0192218
H2BP2	23.4247	4.94007	1.50575	3.28081	0.00103508	0.0027767
LOC107986908	4.60885	4.93832	1.70877	2.88999	0.00385257	0.00896531
NBPF8	811.651	4.93696	0.36745	13.4357	3.73446e-41	3.52174e-39
LOC100127955	2.34205	4.92668	2.18551	2.25424	0.0241808	0.0457076
ITGA6-AS1	6.21509	4.92661	2.12132	2.32243	0.0202098	0.0390215
TLR9	8.96241	4.92241	2.05449	2.39593	0.0165782	0.0327298
RASGRP4	300.619	4.91899	0.719052	6.84093	7.86785e-12	7.50335e-11
HLA-DMA	206.448	4.91008	0.559289	8.77914	1.64729e-18	3.17403e-17
TNRC18P1	10.4013	4.90287	1.98425	2.47089	0.0134778	0.0272779
ARHGAP31	2443.13	4.90131	0.606812	8.07715	6.62982e-16	9.76097e-15
ARHGAP9	1001.89	4.90094	0.382316	12.8191	1.28208e-37	9.7671e-36
LOC105371942	9.84678	4.90029	1.5196	3.22473	0.00126092	0.00331563
LINC00331	10.9473	4.89748	1.45934	3.35595	0.000790927	0.00218244
LOC101927393	12.4228	4.89603	1.59219	3.07503	0.00210483	0.00523566
IRAK3	1517.57	4.89489	0.60696	8.06459	7.34801e-16	1.07887e-14
C1orf167-AS1	6.19042	4.89475	1.8841	2.59792	0.00937913	0.0197831
LOC101928230	55.3205	4.89149	1.03851	4.71013	2.47561e-06	1.12065e-05
B3GNT5	1867.62	4.89073	0.435742	11.2239	3.11148e-29	1.42324e-27
MX1	1818.41	4.88936	1.79616	2.72212	0.0064864	0.014259
HS3ST1	221.992	4.88704	0.863302	5.66086	1.50613e-08	9.43567e-08
TNFAIP8L2-SCNM1	208.945	4.88293	0.76096	6.41681	1.3916e-10	1.14225e-09
ADGRE5	1263.07	4.88047	0.58319	8.36857	5.83193e-17	9.50107e-16
BTNL8	27.5004	4.88002	1.12905	4.32225	1.54447e-05	6.08548e-05
METRNL	2310.09	4.87979	0.358701	13.6041	3.78685e-42	3.73571e-40
LOC107987086	9.11886	4.87451	1.27975	3.80896	0.000139555	0.000451822
RXFP1	61.6829	4.86925	1.02609	4.74546	2.08034e-06	9.55458e-06
SNORA7B	6.45838	4.86661	1.90601	2.5533	0.0106708	0.0221799
SLC18A1	5.09269	4.85995	1.98864	2.44386	0.0145311	0.0291044
TREML3P	4.06418	4.85964	1.95233	2.48915	0.0128051	0.0260618
ADTRP	73.9182	4.85604	1.00097	4.85133	1.22634e-06	5.84291e-06
TLR5	34.6989	4.8504	1.10739	4.38001	1.18671e-05	4.78687e-05
SNORD159	4.16933	4.84565	2.04989	2.36386	0.0180854	0.0353501
PPP1R14C	109.166	4.83597	1.03191	4.68644	2.77995e-06	1.24943e-05
LOC105375741	7.60522	4.83423	1.86942	2.58595	0.00971118	0.0203911
ADGRE2	376.214	4.83155	0.819633	5.89477	3.75193e-09	2.55138e-08
ACRBP	169.424	4.82954	0.860971	5.60942	2.03009e-08	1.24952e-07
LOC105370109	4.23792	4.82814	1.89044	2.55398	0.0106499	0.0221429
SCARNA26A	6.80018	4.82781	1.58761	3.04092	0.00235853	0.00579735
ARHGAP26-IT1	3.26559	4.82502	2.06746	2.33378	0.019607	0.0379878
UPK3A	9.82757	4.8237	1.68108	2.8694	0.00411248	0.00950595
MAGEB10	4.542	4.82164	1.82999	2.6348	0.00841877	0.0180075
LPAR6	654.769	4.81796	0.771614	6.244	4.26531e-10	3.29154e-09
NME8	33.1596	4.81384	1.28704	3.74023	0.000183853	0.000581006
LTBP2	242.884	4.81107	1.01027	4.76219	1.91508e-06	8.83918e-06
LOC105374775	5.52933	4.81008	1.78807	2.69009	0.00714324	0.0155671
ITGA8	63.6944	4.80808	1.35005	3.56141	0.000368872	0.00109551
LINC01629	39.3896	4.80522	1.42961	3.36121	0.000776025	0.00214602
SCARNA11	3.31838	4.80301	2.05581	2.33631	0.019475	0.0377559
XPNPEP2	14.2106	4.80203	1.21072	3.96626	7.30099e-05	0.000252247
UNC13D	630.279	4.80201	0.542573	8.85044	8.7172e-19	1.71044e-17
LINC01270	8.88728	4.79911	1.60303	2.99378	0.00275547	0.00666456
NR2F1	22.1313	4.79653	2.08011	2.30591	0.0211159	0.0405333
DPP4-DT	13.0961	4.79644	1.38739	3.45717	0.000545876	0.00156475
LOC107984043	3.33502	4.79476	1.98239	2.41867	0.0155772	0.0309907
CD40	1449.94	4.79318	0.68519	6.99541	2.64483e-12	2.65687e-11
LOC102724008	5.54765	4.79221	1.96279	2.44152	0.0146254	0.029274
LINC00597	76.5133	4.79085	1.15046	4.16429	3.12319e-05	0.000116539
LOC105372401	26.8057	4.79009	0.943271	5.07817	3.81096e-07	1.96156e-06
B2M	11269.9	4.77369	0.260738	18.3084	7.09294e-75	3.1633e-72
FER1L6	29.7555	4.77087	2.01897	2.36302	0.0181268	0.0354181
STARD8	1019.21	4.76937	0.674529	7.07066	1.54198e-12	1.59004e-11
LINC01768	5.91686	4.76302	1.93733	2.45855	0.0139501	0.0281089
AIRE	4.90352	4.76171	1.7957	2.65173	0.00800805	0.017215
RPA4	13.6198	4.7604	1.16151	4.09846	4.15911e-05	0.000151419
HTATSF1P2	403.415	4.75933	0.646271	7.36428	1.78099e-13	2.03228e-12
LOC112268371	67.3939	4.75912	0.831911	5.72071	1.06083e-08	6.7829e-08
ANGPT4	29.3312	4.75624	1.18164	4.02511	5.69481e-05	0.000201402
ATF3	2340.36	4.75519	0.533204	8.91814	4.74172e-19	9.53107e-18
DEPP1	72.2695	4.754	0.82977	5.72931	1.00843e-08	6.47104e-08
HAS1	6.23882	4.75195	1.67334	2.8398	0.00451423	0.0103244
TPK1	184.491	4.74424	0.514256	9.22545	2.82365e-20	6.36272e-19
LOC101928940	19.7111	4.74415	1.38329	3.42961	0.000604439	0.00171335
HDAC4-AS1	5.62941	4.74388	2.09936	2.25967	0.0238414	0.0451458
EML4-AS1	9.83197	4.74106	1.61568	2.93441	0.00334177	0.00790468
ALAS2	23.2678	4.74038	1.96575	2.41148	0.0158878	0.0315267
PABPC3	4.83171	4.73568	2.12361	2.23001	0.0257465	0.0483342
CLEC4A	44.4272	4.7333	1.03199	4.58657	4.50591e-06	1.95814e-05
RASSF2	8654.7	4.73165	0.287415	16.4628	6.79382e-61	1.67167e-58
TFEB	230.393	4.72726	0.443028	10.6703	1.40118e-26	5.22561e-25
LOC100507513	6.2227	4.72541	1.92767	2.45136	0.0142319	0.0286122
CXCL16	486.931	4.72094	0.380898	12.3942	2.80853e-35	1.927e-33
RILPL2	1268.14	4.7175	0.442778	10.6543	1.66453e-26	6.14355e-25
MIR4435-2HG	627.453	4.70804	0.422306	11.1484	7.29016e-29	3.21774e-27
DAGLA	304.131	4.69901	0.540527	8.69338	3.51818e-18	6.54333e-17
ANGPTL6	17.9213	4.69878	1.24403	3.77705	0.000158698	0.000507356
ZC3H12A	2259.48	4.6956	0.964329	4.86929	1.11999e-06	5.36249e-06
SDCCAG8	602.944	4.69108	0.362308	12.9478	2.41884e-38	1.90368e-36
RIN1	213.275	4.69057	0.675144	6.94752	3.71767e-12	3.69472e-11
ARMH1	77.9062	4.68869	1.17932	3.97576	7.01536e-05	0.000243124
PIGR	86.2531	4.6876	0.59526	7.87488	3.41074e-15	4.62405e-14
LOC102724720	8.4382	4.68223	1.45956	3.20798	0.00133671	0.00349262
LOC107985953	7.88841	4.68178	1.47027	3.1843	0.00145106	0.00375973
MAOA	1343.35	4.68012	0.544177	8.60037	7.94593e-18	1.42104e-16
KYNU	752.179	4.67881	0.615761	7.59842	2.99769e-14	3.70078e-13
SP140L	267.441	4.67841	0.644862	7.25489	4.01978e-13	4.40386e-12
TSPOAP1-AS1	79.7291	4.67753	0.787998	5.93597	2.92117e-09	2.01591e-08
ADRB1	205.952	4.6773	0.706093	6.6242	3.49138e-11	3.09099e-10
HEMGN	224.519	4.6771	1.08214	4.32208	1.54565e-05	6.08901e-05
LOC399900	19.5153	4.67662	1.23984	3.77197	0.000161964	0.00051664
SIGLEC16	192.815	4.67366	0.739759	6.31781	2.65292e-10	2.09561e-09
MAFB	3525.79	4.67106	0.689253	6.77699	1.22708e-11	1.1406e-10
MFSD1	3602.86	4.67038	0.235449	19.8361	1.45337e-87	1.15231e-84
HBG1	454.188	4.66951	1.1941	3.91049	9.21088e-05	0.000310809
LOC105373836	20.3913	4.66763	1.35397	3.44736	0.000566088	0.00161663
SCAT1	6.57047	4.66582	1.72543	2.70415	0.00684789	0.0149783
EXO5-DT	2.11731	4.66511	1.98295	2.35261	0.018642	0.0363088
DCLK2	53.7738	4.66227	1.32458	3.51982	0.000431836	0.0012634
LOC107987182	9.34364	4.66074	1.53584	3.03464	0.00240823	0.00590526
GLIS3	14.124	4.65925	1.75529	2.65441	0.00794469	0.0170909
CMYA5	88.9333	4.65579	1.59733	2.91474	0.00355983	0.00835492
SSUH2	6.58397	4.65578	1.58341	2.94034	0.0032785	0.00776704
PRR5L	210.347	4.6551	0.531657	8.75584	2.02594e-18	3.86881e-17
LOC105374352	12.0596	4.65312	1.57639	2.95175	0.00315982	0.0075158
PLXNC1	1269.28	4.65137	0.986265	4.71615	2.40354e-06	1.09079e-05
MPP1	2361.02	4.64819	0.486063	9.56294	1.14455e-21	2.93429e-20
DPP4	4234.93	4.64403	0.755513	6.14685	7.90371e-10	5.86463e-09
BTG2-DT	12.3138	4.64174	1.36257	3.4066	0.000657769	0.00184885
KCNAB2	649.484	4.64156	0.469473	9.88675	4.75195e-23	1.37281e-21
CARD9	100.766	4.63945	0.686456	6.75856	1.39368e-11	1.28708e-10
SLC28A2-AS1	16.8276	4.63943	1.2145	3.82003	0.000133433	0.000433774
PDE8A	431.306	4.63737	0.769712	6.02481	1.69304e-09	1.20609e-08
CAMK1	462.661	4.6361	0.653153	7.09803	1.26552e-12	1.31573e-11
SLC43A2	2203.98	4.63567	0.493735	9.389	6.05728e-21	1.43597e-19
SSPOP	37.7025	4.63374	1.46062	3.17245	0.0015116	0.00389772
LINC01132	22.4801	4.63232	1.18558	3.90722	9.33659e-05	0.000314902
MIR6892	4.14086	4.63161	1.89449	2.44478	0.0144942	0.0290496
AKAP10	252.789	4.62861	1.95572	2.3667	0.0179473	0.0351154
SPACA6	208.477	4.61751	0.906836	5.09189	3.54505e-07	1.83218e-06
CEBPB	2520.65	4.61738	0.397911	11.604	3.9305e-31	2.02723e-29
IFI27	23.6104	4.61685	1.63523	2.82336	0.00475235	0.0108181
SLA2	200.24	4.61555	1.11627	4.13481	3.55247e-05	0.000131139
MIR3064	9.87091	4.61016	1.16509	3.95692	7.59236e-05	0.000261386
NOD2	112.136	4.60483	0.613313	7.50812	5.99831e-14	7.17752e-13
LOC105374280	18.3538	4.60318	1.37212	3.3548	0.000794234	0.00219042
RFTN1	696.439	4.60184	0.478054	9.62618	6.19908e-22	1.62827e-20
LOC101927357	4.53858	4.59781	1.89608	2.42491	0.0153123	0.030512
LOC107986031	64.764	4.59706	0.953646	4.82051	1.43191e-06	6.76069e-06
SGK1	4866.45	4.59505	0.614096	7.48262	7.28537e-14	8.65471e-13
GOLGA6L7	3.21213	4.58872	2.03157	2.2587	0.023902	0.0452566
GHRL	10.4623	4.58599	1.5757	2.91045	0.00360911	0.00845204
ABLIM3	321.753	4.57144	0.734216	6.22629	4.7762e-10	3.66993e-09
C5	121.292	4.5701	0.694482	6.5806	4.68565e-11	4.09411e-10
PELATON	50.0606	4.56838	0.613344	7.44831	9.45429e-14	1.10776e-12
CCDC26	67.3085	4.55979	1.41825	3.21509	0.00130403	0.00341598
LOC105378281	6.26273	4.5578	2.01494	2.26201	0.023697	0.0449041
HLA-B	2896.03	4.55661	0.48542	9.38693	6.17728e-21	1.4628e-19
CD22	20.5111	4.55365	1.58314	2.87634	0.00402311	0.00931717
LINC01972	3.58374	4.55254	1.86984	2.43472	0.0149032	0.0297773
IL5RA	45.022	4.55074	1.14461	3.97581	7.01404e-05	0.000243118
SLC12A5	25.828	4.54952	0.920495	4.94248	7.71366e-07	3.78383e-06
WNT2B	57.8513	4.54235	0.936896	4.8483	1.24526e-06	5.92647e-06
IER3-AS1	21.4696	4.54155	1.22179	3.71714	0.000201493	0.000631717
IRGM	9.35951	4.54139	1.4731	3.08287	0.00205012	0.0051168
LIPA	3575.3	4.54021	0.299801	15.1441	8.28641e-52	1.38584e-49
LOC729296	5.15854	4.54003	1.90702	2.38069	0.0172802	0.0339779
NAPSB	11.0496	4.53452	1.96165	2.31158	0.0208007	0.0399892
SELENOP	1689.59	4.53445	1.19357	3.79907	0.00014524	0.000468809
PNPLA7	67.4795	4.53239	1.18288	3.83167	0.000127279	0.000415914
ASAH1	12023.8	4.53136	0.248605	18.2272	3.14045e-74	1.31819e-71
MPIG6B	188.963	4.53113	1.12527	4.02671	5.65629e-05	0.000200371
LOC112268030	9.3352	4.52823	1.35184	3.34968	0.000809046	0.00222727
HMOX1	1614.87	4.52435	0.61211	7.3914	1.45292e-13	1.67308e-12
LOC107985242	7.19576	4.51875	1.84588	2.44802	0.0143643	0.0288324
SERPINB10	148.016	4.51116	1.54718	2.91572	0.00354864	0.00833416
HMGA2-AS1	12.2838	4.51108	1.46751	3.07397	0.00211234	0.00525189
AGPAT4-IT1	39.5646	4.50828	0.856595	5.26302	1.41709e-07	7.77437e-07
STAC3	109.471	4.50713	0.688317	6.54805	5.82931e-11	5.01761e-10
EOLA1-DT	32.7787	4.50483	1.03141	4.36763	1.25603e-05	5.04275e-05
CD226	537.764	4.50463	0.627192	7.18222	6.85875e-13	7.34127e-12
CREG1	5485.56	4.50143	0.369495	12.1826	3.84584e-34	2.43574e-32
CPEB4	49.5148	4.5012	0.807923	5.57132	2.52815e-08	1.53969e-07
LINC01608	3.07295	4.49286	1.99918	2.24735	0.0246175	0.0464223
ADAP1	620.978	4.49216	0.343097	13.093	3.6119e-39	2.98533e-37
LOC105378560	14.5712	4.49112	1.16715	3.84793	0.00011912	0.000391765
SIGLEC8	22.7813	4.48771	0.940763	4.77029	1.8396e-06	8.53128e-06
MUC20	33.0258	4.48645	0.688496	6.51631	7.20575e-11	6.14801e-10
TOR4A	703.485	4.48445	0.502091	8.93155	4.20086e-19	8.49176e-18
ACP3	1004.8	4.47983	0.54363	8.24058	1.71374e-16	2.67195e-15
MICAL2	1265.43	4.47958	0.50024	8.95486	3.40163e-19	6.94172e-18
LOC102723464	4.62516	4.47854	2.01713	2.22025	0.0264018	0.0494085
PLXNA2	294.017	4.47785	0.610244	7.3378	2.17129e-13	2.44378e-12
RAB32	666.348	4.47769	0.291735	15.3485	3.62601e-53	6.20976e-51
NEXMIF	180.739	4.47734	0.819714	5.46208	4.706e-08	2.76686e-07
GRAPL	79.4332	4.46755	0.942182	4.74171	2.11922e-06	9.7206e-06
ADCY4	51.4821	4.46116	0.940063	4.7456	2.07893e-06	9.55379e-06
POTEM	4.59619	4.45391	1.76244	2.52713	0.0115	0.0236894
LOC105376361	3.20334	4.45096	1.92308	2.3145	0.0206405	0.039724
SIGLEC10	598.971	4.44928	0.511485	8.69875	3.35551e-18	6.2462e-17
ZNF503-AS2	17.7916	4.44921	1.30574	3.40742	0.000655812	0.00184456
OLAH	18.76	4.44757	1.12237	3.96267	7.41175e-05	0.000255826
RAB27B	1025.25	4.44507	0.702711	6.3256	2.52253e-10	1.99703e-09
TBX20	112.141	4.4447	0.693983	6.40462	1.50746e-10	1.23028e-09
CCDC18-AS1	177.602	4.44387	0.740602	6.00035	1.9689e-09	1.3892e-08
DMXL2	2282.95	4.44356	0.686304	6.47462	9.50533e-11	7.97338e-10
ANTXR2	2008.59	4.4415	0.425223	10.4451	1.54265e-25	5.36967e-24
AP1G2-AS1	40.3535	4.43334	0.858071	5.16663	2.3835e-07	1.2614e-06
SHE	230.178	4.43028	0.807548	5.48609	4.10931e-08	2.43207e-07
ZC3H12A-DT	24.4787	4.42718	1.24721	3.54966	0.000385731	0.00114099
NRROS	662.054	4.42677	0.538852	8.2152	2.11808e-16	3.27377e-15
ARHGAP20	55.1733	4.42532	0.743268	5.95387	2.61868e-09	1.82303e-08
MKNK1	2230.9	4.42376	0.391859	11.2891	1.48476e-29	6.9398e-28
LOC100507006	52.9128	4.42256	0.978943	4.51769	6.25191e-06	2.64443e-05
PARP9	896.454	4.42076	0.641449	6.89184	5.50768e-12	5.35193e-11
GSDMA	27.1215	4.41517	0.926453	4.76567	1.88228e-06	8.71597e-06
LOC105369468	10.082	4.415	1.21533	3.63275	0.000280413	0.000854006
FAM133DP	38.1359	4.41261	1.59619	2.76446	0.00570169	0.0127221
LOC100130207	15.8916	4.41024	1.32386	3.33136	0.000864242	0.0023604
CFLAR	3535.86	4.40225	0.636443	6.91697	4.61417e-12	4.53515e-11
DNM1P46	167.262	4.40182	0.463865	9.48944	2.3228e-21	5.76179e-20
CXCR2	51.5192	4.39813	0.969671	4.53569	5.74156e-06	2.44791e-05
SNED1-AS1	9.68088	4.3954	1.45748	3.01575	0.00256344	0.00624295
NFKB2	2062.85	4.3953	0.774734	5.67331	1.40066e-08	8.81882e-08
FAM228B	49.0161	4.39374	0.845219	5.19835	2.01068e-07	1.07714e-06
RIPOR1	1592.77	4.38553	0.579761	7.56437	3.8976e-14	4.75689e-13
SAT1	5706.84	4.37917	0.497587	8.80081	1.35827e-18	2.62897e-17
BMP6	178.404	4.37863	0.510234	8.58161	9.35556e-18	1.66341e-16
RASA4B	474.439	4.3785	0.699498	6.25949	3.86239e-10	2.99899e-09
MAPK13	803.648	4.37734	0.505716	8.65573	4.89748e-18	8.92259e-17
HLA-DQB1	183.549	4.37671	1.47	2.97736	0.00290744	0.00698694
HPCAL1	642.268	4.37631	0.502715	8.70535	3.16587e-18	5.92928e-17
LOC105374181	23.4579	4.37583	0.978501	4.47198	7.74996e-06	3.22958e-05
SFXN3	744.879	4.37244	0.85103	5.13782	2.77944e-07	1.45547e-06
TNFAIP6	514.303	4.37112	1.60857	2.71739	0.00657997	0.0144395
CD209	42.7769	4.36881	0.752881	5.80279	6.52205e-09	4.27881e-08
TPP1	2110.08	4.36575	0.371684	11.7459	7.41471e-32	4.12277e-30
LINC01588	62.0684	4.36221	0.637664	6.84091	7.86893e-12	7.50335e-11
LTC4S	20.5615	4.36033	1.08289	4.02656	5.65983e-05	0.00020043
G6PC1	14.361	4.35899	1.10488	3.94523	7.97227e-05	0.000273322
PTK2B	1544.64	4.35849	0.389399	11.1929	4.41977e-29	1.99608e-27
ELF4	1718.83	4.35812	0.578485	7.53369	4.93273e-14	5.94232e-13
RFPL4A	7.98939	4.35475	1.59535	2.72965	0.00634014	0.0139748
NT5E	80.446	4.35453	1.31832	3.30308	0.000956285	0.00258409
STYXL2	104.843	4.34978	0.796445	5.46149	4.72147e-08	2.77443e-07
CACTIN-AS1	10.6068	4.34761	1.37439	3.1633	0.00155993	0.00401172
TMOD4	5.20556	4.34634	1.84008	2.36204	0.0181746	0.0354984
PADI2	312.358	4.34543	1.94763	2.23114	0.025672	0.048207
LAT	123.561	4.34218	0.904285	4.80178	1.57261e-06	7.38265e-06
ANP32A-IT1	231.839	4.34115	0.76214	5.696	1.22651e-08	7.7911e-08
STAT5A	2536.25	4.34038	0.704729	6.15894	7.32323e-10	5.44902e-09
SLC1A4	885.691	4.34037	0.698203	6.21648	5.08422e-10	3.88568e-09
IFI35	405.118	4.3391	0.448012	9.68524	3.48385e-22	9.38098e-21
HLA-DPA1	461.294	4.33749	0.790231	5.48889	4.04466e-08	2.39646e-07
LINC01910	7.82431	4.33531	1.19562	3.62598	0.000287867	0.00087422
LOC107987081	499.507	4.33197	0.735382	5.89078	3.84377e-09	2.61135e-08
LRG1	114.65	4.33181	0.64223	6.74496	1.53073e-11	1.40878e-10
LOC101927605	5.24596	4.32482	1.70263	2.54009	0.0110825	0.0229265
LINC01975	4.3363	4.32051	1.78474	2.42081	0.0154861	0.0308382
EMILIN2	1264.3	4.3177	0.401564	10.7522	5.78549e-27	2.23153e-25
FTL	29222.5	4.31482	0.332851	12.9632	1.97744e-38	1.56203e-36
GADD45B	1678.57	4.31473	0.65916	6.5458	5.9177e-11	5.08756e-10
LOC107986707	69.0276	4.30655	0.793839	5.42496	5.79662e-08	3.36922e-07
CEACAM1	71.0612	4.30644	1.05101	4.09742	4.17787e-05	0.000152015
GMPR	181.235	4.30503	0.835456	5.1529	2.56482e-07	1.35068e-06
LOC107986426	13.4653	4.3047	1.22023	3.52777	0.000419072	0.00122935
CCDC191	31.0305	4.30435	1.06243	4.0514	5.09111e-05	0.00018221
ELOVL3	22.3048	4.30382	1.2031	3.57728	0.000347188	0.00103802
LMNA	6558.5	4.3002	0.547716	7.85116	4.12199e-15	5.52532e-14
GLUD1P3	90.349	4.29826	0.59978	7.16639	7.70002e-13	8.20071e-12
MR1	178.579	4.2971	0.45084	9.53132	1.55298e-21	3.92035e-20
ATG16L2	313.54	4.29689	0.8899	4.82851	1.37557e-06	6.50758e-06
CTSH	877.928	4.29406	0.618109	6.94709	3.72901e-12	3.70427e-11
ANKRD18DP	52.572	4.29337	0.909698	4.71955	2.36363e-06	1.07381e-05
PNRC1	7535.51	4.28639	0.693861	6.17759	6.50872e-10	4.88029e-09
IER5	1659.41	4.28312	0.504648	8.48735	2.11396e-17	3.6145e-16
CSGALNACT2	3143.33	4.26863	0.357616	11.9363	7.65099e-33	4.49958e-31
CDK19	486.873	4.26568	0.557509	7.65133	1.98915e-14	2.50923e-13
DDIT3	629.373	4.26486	0.292277	14.5918	3.16499e-48	4.37115e-46
BMX	55.1667	4.257	0.942105	4.5186	6.22491e-06	2.63457e-05
APOL4	247.825	4.25548	0.685836	6.20481	5.47627e-10	4.15563e-09
LINC00330	7.63084	4.25142	1.7585	2.41765	0.0156212	0.0310523
TGM3	21.2467	4.24977	1.41326	3.00707	0.00263782	0.0064037
GPRACR	7.28306	4.24855	1.65672	2.56444	0.0103342	0.0215598
TPRG1	25.8839	4.24545	0.967431	4.38837	1.14201e-05	4.62253e-05
ADPRHL1	142.964	4.24338	0.783958	5.41276	6.20597e-08	3.58669e-07
LOC100289473	12.0722	4.24313	1.42588	2.97579	0.00292236	0.00701963
LHX2	36.4368	4.24147	1.00691	4.21234	2.52736e-05	9.57748e-05
RAB37	384.59	4.24037	0.84362	5.0264	4.99779e-07	2.52628e-06
SECTM1	70.6147	4.2367	0.88564	4.78378	1.72033e-06	8.01985e-06
LTBR	1223.92	4.2356	0.192422	22.0121	2.20637e-107	2.48588e-104
P2RX6	4.20459	4.23301	1.89849	2.22966	0.0257697	0.0483651
LINC01410	24.8853	4.2248	0.912866	4.62806	3.69109e-06	1.62549e-05
LINC01725	6.4104	4.22304	1.30615	3.23321	0.00122409	0.00323107
MEGF9	1123.57	4.22265	0.568778	7.42408	1.13568e-13	1.32415e-12
IFNGR2	7013.41	4.2214	0.455925	9.25897	2.06405e-20	4.70554e-19
ARL11	140.059	4.21806	0.523352	8.0597	7.64808e-16	1.12139e-14
INSYN2A	47.2406	4.21364	1.61239	2.6133	0.00896738	0.019029
PLIN2	4282.14	4.21286	0.495082	8.50941	1.74818e-17	3.01315e-16
MOB3A	1936.49	4.21271	0.400016	10.5314	6.19372e-26	2.19882e-24
NOD1	180.197	4.21128	1.03301	4.0767	4.56786e-05	0.000165065
RTN1	105.835	4.21032	0.486459	8.65505	4.92703e-18	8.96878e-17
LOC653513	40.159	4.20497	1.29446	3.24843	0.00116042	0.00307745
BLVRB	632.957	4.1958	0.312626	13.4211	4.5466e-41	4.25018e-39
L3MBTL2-AS1	26.7357	4.19548	0.798177	5.25633	1.46957e-07	8.04171e-07
NFAM1	517.712	4.19391	0.700327	5.98851	2.11777e-09	1.48884e-08
ITPRIPL2	1148.38	4.19285	0.284971	14.7132	5.30009e-49	7.66615e-47
LINC01617	11.3088	4.18588	1.24039	3.37464	0.00073913	0.00205488
LOC100129066	7.80163	4.18478	1.86604	2.24261	0.0249223	0.0469351
LOC105374340	13.5445	4.18463	0.982679	4.25839	2.05906e-05	7.92346e-05
MGST2	400.487	4.18253	0.24185	17.2939	5.23328e-67	1.83654e-64
IFNAR2	2311.15	4.18014	0.439271	9.51609	1.79823e-21	4.50758e-20
ASCL2	23.9528	4.17416	1.0431	4.00167	6.28963e-05	0.000219968
CFAP58-DT	26.6118	4.17382	0.916132	4.55592	5.2158e-06	2.24341e-05
POPDC2	12.9367	4.1731	1.05177	3.96771	7.25676e-05	0.000250881
NNAT	5.13643	4.17247	1.68917	2.47012	0.0135066	0.0273311
LOC105375924	20.3717	4.1709	1.2337	3.38081	0.000722718	0.00201475
LOC105371123	53.1387	4.17046	1.02823	4.05595	4.99307e-05	0.00017907
FRMD4B	1609.41	4.17043	0.385505	10.8181	2.82602e-27	1.12447e-25
LOC107986363	92.3452	4.16671	0.748666	5.56551	2.61391e-08	1.5883e-07
LOC102725180	30.0627	4.16642	1.05569	3.94662	7.9262e-05	0.000271873
S100A1	32.5317	4.16619	1.31591	3.16601	0.00154547	0.00397785
RGS10	2956.11	4.16489	0.175398	23.7454	1.22549e-124	2.62341e-121
ZFPM2	81.4768	4.1611	1.83219	2.2711	0.0231408	0.0439864
CLEC3B	8.91201	4.16089	1.11429	3.73412	0.000188371	0.000593708
TEX35	8.2153	4.16066	1.36599	3.0459	0.00231984	0.00571548
TARM1	11.0349	4.1594	1.32516	3.13878	0.00169652	0.00432557
MALAT1	139126	4.15875	0.621726	6.68903	2.24653e-11	2.02832e-10
DISC1	747.841	4.15788	0.418748	9.92931	3.10398e-23	9.06506e-22
PF4	712.691	4.15414	1.4007	2.96575	0.00301943	0.00722281
PPP1R9B	2457.29	4.15229	0.420308	9.87916	5.12623e-23	1.47496e-21
PLAUR	720.68	4.14855	0.347834	11.9268	8.57907e-33	5.03156e-31
HLA-E	8493.56	4.14719	0.394937	10.5009	8.55823e-26	2.99846e-24
HERC3	300.628	4.14685	0.709034	5.84859	4.95751e-09	3.30918e-08
LIPC	16.1406	4.14613	1.2729	3.25723	0.00112506	0.00299369
CXCR2P1	23.5437	4.14362	1.54774	2.67721	0.00742391	0.0160903
NCEH1	862.032	4.14315	0.463472	8.93939	3.91331e-19	7.9405e-18
ADHFE1	18.7592	4.1431	1.1788	3.51466	0.00044031	0.00128643
SPNS2	96.5329	4.14023	1.00573	4.11664	3.84441e-05	0.000140944
FCAR	135.638	4.13711	0.56991	7.25924	3.89284e-13	4.28013e-12
GEM	340.219	4.13643	1.1689	3.53873	0.00040205	0.00118395
LOC107985541	5.18132	4.13474	1.79642	2.30165	0.021355	0.0409555
LOC107985193	643.278	4.12831	0.763907	5.40421	6.50953e-08	3.74999e-07
CREM	1181.76	4.12434	0.443765	9.29397	1.48638e-20	3.4429e-19
TAPBPL	60.6931	4.12213	0.788942	5.22489	1.7426e-07	9.43683e-07
MATN1	3.70734	4.12068	1.83539	2.24513	0.0247601	0.0466707
LOC112268210	22.3671	4.11833	0.948273	4.34298	1.40561e-05	5.58876e-05
LOC101929004	6.15841	4.11747	1.65901	2.48189	0.0130687	0.0265529
HLA-H	124.075	4.11545	0.659147	6.24359	4.27635e-10	3.29887e-09
LOC105369325	302.029	4.10944	0.632798	6.49407	8.35485e-11	7.04975e-10
SELL	25.1303	4.10888	1.2109	3.39325	0.000690682	0.00193425
LOC100506551	6.38987	4.10867	1.76658	2.32577	0.0200307	0.0387281
SLC25A45	35.7882	4.1062	0.780964	5.25786	1.45744e-07	7.98553e-07
ATP2B1-AS1	54.7187	4.10615	0.884968	4.63988	3.48607e-06	1.54218e-05
JUN	3887.62	4.10508	0.448114	9.1608	5.15154e-20	1.13573e-18
IGFLR1	102.223	4.09998	0.383288	10.6969	1.05278e-26	3.96775e-25
ARG1	81.4445	4.09988	1.20997	3.38842	0.000702956	0.00196554
TMBIM1	1573.22	4.09614	0.475745	8.60995	7.30903e-18	1.31262e-16
PPM1M	499.194	4.09352	0.351626	11.6417	2.52989e-31	1.33393e-29
ELL2	732.893	4.09287	0.780402	5.24457	1.56649e-07	8.54382e-07
FAM153A	26.7008	4.09264	0.993746	4.1184	3.81515e-05	0.000139919
LINC01637	10.3698	4.09255	1.38633	2.95208	0.00315642	0.00750855
ZNF800	2277.42	4.09209	0.262294	15.6012	7.14561e-55	1.28543e-52
EPAS1	1266.1	4.09044	0.366795	11.1518	7.01505e-29	3.10271e-27
NBPF20	128.877	4.08977	0.520674	7.85477	4.0052e-15	5.37214e-14
LRRC43	8.69294	4.08864	1.53499	2.66363	0.00773023	0.0166765
B4GALT1	5707.52	4.08723	0.477524	8.55921	1.13639e-17	2.00551e-16
TFAP2E-AS1	21.289	4.08611	1.26915	3.21956	0.00128387	0.00336977
CARD8-AS1	146.653	4.08282	0.452053	9.03174	1.68966e-19	3.56009e-18
ZFYVE28	46.0056	4.08175	1.02493	3.98246	6.82046e-05	0.000236984
EREG	28.1414	4.07927	1.10182	3.7023	0.000213658	0.00066673
FRRS1	577.194	4.07561	0.476305	8.55671	1.16129e-17	2.04608e-16
LGMN	8784.4	4.07539	0.48049	8.48174	2.21847e-17	3.78111e-16
CCDC9B	84.6504	4.07401	1.00805	4.04147	5.31164e-05	0.000189258
MICOS10P1	16.9371	4.06902	1.11416	3.6521	0.00026011	0.000798249
RAB3IL1	1001.32	4.06882	0.450461	9.03257	1.67689e-19	3.53668e-18
COL6A4P2	14.945	4.06801	0.981018	4.14672	3.37267e-05	0.000124868
SLC43A3	5655.39	4.06544	0.359232	11.317	1.08092e-29	5.10801e-28
IGF1	580.738	4.06476	0.494196	8.225	1.95193e-16	3.02571e-15
ADGRL1-AS1	65.136	4.06456	0.824257	4.93118	8.1733e-07	3.99739e-06
TNFRSF11A	561.885	4.06083	0.556144	7.30177	2.84005e-13	3.15828e-12
CSRNP1	2081.22	4.0607	0.488133	8.31883	8.88346e-17	1.41705e-15
SEMA6A-AS1	14.3962	4.05976	1.15597	3.512	0.000444749	0.00129799
AHR	4787.29	4.05625	0.296026	13.7024	9.82678e-43	1.00172e-40
CREB5	371.2	4.05231	0.524397	7.72756	1.09627e-14	1.41629e-13
TNFRSF9	383.93	4.04997	0.82372	4.91669	8.80219e-07	4.28441e-06
SLC41A2	509.583	4.0494	0.562643	7.19709	6.15092e-13	6.62671e-12
NCR3LG1	1389.54	4.0484	0.397894	10.1746	2.57524e-24	8.17925e-23
FLNC	5463.65	4.04601	0.612549	6.6052	3.96981e-11	3.48715e-10
PAXBP1-AS1	93.3258	4.04313	0.651427	6.20657	5.41523e-10	4.11369e-09
PMFBP1	78.0025	4.03223	0.676731	5.9584	2.54725e-09	1.77561e-08
BIN3-IT1	12.7185	4.03211	1.21013	3.33197	0.000862326	0.00235607
CD82	808.457	4.03069	0.457459	8.81104	1.23985e-18	2.41725e-17
GPRIN3	1157.51	4.02615	0.540142	7.45387	9.06383e-14	1.06493e-12
TBC1D10A	472.859	4.02411	0.633684	6.35034	2.14838e-10	1.7167e-09
CD5	9.70163	4.02282	1.23135	3.267	0.00108695	0.00290202
LOC112268009	178.834	4.02158	0.936901	4.29243	1.76726e-05	6.89606e-05
LOC100652768	4.55906	4.0215	1.6441	2.44601	0.0144447	0.0289638
CTSD	9461.5	4.0213	0.341965	11.7594	6.31916e-32	3.5505e-30
LOC105369161	167.027	4.01623	0.725421	5.53641	3.08737e-08	1.85806e-07
LOC105370346	7.99872	4.01522	1.63343	2.45816	0.0139652	0.0281367
SCARNA28	83.0914	4.01497	0.650378	6.17328	6.68871e-10	5.00123e-09
LOC643201	10.1986	4.01363	1.3648	2.94081	0.00327355	0.00775788
ST3GAL6	691.836	4.01035	0.496913	8.07054	6.99888e-16	1.02972e-14
NRIP3	754.156	4.00981	0.898906	4.46077	8.16662e-06	3.39198e-05
SKAP2	1868.32	4.00802	0.231981	17.2773	6.96819e-67	2.36775e-64
SMG7-AS1	11.0845	4.00065	1.21173	3.30161	0.000961326	0.00259641
PATL2	36.315	3.99822	0.860834	4.6446	3.40744e-06	1.51083e-05
SIL1	690.551	3.9969	0.238198	16.7798	3.43202e-63	9.79591e-61
ABCA1	3978.07	3.99395	0.85063	4.69528	2.6624e-06	1.19962e-05
BCL10-AS1	29.746	3.99394	0.804597	4.9639	6.90909e-07	3.41577e-06
DUSP4	1428.3	3.99377	0.713637	5.59636	2.18902e-08	1.34347e-07
LINC02073	15.9063	3.99072	1.09239	3.6532	0.000258997	0.00079523
ALOX12-AS1	7.86683	3.99009	1.35065	2.95419	0.00313488	0.00746396
TMEM86A	111.595	3.98912	0.600056	6.6479	2.97301e-11	2.65291e-10
LOC105374968	9.99077	3.98576	1.08721	3.66604	0.000246333	0.000759289
SCML1	543.76	3.98349	0.41991	9.48654	2.38823e-21	5.90356e-20
FOXD2-AS1	36.3908	3.98217	0.845385	4.71048	2.47138e-06	1.11897e-05
PLCG2	2294.6	3.97651	0.347688	11.437	2.73178e-30	1.3171e-28
LOC102724608	5.92754	3.97481	1.73307	2.29351	0.0218188	0.0417366
CCDC85A	61.2549	3.97233	1.30243	3.04995	0.00228883	0.00564676
EGR4	7.91225	3.97187	1.40522	2.8265	0.00470592	0.0107227
SERPINE1	1957.01	3.97065	0.737578	5.38337	7.31055e-08	4.17659e-07
ATP10A	746.492	3.96844	0.477647	8.30831	9.70755e-17	1.54276e-15
NPTN-IT1	114.15	3.96786	0.729934	5.43592	5.45135e-08	3.18062e-07
DUSP10	646.451	3.96681	0.604113	6.56634	5.15678e-11	4.47108e-10
SMIM31	48.4861	3.96592	0.715443	5.5433	2.96824e-08	1.7909e-07
LINC01852	25.7533	3.96283	0.766313	5.17129	2.32486e-07	1.23276e-06
EOLA2-DT	51.2786	3.96259	0.728078	5.44253	5.25289e-08	3.07321e-07
DENND1C	296.822	3.96086	0.45118	8.77889	1.6509e-18	3.17812e-17
LINC01504	5.97646	3.95698	1.38159	2.86408	0.00418218	0.0096443
ABL2	8292.72	3.95259	0.462382	8.54832	1.24894e-17	2.19507e-16
STK10	4047.62	3.95161	0.393001	10.055	8.73432e-24	2.66347e-22
LOC100129617	26.0444	3.95041	0.897517	4.40149	1.07509e-05	4.37537e-05
MAP1LC3C	37.2928	3.94831	0.832331	4.74367	2.09877e-06	9.63506e-06
SYK	4697.74	3.94821	0.244279	16.1627	9.2441e-59	2.07436e-56
DEF6	1186.97	3.94106	0.213284	18.478	3.10431e-76	1.51032e-73
TESC	806.111	3.93652	0.449704	8.75357	2.06708e-18	3.94034e-17
SNCG	85.2728	3.93609	0.833614	4.72172	2.3386e-06	1.06312e-05
TMEM62	127.466	3.93583	0.602577	6.53166	6.50465e-11	5.57203e-10
E2F3-IT1	6.50852	3.93543	1.36866	2.87539	0.00403532	0.00934185
S100A11	3896.78	3.93137	0.345901	11.3656	6.20432e-30	2.94777e-28
SGMS2	269.532	3.92952	1.22686	3.20291	0.00136047	0.00354734
PIK3IP1	112.359	3.92829	0.877494	4.47671	7.58009e-06	3.16557e-05
LINC00410	5.26323	3.92278	1.61848	2.42374	0.0153615	0.0306073
LOC107985184	45.2559	3.9154	0.710035	5.51438	3.50006e-08	2.0894e-07
SP110	741.092	3.91259	0.379829	10.3009	6.97813e-25	2.32318e-23
TFAP2A	69.4799	3.90733	1.27714	3.05944	0.00221748	0.00548339
LINC02766	22.0281	3.89942	0.887461	4.39391	1.11332e-05	4.51722e-05
CCDC159	84.4662	3.89272	0.661639	5.88346	4.01776e-09	2.72178e-08
GCOM1	465.899	3.88808	0.575043	6.76138	1.36683e-11	1.26338e-10
CFAP45	38.1077	3.88461	0.880804	4.4103	1.03228e-05	4.21478e-05
TRIM34	246.322	3.88277	0.444975	8.72581	2.64274e-18	4.99764e-17
LOC100129034	2176.51	3.88273	0.338771	11.4612	2.06596e-30	1.00973e-28
LOC124900254	5.65547	3.88148	1.34229	2.8917	0.00383169	0.00892256
LOC105371512	11.2859	3.88137	1.52603	2.54345	0.0109765	0.0227423
C5AR2	303.648	3.87907	0.508302	7.63143	2.32159e-14	2.89786e-13
CYP1B1-AS1	6.17686	3.87883	1.59674	2.42923	0.015131	0.0301788
LOC105371763	46.7645	3.87833	0.784876	4.94133	7.75899e-07	3.80519e-06
GLIPR2	761.39	3.87568	0.45587	8.50172	1.86805e-17	3.20942e-16
GLRX	1980.36	3.87244	0.23863	16.2278	3.20682e-59	7.38154e-57
TYRO3P	12.0036	3.8719	1.08999	3.55223	0.000381979	0.00113052
IFIT3	4236.28	3.86442	0.97627	3.95835	7.54688e-05	0.000260029
SH2D3C	166.695	3.86379	0.666258	5.79924	6.66154e-09	4.36764e-08
NUGGC	38.7661	3.85596	0.718169	5.36916	7.91047e-08	4.487e-07
TIMP1	713.505	3.8535	0.296304	13.0052	1.14258e-38	9.16079e-37
LINC00243	31.0127	3.85229	0.975517	3.94897	7.84884e-05	0.000269609
LOC105373311	46.5804	3.85161	0.946735	4.06831	4.73558e-05	0.000170607
LOC107984256	5.32154	3.84683	1.66285	2.3134	0.0207009	0.0398296
GARS1-DT	151.602	3.84539	0.564209	6.81555	9.39056e-12	8.86739e-11
TNIP1	6854.76	3.84492	0.520199	7.39124	1.45462e-13	1.67338e-12
SH3PXD2A	2479.72	3.84479	0.208737	18.4193	9.20279e-76	4.2827e-73
SRPX2	51.2514	3.84401	1.28547	2.99035	0.00278653	0.00673114
ATP1B1	7816.78	3.84378	0.716251	5.36654	8.0263e-08	4.54909e-07
YAF2	483.472	3.8415	0.439679	8.73704	2.39304e-18	4.54551e-17
LINC02145	5.15655	3.83994	1.4779	2.59825	0.00937015	0.0197664
LOC105370542	13.4125	3.83498	1.54043	2.48955	0.0127905	0.0260396
IL6ST	4531.54	3.83359	0.535319	7.16131	7.99088e-13	8.50203e-12
RNASE4	117.683	3.83333	0.871272	4.39969	1.08407e-05	4.41023e-05
PPP1R18	5075.22	3.83302	0.401634	9.54357	1.38005e-21	3.51533e-20
KANK4	68.0994	3.82738	1.25874	3.04063	0.0023608	0.00580159
GASAL1	44.2978	3.82318	0.80725	4.73605	2.17925e-06	9.97249e-06
CYP4F8	7.94178	3.82235	1.49133	2.56304	0.0103759	0.0216319
LIX1L	243.251	3.82189	0.482816	7.91584	2.45587e-15	3.39617e-14
PDE4A	1074.64	3.8201	0.336088	11.3664	6.14894e-30	2.93163e-28
LPCAT2	1357.92	3.81785	0.689753	5.5351	3.11052e-08	1.87095e-07
TRPV4	91.7452	3.81733	0.656632	5.81349	6.11836e-09	4.03251e-08
SDSL	41.5068	3.81516	0.942761	4.04679	5.19249e-05	0.000185476
LOC107984713	21.6839	3.81265	1.05967	3.59794	0.000320748	0.000965717
LOC107986457	48.3844	3.81237	0.745025	5.11711	3.10258e-07	1.61638e-06
IL13RA1	2216.28	3.81116	0.416961	9.14034	6.2256e-20	1.35853e-18
SLFN5	854.246	3.80857	0.69392	5.4885	4.05372e-08	2.40116e-07
STX5-DT	8.35334	3.80618	1.58877	2.39567	0.0165901	0.0327472
SAMD9L	197.086	3.80597	0.710414	5.3574	8.44269e-08	4.77497e-07
NBPF14	1607.75	3.80463	0.646422	5.88567	3.9645e-09	2.68825e-08
LOC107987003	6.79175	3.80338	1.41738	2.68339	0.00728796	0.0158437
SCARNA9	206.077	3.79699	0.624191	6.08306	1.17912e-09	8.57677e-09
FTH1	43662.6	3.79559	0.498248	7.61786	2.5791e-14	3.20434e-13
PLD6	6.27173	3.79188	1.67434	2.26471	0.0235307	0.0446442
SLC22A18	61.8834	3.7858	0.579164	6.53666	6.29098e-11	5.39547e-10
DENND4A	2887.45	3.78316	0.417264	9.06661	1.22783e-19	2.61274e-18
ARHGEF6	2497.61	3.77977	0.386796	9.772	1.48485e-22	4.13883e-21
NBPF19	2231.92	3.77885	0.636313	5.93866	2.87353e-09	1.98687e-08
OR7E37P	4.28443	3.77668	1.53264	2.46416	0.0137334	0.0277297
IFNAR1	2681.04	3.77135	0.225643	16.7138	1.04004e-62	2.85438e-60
OVGP1	13.8798	3.77095	1.4172	2.66085	0.00779435	0.0168013
ANKRD33B	1266.15	3.77086	0.754477	4.99797	5.79368e-07	2.90322e-06
GPR137B	411.772	3.76952	0.629946	5.98388	2.17877e-09	1.52871e-08
FBRS	1897.17	3.76832	0.238663	15.7893	3.68535e-56	7.30484e-54
RNASEL	118.958	3.76808	0.699132	5.38966	7.05928e-08	4.04167e-07
GALC	2496.37	3.76692	0.318318	11.8338	2.60938e-32	1.47775e-30
EHD1	7958.48	3.76572	0.530588	7.09726	1.27252e-12	1.32173e-11
MGAT4A	1402.78	3.76024	0.34385	10.9357	7.77891e-28	3.22099e-26
ZNF25	134.93	3.75974	0.608392	6.1798	6.41829e-10	4.81585e-09
SLC30A4	100.282	3.75831	0.507057	7.41202	1.24391e-13	1.44641e-12
GIPC3	244.127	3.75772	0.367199	10.2335	1.40408e-24	4.56102e-23
ATP6V0D1-DT	8.80226	3.75755	1.30362	2.88239	0.00394668	0.00915942
LOC145474	8.13811	3.75705	1.59396	2.35705	0.0184208	0.0359335
IRF4	848.82	3.75481	0.547572	6.85719	7.02288e-12	6.73863e-11
ZNF236-DT	17.2689	3.75248	0.981213	3.82433	0.000131128	0.000427383
LOC102725228	16.7925	3.7505	1.10819	3.38435	0.000713476	0.00199131
FTH1P3	19.3436	3.74936	0.820228	4.57112	4.8512e-06	2.09586e-05
NBPF10	441.595	3.74697	0.635579	5.89537	3.73853e-09	2.54389e-08
ENTPD1	1030.62	3.73837	0.562197	6.64957	2.93955e-11	2.62634e-10
HOXB9	57.0837	3.73833	1.28246	2.91498	0.00355717	0.0083496
LINC00877	33.7821	3.73694	1.17476	3.18103	0.00146751	0.00379638
ATP6AP1-DT	69.2844	3.73523	0.434398	8.59863	8.06707e-18	1.4415e-16
REL	11900.5	3.72867	0.589196	6.32841	2.477e-10	1.96608e-09
CC2D1B	113.552	3.72797	0.792766	4.70248	2.57015e-06	1.16148e-05
PBOV1	3.42795	3.72676	1.66573	2.23732	0.0252657	0.0475358
ATP6V1FNB	10.8029	3.72447	1.02242	3.64278	0.000269708	0.000825396
CD109	1559.57	3.7244	0.432782	8.60573	7.58352e-18	1.3585e-16
CTBS	361.136	3.72269	0.487011	7.64396	2.10637e-14	2.64154e-13
BMT2	708.057	3.72262	0.609557	6.10709	1.01467e-09	7.43363e-09
SGPP2	77.319	3.72199	1.46691	2.5373	0.011171	0.0230917
ASIC3	9.21382	3.72124	1.43274	2.59729	0.00939636	0.0198097
MELTF	267.093	3.71997	1.02887	3.61557	0.00029969	0.000907548
N4BP2L1	50.8957	3.71995	1.03637	3.58941	0.000331429	0.00099466
GATA2-AS1	21.1514	3.71813	1.28594	2.89136	0.00383574	0.00892906
LOC101929174	63.2293	3.71494	0.778489	4.77199	1.82412e-06	8.46499e-06
DGKA	325.696	3.71402	0.62552	5.9375	2.89403e-09	1.99976e-08
ANXA4	503.483	3.7127	0.689655	5.38342	7.30826e-08	4.1764e-07
LARS2-AS1	17.2592	3.70984	0.868546	4.27132	1.94317e-05	7.51265e-05
EDEM1	3490.88	3.70519	0.403792	9.17598	4.47476e-20	9.95751e-19
SH3TC2	173.45	3.7028	1.06373	3.48097	0.000499601	0.00144273
TPBGL	12.085	3.70242	1.20085	3.08316	0.00204812	0.00511301
CARD8	663.698	3.70085	0.355811	10.4012	2.44945e-25	8.37625e-24
OR7G2	7.00998	3.69865	1.17945	3.13593	0.00171311	0.00436527
STARD13	604.319	3.69713	0.49204	7.51388	5.73996e-14	6.87991e-13
SH3BGRL3	1163.45	3.69309	0.339726	10.8708	1.58815e-27	6.43892e-26
LOC107985012	16.2844	3.69291	0.864052	4.27395	1.92043e-05	7.43065e-05
CCDC125	31.5587	3.69143	0.739562	4.99137	5.99522e-07	2.99217e-06
LINC00578	5.7961	3.68863	1.40105	2.63276	0.00846949	0.0180981
ZC3H12D	162.731	3.68833	0.424311	8.6925	3.54546e-18	6.58263e-17
SEMA6B	212.636	3.68638	1.13903	3.23641	0.00121043	0.00319819
CHN2	194.295	3.68581	0.352893	10.4445	1.55203e-25	5.39357e-24
FHAD1	53.1734	3.68211	0.555113	6.63309	3.28733e-11	2.91636e-10
FMN1	2222.66	3.68157	0.346981	10.6103	2.6686e-26	9.69893e-25
IRF9	458.251	3.67737	0.415147	8.85799	8.14678e-19	1.60577e-17
SH3BP5-AS1	68.6447	3.67735	0.701712	5.24054	1.60104e-07	8.72099e-07
LOC107984273	6.28085	3.67647	1.50108	2.44922	0.0143167	0.0287583
LOC114224	125.251	3.67379	0.740739	4.95964	7.06254e-07	3.48654e-06
LOC101929698	15.874	3.67315	1.18236	3.10664	0.00189229	0.00477297
[truncated: 9,458 more rows]
