# Supplementary material for: RUNX1 interacts with lncRNA SMANTIS to regulate monocytic cell functions
Source: Commun Biol. 2024 Sep 13;7:1131. doi: 10.1038/s42003-024-06794-2 (PMC11399395; doi:10.1038/s42003-024-06794-2)
Supplement: Supplementary file 5 — Supplementary Data 3 [file 42003_2024_6794_MOESM5_ESM.xlsx]

## Sheet: Supplementary Data 3
Supplementary Data 3: Differentially expressed genes from iPSC-monocyte-macrophage differentiation (day 21 versus day 15)
Gene name	baseMean	log2FoldChange	lfcSE	stat	pvalue	padj
SLX1B-SULT1A4	27.2751	25.8539	7.21377	3.58397	0.000338417	0.00364195
LOC105370108	40.4535	9.89964	3.87383	2.55552	0.0106031	0.0471199
SNX15	27.9401	9.72654	3.02151	3.2191	0.00128595	0.00997404
TMEM214	109.115	9.63024	2.18254	4.41241	1.02228e-05	0.000227804
LOC105369519	21.358	9.05798	2.59761	3.48705	0.000488381	0.00479036
LOC105369228	51.5282	8.98979	2.88569	3.1153	0.00183756	0.0131354
RASAL1	24.2204	8.9332	2.56771	3.47905	0.000503191	0.00491149
AS3MT	110.391	8.67452	3.26373	2.65786	0.00786389	0.0379765
SEC22C	55.3278	8.58854	2.06169	4.16578	3.10284e-05	0.000552257
C1orf127	9.61473	8.5874	2.30458	3.72624	0.000194359	0.00235445
LOC105374027	10.5473	8.43809	1.93385	4.36337	1.28076e-05	0.000270795
ST6GALNAC2	10.4732	8.12228	3.04899	2.66392	0.00772351	0.0374151
LOC107987432	8.5413	7.94569	2.89238	2.74711	0.00601225	0.0311092
MMP12	211.434	7.72252	2.06479	3.7401	0.000183947	0.00226369
IL36RN	29.923	7.49472	2.72785	2.74749	0.0060054	0.0310827
MAGED4	450.468	7.48382	2.27667	3.28718	0.00101195	0.00831684
CD163L1	1736.09	7.34283	0.672291	10.9221	9.03805e-28	2.80285e-24
SHOX2	94.6715	7.27579	1.68745	4.31172	1.61991e-05	0.000329057
GLIS3	14.124	7.19557	2.05152	3.50744	0.000452442	0.00452369
ANXA2P2	6.96945	7.13067	2.15304	3.31191	0.000926626	0.00779463
MMP10	168.228	7.08542	1.53377	4.61962	3.84447e-06	0.00010208
CCL7	23.2845	7.00296	2.09491	3.34285	0.000829231	0.00715682
LOC105378969	9.87775	6.84586	2.51994	2.71668	0.00659409	0.0333958
KCNAB3	19.7694	6.84091	1.91316	3.57571	0.000349279	0.00372265
CCL13	241.81	6.78216	1.07917	6.28461	3.28682e-10	3.53526e-08
LOC107987003	6.79175	6.67962	1.82723	3.6556	0.000256578	0.00292713
SULT1C2	31.1312	6.60911	1.65867	3.98459	6.75981e-05	0.00103693
LOC105375264	9.18599	6.43481	2.45312	2.62311	0.00871303	0.0409713
FOLR2	533.421	6.42577	0.997357	6.4428	1.17292e-10	1.44533e-08
PVALB	5.9646	6.41015	2.41529	2.65399	0.00795452	0.0383048
CDS1	245.525	6.3552	1.51787	4.18691	2.82775e-05	0.000510339
RNASE1	1666.24	6.34721	0.73053	8.6885	3.67248e-18	2.77624e-15
PTCHD4	8.44033	6.28036	2.2237	2.82428	0.00473871	0.0261254
CH25H	7.76055	6.17728	1.6185	3.81666	0.00013527	0.00179911
PHLDB3	15.2075	6.15734	2.41308	2.55165	0.0107213	0.0474868
CTSF	41.4334	6.14756	1.71194	3.591	0.000329414	0.00358026
MMP19	777.486	6.14115	0.894269	6.86723	6.54586e-12	1.11742e-09
LOC101930496	11.2268	6.09143	2.10607	2.89232	0.00382405	0.0224461
SLC38A4	26.0558	5.99588	1.94649	3.08036	0.00206753	0.0142854
HISLA	6.11538	5.90508	2.30819	2.55831	0.0105182	0.0468884
ZFYVE28	46.0056	5.88465	1.12094	5.24975	1.52308e-07	6.68397e-06
GPNMB	4566.28	5.83288	2.23809	2.60618	0.00915575	0.0425265
LINC01733	5.6102	5.72491	1.9797	2.89181	0.0038303	0.0224539
ADAMTS8	112.253	5.6699	1.76046	3.22069	0.00127883	0.00994784
F13A1	15858.9	5.66001	1.37682	4.11092	3.94094e-05	0.00067398
HAS1	6.23882	5.63094	1.90821	2.95091	0.00316841	0.0196319
C2	348.228	5.60601	0.653628	8.57677	9.75764e-18	6.72446e-15
FAM20A	215.752	5.55097	0.910887	6.09402	1.1011e-09	9.99422e-08
LOC101928228	212.909	5.54567	0.731184	7.58451	3.33745e-14	1.08947e-11
LOC105376951	42.8934	5.5432	1.42348	3.89411	9.8558e-05	0.00139763
FCGR2C	552.737	5.5087	1.01203	5.44319	5.23345e-08	2.71806e-06
HBEGF	1910.86	5.49831	0.462405	11.8907	1.32312e-32	8.20641e-29
LOC100996660	5.94263	5.46812	1.8956	2.88464	0.00391867	0.0228215
TM4SF19	36.1867	5.37162	1.93079	2.78208	0.00540119	0.0287804
GATM	3978.9	5.36244	0.667176	8.03752	9.16761e-16	4.37389e-13
LOC105379227	23.6941	5.35974	1.59832	3.35337	0.000798348	0.00693828
SPTBN5	52.5362	5.34945	1.63094	3.27998	0.00103815	0.0084929
HSPA7	242.192	5.34594	1.21832	4.38796	1.14417e-05	0.000248119
FPR3	153.001	5.33263	1.09011	4.89181	9.99125e-07	3.35572e-05
PLEKHG5	578.452	5.32801	0.900278	5.91818	3.25528e-09	2.52379e-07
LOC105369583	12.4726	5.30314	2.04295	2.59583	0.00943631	0.0434607
TMEM26	91.5435	5.2923	0.732071	7.22921	4.85796e-13	1.25545e-10
SELENOP	1689.59	5.26909	1.19469	4.41041	1.03175e-05	0.000229365
SHC3	371.728	5.25696	1.43142	3.67255	0.000240145	0.00276338
TMEM178A	39.6647	5.22485	1.79218	2.91537	0.00355272	0.0212905
PDCD1	22.3945	5.22132	0.76296	6.8435	7.72791e-12	1.28387e-09
SRSF12	55.7595	5.21263	1.63118	3.19561	0.00139535	0.0106363
NPAS1	12.1555	5.21032	1.78243	2.92316	0.003465	0.0209464
ELAVL3	12.5709	5.20754	1.97126	2.64173	0.00824833	0.0393429
CD163	4298.15	5.20461	0.446415	11.6587	2.07222e-31	9.63946e-28
PDCD1LG2	17.638	5.15488	1.34511	3.83232	0.000126941	0.00171408
HIF1A-AS2	19.6684	5.15471	1.7136	3.00812	0.00262869	0.0170935
CAMSAP3	101.281	5.14427	1.92634	2.67049	0.00757406	0.0368832
LOC101927414	117.102	5.13864	0.926704	5.54507	2.93844e-08	1.65683e-06
KLK7	6.51471	5.09802	1.93827	2.63019	0.00853366	0.0403522
ABCA1	3978.07	5.08102	0.851354	5.96816	2.39949e-09	1.94967e-07
AREG	42.6345	5.07417	1.61227	3.14721	0.00164837	0.0120563
FCGR3A	1409.97	5.06558	0.809437	6.25815	3.89563e-10	4.11853e-08
NR4A3	6595.97	5.0571	0.924604	5.46948	4.51368e-08	2.39277e-06
NDST3	7.17591	5.02334	1.6899	2.97257	0.00295322	0.0186084
CELF5	19.6898	5.00002	1.70771	2.9279	0.00341259	0.0207138
APBA1	165.816	4.98894	1.12862	4.42037	9.85305e-06	0.00022142
PRSS36	17.9858	4.94021	1.83166	2.69712	0.00699426	0.0347881
LILRB5	485.657	4.93097	1.09436	4.50579	6.61275e-06	0.000162634
CCL24	298.897	4.91186	0.737421	6.66086	2.72232e-11	3.92668e-09
NOS2	11.6434	4.88088	1.8927	2.5788	0.00991451	0.0449511
BABAM2-AS1	53.1474	4.86516	1.01979	4.77075	1.83545e-06	5.58957e-05
DPP4-DT	13.0961	4.79688	1.39013	3.45067	0.000559188	0.00531671
CHST15	1257.36	4.79286	0.758998	6.31472	2.70646e-10	3.01552e-08
VGF	242.577	4.75579	1.26574	3.75732	0.000171746	0.00213993
DRD4	9.5368	4.73907	1.84524	2.56826	0.010221	0.0458824
MS4A7	4176.93	4.72028	0.897729	5.25802	1.45616e-07	6.46655e-06
LGI2	186.742	4.71555	1.33215	3.53981	0.00040042	0.00413234
FAM20C	458.151	4.63294	0.745229	6.21681	5.07378e-10	5.2159e-08
HLA-DMB	389.089	4.61402	0.965986	4.77649	1.78385e-06	5.45028e-05
SPOCD1	10.8878	4.59246	1.70737	2.68979	0.00714972	0.0353628
LOC105374352	12.0596	4.58098	1.57121	2.91558	0.00355031	0.0212893
TAMALIN	321.552	4.57367	0.808928	5.65398	1.56771e-08	9.81562e-07
CSF1	3297.44	4.56018	0.737909	6.17986	6.41573e-10	6.39787e-08
EGR4	7.91225	4.55527	1.53411	2.96933	0.00298445	0.0187734
ADRA2B	31.1476	4.53448	1.72701	2.62562	0.0086491	0.0407634
C1QB	1628.61	4.53421	1.19546	3.79287	0.000148915	0.00192956
DTX1	111.991	4.53176	0.800432	5.66164	1.49934e-08	9.48629e-07
HS3ST2	23.4229	4.51651	1.7531	2.5763	0.00998652	0.0451801
NPPC	11.3922	4.50233	1.64851	2.73115	0.00631135	0.0323395
MSR1	232.788	4.49502	0.96452	4.66037	3.15642e-06	8.59904e-05
SNHG28	13.0663	4.47981	1.08717	4.12061	3.77872e-05	0.00064982
C1QA	2929.43	4.47466	0.761677	5.87474	4.23501e-09	3.19032e-07
NR4A1AS	9.33645	4.46519	1.48014	3.01674	0.0025551	0.0166934
CCDC181	35.8098	4.45343	1.64239	2.71155	0.00669696	0.0337977
CELSR1	492.061	4.44054	0.53814	8.25165	1.56218e-16	8.54926e-14
RORA	157.846	4.43583	1.43037	3.10118	0.0019275	0.0135595
MAFA	49.7964	4.43032	1.10182	4.02091	5.79749e-05	0.000913411
PLA2G7	3228.07	4.42653	1.00592	4.40047	1.08019e-05	0.000237297
SYTL3	108.161	4.41654	0.89715	4.92285	8.52917e-07	2.96086e-05
LOC101929021	8.49722	4.40577	1.65772	2.65773	0.00786696	0.0379815
FUCA1	1401.57	4.39093	0.69342	6.33229	2.41553e-10	2.72399e-08
TAMALIN-AS1	8.1568	4.39013	1.30731	3.35814	0.00078469	0.0068548
VRTN	692.397	4.36995	1.6117	2.7114	0.00670005	0.0338036
CAPRIN2	123.57	4.3513	0.814962	5.33927	9.33201e-08	4.39597e-06
INHBA	2145.88	4.34452	1.01808	4.26736	1.97804e-05	0.000383389
NR4A1	1773.91	4.32787	0.562122	7.69917	1.36954e-14	5.20062e-12
C5AR1	1574.86	4.30377	0.650682	6.61424	3.73459e-11	5.26435e-09
LOC107986426	13.4653	4.24762	1.21776	3.48806	0.000486546	0.00477992
RCAN1	8627.74	4.24072	0.308099	13.7642	4.18755e-43	7.79177e-39
ADAMTS17	60.3027	4.23951	1.07969	3.92661	8.61502e-05	0.0012622
CREM	1181.76	4.23353	0.444145	9.53186	1.54489e-21	2.21121e-18
LOC107986127	173.242	4.20152	1.19187	3.52514	0.000423253	0.00429181
TRDN	742.11	4.17443	0.89512	4.66354	3.10813e-06	8.50485e-05
LINC01039	5.74408	4.17245	1.42827	2.92134	0.00348531	0.0210078
LOC145474	8.13811	4.17087	1.64623	2.53359	0.01129	0.0491055
PLAAT5	76.2634	4.16916	1.57353	2.64957	0.00805943	0.0386849
ACP5	329.724	4.16664	0.957231	4.3528	1.34409e-05	0.000281321
GASK1B	994.194	4.16348	0.690634	6.02849	1.65503e-09	1.41913e-07
LRP1	3695.15	4.15621	0.862906	4.81653	1.46078e-06	4.59134e-05
TDO2	9.47603	4.13245	1.40375	2.94385	0.00324153	0.0199772
ATP6V0D2	180.54	4.12053	0.838165	4.91614	8.82677e-07	3.04148e-05
ZMYND15	38.4178	4.11249	1.04135	3.94919	7.8416e-05	0.00116758
TNFRSF25	39.3677	4.09505	1.02856	3.98135	6.85257e-05	0.00104599
EDNRB	74.5258	4.08242	1.0296	3.96507	7.33737e-05	0.00110458
KMO	192.134	4.06373	1.20531	3.37151	0.00074757	0.00662698
IGF1	580.738	4.05653	0.494331	8.20608	2.28522e-16	1.21489e-13
HEY1	225.467	4.05614	1.09574	3.70174	0.000214127	0.00252969
TLR5	34.6989	4.05558	1.07128	3.78574	0.000153253	0.00197068
LOC107985953	7.88841	4.0507	1.40205	2.88912	0.00386326	0.0225978
ARL4C	816.966	4.03176	0.686463	5.87324	4.27352e-09	3.19344e-07
CMAHP	51.9328	4.02329	1.25134	3.21519	0.00130358	0.0100798
IL7R	29232.2	4.02268	0.527236	7.62974	2.35227e-14	8.10531e-12
ABCG1	188.878	4.01708	0.852359	4.7129	2.44218e-06	7.03078e-05
TFAP2C	451.73	4.002	0.470786	8.50068	1.88476e-17	1.2093e-14
HAVCR1	30.1948	4.00159	1.12581	3.55441	0.000378825	0.00396446
EPB41L3	1346.08	3.995	1.54809	2.5806	0.00986276	0.0447929
EGR2	504.224	3.96402	0.872786	4.54181	5.57744e-06	0.000140622
HPGDS	854.398	3.96149	0.332695	11.9073	1.0846e-32	8.20641e-29
NPL	2024.35	3.93787	0.661611	5.95193	2.64992e-09	2.09817e-07
LOC105371512	11.2859	3.92995	1.53301	2.56354	0.010361	0.0463431
OPRM1	15.1816	3.92829	1.41156	2.78294	0.00538681	0.0287199
CTSL	4528.04	3.92673	0.445797	8.80834	1.27014e-18	1.12541e-15
CD28	637.311	3.91278	0.541802	7.2218	5.13021e-13	1.30286e-10
LOC101928940	19.7111	3.90806	1.3374	2.92214	0.00347637	0.0209925
GEM	340.219	3.89114	1.1681	3.33117	0.000864814	0.00740854
LOC653513	40.159	3.8813	1.28372	3.02347	0.00249893	0.0164418
WDR91	146.618	3.87165	0.783043	4.94436	7.63948e-07	2.69219e-05
OR51D1	8.39675	3.86648	1.43855	2.68776	0.00719331	0.0354465
LOC101929599	928.416	3.85895	0.794506	4.85704	1.19156e-06	3.85589e-05
ANKRD62	9.60555	3.85849	1.33433	2.89172	0.00383142	0.0224539
FCGBP	1208.87	3.85178	0.682839	5.64083	1.69234e-08	1.03584e-06
NEXMIF	180.739	3.85118	0.807352	4.77013	1.84104e-06	5.59742e-05
MS4A14	224.969	3.80923	0.970329	3.92571	8.64756e-05	0.00126398
RNASE4	117.683	3.79329	0.871064	4.35478	1.33202e-05	0.000279739
STAT4	78.2509	3.79308	0.647695	5.85627	4.73386e-09	3.42735e-07
LGMN	8784.4	3.79228	0.480402	7.89397	2.92716e-15	1.36164e-12
DYDC1	13.2946	3.7789	0.987224	3.8278	0.000129292	0.0017387
C17orf107	49.4583	3.77098	1.02028	3.69601	0.000219014	0.0025711
STEAP4	769.225	3.7575	1.06074	3.54234	0.000396594	0.00409968
ERO1B	96.1596	3.7551	0.863134	4.35054	1.35804e-05	0.000283603
LOC105372314	64.8684	3.75187	1.44778	2.59146	0.00955699	0.043818
LOC100507006	52.9128	3.74605	0.953815	3.92744	8.58563e-05	0.00125889
SLC16A10	319.055	3.72854	0.585856	6.36426	1.96235e-10	2.26792e-08
MROH7-TTC4	20.586	3.72731	1.35234	2.75618	0.00584805	0.0305059
LRRC32	661.67	3.72006	1.26808	2.93362	0.00335037	0.0204529
SPAG6	5.77903	3.68823	1.26959	2.90505	0.00367189	0.0218703
KCNA1	79.5687	3.68695	1.33016	2.7718	0.00557469	0.0294348
LINC01303	14.5081	3.68669	1.25059	2.94796	0.00319875	0.0197804
NRIP3	754.156	3.68089	0.89831	4.09757	4.17517e-05	0.000703054
CPM	394.066	3.67511	0.510632	7.19719	6.1468e-13	1.48537e-10
FGL1	53.1969	3.6653	1.30928	2.79947	0.00511866	0.0276387
LOC107986031	64.764	3.66347	0.938795	3.90231	9.5279e-05	0.00136164
SLCO2B1	2523.06	3.65659	0.484151	7.55258	4.26714e-14	1.32331e-11
LOC441081	1418.96	3.65614	0.748902	4.882	1.05014e-06	3.49517e-05
LOC105371123	53.1387	3.63279	1.01558	3.57708	0.000347458	0.00370987
LOC105371464	11.896	3.63013	1.38614	2.61888	0.00882178	0.0413677
RND3	3984.97	3.62937	1.01564	3.57349	0.00035225	0.00374747
THBD	2034.88	3.62646	0.484372	7.48694	7.0497e-14	2.04959e-11
LOC100128059	17.245	3.61968	1.31272	2.7574	0.00582639	0.0304313
ARID5B	3009.87	3.59758	0.64616	5.56763	2.58231e-08	1.48759e-06
LOC100507336	10.6825	3.59552	1.23072	2.92148	0.00348375	0.0210055
FCGR2B	397.705	3.58895	1.03587	3.46467	0.000530888	0.00511825
LINC00597	76.5133	3.57134	1.12913	3.1629	0.00156205	0.0115751
ATOH8	56.7047	3.57106	1.18831	3.00515	0.00265451	0.0171979
LHX4	391.621	3.56313	1.26635	2.81369	0.00489762	0.0267557
CYP17A1	19.8741	3.5625	1.05065	3.39076	0.000696995	0.00630102
RGCC	356.17	3.55765	0.666055	5.34138	9.22399e-08	4.36719e-06
TMEM37	90.3062	3.55698	0.71639	4.96514	6.86504e-07	2.46598e-05
LHX2	36.4368	3.55068	0.980097	3.62279	0.000291447	0.00325022
B4GALNT2	550.641	3.55039	0.724534	4.90024	9.57185e-07	3.25006e-05
FAM106B	10.4577	3.54923	1.1564	3.0692	0.0021463	0.0146609
ARRDC3	6926.97	3.54856	0.612399	5.79452	6.85161e-09	4.73933e-07
MS4A4A	476.542	3.54532	0.701241	5.05578	4.2863e-07	1.65811e-05
MIR616	6.4593	3.53343	1.3711	2.57707	0.00996409	0.0451099
PTGS2	5096.61	3.53093	0.801598	4.40487	1.05848e-05	0.000233824
LOC105370327	18.1937	3.52901	1.24241	2.84045	0.00450497	0.0252178
PILRA	319.01	3.52515	0.717366	4.91402	8.9227e-07	3.06319e-05
AOAH	795.277	3.5221	0.800991	4.39718	1.09665e-05	0.000240064
FCGR2A	8272.92	3.51356	0.378571	9.28111	1.67725e-20	2.08058e-17
APBB3	364.183	3.50613	0.607186	5.77439	7.72328e-09	5.26399e-07
TTC23L	24.5141	3.48889	1.13935	3.06217	0.00219739	0.0149059
LILRA6	641.63	3.4785	0.878473	3.95972	7.50389e-05	0.00112692
IFITM10	121.931	3.4754	0.506295	6.86438	6.67813e-12	1.12964e-09
SLC5A12	23.3565	3.47291	1.2578	2.7611	0.00576078	0.0302031
RNASE6	326.211	3.45948	0.565315	6.11956	9.38364e-10	8.68664e-08
SEPTIN3	539.418	3.459	0.815532	4.2414	2.22127e-05	0.000421317
STAB1	12457.5	3.45208	0.446843	7.72548	1.1143e-14	4.31952e-12
HSD17B14	81.793	3.43852	1.16046	2.96308	0.00304582	0.0190692
PCSK5	452.795	3.43542	0.720806	4.76607	1.8785e-06	5.69045e-05
LINC00678	900.598	3.41449	0.865843	3.94354	8.02872e-05	0.00119004
ATP1B1	7816.78	3.38836	0.71615	4.73136	2.23019e-06	6.55921e-05
DUSP1	1417.3	3.38798	0.610042	5.55368	2.7971e-08	1.59161e-06
CABP1	65.2608	3.3857	0.865317	3.91267	9.12809e-05	0.00131664
LILRB3	161.174	3.36251	1.05812	3.1778	0.00148395	0.01112
GBP3	22.9809	3.36118	0.956861	3.51272	0.000443545	0.00445628
METTL27	20.6151	3.35955	1.01849	3.29856	0.000971804	0.00807609
HSPA6	187.162	3.34699	0.71426	4.68596	2.78648e-06	7.78471e-05
FOSL2	4123.33	3.34472	0.439198	7.61552	2.62626e-14	8.88489e-12
IL2RA	42.8018	3.34458	1.24907	2.67766	0.00741381	0.0362963
MORN4	35.2937	3.33692	0.940588	3.5477	0.000388613	0.00403962
LINC02069	34.039	3.33691	0.930533	3.58602	0.000335758	0.00362038
PLAU	5056.63	3.33562	0.567999	5.87258	4.29064e-09	3.19344e-07
MIR3064	9.87091	3.33377	0.975426	3.41776	0.000631397	0.00586833
LOC105378106	69.188	3.33019	0.901077	3.69579	0.000219202	0.00257168
ABCB4	80.0588	3.32999	1.14856	2.89928	0.00374019	0.0221143
KYNU	752.179	3.32865	0.611622	5.44233	5.25878e-08	2.71806e-06
ATF3	2340.36	3.32162	0.531468	6.2499	4.10703e-10	4.29324e-08
MAP1LC3C	37.2928	3.32088	0.811771	4.09091	4.29682e-05	0.000718983
SLC9B1	7.59441	3.32003	1.27523	2.60348	0.00922822	0.0427883
GADD45G	150.771	3.3199	0.616113	5.38845	7.10678e-08	3.4983e-06
GIMAP4	204.556	3.3105	0.978548	3.38308	0.000716781	0.00640593
GAPLINC	99.0726	3.30603	0.678163	4.87497	1.08822e-06	3.57118e-05
OLFML2B	655.558	3.30524	0.524411	6.30278	2.92355e-10	3.21884e-08
CD300E	1626.51	3.29926	0.569887	5.78933	7.06673e-09	4.85205e-07
LOC105378100	16.2077	3.2968	0.897209	3.67451	0.000238309	0.00275009
KCNJ5-AS1	87.0826	3.29232	0.654502	5.03026	4.89812e-07	1.84093e-05
GFRA2	918.748	3.29125	0.636378	5.17185	2.31785e-07	9.75751e-06
LTBP2	242.884	3.29049	0.999584	3.29186	0.000995281	0.00822344
ADAMTS15	62.7275	3.28886	1.28025	2.56892	0.0102017	0.0458267
IL12RB2	31.0326	3.28811	1.21522	2.70578	0.00681441	0.0342784
NOL3	21.9466	3.283	1.0729	3.05994	0.00221384	0.0150071
MB21D2	672.308	3.28026	0.677505	4.84168	1.28749e-06	4.1304e-05
PDE4B	2866.85	3.27482	0.976034	3.35523	0.000792997	0.00690791
LY96	149.343	3.27072	0.639949	5.11092	3.206e-07	1.27466e-05
CCDC170	816.534	3.26621	0.735209	4.44256	8.88957e-06	0.000205221
GPR183	1012.36	3.26611	0.621399	5.25606	1.47173e-07	6.50463e-06
PDE4DIPP2	289.026	3.26187	0.659002	4.94971	7.43238e-07	2.62418e-05
LINC00243	31.0127	3.26113	0.954906	3.41513	0.000637512	0.00589865
EGR3	2526.85	3.25653	0.508033	6.41008	1.45446e-10	1.76967e-08
LRRC39	83.8954	3.25362	0.664302	4.89781	9.69107e-07	3.27263e-05
SOWAHC	1328.72	3.25308	0.686566	4.7382	2.15629e-06	6.40928e-05
SLITRK2	29.8277	3.24751	0.863662	3.76016	0.000169803	0.00213287
NLRP3	3054.4	3.23999	0.543795	5.9581	2.55189e-09	2.03789e-07
ENPP2	603.785	3.23583	0.4849	6.67319	2.50307e-11	3.66729e-09
ABL2	8292.72	3.22632	0.462137	6.9813	2.92462e-12	5.61015e-10
CXCL16	486.931	3.22523	0.368742	8.74659	2.19904e-18	1.85989e-15
ONECUT1	184.193	3.22341	1.00638	3.20297	0.00136019	0.0104324
CTSB	60191.2	3.22334	0.350086	9.20727	3.3451e-20	3.89014e-17
SUGCT-AS1	36.8248	3.22125	0.847363	3.8015	0.000143822	0.00187665
NEUROG3	33.3139	3.21421	1.05123	3.05755	0.00223151	0.0150878
COLEC12	2031.37	3.1998	0.572115	5.59293	2.2327e-08	1.31885e-06
DLL1	1353.3	3.19704	1.09799	2.91171	0.00359459	0.0214914
MTMR9LP	41.358	3.19363	1.07778	2.96315	0.0030451	0.0190692
HLA-DRA	902.699	3.18689	1.2052	2.64428	0.00818641	0.0391278
LINC00996	163.711	3.17166	0.406156	7.80897	5.76575e-15	2.43826e-12
MLPH	52.575	3.16996	0.810515	3.91105	9.18972e-05	0.0013245
CBARP	144.694	3.16527	0.65553	4.82856	1.37525e-06	4.37424e-05
QRFPR	9.36323	3.16397	1.00392	3.15162	0.00162365	0.0119318
TMEM51-AS1	52.5174	3.16384	0.439363	7.20098	5.97831e-13	1.46366e-10
PER3	465.508	3.15375	0.757415	4.16383	3.12951e-05	0.000555637
GPR137B	411.772	3.14318	0.627125	5.01204	5.38547e-07	1.9922e-05
SLAMF8	383.808	3.14017	0.807493	3.88879	0.000100744	0.00142118
FN3K	276.05	3.13895	0.648695	4.83887	1.30582e-06	4.18199e-05
GOLGA7B	42.1747	3.13022	1.16348	2.69039	0.00713682	0.0353202
AGXT	11.9036	3.12973	1.04794	2.98657	0.00282128	0.0180149
PAQR5	68.3413	3.12607	1.08764	2.87418	0.00405073	0.0233856
LUCAT1	315.01	3.12498	0.521906	5.98763	2.12923e-09	1.77661e-07
ASAP1-IT1	20.8443	3.1177	0.986408	3.16066	0.00157411	0.0116459
LINC01857	14.4332	3.11551	1.21115	2.57234	0.0101012	0.0455535
PDK4	3389.33	3.11153	0.792859	3.92445	8.69294e-05	0.00126862
LBH	1243.52	3.10507	1.06898	2.90472	0.00367583	0.0218798
HLA-DMA	206.448	3.1028	0.533189	5.81931	5.90894e-09	4.16469e-07
A2M	11793	3.0996	0.95259	3.25387	0.00113844	0.00912203
CD68	10879.7	3.09932	0.573012	5.40881	6.34443e-08	3.17341e-06
FZD10-AS1	11.8878	3.08497	1.12028	2.75376	0.00589152	0.0306639
DNAI3	22.864	3.075	1.13965	2.6982	0.00697151	0.0347116
CD4	1534.61	3.06866	0.596375	5.14552	2.66777e-07	1.09579e-05
TNFSF18	90.037	3.06758	0.5667	5.41307	6.19544e-08	3.12408e-06
MYO7A	411.188	3.05989	0.400091	7.64799	2.04142e-14	7.16692e-12
LOC105372337	16.29	3.05499	0.900033	3.3943	0.000688037	0.00624198
PCDHAC2	168.98	3.05327	0.964917	3.16428	0.00155465	0.0115341
ARHGAP20	55.1733	3.05102	0.692682	4.40465	1.05956e-05	0.000233824
WDR7-OT1	10.787	3.04666	1.14379	2.66366	0.00772955	0.0374346
EGR1	1257.98	3.04542	0.856025	3.55763	0.000374214	0.0039191
SNORD89	39.3657	3.04475	0.572163	5.32148	1.02929e-07	4.8e-06
AATK	47.3418	3.04284	1.08291	2.80986	0.00495623	0.0270262
CD14	2197.98	3.03624	0.600973	5.0522	4.36743e-07	1.67556e-05
DPP4	4234.93	3.03144	0.754731	4.01659	5.9047e-05	0.000925601
LOC105369468	10.082	3.0273	1.10413	2.74179	0.00611053	0.031499
SDC3	895.579	3.02138	0.909936	3.32044	0.000898768	0.00762138
CDKL4	10.7774	3.0188	1.09115	2.76661	0.00566419	0.029789
ITGAX	399.88	3.01449	0.655751	4.597	4.28613e-06	0.00011123
LOC107986363	92.3452	3.01322	0.725685	4.15224	3.29233e-05	0.000578563
FABP3	1533.02	3.00504	0.503463	5.96873	2.39106e-09	1.94967e-07
SYNDIG1L	18.9311	3.00432	1.12442	2.67187	0.00754296	0.0367793
EFCAB6	14.6139	3.00056	1.02421	2.92964	0.00339356	0.0206285
MAPK13	803.648	3.00048	0.501762	5.97989	2.23284e-09	1.84651e-07
CPAMD8	103.977	2.98932	1.04591	2.85811	0.00426178	0.024243
CCR5	502.656	2.98883	0.87818	3.40343	0.000665452	0.00608755
TALAM1	658.886	2.98726	0.737636	4.04978	5.12662e-05	0.000831657
CMKLR1	6534.22	2.98711	0.6799	4.39346	1.11563e-05	0.000243644
JUN	3887.62	2.98502	0.447402	6.67189	2.5253e-11	3.67096e-09
CBX7	73.7684	2.98192	0.801366	3.72105	0.000198399	0.00238476
ARHGEF10L	794.293	2.98177	0.820816	3.63269	0.000280478	0.0031401
AGPAT4-IT1	39.5646	2.9755	0.797578	3.73067	0.00019097	0.00232697
MEIKIN	20.5575	2.97539	0.792332	3.75523	0.000173186	0.0021555
DNAAF9	441.03	2.97512	0.71913	4.1371	3.51716e-05	0.000609914
CDKN1A	1952.81	2.97345	0.644085	4.61656	3.90159e-06	0.000102991
GABRA3	109.99	2.97117	0.661683	4.49032	7.11178e-06	0.000171856
SLC28A2-AS1	16.8276	2.9667	1.09947	2.6983	0.00696946	0.0347116
LOC105378819	14.8658	2.96343	0.918307	3.22706	0.00125071	0.00978223
N4BP2L1	50.8957	2.96215	1.02301	2.89551	0.00378544	0.0223039
SLC7A8	5459.92	2.95881	0.310147	9.54004	1.42784e-21	2.21121e-18
ETS2	7458.28	2.94994	0.555475	5.31067	1.09221e-07	5.05543e-06
PLD5	38.7489	2.93822	1.16209	2.5284	0.0114583	0.0495941
SEPTIN10	2137.09	2.9379	0.5926	4.95765	7.13517e-07	2.54337e-05
CHST7	312.48	2.93627	0.487597	6.02191	1.72366e-09	1.4712e-07
RYR1	1470.75	2.93451	0.741319	3.9585	7.54232e-05	0.00112995
MAFF	4655.93	2.93267	0.730833	4.01278	6.00072e-05	0.000937493
LOC107984143	55.4048	2.92744	0.687573	4.25764	2.06592e-05	0.000398246
TREH	9.00185	2.92428	1.07633	2.71691	0.00658944	0.0333875
THNSL2	28.5769	2.92266	0.944048	3.09588	0.00196228	0.013747
NPTX1	65.5748	2.91966	0.934209	3.12527	0.0017764	0.0128065
HSD3B7	65.0032	2.91799	0.489129	5.96569	2.43609e-09	1.96227e-07
SAMD4A	460.274	2.91693	0.85178	3.42451	0.000615899	0.00574726
TPH2	14.242	2.91529	1.05529	2.76255	0.00573512	0.030077
ANG	26.8694	2.91252	0.907409	3.20971	0.00132868	0.0102329
BLVRA	334.724	2.90742	0.453912	6.40524	1.50131e-10	1.80225e-08
IER3-AS1	21.4696	2.90425	1.13579	2.55703	0.0105569	0.0469819
TLR2	3233.57	2.89109	0.751551	3.84683	0.000119654	0.00163586
SIGLEC1	1564.97	2.89049	0.759705	3.80475	0.000141945	0.00185998
MITF	996.294	2.88589	0.59698	4.83415	1.33717e-06	4.27504e-05
IL3RA	396.435	2.87984	0.693299	4.15382	3.2697e-05	0.000577224
LOC107985012	16.2844	2.87918	0.815731	3.52957	0.000416228	0.0042464
GGTA1	227.513	2.87859	0.915668	3.1437	0.00166824	0.0121729
MUC20	33.0258	2.8726	0.612591	4.68926	2.742e-06	7.6838e-05
LURAP1	14.7659	2.87159	1.10284	2.60382	0.00921908	0.0427673
MDGA1	40.3518	2.8676	0.808331	3.54755	0.00038883	0.00403962
SSH3	203.072	2.86425	0.914693	3.13138	0.0017399	0.0125921
SHBG	6.28016	2.86084	1.08344	2.64052	0.0082778	0.0394632
SCN9A	859.375	2.85252	0.50274	5.67395	1.39541e-08	8.92248e-07
MAN1C1	134.666	2.84784	0.671487	4.2411	2.22424e-05	0.000421451
LOC100131496	28.8161	2.84692	0.843491	3.37516	0.000737722	0.00655529
OSM	42.9882	2.84645	0.818646	3.47702	0.000507029	0.0049446
EPAS1	1266.1	2.83713	0.362903	7.81788	5.37207e-15	2.32461e-12
PDE9A	228.876	2.83247	0.60109	4.71222	2.4503e-06	7.03592e-05
RGS1	1914.71	2.8225	0.874007	3.22938	0.0012406	0.00971648
ASAH1	12023.8	2.81976	0.247785	11.3799	5.26753e-30	1.96026e-26
CTSK	38.5493	2.81889	0.60837	4.6335	3.59526e-06	9.63935e-05
APOE	1822.19	2.81342	0.921183	3.05413	0.00225712	0.0152073
ACE	244.715	2.80531	0.847632	3.30958	0.000934358	0.00784903
SPTLC3	14.5956	2.79765	1.08796	2.57148	0.0101266	0.0456127
MAF	5517.6	2.79717	0.855245	3.27061	0.00107317	0.00870461
DDIT4L	917.245	2.79654	0.735295	3.80329	0.000142788	0.00186708
AHNAK2	122.796	2.79251	0.828848	3.36914	0.000754025	0.00667467
SPSB1	347.113	2.79031	0.742126	3.75988	0.000169992	0.00213287
EDA	79.9415	2.7903	0.72992	3.82275	0.000131971	0.00176407
GIMAP8	316.604	2.78702	0.533641	5.22265	1.7638e-07	7.66798e-06
NRP2	5523.68	2.78506	0.465974	5.97685	2.27493e-09	1.87299e-07
CRYL1	223.586	2.78377	0.507234	5.48813	4.06202e-08	2.20356e-06
SLFN5	854.246	2.77922	0.691662	4.01818	5.86502e-05	0.00092171
ADGRE4P	54.9306	2.77844	0.561006	4.9526	7.32293e-07	2.59539e-05
TNFSF12	85.4361	2.77302	0.514492	5.38982	7.05285e-08	3.48096e-06
CPEB4	49.5148	2.77244	0.759296	3.65133	0.000260884	0.00296172
OTUD1	4306.62	2.76772	0.640738	4.31958	1.56329e-05	0.000319298
HLA-DPA1	461.294	2.76673	0.784045	3.52879	0.000417463	0.0042563
LIMCH1	712.661	2.76634	0.502625	5.50379	3.71721e-08	2.0403e-06
C1QC	6917.33	2.76503	0.62531	4.42186	9.78549e-06	0.000220168
IL6R-AS1	50.7381	2.76175	0.656644	4.20586	2.60095e-05	0.000479167
METRNL	2310.09	2.76094	0.354978	7.77779	7.38023e-15	3.05165e-12
SLC22A18AS	12.1164	2.7604	0.96726	2.85383	0.00431952	0.0244966
IER3	5623.44	2.75048	0.76075	3.61548	0.000299793	0.00331446
AMZ1	104.01	2.74694	0.753961	3.64334	0.000269121	0.00303351
LOC101928764	13.5413	2.74553	0.689882	3.9797	6.90012e-05	0.00104968
KANK1	3616.27	2.74349	0.761033	3.60496	0.000312207	0.0034293
GDF15	26.1425	2.74169	0.865705	3.167	0.0015402	0.0114451
TP53INP2	189.092	2.73669	1.06337	2.5736	0.0100645	0.04541
PLIN2	4282.14	2.7338	0.494414	5.52938	3.21373e-08	1.79035e-06
MRC1	19450.7	2.72497	0.671112	4.06038	4.89938e-05	0.000803197
SAT1	5706.84	2.72077	0.496824	5.47632	4.34271e-08	2.3337e-06
PHLDA1	4242.3	2.71691	0.54129	5.01933	5.18524e-07	1.92578e-05
ADA2	500.366	2.7156	0.368202	7.37531	1.63961e-13	4.42147e-11
RAB20	488.684	2.71241	0.707011	3.83644	0.000124829	0.00169327
GLUD1P3	90.349	2.70252	0.571938	4.7252	2.29894e-06	6.73643e-05
CD86	4066.21	2.70178	0.463745	5.826	5.67728e-09	4.01662e-07
SNX33	942.312	2.69792	0.434342	6.21152	5.24746e-10	5.30649e-08
NAIP	2599.31	2.69761	0.6649	4.05717	4.96706e-05	0.000812859
HOMER3	554.784	2.6947	0.465257	5.79186	6.96125e-09	4.79733e-07
LOC105376281	20.9506	2.694	0.66365	4.05937	4.92061e-05	0.000805967
GALR1	23.7513	2.69026	0.943449	2.85152	0.00435109	0.0245711
LOC107986669	18.0875	2.68903	0.822143	3.27076	0.00107259	0.00870461
LILRA3	20.9475	2.68892	0.775054	3.46934	0.000521748	0.00505107
LIPA	3575.3	2.68757	0.297456	9.03517	1.63748e-19	1.6927e-16
AVPI1	93.2504	2.68669	0.611285	4.39515	1.10696e-05	0.000242036
ADTRP	73.9182	2.68618	0.953601	2.81688	0.00484921	0.026585
AFAP1L1	191.214	2.68537	0.861236	3.11804	0.00182059	0.0130341
BEST1	445.849	2.68254	0.436884	6.14018	8.24274e-10	7.78541e-08
SLC9A9	624.682	2.67554	0.597198	4.48015	7.45916e-06	0.000178397
PLCL1	58.5815	2.67245	0.908426	2.94185	0.00326257	0.020075
PMP22	2173.26	2.67163	0.477496	5.59509	2.20508e-08	1.30669e-06
CNIH3	100.893	2.66423	0.856869	3.10926	0.00187555	0.0133404
OLAH	18.76	2.66296	1.01939	2.6123	0.00899362	0.0420357
ECM1	207.63	2.6612	0.375836	7.08073	1.43396e-12	3.04317e-10
SPRY2	1280.23	2.6571	0.881433	3.01452	0.00257388	0.0168043
NUAK1	846.929	2.6549	0.623701	4.25668	2.07485e-05	0.000399243
CATSPER2	32.177	2.6495	0.855201	3.0981	0.00194766	0.0136549
TCN2	444.171	2.6454	0.51358	5.1509	2.59245e-07	1.07433e-05
ADM	1492.63	2.64243	0.674045	3.92026	8.84547e-05	0.00128685
LOC107986673	66.7841	2.6399	0.780386	3.38281	0.000717486	0.00640915
SCUBE1-AS1	9.17042	2.63922	0.869796	3.03429	0.002411	0.0159991
CBLB	521.807	2.63522	0.251457	10.4798	1.06963e-25	2.21139e-22
LYVE1	2006.92	2.62998	0.900885	2.91933	0.00350784	0.0210834
WNT2B	57.8513	2.62951	0.890644	2.95237	0.00315347	0.0195719
LINC-PINT	427.19	2.62517	0.557043	4.71269	2.44473e-06	7.03078e-05
CTSO	159.252	2.62384	0.501986	5.22692	1.72359e-07	7.51412e-06
TNFSF11	49.3277	2.61407	0.863316	3.02794	0.00246231	0.0162699
TMEM86A	111.595	2.61351	0.575364	4.54236	5.56281e-06	0.000140444
SERPINB2	340.1	2.61218	0.78265	3.33761	0.00084501	0.00726936
NRP1	12963.1	2.60524	0.379918	6.85739	7.01323e-12	1.17563e-09
PLTP	2082.52	2.60346	0.576315	4.51743	6.25954e-06	0.000155295
LOC105369325	302.029	2.594	0.624797	4.15175	3.29945e-05	0.000578563
CCL2	9208.38	2.5938	0.826201	3.13944	0.00169274	0.0123196
BLTP1	1298.13	2.58885	0.855228	3.02709	0.00246921	0.016304
TAT	10.134	2.5868	1.01138	2.55769	0.0105369	0.0469268
HAVCR2	2085.61	2.58219	0.39053	6.612	3.79149e-11	5.30439e-09
MTUS1	1949.82	2.58215	0.462352	5.58481	2.33961e-08	1.37329e-06
PCDHGA12	21.4073	2.57969	0.785563	3.28387	0.00102392	0.00839667
MPEG1	8851	2.57839	0.427305	6.03408	1.5987e-09	1.38358e-07
MGLL	472.818	2.57431	0.768813	3.34842	0.000812749	0.00704698
CPEB2	1743.21	2.56882	0.501398	5.12331	3.00218e-07	1.20684e-05
SLC35D2	307.904	2.56855	0.486035	5.2847	1.25913e-07	5.71431e-06
IGSF5	21.6143	2.56775	0.929099	2.7637	0.00571504	0.0300056
IGSF6	2326.44	2.55653	0.436058	5.86283	4.5504e-09	3.33428e-07
ST3GAL6-AS1	30.6389	2.55644	0.93939	2.72138	0.00650103	0.0330595
APOLD1	60.6437	2.55628	0.845341	3.02396	0.00249489	0.0164211
TMEM236	352.436	2.55547	0.576587	4.43207	9.33338e-06	0.000212899
PRDM1	1945.88	2.55066	0.546795	4.66475	3.08989e-06	8.4674e-05
NFKBID	757.938	2.54759	0.591316	4.30834	1.64487e-05	0.000333401
WHRN	293.004	2.54711	0.749219	3.39969	0.000674618	0.00615325
DAB2	6956.4	2.54504	0.437706	5.81449	6.08188e-09	4.2704e-07
ZEB2-AS1	52.3602	2.5399	0.925691	2.74379	0.00607344	0.0313477
LINC01094	818.164	2.53761	0.393451	6.44961	1.12138e-10	1.39104e-08
ZC3H12C	12188.6	2.53661	0.699318	3.62726	0.000286446	0.003205
ADSS1	105.731	2.53334	0.836968	3.02681	0.0024715	0.0163133
CLEC4A	44.4272	2.53244	0.944162	2.68221	0.00731383	0.0358978
CCDC191	31.0305	2.53007	0.998829	2.53304	0.0113079	0.0491257
VENTX	192.04	2.53007	0.72893	3.47093	0.000518651	0.00502537
CHN2	194.295	2.51892	0.339136	7.42746	1.10702e-13	3.08693e-11
HLA-DOA	75.5564	2.51661	0.543859	4.62733	3.70418e-06	9.91707e-05
SLC2A8	104.565	2.51409	0.560625	4.48444	7.31066e-06	0.000175749
NEAT1	7812.15	2.51283	0.666842	3.76826	0.000164392	0.00207868
GSN-AS1	19.6947	2.51077	0.714489	3.51408	0.000441273	0.00443586
NUGGC	38.7661	2.50761	0.675291	3.71338	0.00020451	0.00244013
LOC102724612	27.1827	2.50733	0.876779	2.8597	0.00424042	0.0241732
NUPR1	400.577	2.50549	0.786946	3.18382	0.00145346	0.0109492
NBL1	392.083	2.50457	0.788369	3.17689	0.00148861	0.0111329
CEMIP2	5736.41	2.5026	0.344385	7.26685	3.67978e-13	9.78137e-11
CD209	42.7769	2.50139	0.681898	3.66828	0.00024419	0.00280398
HRH1	674.527	2.49962	0.82986	3.0121	0.00259451	0.0169093
CREG2	44.8276	2.4993	0.579306	4.31431	1.60105e-05	0.000325938
CREG1	5485.56	2.49821	0.368111	6.78656	1.14839e-11	1.81085e-09
DAGLA	304.131	2.497	0.522474	4.77919	1.76002e-06	5.38629e-05
TMEM106A	1312.79	2.49659	0.443034	5.63522	1.74831e-08	1.05964e-06
NAP1L6P	47.5895	2.49516	0.74686	3.34086	0.000835181	0.00720121
HUNK	295.58	2.4941	0.871946	2.86038	0.00423128	0.0241359
PRR5	346.416	2.49349	0.542597	4.59547	4.3178e-06	0.00011174
ZFYVE16	1266.66	2.49265	0.570303	4.37074	1.23824e-05	0.000264523
PPP1R26-AS1	24.7183	2.4922	0.750399	3.32117	0.0008964	0.00761183
GBP2	504.323	2.48878	0.938711	2.65127	0.0080189	0.038535
CCL28	32.5137	2.47759	0.97804	2.53322	0.0113019	0.0491225
MOGAT3	133.899	2.47587	0.716646	3.4548	0.000550693	0.00525743
MARCHF9	65.4123	2.47322	0.711669	3.47523	0.000510407	0.00495935
SLC22A23	594.881	2.47213	0.920768	2.68485	0.00725615	0.0356805
PHLDB1	1440.41	2.47054	0.488554	5.05685	4.26229e-07	1.65226e-05
CCDC149	159.152	2.45354	0.758367	3.2353	0.00121516	0.00955602
SHC2	104.7	2.45252	0.790154	3.10385	0.00191021	0.0134865
ADAP2	3230.91	2.4522	0.382559	6.41001	1.45515e-10	1.76967e-08
EPB41L1	329.517	2.45177	0.958516	2.55788	0.0105312	0.0469192
DYDC2	12.1296	2.45027	0.951451	2.57529	0.0100155	0.0452655
LOC112268133	199.645	2.44919	0.846621	2.8929	0.00381697	0.0224242
ZFR2	61.7608	2.44909	0.757029	3.23514	0.00121585	0.00955602
NSUN7	158.942	2.44732	0.862206	2.83844	0.00453341	0.0253237
SLC38A6	141.126	2.44656	0.613682	3.98668	6.70034e-05	0.0010295
PDE4DIP	1014.76	2.44613	0.374917	6.52444	6.82553e-11	8.75881e-09
SDC2	2394.4	2.44595	0.857319	2.85302	0.00433058	0.0245264
SLC11A2	2014.87	2.4454	0.483513	5.05757	4.24641e-07	1.64954e-05
TGFBI	6825.21	2.43452	0.909598	2.67648	0.00743996	0.0363825
SLC41A2	509.583	2.43128	0.5568	4.36652	1.26244e-05	0.000267913
SORL1-AS1	44.8397	2.43061	0.547607	4.4386	9.05464e-06	0.000208
ACVRL1	124.235	2.42616	0.73137	3.31728	0.000908975	0.00768437
GSTM2	216.524	2.42571	0.370036	6.55533	5.552e-11	7.43209e-09
LOC100128593	11.9058	2.42392	0.908225	2.66886	0.00761101	0.0370243
SCARB2	3029.47	2.422	0.413985	5.85046	4.90225e-09	3.52186e-07
C2orf92	28.9416	2.4214	0.865749	2.79689	0.00515978	0.0277962
C10orf55	17.533	2.41968	0.955663	2.53194	0.0113433	0.0492105
DMBX1	29.2982	2.41909	0.826719	2.92613	0.00343206	0.0208014
NPC1	2107.82	2.41762	0.510334	4.73733	2.16549e-06	6.41611e-05
MIOX	30.2846	2.41551	0.770422	3.13531	0.00171675	0.0124585
NAMPT	13323.7	2.40294	0.434769	5.52693	3.25881e-08	1.81005e-06
BCAR3	401.386	2.4009	0.61016	3.93487	8.32417e-05	0.00122732
PLSCR3	70.4489	2.40064	0.822893	2.91732	0.00353052	0.0211911
WWC3	1105.27	2.39673	0.499036	4.80272	1.56522e-06	4.87841e-05
TMOD2	1313.71	2.39494	0.585313	4.09171	4.28195e-05	0.00071714
PLD3	2441	2.39322	0.310956	7.69632	1.40041e-14	5.21148e-12
PAX8	28.0272	2.39015	0.918257	2.60292	0.00924334	0.0428477
FARP1	1884.02	2.38942	0.660967	3.61504	0.000300297	0.00331609
NINJ1	4307.8	2.38839	0.55637	4.29281	1.76424e-05	0.000350719
ICAM1	19826.6	2.38167	0.856194	2.7817	0.00540754	0.0287974
MIR22HG	908.934	2.3811	0.496991	4.79103	1.65929e-06	5.13716e-05
FMN1	2222.66	2.3742	0.345383	6.87411	6.23786e-12	1.0747e-09
SH3D21	589.355	2.368	0.425589	5.56404	2.63597e-08	1.51381e-06
TRPM4	160.576	2.36693	0.669367	3.53607	0.00040612	0.00417265
LOC102723461	33.3536	2.3656	0.846847	2.79342	0.00521542	0.0279821
DDR1	793.017	2.36083	0.632081	3.73501	0.00018771	0.00229935
LINC01836	21.8525	2.35994	0.701937	3.36204	0.000773691	0.00680078
MS4A6A	1669.77	2.35904	0.656755	3.59196	0.0003282	0.00356915
SPRED1	5279.19	2.35606	0.359221	6.5588	5.4241e-11	7.3135e-09
LOC107987457	101.869	2.35404	0.80067	2.94009	0.00328117	0.0201361
SYT1	878.509	2.34795	0.825861	2.84304	0.0044686	0.0250843
FTH1	43662.6	2.34676	0.498184	4.71063	2.46952e-06	7.0693e-05
PPP1R15A	19239.8	2.33818	0.582036	4.01725	5.88816e-05	0.000924566
ZNF503	195.426	2.33562	0.881553	2.64944	0.0080625	0.0386849
SRGAP3	90.7773	2.33551	0.700096	3.33598	0.000849981	0.00730176
LOC101927069	38.1598	2.33485	0.798571	2.92378	0.00345806	0.0209181
STXBP1	831.878	2.33453	0.353775	6.5989	4.14227e-11	5.70927e-09
SMOX	1086.39	2.33313	0.413577	5.64134	1.6873e-08	1.03584e-06
MERTK	1228.2	2.3304	0.451901	5.15689	2.51084e-07	1.04517e-05
SLC30A4	100.282	2.32037	0.481351	4.82054	1.43173e-06	4.5153e-05
EID3	72.9235	2.31995	0.577017	4.02059	5.80523e-05	0.000913857
HLA-H	124.075	2.31961	0.636329	3.6453	0.000267078	0.00301584
LL22NC03-13G6.2	25.4458	2.31944	0.758647	3.05733	0.00223315	0.0150878
CYP2C9	13.5585	2.31426	0.861032	2.68778	0.00719292	0.0354465
PDGFB	2261.74	2.31375	0.713293	3.24376	0.00117964	0.00935216
LOC112268210	22.3671	2.30971	0.872419	2.64747	0.00810954	0.0388702
SLC15A2	89.3917	2.30703	0.880154	2.62117	0.00876289	0.041133
ZNF267	4417.83	2.30644	0.345454	6.67655	2.44638e-11	3.61268e-09
SOD2	65845.1	2.30535	0.847508	2.72015	0.00652518	0.033119
SLC37A2	1507.25	2.30049	0.366051	6.2846	3.28694e-10	3.53526e-08
ABHD6	130.947	2.29258	0.675692	3.39293	0.0006915	0.00626424
RASSF8-AS1	20.5409	2.29106	0.863506	2.65321	0.007973	0.038374
CSRNP1	2081.22	2.28966	0.485791	4.71325	2.43793e-06	7.03078e-05
SLC7A14-AS1	9.74002	2.28844	0.898816	2.54605	0.0108948	0.047981
GNG7	87.4628	2.28787	0.54143	4.2256	2.38301e-05	0.000447393
CTSZ	7946.64	2.28744	0.29031	7.87931	3.29195e-15	1.49398e-12
GALNT16	30.6908	2.28561	0.841448	2.71628	0.00660197	0.0334266
MAP4K3-DT	187.982	2.28276	0.639729	3.56832	0.000359283	0.00380705
ADAM9	5699.73	2.28247	0.405138	5.6338	1.76277e-08	1.06493e-06
TNFRSF11A	561.885	2.28173	0.550854	4.14217	3.44042e-05	0.000597163
C9orf72	1257.52	2.27504	0.508336	4.47546	7.62475e-06	0.000181424
ANKH	3143.61	2.27389	0.60993	3.72812	0.000192914	0.00234305
LOC105374333	30.6793	2.27117	0.811634	2.79827	0.00513771	0.0277013
VSIG4	1841.37	2.271	0.537494	4.22517	2.3876e-05	0.000447393
DENND2A	205.846	2.2677	0.687187	3.29997	0.000966946	0.0080465
TPCN1	661.953	2.25188	0.394918	5.70215	1.18303e-08	7.69672e-07
HFE	254.697	2.24822	0.502661	4.47264	7.72597e-06	0.000182897
PTPRH	107.097	2.24228	0.643329	3.48543	0.00049134	0.00481177
ENO2	731.897	2.24195	0.310837	7.21264	5.48758e-13	1.36143e-10
TIMD4	225.713	2.24191	0.394132	5.68821	1.28375e-08	8.26529e-07
CNRIP1	139.998	2.23916	0.548244	4.08423	4.42229e-05	0.000736006
LINC00470	36.0998	2.23884	0.692602	3.23251	0.00122709	0.00962582
SH3BP5	1119.33	2.23787	0.673285	3.32381	0.000887977	0.00755733
PDE8A	431.306	2.23246	0.760048	2.93726	0.0033113	0.0202809
SNX24	451.112	2.22728	0.350667	6.35155	2.13152e-10	2.4332e-08
CLDN23	45.5963	2.22669	0.669148	3.32765	0.000875833	0.00747895
BHLHE41	788.268	2.22548	0.707544	3.14536	0.00165883	0.0121138
PLXND1	4963.8	2.22276	0.289721	7.67208	1.69225e-14	6.05533e-12
LINC01902	75.8858	2.22202	0.728586	3.04976	0.00229022	0.0153675
LOC389834	35.7696	2.22153	0.712241	3.11908	0.00181419	0.0130075
UBE2E2	601.581	2.21579	0.569034	3.89395	9.86237e-05	0.00139763
SLC22A18	61.8834	2.21241	0.529334	4.17962	2.91999e-05	0.000524768
GAS2L3	1527.15	2.21006	0.31932	6.92116	4.47962e-12	8.1718e-10
CSGALNACT2	3143.33	2.20991	0.355663	6.21349	5.182e-10	5.26893e-08
AMDHD2	306.361	2.20955	0.52529	4.20635	2.59527e-05	0.000478595
LOC107985544	26.7605	2.20936	0.765598	2.8858	0.00390425	0.0227634
CREBL2	1040.62	2.20787	0.380283	5.80587	6.40329e-09	4.4624e-07
CDCP1	345.481	2.20752	0.504567	4.37508	1.21387e-05	0.000260584
LOC107986800	15.1046	2.206	0.734793	3.0022	0.00268033	0.017323
NPC2	1276.22	2.20584	0.207278	10.6419	1.90213e-26	4.42411e-23
FCMR	41.5625	2.20476	0.721188	3.05712	0.00223474	0.0150878
NOTCH2NLC	1323.13	2.2042	0.619072	3.5605	0.000370152	0.00389303
ADAMTS14	19.9394	2.20364	0.872942	2.52438	0.0115902	0.0499906
ABCC5	1260.32	2.20338	0.341099	6.45965	1.04945e-10	1.31054e-08
IRAK2	1861.61	2.20327	0.802066	2.747	0.00601439	0.0311092
BSN-DT	43.4598	2.19832	0.772661	2.84513	0.0044393	0.0249704
ANKRD18A	71.5056	2.1963	0.782035	2.80844	0.00497821	0.0270757
FAM157A	106.905	2.19584	0.482042	4.55528	5.23149e-06	0.0001328
PLAUR	720.68	2.19577	0.339296	6.47154	9.70094e-11	1.21963e-08
RCN3	797.495	2.19362	0.569544	3.85155	0.000117374	0.0016118
RNF145	2416.94	2.19205	0.357154	6.13754	8.38115e-10	7.8063e-08
C5AR2	303.648	2.19126	0.499223	4.38933	1.137e-05	0.000247152
LINC01537	130.467	2.19004	0.521781	4.19724	2.7019e-05	0.000492583
IRF6	150.784	2.18633	0.659198	3.31666	0.000911006	0.00769112
FCGRT	2003.33	2.18471	0.312199	6.99782	2.5998e-12	5.09206e-10
LOC107986707	69.0276	2.18401	0.754689	2.89392	0.00380462	0.0223744
TYROBP	2146.84	2.1833	0.379031	5.76021	8.40077e-09	5.64751e-07
SMARCA1	2369.71	2.18329	0.858924	2.54189	0.0110254	0.0484316
KITLG	532.101	2.18006	0.773799	2.81735	0.00484216	0.0265541
LOC100129138	16.4613	2.17819	0.725396	3.00276	0.00267543	0.0173008
NABP1	2749.84	2.17797	0.51458	4.23252	2.31082e-05	0.000435197
GALC	2496.37	2.17685	0.316425	6.87952	6.00555e-12	1.07447e-09
NPIPA2	953.859	2.17544	0.804989	2.70244	0.00688326	0.0345495
KCNJ6	122.67	2.1677	0.718252	3.01802	0.00254433	0.0166347
TCEAL3	256.607	2.16642	0.572308	3.7854	0.000153461	0.00197079
C13orf42	146.612	2.16625	0.740594	2.92501	0.00344444	0.0208629
NR1H3	164.314	2.16184	0.783116	2.76056	0.00577028	0.0302274
RGL1	5606.06	2.16174	0.520628	4.15218	3.29326e-05	0.000578563
LCP2	8127.9	2.15962	0.579551	3.72636	0.000194264	0.00235445
GNS	5169.56	2.15711	0.313725	6.87581	6.164e-12	1.0747e-09
PTGER2	706.747	2.15541	0.639554	3.37017	0.000751205	0.00665604
LINC01772	43.0176	2.15425	0.851532	2.52986	0.011411	0.0494236
ITM2B	16899.7	2.15273	0.28458	7.5646	3.89068e-14	1.22701e-11
LRRC8E	36.0891	2.1491	0.587472	3.65821	0.000253979	0.00290282
LPAL2	20.422	2.14876	0.799186	2.68868	0.00717342	0.035386
DENND11	1359.62	2.14714	0.499292	4.30037	1.70512e-05	0.000342997
DUSP4	1428.3	2.14603	0.712023	3.01399	0.00257836	0.0168276
SIDT2	240.909	2.14235	0.654722	3.27215	0.00106733	0.00867376
RGS2	935.067	2.14179	0.714216	2.9988	0.00271046	0.0174632
CTSS	5382.08	2.13842	0.369856	5.78178	7.39136e-09	5.05629e-07
MRAS	710.08	2.13621	0.475041	4.49689	6.89532e-06	0.000168596
TREM1	652.863	2.13561	0.58386	3.65775	0.000254441	0.00290453
DRAM1	2326.11	2.13523	0.819189	2.60651	0.00914689	0.0425065
KCTD7	257.318	2.13396	0.310428	6.87424	6.23198e-12	1.0747e-09
LINC02766	22.0281	2.1335	0.8202	2.60119	0.00929	0.0429928
PFKFB2	532.071	2.13262	0.513644	4.15193	3.29677e-05	0.000578563
DOCK4	3613.09	2.12734	0.649984	3.2729	0.00106449	0.00866064
GLB1L3	228.079	2.12676	0.703218	3.02432	0.00249194	0.0164191
MXD1	4723.83	2.12431	0.751701	2.82601	0.00471322	0.0260482
SLC18B1	181.585	2.12183	0.581513	3.64881	0.000263458	0.00298367
CRIM1	3810.16	2.11909	0.508179	4.16997	3.04643e-05	0.000544001
CSF2RA	1111.04	2.11745	0.368729	5.74255	9.3262e-09	6.21981e-07
MIR23AHG	609.686	2.11732	0.449944	4.70575	2.5294e-06	7.20743e-05
SEMA3F	181.454	2.11519	0.665594	3.17789	0.00148349	0.01112
LINC02894	23.3952	2.1143	0.710676	2.97505	0.0029294	0.0185022
COLQ	43.5847	2.11226	0.560593	3.7679	0.000164626	0.00207957
SLC4A8	286.416	2.11083	0.421479	5.00815	5.49556e-07	2.02487e-05
BTN2A2	235.319	2.10808	0.608957	3.46179	0.000536592	0.00516522
BLVRB	632.957	2.10804	0.298445	7.06339	1.62486e-12	3.39704e-10
PTPRE	3063.46	2.10416	0.378999	5.55188	2.82616e-08	1.59837e-06
RAPH1	3294.73	2.10349	0.520117	4.04425	5.24902e-05	0.000845972
APPL2	722.413	2.10313	0.241734	8.7002	3.31293e-18	2.68016e-15
RAB7B	4564.95	2.09854	0.520518	4.03164	5.53899e-05	0.000877888
ATP1B2	281.447	2.09821	0.670461	3.1295	0.00175105	0.0126581
LOC105370119	155.996	2.09657	0.735399	2.85092	0.00435926	0.024609
SPHK1	361.1	2.0961	0.583935	3.58962	0.000331158	0.00359083
CNIH3-AS2	86.6412	2.09425	0.555548	3.76971	0.00016344	0.00206879
FHAD1	53.1734	2.09295	0.510661	4.09851	4.15826e-05	0.000701475
ABCC6	37.2085	2.09112	0.69225	3.02076	0.00252138	0.0165428
MALAT1	139126	2.09063	0.621702	3.36274	0.000771719	0.00680078
RASL11A	71.8227	2.08929	0.813959	2.56683	0.0102634	0.0460255
LOC100289495	31.3661	2.08749	0.807332	2.58567	0.00971901	0.0444001
MOAP1	471.79	2.08467	0.388403	5.36729	7.99288e-08	3.87301e-06
GPR34	1605.2	2.0837	0.515226	4.04423	5.24944e-05	0.000845972
CPQ	306.887	2.08296	0.310069	6.71771	1.84598e-11	2.85272e-09
LOC107986982	83.3586	2.08175	0.528547	3.93862	8.19508e-05	0.00121213
MPP1	2361.02	2.07722	0.482893	4.30162	1.69553e-05	0.000341975
SEMA4A	353.308	2.07633	0.687563	3.01985	0.00252902	0.0165696
ZNF331	605.96	2.07387	0.532703	3.8931	9.89715e-05	0.00140043
KLF6	8174.8	2.07308	0.33939	6.10826	1.00721e-09	9.27784e-08
SLC2A9	57.7583	2.07247	0.488109	4.24592	2.17701e-05	0.000415037
TMEM254-AS1	144.855	2.06723	0.610758	3.38469	0.000712585	0.00638684
RWDD3-DT	152.835	2.06559	0.62958	3.2809	0.00103478	0.00847081
ANKDD1A	60.0214	2.06537	0.585164	3.52955	0.000416265	0.0042464
LOC401478	56.7774	2.06472	0.678352	3.04372	0.0023367	0.0156062
TBC1D2	249.788	2.06273	0.670691	3.07553	0.00210125	0.0144486
ZFP36	1426.17	2.05602	0.670527	3.06627	0.00216747	0.0147513
HNMT	843.009	2.05587	0.475717	4.32162	1.5489e-05	0.000317405
SGSM1	132.926	2.05461	0.619426	3.31695	0.000910055	0.00769001
KCNJ5	142.75	2.05456	0.73997	2.77654	0.00549409	0.0291582
PGA5	86.6352	2.05432	0.698471	2.94116	0.00326982	0.0200875
DHRS12	50.0365	2.05424	0.428546	4.79351	1.63889e-06	5.08248e-05
MN1	515.849	2.053	0.469255	4.37502	1.2142e-05	0.000260584
FOSB	847.869	2.05116	0.615171	3.3343	0.000855154	0.00733941
FAM124A	725.417	2.05086	0.805618	2.54569	0.0109061	0.0480078
SYN3	581.583	2.05019	0.592172	3.46216	0.000535862	0.00516086
HLA-DPB1	192.343	2.04862	0.606323	3.37877	0.000728111	0.00647608
ZBTB38	1526.73	2.04847	0.301275	6.79934	1.05099e-11	1.67143e-09
GSDME	117.069	2.04683	0.715434	2.86097	0.00422349	0.0241137
CCRL2	1134.19	2.04047	0.727232	2.80581	0.00501908	0.0272274
HGSNAT	1060.14	2.03993	0.27175	7.50667	6.06517e-14	1.82024e-11
ZNF514	129.376	2.03963	0.563087	3.62223	0.000292076	0.00325428
CLEC5A	2557	2.03762	0.613011	3.32395	0.000887536	0.00755733
LONRF3	663.236	2.03615	0.710974	2.86389	0.00418468	0.0239288
LOC105372105	40.0404	2.0359	0.780506	2.60843	0.00909585	0.0423646
PLEKHG2	1120.69	2.03221	0.498359	4.07781	4.54627e-05	0.000753944
PCDHGB8P	17.2518	2.02812	0.691159	2.93438	0.00334211	0.020423
ENG	1012.33	2.02617	0.227418	8.90946	5.12835e-19	4.77116e-16
ZNF662	74.0091	2.02219	0.734546	2.75298	0.0059055	0.0307109
SRC	1369.04	2.02093	0.683712	2.95581	0.00311846	0.0193999
ZNF697	1717.58	2.02004	0.691027	2.92325	0.00346403	0.0209464
LINC01209	40.3153	2.01739	0.477636	4.22369	2.40333e-05	0.000449886
GLMP	425.214	2.01631	0.225078	8.95826	3.29849e-19	3.23026e-16
SCN1B	131.368	2.01535	0.720934	2.79548	0.00518234	0.0278496
FERMT2	1703.87	2.01203	0.540351	3.72356	0.000196436	0.00237147
LOC105377305	19.2905	2.01076	0.619766	3.24438	0.00117705	0.00933565
IFI30	3010.08	2.01062	0.628367	3.19976	0.00137544	0.010532
CTSD	9461.5	2.01019	0.341277	5.89018	3.85768e-09	2.91788e-07
LOC105376993	13.2419	2.00832	0.768672	2.61272	0.00898259	0.0420159
LOC101929201	84.0986	2.00793	0.546439	3.67457	0.000238249	0.00275009
GNG4	328.8	2.00628	0.54697	3.668	0.000244458	0.00280398
PAPLN	66.8085	2.00625	0.677742	2.9602	0.00307437	0.0191898
ARHGAP31	2443.13	2.00311	0.604319	3.31466	0.000917544	0.00773244
ABCG2	342.697	2.00035	0.6249	3.20107	0.00136919	0.0104928
CPVL	2899.52	1.99868	0.350175	5.70768	1.14529e-08	7.5302e-07
SDCBP	6377.2	1.9946	0.353821	5.63732	1.72715e-08	1.05023e-06
FTL	29222.5	1.99431	0.332575	5.99658	2.01514e-09	1.69664e-07
LINC02072	23.6956	1.99176	0.692868	2.87466	0.00404457	0.0233697
RNF19A	1028.36	1.9915	0.446798	4.45726	8.3012e-06	0.000194135
LGALS3	775.398	1.98976	0.689147	2.88728	0.00388592	0.0227018
OR6J1	13.3347	1.98904	0.724794	2.74428	0.00606429	0.0313092
ADGRE1	99.6509	1.98527	0.537357	3.69452	0.000220307	0.00258139
LOC112268269	684.83	1.98496	0.430128	4.61481	3.93463e-06	0.000103552
PAXBP1-AS1	93.3258	1.98389	0.615611	3.22264	0.00127017	0.00990532
OPTN	890.233	1.98112	0.690154	2.87055	0.00409753	0.0235613
RAD51B	222.832	1.98107	0.577236	3.43199	0.000599174	0.00561654
EPPIN	18.6981	1.97989	0.737597	2.68424	0.00726948	0.0357349
LOC105369161	167.027	1.97829	0.71015	2.78574	0.00534062	0.0285145
COL9A2	100.893	1.97801	0.736918	2.68417	0.00727104	0.0357349
LBX2-AS1	62.0311	1.97732	0.375168	5.2705	1.3605e-07	6.14436e-06
ZFP36L1	4789.05	1.97482	0.410257	4.81363	1.48215e-06	4.65066e-05
EXD3	62.646	1.97455	0.702389	2.81119	0.00493592	0.0269333
ZNF630	35.4999	1.97342	0.672719	2.93349	0.00335171	0.0204529
ABHD12	2165.27	1.9732	0.331306	5.95582	2.58776e-09	2.05771e-07
LOC105369559	20.4568	1.97091	0.757439	2.60207	0.00926629	0.042929
CD93	2454.83	1.97005	0.614812	3.20431	0.00135384	0.010388
MOB3C	1175.21	1.96967	0.501734	3.92573	8.64668e-05	0.00126398
NBPF19	2231.92	1.96818	0.635117	3.09892	0.00194227	0.0136274
PLAAT3	256.301	1.96616	0.581111	3.38344	0.000715839	0.00640058
LOC107985295	39.85	1.96387	0.679637	2.88958	0.00385754	0.0225825
FNIP2	3575.03	1.96367	0.338712	5.79746	6.73258e-09	4.67437e-07
SLC43A2	2203.98	1.96365	0.490421	4.00401	6.22771e-05	0.00096727
GSTM4	120.574	1.96317	0.478315	4.10434	4.05479e-05	0.000685886
TPP1	2110.08	1.96141	0.367994	5.33	9.82146e-08	4.61484e-06
SEC14L4	53.0218	1.95851	0.735983	2.66108	0.00778907	0.0376543
TRAF5	186.612	1.95702	0.568126	3.4447	0.000571703	0.00541909
DUSP8	207.904	1.95685	0.576915	3.39191	0.000694064	0.00628134
LOC107987366	77.9973	1.9555	0.744988	2.62488	0.00866806	0.0408153
ACVR2A	1019.11	1.95174	0.762275	2.56041	0.0104547	0.0466725
GM2A	3687.53	1.94788	0.33277	5.85353	4.8124e-09	3.47071e-07
FAXC	256.684	1.9472	0.543599	3.58205	0.000340909	0.00366664
GNA15	501.401	1.94558	0.492502	3.95041	7.8018e-05	0.00116414
PIK3R5	4762.24	1.94424	0.386207	5.03418	4.79909e-07	1.81129e-05
ST18	288.615	1.94351	0.736552	2.63865	0.00832361	0.0396511
BNC2	905.54	1.93792	0.652306	2.97088	0.00296946	0.018698
SMIM31	48.4861	1.93717	0.647991	2.9895	0.00279436	0.0178921
CRIM1-DT	43.7848	1.93407	0.562384	3.43905	0.000583758	0.00549974
FCAR	135.638	1.93365	0.53666	3.60312	0.00031442	0.00344547
THY1	1494.59	1.93334	0.623136	3.1026	0.00191832	0.0135103
LINC00886	35.6484	1.93195	0.739815	2.6114	0.00901727	0.0420944
LINC02078	70.5087	1.93079	0.692294	2.78898	0.00528745	0.0283118
IFI27L2	42.003	1.93008	0.581241	3.32062	0.000898165	0.00762068
TNFAIP8L2-SCNM1	208.945	1.92979	0.727237	2.65359	0.00796398	0.0383404
PIP5K1C	2643.07	1.92839	0.504634	3.82136	0.000132716	0.00177148
SLC25A4	402.664	1.92781	0.527422	3.65516	0.000257021	0.00293039
LOC100996437	20.1736	1.92597	0.674344	2.85607	0.00428924	0.0243477
CCDC18-AS1	177.602	1.92554	0.716743	2.68651	0.00722022	0.0355602
CD84	1905.94	1.92362	0.594079	3.23799	0.00120376	0.00950295
CCDC92B	168.629	1.92117	0.745713	2.57628	0.00998688	0.0451801
OR10G3	104.958	1.91779	0.662597	2.89436	0.00379936	0.0223576
TMEM51	363.595	1.91476	0.372755	5.13679	2.79478e-07	1.13542e-05
CCDC159	84.4662	1.91459	0.620917	3.08349	0.00204586	0.0141564
SEMA3E	244.576	1.91263	0.743693	2.5718	0.0101171	0.045581
CSTB	1576.15	1.91241	0.29286	6.5301	6.57244e-11	8.61221e-09
FMNL1-DT	60.1673	1.91148	0.713373	2.67949	0.00737344	0.0361427
STX12	1511.53	1.91121	0.338627	5.64398	1.66166e-08	1.02379e-06
PPARD	1226.36	1.91073	0.389773	4.90216	9.47864e-07	3.2243e-05
RENBP	564.281	1.91024	0.385834	4.95094	7.38552e-07	2.61259e-05
PTPRM	846.994	1.90933	0.400629	4.76583	1.88081e-06	5.69045e-05
TBC1D32	127.063	1.9068	0.748625	2.54706	0.0108634	0.0478991
TSHZ3	660.313	1.90287	0.483088	3.93898	8.18299e-05	0.0012113
LINC02899	60.8895	1.90166	0.641157	2.96599	0.00301714	0.0189534
DYNLL2-DT	67.6876	1.89938	0.71955	2.63968	0.0082984	0.0395513
TBX15	601.074	1.89857	0.580056	3.27308	0.00106383	0.00865905
STX4	534.384	1.89834	0.302128	6.28323	3.31611e-10	3.54614e-08
LOC105371480	156.353	1.89719	0.499898	3.79515	0.000147554	0.00191327
FCER1G	405.031	1.89323	0.397878	4.75832	1.95212e-06	5.88705e-05
SNX8	3111.51	1.8918	0.265634	7.12183	1.065e-12	2.38753e-10
LINC02256	32.7118	1.89119	0.720119	2.62622	0.0086339	0.0407227
ZNF699	237.027	1.88983	0.319931	5.90699	3.48413e-09	2.69001e-07
GPR65	596.331	1.88739	0.513101	3.6784	0.0002347	0.00272091
LOC114224	125.251	1.88627	0.727138	2.5941	0.00948386	0.0436365
IL1R1	1866.52	1.88481	0.613279	3.07334	0.00211679	0.0145325
XKR4	199.285	1.88409	0.59864	3.14729	0.00164793	0.0120563
CFLAR	3535.86	1.8814	0.635129	2.96224	0.00305408	0.019108
CLN8	843.513	1.88037	0.345486	5.44267	5.24885e-08	2.71806e-06
RASGEF1B	2640.86	1.88009	0.689604	2.72633	0.00640431	0.0326942
C6orf132	810.331	1.87827	0.603152	3.11408	0.00184518	0.0131797
RAB19	89.0066	1.87679	0.588618	3.18847	0.0014303	0.0108277
KDM7A	3358.28	1.87408	0.484758	3.86602	0.000110624	0.0015384
IDH1	9492.78	1.87324	0.301423	6.21467	5.14323e-10	5.25824e-08
SH3PXD2A	2479.72	1.86958	0.20467	9.13462	6.56346e-20	7.1839e-17
SMIM14	933.868	1.86912	0.418792	4.46313	8.07692e-06	0.000189757
SHOX	24.5368	1.8689	0.692692	2.69803	0.00697516	0.0347116
PSAP	22269.7	1.86738	0.268838	6.94613	3.75436e-12	6.98574e-10
CYBRD1	1122.11	1.8667	0.564536	3.30661	0.000944326	0.0079034
GPR21	135.932	1.86605	0.738752	2.52594	0.0115388	0.0498151
RNASET2	366.855	1.86595	0.417131	4.47329	7.70258e-06	0.000182576
CES4A	29.1574	1.86488	0.584427	3.19095	0.00141808	0.0107567
SPATS1	120.51	1.86437	0.621685	2.9989	0.00270954	0.0174632
HIF1A	13271.9	1.86423	0.329869	5.65143	1.59117e-08	9.869e-07
FRY-AS1	55.3668	1.86422	0.724083	2.5746	0.0100356	0.0453344
SAMSN1	2146.06	1.86413	0.561751	3.31843	0.000905238	0.00765974
LOC105376412	23.2349	1.86333	0.584443	3.18822	0.00143152	0.0108277
DLGAP1-AS1	43.3415	1.85964	0.638024	2.91469	0.00356047	0.0213158
TGIF1	176.571	1.85861	0.483689	3.84258	0.000121748	0.0016596
TESK2	124.826	1.85837	0.305783	6.07741	1.22142e-09	1.10325e-07
MAP2K3	1721.47	1.85655	0.346792	5.35349	8.62756e-08	4.14814e-06
MYO1B	2813.41	1.85564	0.718262	2.58351	0.00977997	0.0445766
SVOP	69.9525	1.85534	0.644025	2.88085	0.00396605	0.0230186
YES1	3838.64	1.85382	0.341207	5.43311	5.53796e-08	2.8387e-06
TIMP2	3965.96	1.85209	0.171839	10.778	4.37056e-27	1.16176e-23
RRAS	166.324	1.85201	0.538847	3.43699	0.000588216	0.00552775
ATP7A	796.864	1.84987	0.239107	7.7366	1.0211e-14	4.04247e-12
FGFR1	1336.63	1.84912	0.603611	3.06343	0.00218815	0.0148649
TLE1	1664.08	1.84736	0.690075	2.67704	0.00742756	0.036341
NDRG1	727.786	1.84609	0.483936	3.81475	0.000136323	0.00180833
MYL5	120.937	1.84451	0.499482	3.69285	0.000221752	0.00259461
EAF1	1982.06	1.84404	0.4446	4.14763	3.35931e-05	0.000585768
ITGA2	247.141	1.84164	0.712365	2.58525	0.00973091	0.0444217
ANKS1B	39.8069	1.84093	0.701478	2.62436	0.00868128	0.0408529
MVP	385.302	1.83894	0.54705	3.36155	0.00077505	0.00680078
KIAA1671	1913.58	1.83826	0.408096	4.50448	6.65362e-06	0.00016333
DDAH2	1005.81	1.83695	0.632437	2.90456	0.00367769	0.0218838
PTK6	75.5121	1.83672	0.719969	2.5511	0.0107382	0.0475135
PDE2A	44.9468	1.83655	0.633172	2.90055	0.0037251	0.0220616
MILR1	826.913	1.83483	0.364836	5.0292	4.92536e-07	1.84399e-05
GAS6	1713.05	1.83346	0.428459	4.2792	1.87563e-05	0.000366594
MAS1	51.5245	1.83146	0.590945	3.09921	0.00194036	0.0136191
C3AR1	1747.86	1.82936	0.492887	3.71152	0.000206015	0.00244941
BHLHE40	3385.81	1.82928	0.301408	6.06912	1.28616e-09	1.15056e-07
ULK2	240.758	1.82884	0.540169	3.38569	0.000709997	0.00637192
ANKRD9	328.397	1.82809	0.5703	3.20548	0.00134837	0.0103545
IRF5	398.52	1.82803	0.525454	3.47896	0.000503371	0.00491149
IZUMO2	34.4805	1.82775	0.694595	2.63138	0.00850379	0.0402724
SH3BP5-AS1	68.6447	1.82754	0.670333	2.72631	0.00640459	0.0326942
LOC112268227	31.7682	1.82701	0.690544	2.64576	0.00815081	0.0389977
LINC02878	49.9419	1.82494	0.51804	3.52277	0.000427065	0.00432104
EVI2A	1647.2	1.82476	0.411021	4.43957	9.01394e-06	0.000207321
LOC105372249	51.2528	1.82473	0.630935	2.8921	0.00382678	0.0224539
MMP25	694.419	1.8226	0.389322	4.68146	2.84839e-06	7.92227e-05
SERPINB9	3975.07	1.81953	0.652482	2.78863	0.0052931	0.0283339
HOXB-AS2	60.2905	1.81848	0.59114	3.07622	0.00209644	0.0144262
B4GALT1	5707.52	1.81796	0.47655	3.81483	0.000136275	0.00180833
PHLDA2	199.764	1.81527	0.713133	2.54548	0.0109127	0.0480256
CLEC4GP1	76.052	1.81276	0.55094	3.2903	0.00100082	0.00825087
SCML1	543.76	1.81251	0.41116	4.40828	1.04196e-05	0.000231081
SGPL1	2299.45	1.81119	0.51031	3.54919	0.000386416	0.00402128
TTYH3	9701.64	1.8103	0.209194	8.65367	4.98695e-18	3.56893e-15
HSD17B4	12194.8	1.80881	0.509176	3.55244	0.000381683	0.00398987
ARPIN	734.959	1.80875	0.422269	4.2834	1.84056e-05	0.000362649
REL	11900.5	1.80825	0.588922	3.07043	0.00213747	0.0146274
SMC2-DT	28.2893	1.80808	0.669265	2.7016	0.00690075	0.0345917
LOC107987389	71.112	1.8078	0.620162	2.91504	0.00355642	0.0213053
LINC01503	32.5471	1.80702	0.568855	3.17659	0.00149017	0.0111401
TRIM47	167.202	1.80558	0.676968	2.66715	0.00764966	0.0371735
ACP2	253.155	1.80335	0.584309	3.0863	0.00202666	0.0140704
OR5AS1	871.546	1.80207	0.538468	3.34666	0.000817926	0.00707868
CLEC2B	30.9648	1.80064	0.575847	3.12694	0.00176637	0.012749
GADD45B	1678.57	1.79947	0.656259	2.74201	0.00610644	0.031499
PPDPF	249.491	1.79707	0.601907	2.98563	0.00282995	0.0180433
AKR1A1	350.665	1.79608	0.306352	5.86279	4.55155e-09	3.33428e-07
ODF3B	130.847	1.79557	0.581477	3.08796	0.00201538	0.014024
FPR1	247.62	1.79526	0.549942	3.26446	0.00109671	0.00884933
DNMBP	1382.21	1.79493	0.588172	3.05171	0.00227544	0.015305
AMY2B	38.0394	1.79438	0.570129	3.14733	0.00164771	0.0120563
NFIL3	1326.46	1.79432	0.237825	7.54471	4.53299e-14	1.38271e-11
LIX1L	243.251	1.79317	0.461964	3.88163	0.000103757	0.00145816
C6orf141	87.3858	1.79245	0.551328	3.25114	0.00114942	0.00917516
IL4R	942.789	1.78977	0.35475	5.04515	4.53154e-07	1.72078e-05
PMFBP1	78.0025	1.78961	0.639923	2.79659	0.00516443	0.0277971
SLC9A4	39.6358	1.78542	0.665883	2.68129	0.00733391	0.0359678
ADIRF-AS1	77.0862	1.78493	0.572159	3.11964	0.0018107	0.0129934
SHANK2-AS3	45.5129	1.78389	0.575221	3.10123	0.00192721	0.0135595
GARS1-DT	151.602	1.78291	0.5423	3.28769	0.00101012	0.00830549
PARD6G	300.456	1.78242	0.532587	3.34671	0.000817754	0.00707868
HILPDA	778.121	1.78196	0.654235	2.72374	0.00645483	0.0328874
MALT1	669.69	1.78182	0.648227	2.74876	0.00598216	0.0309883
LYSET	224.612	1.78035	0.334914	5.31584	1.06169e-07	4.9387e-06
MR1	178.579	1.77941	0.414334	4.29464	1.74979e-05	0.000349489
EPS8	1514.91	1.77889	0.508342	3.4994	0.000466313	0.00462756
RRN3P1	38.3373	1.77804	0.582842	3.05063	0.00228359	0.0153298
HMOX1	1614.87	1.77775	0.60896	2.91931	0.00350805	0.0210834
RAB40B	42.4452	1.77594	0.597691	2.97133	0.00296514	0.0186771
CUX2	220.656	1.7754	0.403117	4.40418	1.06186e-05	0.000233824
ZNF189	913.468	1.77385	0.457998	3.87305	0.00010748	0.00149916
PEAK1	2024.59	1.77239	0.298871	5.93031	3.02365e-09	2.35402e-07
TSIX	638.827	1.76999	0.554264	3.1934	0.00140607	0.0106933
EHD4	2836.02	1.76895	0.251548	7.03225	2.03231e-12	4.15552e-10
HCFC2	112.866	1.76758	0.546402	3.23495	0.00121665	0.00955602
LOC107984203	905.225	1.76715	0.66737	2.64794	0.00809843	0.038827
ST3GAL1	2523.45	1.76598	0.529315	3.33636	0.000848846	0.00729537
SH3TC1	784.779	1.76564	0.292468	6.03704	1.56971e-09	1.36484e-07
SLC17A5	846.327	1.76542	0.351546	5.02187	5.11718e-07	1.90431e-05
ARPIN-AP3S2	314.336	1.7649	0.683154	2.58346	0.0097816	0.0445766
ICA1	227.094	1.76466	0.610011	2.89283	0.00381791	0.0224242
TBC1D9	1043.04	1.76461	0.479656	3.67892	0.000234227	0.00271881
ZSWIM6	1626.45	1.7628	0.404728	4.35553	1.32746e-05	0.000279412
SCAPER	427.858	1.76279	0.611636	2.88208	0.00395053	0.0229496
UTRN	2140.31	1.76115	0.424421	4.14955	3.33136e-05	0.000581489
LOC105376805	52.221	1.76026	0.542444	3.24506	0.00117426	0.00931747
KDM7A-DT	331.748	1.75747	0.509191	3.45149	0.000557499	0.00530508
SPRY4	2203.31	1.75737	0.478272	3.67441	0.000238399	0.00275009
CD36	15113.6	1.75696	0.278925	6.29907	2.99443e-10	3.27749e-08
IL12RB1	37.3059	1.75629	0.601044	2.92207	0.00347712	0.0209925
FCGR1BP	466.777	1.75512	0.489294	3.58704	0.000334451	0.00361629
GAA	1416.32	1.75295	0.394751	4.44064	8.96933e-06	0.000206806
HECTD2	403.365	1.75168	0.447405	3.91519	9.03314e-05	0.00130598
GSTM3	155.532	1.75132	0.57454	3.0482	0.00230213	0.0154072
WDFY3-AS2	43.7557	1.74856	0.629443	2.77794	0.0054704	0.0290739
DISP1	244.129	1.74557	0.649948	2.6857	0.00723784	0.0356187
AP1B1	10065.7	1.74281	0.200629	8.68673	3.7301e-18	2.77624e-15
IGLON5	825.647	1.74262	0.377251	4.61925	3.85124e-06	0.00010208
COLGALT2	270.526	1.7414	0.661977	2.6306	0.00852333	0.0403341
LOC644215	56.2602	1.74123	0.600412	2.90006	0.00373093	0.0220876
LOC101929645	21.3599	1.74066	0.655436	2.65572	0.00791387	0.0381486
HHLA3	79.467	1.73976	0.650708	2.67365	0.00750316	0.036653
SCARNA9	206.077	1.73648	0.608954	2.85158	0.00435029	0.0245711
NFE2L2	5966.09	1.7342	0.461311	3.7593	0.000170391	0.00213404
ANKRD12	7368.32	1.73254	0.466487	3.71402	0.000203996	0.0024365
CAMK4	155.783	1.73146	0.590059	2.93438	0.00334219	0.020423
ME1	451.526	1.72883	0.335101	5.15914	2.48089e-07	1.03735e-05
CCR1	3609.56	1.72833	0.613851	2.81555	0.00486933	0.0266638
CCDC125	31.5587	1.72434	0.663064	2.60057	0.00930697	0.0429928
CASP1	1503.26	1.72258	0.453017	3.80247	0.000143262	0.00187196
MIR222HG	2660.05	1.7196	0.551195	3.11976	0.00180996	0.0129934
LOC107985684	142.064	1.71798	0.609271	2.81973	0.00480636	0.0263733
SLC36A1	941.605	1.717	0.357164	4.80733	1.52962e-06	4.78347e-05
SIGLEC9	423.96	1.71532	0.430201	3.98724	6.68467e-05	0.00102795
ITPRIP	2339.61	1.71288	0.455219	3.76276	0.000168049	0.00211849
BLNK	188.743	1.71203	0.490322	3.49165	0.000480043	0.00472601
OR5H14	95.342	1.71157	0.600033	2.85246	0.00433819	0.0245465
LOC101929259	57.397	1.71027	0.598227	2.8589	0.00425117	0.0242271
TNS3	3720.91	1.70889	0.512505	3.33439	0.000854877	0.00733941
CSF1R	10536.5	1.70815	0.361027	4.73138	2.23002e-06	6.55921e-05
RNF13	1568.94	1.70791	0.167994	10.1665	2.79915e-24	5.20838e-21
LINC01554	51.5671	1.70758	0.500351	3.41277	0.000643059	0.00593522
SNX29	988.991	1.70742	0.280106	6.09563	1.09008e-09	9.94271e-08
GLUL	1038.4	1.70703	0.451682	3.77928	0.000157285	0.00201143
TRIB1	1214.3	1.70448	0.518101	3.28986	0.00100236	0.0082526
VAT1	3223.52	1.70337	0.31273	5.44677	5.12936e-08	2.68851e-06
MKNK1	2230.9	1.70306	0.38828	4.38618	1.15359e-05	0.000249302
SYNJ1	880.55	1.70269	0.440687	3.86371	0.000111676	0.0015493
DNASE2	922.923	1.70217	0.609001	2.79502	0.0051896	0.0278681
DDIT3	629.373	1.70174	0.275979	6.16619	6.99557e-10	6.85087e-08
NAGK	332.296	1.70145	0.378187	4.49895	6.82893e-06	0.000167192
GNG12	848.195	1.69975	0.577772	2.94191	0.00326198	0.020075
PIK3R5-DT	247.23	1.69824	0.357586	4.74917	2.04249e-06	6.11006e-05
SUSD6	2396.68	1.69795	0.371691	4.56818	4.91971e-06	0.000125227
AFF4	7452.9	1.69686	0.38192	4.44296	8.87298e-06	0.000205093
BPHL	235.55	1.69516	0.401776	4.21916	2.45219e-05	0.000458112
TLCD2	439.608	1.69494	0.49861	3.39933	0.000675515	0.0061584
CDKL5	343.703	1.69248	0.610591	2.77187	0.00557357	0.0294348
AHNAK	18437.6	1.69195	0.503497	3.36039	0.000778324	0.00682161
C12orf50	461.548	1.6915	0.622136	2.71886	0.00655067	0.0332392
CD59	2743.99	1.68657	0.313337	5.38259	7.34218e-08	3.58572e-06
ABCD4	385.372	1.68628	0.466821	3.61227	0.000303534	0.0033439
NHLRC3	1334.48	1.68624	0.322612	5.22683	1.72437e-07	7.51412e-06
APH1B	571.958	1.68489	0.481554	3.49887	0.000467241	0.00462937
AURKAP1	26.6681	1.68474	0.628206	2.68183	0.00732199	0.0359284
PPP1R18	5075.22	1.68336	0.400679	4.20127	2.65426e-05	0.000486579
RGPD2	2178.13	1.68022	0.506443	3.31768	0.000907689	0.00767699
TCEAL9	920.827	1.67959	0.319412	5.25839	1.45319e-07	6.46655e-06
BTBD19	149.928	1.6793	0.492691	3.40843	0.000653384	0.00600371
FCGR1CP	130.865	1.67793	0.522917	3.20878	0.00133299	0.0102534
AKR1B15	55.7928	1.67662	0.660935	2.53675	0.0111888	0.0488595
WWP1	1310.69	1.67654	0.439583	3.81392	0.000136778	0.00181039
RAB42	352.009	1.67632	0.530078	3.16241	0.00156471	0.0115902
IGFLR1	102.223	1.67538	0.317842	5.2711	1.3561e-07	6.13941e-06
LOC112268198	120.81	1.67455	0.561473	2.98243	0.00285973	0.0181732
LOC105369250	130.732	1.67089	0.517894	3.22632	0.00125394	0.00980337
KBTBD8	1407.69	1.66847	0.440594	3.78687	0.000152559	0.00196583
NEK3	550.873	1.66591	0.436157	3.81953	0.000133708	0.00178216
PRKCH	273.506	1.66441	0.576693	2.88612	0.00390018	0.0227566
CC2D2A	344.857	1.66314	0.593385	2.8028	0.00506612	0.0273948
CHSY1	3298.76	1.66174	0.436899	3.80348	0.000142676	0.00186693
PURB	3598.29	1.66144	0.205168	8.09796	5.589e-16	2.7367e-13
AP2A2	3097.63	1.66101	0.243227	6.82903	8.54902e-12	1.40563e-09
LAMB2	955.905	1.66067	0.632311	2.62635	0.00863063	0.0407176
FLVCR2	541.769	1.66039	0.313769	5.29177	1.21137e-07	5.5245e-06
LINC00485	311.573	1.66018	0.651688	2.54751	0.0108495	0.0478494
BAIAP2	709.882	1.65835	0.415183	3.99427	6.4895e-05	0.00100291
TMEM273	117.045	1.65456	0.400293	4.13337	3.57485e-05	0.000618189
FXYD6	281.101	1.65433	0.47696	3.46848	0.000523413	0.0050593
CTRC	32.5526	1.65415	0.610396	2.70997	0.00672895	0.0339127
TWF1	2097.21	1.65302	0.27235	6.06944	1.28353e-09	1.15056e-07
CD109	1559.57	1.65166	0.430067	3.84048	0.000122796	0.00167022
ETV3	3699.06	1.65103	0.471028	3.50515	0.000456342	0.00455778
LOC105377016	159.071	1.65056	0.646668	2.5524	0.0106983	0.0473958
CTNS	378.153	1.64985	0.264964	6.2267	4.76374e-10	4.92438e-08
PCDHB1	91.8933	1.64911	0.638598	2.58239	0.00981174	0.0446601
UNC79	67.5846	1.64717	0.641652	2.56707	0.0102561	0.0460177
PLEKHF1	186.724	1.64552	0.588839	2.79451	0.00519784	0.0278962
ITSN1	3083.1	1.64379	0.315683	5.20711	1.91806e-07	8.29986e-06
CD55	817.21	1.64316	0.604554	2.71796	0.00656852	0.0333026
LOC105373289	18.8955	1.64251	0.645653	2.54394	0.0109608	0.0481806
HLA-E	8493.56	1.64187	0.394123	4.16587	3.10162e-05	0.000552257
CEBPB	2520.65	1.63941	0.394478	4.15589	3.24023e-05	0.000573108
CTSC	9229.84	1.63905	0.488002	3.35871	0.000783085	0.00685043
IQSEC2	779.32	1.63894	0.609187	2.69037	0.00713732	0.0353202
FRMD4A	1638.35	1.63892	0.455203	3.60043	0.000317697	0.00347116
CD99P1	80.346	1.63879	0.619548	2.64514	0.00816568	0.0390488
PLEKHA1	506.462	1.63876	0.427172	3.8363	0.0001249	0.00169327
DRAM2	997.874	1.63796	0.4282	3.82522	0.000130655	0.00175277
PEX11G	35.5817	1.63587	0.554578	2.94976	0.00318023	0.0196921
TREM2	686.451	1.63506	0.593895	2.75312	0.00590307	0.0307068
LILRB2	842.417	1.63376	0.606698	2.69288	0.00708387	0.0351399
TPD52	503.529	1.63162	0.573906	2.84301	0.00446899	0.0250843
MAOA	1343.35	1.63077	0.538923	3.02597	0.00247834	0.0163468
LINC00852	66.8257	1.62946	0.264622	6.15768	7.38194e-10	7.1914e-08
LINC02261	28.8937	1.62885	0.620152	2.62653	0.00862599	0.040706
LOC100131257	1758.37	1.62759	0.549646	2.96116	0.0030648	0.0191493
OR4D9	132.025	1.62713	0.578081	2.8147	0.00488222	0.0267187
CCDC136	403.737	1.62524	0.508779	3.19439	0.00140126	0.0106639
PRNP	4147.49	1.62503	0.350163	4.64079	3.47086e-06	9.33271e-05
GHRLOS	127.09	1.62415	0.474108	3.4257	0.000613213	0.00572794
LOC101929048	155.401	1.62385	0.605298	2.68272	0.00730258	0.0358615
WIPI1	644.731	1.62351	0.370012	4.38772	1.14545e-05	0.000248119
CAMSAP2	4441.16	1.62247	0.544906	2.97752	0.00290593	0.0183914
EMILIN2	1264.3	1.62086	0.395685	4.09633	4.19746e-05	0.000706167
KCNQ1	273.226	1.62026	0.434995	3.72477	0.000195494	0.00236512
OSTM1	353.307	1.6177	0.262804	6.15555	7.48188e-10	7.21323e-08
FCGR1A	977.315	1.61714	0.300402	5.38326	7.31491e-08	3.5818e-06
SRGAP1	285.022	1.61662	0.50329	3.21211	0.00131765	0.0101564
MYO9B	6809.15	1.61463	0.218157	7.40124	1.34915e-13	3.69172e-11
NBPF26	3363.05	1.61443	0.581449	2.77656	0.00549372	0.0291582
VEGFB	1757.91	1.61382	0.40471	3.9876	6.67463e-05	0.00102725
TSPAN31	227.605	1.61298	0.327112	4.93098	8.18186e-07	2.85093e-05
BMP6	178.404	1.61227	0.473648	3.40395	0.000664191	0.006079
GPR35	267.518	1.61098	0.626321	2.57213	0.0101076	0.0455711
MYO1A	43.9105	1.61076	0.625158	2.57657	0.00997864	0.0451648
ICOSLG	1621.03	1.61006	0.588268	2.73696	0.00620104	0.0318649
SEMA7A	681.565	1.60998	0.40442	3.98095	6.86399e-05	0.0010464
GPR155	83.7921	1.60762	0.634293	2.53451	0.0112605	0.0490584
HS1BP3	392.078	1.60504	0.241691	6.64087	3.11828e-11	4.46322e-09
DARS1-AS1	26.0622	1.60218	0.491004	3.26307	0.00110211	0.00888519
AKAP6	184.572	1.60164	0.457479	3.50102	0.000463489	0.00461184
SGTB	1416.51	1.60159	0.474727	3.3737	0.00074164	0.00658697
SLC25A53	41.7338	1.60062	0.617219	2.59328	0.00950649	0.0436975
LOC107985147	56.6324	1.59933	0.556601	2.87339	0.00406095	0.0234374
HOMER1	5016.5	1.59933	0.372502	4.29347	1.75904e-05	0.000350058
PABPC1P2	105.653	1.59809	0.615127	2.59799	0.0093772	0.043242
TMEM65	1179.79	1.59721	0.219887	7.2638	3.76374e-13	9.86366e-11
CTTNBP2NL	1608.2	1.59684	0.381463	4.18609	2.83796e-05	0.000511423
OR4K17	143.688	1.59468	0.548294	2.90845	0.00363228	0.0216622
ARSD	271.251	1.59428	0.267215	5.96627	2.42735e-09	1.96227e-07
NBEAL1	916.756	1.59315	0.473913	3.36169	0.000774667	0.00680078
TMC7	105.544	1.59251	0.481628	3.30651	0.000944653	0.0079034
DENND5B	891.323	1.59142	0.460928	3.45264	0.000555121	0.00529428
NPHP3	572.152	1.59141	0.450869	3.52965	0.000416107	0.0042464
IFT43	41.8991	1.59074	0.563507	2.82293	0.00475866	0.0261966
GRINA	814.369	1.5902	0.438773	3.62421	0.000289848	0.00323816
PPP4R1L	119.189	1.59005	0.554885	2.86554	0.00416295	0.0238412
SIRPB2	115.994	1.58694	0.577187	2.74945	0.00596962	0.030932
LOC643406	281.65	1.58628	0.460418	3.4453	0.000570429	0.00540977
PRECSIT	189.641	1.58528	0.524228	3.02403	0.00249431	0.0164211
C17orf113	52.2215	1.58495	0.528189	3.00072	0.00269343	0.0173835
RUSC2	531.453	1.58319	0.405401	3.90524	9.41337e-05	0.00134942
P2RX4	986.827	1.58298	0.307562	5.14686	2.64877e-07	1.09039e-05
ARSG	127.887	1.58263	0.56572	2.79756	0.00514909	0.0277467
RNF135	303.034	1.58175	0.324349	4.87669	1.07883e-06	3.55288e-05
KIF1B	8700.85	1.58089	0.285456	5.53811	3.0575e-08	1.71876e-06
RABGEF1	1391.77	1.57965	0.304821	5.18221	2.19273e-07	9.31589e-06
ABCD1	370.852	1.57952	0.532733	2.96493	0.00302755	0.0190059
BTG1	2134.32	1.57907	0.341921	4.61824	3.87014e-06	0.000102435
PI4K2A	1340.34	1.57403	0.365946	4.30127	1.69821e-05	0.000341975
NIBAN3	45.0094	1.57381	0.560114	2.8098	0.0049573	0.0270262
LINC01160	86.3241	1.57374	0.565699	2.78195	0.00540336	0.0287834
FAM131A	115.887	1.57304	0.439889	3.57599	0.000348904	0.00372251
BCL2L15	28.2405	1.573	0.562741	2.79526	0.00518586	0.0278561
PDE6A	119.661	1.56948	0.602043	2.60693	0.00913584	0.042487
EIF5A2	328.857	1.56821	0.441556	3.55155	0.000382976	0.00399889
SBF2	1340.35	1.5671	0.429006	3.65286	0.00025934	0.00294959
CAST	2758.07	1.56646	0.250145	6.2622	3.79587e-10	4.03599e-08
HLA-B	2896.03	1.56538	0.482735	3.24274	0.00118387	0.00937375
PHYH	265.28	1.56514	0.44698	3.50159	0.000462486	0.00460558
DGKH	2033.04	1.56412	0.402943	3.88173	0.000103717	0.00145816
SAT2	344.18	1.56395	0.372622	4.19715	2.70289e-05	0.000492583
LINC00547	31.6485	1.5635	0.524788	2.9793	0.00288904	0.0183219
EZH1	349.771	1.56203	0.480343	3.25191	0.0011463	0.00916205
PTPRO	497.945	1.56176	0.534157	2.92379	0.00345795	0.0209181
TICAM2	66.6653	1.56142	0.587687	2.65689	0.00788651	0.0380462
LOC107984948	52.4907	1.56044	0.593959	2.62718	0.00860959	0.0406492
DCUN1D3	853.19	1.5604	0.537761	2.90165	0.00371198	0.0220526
PFKFB3	1925.31	1.55954	0.274119	5.68928	1.27574e-08	8.24225e-07
FGD5	862.52	1.55896	0.558954	2.78906	0.00528608	0.0283118
LOC101926889	793.752	1.55799	0.468907	3.3226	0.00089182	0.00758067
HLA-A	4689.6	1.55702	0.422332	3.68671	0.00022717	0.00264681
RHBDF2	609.06	1.5564	0.38301	4.06359	4.83232e-05	0.000795004
MXD4	350.897	1.55496	0.356593	4.36059	1.2971e-05	0.00027334
DMXL1	1982.89	1.55473	0.318996	4.8738	1.09469e-06	3.58609e-05
CCSER1	143.984	1.55421	0.457436	3.39766	0.000679648	0.00618699
DNAJC4	296.737	1.55389	0.458567	3.38857	0.00070258	0.00633017
TMEM212	490.714	1.55276	0.44548	3.48559	0.000491058	0.00481154
OR10H1	277.003	1.55221	0.51723	3.00101	0.00269084	0.0173728
TRADD	24.907	1.55106	0.581743	2.66623	0.00767061	0.0372461
VPS37C	358.012	1.55055	0.363309	4.26786	1.97359e-05	0.000382925
TUT7	4318.39	1.55012	0.323911	4.78565	1.70439e-06	5.25059e-05
LOC112267910	299.555	1.54972	0.478735	3.23712	0.00120743	0.00951979
ZNF704	891.478	1.54816	0.468801	3.30238	0.000958664	0.00799904
SH3PXD2B	3373.04	1.54803	0.292071	5.30018	1.15685e-07	5.31496e-06
SCIMP	196.704	1.54731	0.399003	3.87794	0.000105344	0.0014749
TYMP	1583.63	1.54714	0.408714	3.78538	0.000153473	0.00197079
SHB	390.455	1.54521	0.59517	2.59626	0.00942454	0.043428
SPRY1	691.785	1.54483	0.569712	2.71159	0.0066961	0.0337977
SIRPA	4945.48	1.54289	0.424231	3.63692	0.000275918	0.00309837
MKLN1-AS	41.1167	1.54174	0.48812	3.15852	0.00158574	0.011718
TMEM134	122.593	1.5402	0.423084	3.64041	0.000272205	0.00305852
LINC01949	267.754	1.53895	0.533246	2.88601	0.0039016	0.0227577
DBNDD2	309.072	1.53891	0.203147	7.57534	3.58181e-14	1.14908e-11
SLC31A2	458.039	1.53834	0.394927	3.89524	9.81021e-05	0.00139662
ZNF25	134.93	1.5369	0.584655	2.62873	0.00857032	0.0404844
NCEH1	862.032	1.53599	0.456876	3.36194	0.000773957	0.00680078
CABP4	90.0494	1.53511	0.600567	2.55609	0.0105855	0.047053
RGPD6	798.932	1.53477	0.47041	3.26263	0.00110383	0.00889521
CELF6	28.0717	1.5328	0.498141	3.07703	0.00209073	0.0144029
CYFIP1	6599.09	1.53101	0.280764	5.45301	4.95231e-08	2.61042e-06
AP4B1-AS1	50.7485	1.53067	0.590373	2.59272	0.009522	0.043704
NEGR1	198.296	1.53001	0.569051	2.6887	0.0071731	0.035386
ATP9B	655.704	1.52928	0.463717	3.29786	0.000974236	0.00808186
MAML2	695.502	1.52393	0.468341	3.25389	0.00113836	0.00912203
TAX1BP1-AS1	16.4743	1.52388	0.603539	2.52491	0.0115729	0.0499506
LOC286437	424.082	1.52331	0.424335	3.58988	0.00033083	0.00359076
AAMDC	94.2358	1.52305	0.456029	3.33982	0.000838328	0.0072225
S1PR2	444.448	1.52243	0.25947	5.86745	4.4256e-09	3.26775e-07
PLBD2	1299.27	1.52103	0.357686	4.25242	2.11477e-05	0.00040483
LPCAT1	3626.9	1.52098	0.318477	4.77579	1.79e-06	5.4601e-05
DENND4C	3067.38	1.5209	0.472653	3.21779	0.00129182	0.010007
NWD1	90.527	1.52003	0.551902	2.75418	0.00588401	0.0306397
ZNF818P	45.2604	1.51981	0.536661	2.83197	0.00462625	0.0257111
CRYBG3	1425.31	1.51927	0.417122	3.64226	0.000270253	0.0030421
MYO1E	3950.58	1.51882	0.269968	5.62592	1.84523e-08	1.10399e-06
RASA3-IT1	65.1801	1.51876	0.537946	2.82325	0.00475392	0.0261782
ZSCAN16-AS1	66.6827	1.51854	0.480391	3.16106	0.00157198	0.0116348
MAP1LC3B	2788.02	1.51839	0.17785	8.53749	1.37164e-17	9.11501e-15
ATP6V1F	5347.13	1.5172	0.180744	8.39417	4.69216e-17	2.81636e-14
OPLAH	195.48	1.51711	0.536473	2.82793	0.00468497	0.025929
PNMA2	212.7	1.51629	0.353738	4.28647	1.81535e-05	0.000359342
CFAP92	140.122	1.51467	0.506601	2.98986	0.00279102	0.0178913
STEAP1B-AS1	102.896	1.51463	0.596392	2.53966	0.011096	0.0486254
IQCG	237.868	1.51427	0.39639	3.82016	0.000133365	0.00177887
CD276	3233.55	1.51324	0.312526	4.84195	1.28568e-06	4.1304e-05
TNFAIP1	575.982	1.51303	0.4651	3.25314	0.00114139	0.00913849
SLC22A25	126.009	1.51298	0.52741	2.8687	0.00412157	0.0236625
PLEKHO2	1922.42	1.51212	0.339892	4.44883	8.63388e-06	0.000200312
RNLS	92.7991	1.51182	0.432397	3.49638	0.000471618	0.0046628
LRRC37A8P	39.3842	1.51179	0.574105	2.63331	0.00845582	0.0401166
SPATA2L	138.067	1.5111	0.395325	3.82242	0.000132148	0.00176516
ARMCX3	942.067	1.51031	0.444763	3.39576	0.000684383	0.00621793
SGPP1	812.456	1.51021	0.304228	4.96408	6.90286e-07	2.47479e-05
GPR162	47.4273	1.50995	0.558901	2.70165	0.00689965	0.0345917
HLX	533.921	1.50889	0.55364	2.72541	0.00642226	0.0327484
SPAG9	5825	1.5082	0.249983	6.0332	1.60749e-09	1.38474e-07
CYTH4	1573.99	1.50819	0.458914	3.28642	0.00101469	0.00833199
MTSS1	2459.88	1.5059	0.531996	2.83065	0.00464533	0.0257709
LOC102724517	61.6748	1.50556	0.495038	3.04129	0.00235565	0.0157046
PCLO	422.805	1.5053	0.454179	3.31433	0.000918634	0.0077379
FBXO27	157.692	1.50461	0.54267	2.77261	0.00556086	0.029431
RIMS3	184.434	1.50455	0.308581	4.87572	1.08414e-06	3.56405e-05
LINC01205	51.7087	1.50351	0.52877	2.84341	0.00446339	0.025068
B3GNT5	1867.62	1.50155	0.429307	3.49762	0.000469433	0.00464367
LINC01297-DUXAP10-NBEAP6	2546.35	1.50086	0.560334	2.6785	0.00739525	0.0362209
RIT1	1667.5	1.49923	0.385001	3.8941	9.85657e-05	0.00139763
RTL8C	474.583	1.49909	0.266728	5.6203	1.90627e-08	1.13686e-06
EPS15	6821.44	1.49864	0.340799	4.39743	1.0954e-05	0.000240064
KREMEN1	299.001	1.49787	0.54339	2.75653	0.00584177	0.0304903
NRBP2	235.752	1.49695	0.531235	2.81787	0.00483438	0.0265193
PPP1R26	574.031	1.49674	0.376229	3.97826	6.94225e-05	0.00105448
IL10RB	654.478	1.49587	0.331995	4.50569	6.61573e-06	0.000162634
PNMA8C	27.6975	1.49511	0.541146	2.76285	0.00572988	0.0300665
DTNB	776.336	1.49435	0.372096	4.01605	5.91828e-05	0.000926948
BDH2	164.45	1.49367	0.588075	2.53993	0.0110874	0.0486222
LOC654780	21.5392	1.49304	0.587879	2.53971	0.0110943	0.0486254
LOC100190986	1773.17	1.49209	0.482927	3.08968	0.00200372	0.0139635
UBE2W	1543.08	1.49153	0.34247	4.35522	1.32935e-05	0.000279494
AMPD3	4390.46	1.48998	0.479613	3.10663	0.00189231	0.013421
LINC01873	1728.36	1.4891	0.547415	2.72025	0.00652333	0.033119
LOC101927374	1242.34	1.48877	0.482836	3.08339	0.00204657	0.0141564
KCNJ11	40.5852	1.48757	0.473213	3.14355	0.00166913	0.0121746
MIR503HG	121.619	1.48711	0.555156	2.67872	0.00739043	0.0362069
DIXDC1	777.502	1.48622	0.447512	3.32108	0.000896713	0.00761183
EVI5	1427.26	1.48622	0.382492	3.88562	0.000102068	0.00143877
ZC3H6	418.896	1.48346	0.449032	3.30369	0.000954216	0.0079655
INSIG1	11914.6	1.48341	0.440856	3.36485	0.000765856	0.0067633
LINC01541	35.8827	1.48313	0.517133	2.86798	0.00413101	0.0236947
GDI1	1295.53	1.48262	0.27477	5.39585	6.81999e-08	3.38576e-06
RHOU	975.928	1.48126	0.534785	2.76982	0.00560875	0.0295578
STXBP5L	302.607	1.48089	0.548851	2.69816	0.00697244	0.0347116
AGAP3	1876.1	1.48008	0.370392	3.99598	6.4428e-05	0.000996519
ITPR2	5429.37	1.47941	0.206347	7.16955	7.52468e-13	1.79502e-10
OSCAR	160.425	1.4789	0.516337	2.86422	0.00418033	0.0239113
CTBS	361.136	1.47857	0.475774	3.10772	0.00188539	0.013395
GK-AS1	118.192	1.47836	0.579833	2.54964	0.0107835	0.0476488
ZNFX1	3851.39	1.47814	0.412166	3.58627	0.000335438	0.00362038
IL17REL	94.9336	1.47778	0.438196	3.37242	0.000745117	0.00660839
LOC101929322	38.5676	1.47726	0.521487	2.83278	0.00461455	0.0256614
VIM-AS1	230.131	1.47207	0.516558	2.84977	0.00437502	0.024676
RBM25-AS1	32.8814	1.47177	0.478099	3.07838	0.00208133	0.01437
CASP4	621.244	1.46977	0.366018	4.01556	5.93038e-05	0.000928062
LOC107986254	65.6828	1.46936	0.529026	2.77747	0.00547832	0.0291077
STK38L	457.322	1.46935	0.486291	3.02155	0.00251481	0.0165055
CD302	868.417	1.4676	0.510542	2.87459	0.00404546	0.0233697
LRRC51	58.7194	1.46707	0.505663	2.90127	0.0037165	0.02206
ATP10B	37.1422	1.46667	0.527682	2.77946	0.00544496	0.0289718
POLR3GL	192.747	1.46602	0.549447	2.66817	0.0076265	0.03709
RPS6KA2	540.05	1.46564	0.326575	4.48792	7.19236e-06	0.000173295
SLC49A4	186.856	1.46494	0.263831	5.55256	2.81516e-08	1.597e-06
FOXI3	67.0657	1.46464	0.549372	2.66604	0.00767513	0.0372583
LOC102723996	319.416	1.46238	0.564979	2.58838	0.00964278	0.0441385
TSPAN13	545.253	1.45943	0.511932	2.85083	0.0043605	0.024609
ZBTB4	865.644	1.45934	0.577076	2.52885	0.0114436	0.0495534
CREBRF	531.963	1.45783	0.573878	2.54032	0.0110751	0.0486132
MRO	62.7353	1.45781	0.439551	3.31659	0.000911221	0.00769112
ADAM20	127.23	1.45699	0.554664	2.62679	0.00861948	0.0406856
RASL10A	53.157	1.45584	0.469138	3.10323	0.00191423	0.0134968
ZNF26	399.504	1.45543	0.506941	2.871	0.00409174	0.023542
DNAJB5	437.035	1.45482	0.323267	4.50036	6.78401e-06	0.000166311
NPIPB5	959.224	1.45405	0.438673	3.31465	0.000917571	0.00773244
GNPTG	91.0145	1.45393	0.441434	3.29365	0.000988969	0.00818583
LINC02246	108.347	1.45071	0.51543	2.81457	0.00488427	0.026722
PARP15	362.153	1.44927	0.528439	2.74255	0.00609639	0.0314575
TNFRSF12A	375.672	1.44621	0.558629	2.58886	0.00962932	0.0440878
CRY1	277.674	1.44528	0.549432	2.63049	0.00852615	0.0403372
PTGES2-AS1	263.654	1.4451	0.516953	2.79542	0.00518316	0.0278496
NFATC1	1573.52	1.44495	0.376978	3.83298	0.000126598	0.00171193
CEP89	315.85	1.44417	0.410218	3.52049	0.000430746	0.00435119
ACVR1	465.74	1.44386	0.433312	3.33214	0.000861805	0.00738968
ST3GAL6	691.836	1.44262	0.490047	2.94384	0.00324167	0.0199772
SCARNA16	35.0901	1.4424	0.46339	3.11271	0.00185379	0.0132209
ITGAV	3905.63	1.4421	0.503839	2.86223	0.00420675	0.0240403
RWDD2A	95.4103	1.44203	0.489494	2.94596	0.00321957	0.0198695
LOC101928936	302.503	1.44137	0.555731	2.59365	0.0094964	0.0436726
NIBAN2	4369.01	1.44124	0.246409	5.84899	4.94575e-09	3.52588e-07
TIPARP	1405.93	1.43915	0.368744	3.90284	9.50699e-05	0.0013597
L3MBTL4	33.5744	1.43687	0.533466	2.69345	0.00707159	0.0350883
SRA1	776.246	1.43657	0.324126	4.43212	9.33108e-06	0.000212899
NBPF1	851.67	1.43585	0.386176	3.71814	0.000200698	0.00240773
NEDD9	1025.16	1.43478	0.559003	2.56668	0.0102677	0.0460255
QKI	8759.5	1.43264	0.301989	4.74402	2.09522e-06	6.25204e-05
MAP4K3	1675.64	1.43258	0.268287	5.33973	9.30847e-08	4.39597e-06
RAB3IL1	1001.32	1.43253	0.444098	3.22571	0.0012566	0.00982006
MARVELD3	469.994	1.43209	0.544019	2.63242	0.00847778	0.0401798
ARMCX1	485.936	1.43168	0.449205	3.18714	0.00143689	0.0108551
SORBS3	825.085	1.43013	0.358363	3.99073	6.58712e-05	0.00101631
MAB21L3	8921.09	1.43005	0.49921	2.86462	0.00417508	0.0238886
DNAJB9	498.153	1.42956	0.354305	4.03483	5.46426e-05	0.000868772
KCNK13	148.871	1.42579	0.508466	2.8041	0.00504573	0.0273173
GAB2	2464.19	1.42416	0.35802	3.97789	6.95288e-05	0.00105524
ZNF516	1643.69	1.42329	0.373572	3.80993	0.000139004	0.0018352
CD9	1838.75	1.42198	0.50317	2.82604	0.00471279	0.0260482
SRGAP2C	2009.78	1.42075	0.416828	3.40847	0.000653271	0.00600371
MYO5A	2054.23	1.42009	0.274331	5.17657	2.26005e-07	9.53579e-06
CD63	3575.84	1.41844	0.211257	6.71429	1.88989e-11	2.85896e-09
C21orf62	190.674	1.41844	0.546606	2.59499	0.00945932	0.0435452
ZSWIM4	615.312	1.41836	0.491791	2.88406	0.00392586	0.0228491
PDE4A	1074.64	1.4155	0.330339	4.28499	1.82747e-05	0.000360591
NICN1	228.895	1.4153	0.350262	4.04069	5.32945e-05	0.000853401
DNAJB2	553.596	1.41234	0.372727	3.78922	0.00015112	0.00195
CCBE1	94.7721	1.41157	0.483792	2.91773	0.00352594	0.0211704
FGF13	403.671	1.41102	0.508895	2.77271	0.0055591	0.029431
RAB13	2015.73	1.41056	0.516578	2.73059	0.00632217	0.0323711
FMO5	101.544	1.40991	0.398374	3.53917	0.000401389	0.00413775
NHSL1-AS1	15.2461	1.40989	0.556394	2.53397	0.0112777	0.0490831
MMP14	13018.8	1.40951	0.317227	4.44322	8.86225e-06	0.000205093
SPATA25	111.365	1.40811	0.522759	2.6936	0.00706841	0.0350819
ACTR3C	101.171	1.40804	0.492206	2.86068	0.00422733	0.0241227
CDV3	15148.6	1.40652	0.232419	6.05165	1.43369e-09	1.2764e-07
SLC2A3	12109.2	1.40471	0.429819	3.26815	0.00108254	0.00875856
GRN	4055.5	1.40267	0.443417	3.16332	0.00155979	0.0115629
CCDC112	493.289	1.40204	0.312418	4.48771	7.19929e-06	0.000173295
ZNF69	332.415	1.40053	0.457213	3.06319	0.00218988	0.0148658
FILIP1L	1329.71	1.40026	0.502687	2.78555	0.00534374	0.0285229
CHP1P2	108.685	1.39958	0.454524	3.07922	0.00207542	0.0143346
MMD	1623.06	1.39839	0.310989	4.4966	6.90494e-06	0.000168609
ZNF846	45.5337	1.39805	0.491284	2.8457	0.00443143	0.0249563
MGAT1	2786.88	1.39735	0.19639	7.11516	1.11781e-12	2.47608e-10
KIF6	43.125	1.39502	0.474246	2.94156	0.00326566	0.0200807
ATP13A3	13943.3	1.39486	0.379956	3.67111	0.000241502	0.00277727
STK40	3378.75	1.39468	0.370181	3.76756	0.000164849	0.00208097
APLP2	36719.9	1.39319	0.418778	3.32681	0.000878477	0.00749808
FRRS1	577.194	1.39294	0.466459	2.98621	0.00282462	0.0180239
HSPBAP1	158.197	1.39206	0.482304	2.88628	0.00389827	0.0227526
USP12	5260.77	1.3905	0.363728	3.8229	0.00013189	0.00176407
LINC00504	8168.47	1.38927	0.501131	2.77227	0.00556666	0.029431
WASL	2315.64	1.38916	0.483573	2.87269	0.00406987	0.0234743
ATXN1	1251.67	1.38637	0.321517	4.31197	1.61806e-05	0.000329041
P4HA1	3085.31	1.38587	0.516372	2.68386	0.00727783	0.0357588
ABCA3	173.261	1.38544	0.408666	3.39015	0.000698548	0.00630659
NR3C1	1855.31	1.3854	0.387722	3.57318	0.000352677	0.00374987
SLC7A5P2	309.318	1.38139	0.356521	3.87465	0.000106779	0.00149232
GNPTAB	2069.48	1.3807	0.417369	3.30811	0.00093928	0.00787615
LAIR1	2828.71	1.37829	0.497882	2.76831	0.00563487	0.0296767
SNX25	453.993	1.37827	0.365264	3.77335	0.000161069	0.00204714
SLC9A7P1	112.473	1.37826	0.451661	3.05153	0.00227679	0.015305
RIPK3	81.2301	1.37784	0.414591	3.32338	0.000889349	0.00756313
LRIG2-DT	77.0013	1.37668	0.464716	2.96241	0.0030524	0.0191039
C1orf56	29.2328	1.3745	0.487365	2.82026	0.00479848	0.0263456
TANK	818.892	1.37251	0.415719	3.30152	0.000961622	0.00801294
NPIPB2	599.541	1.37121	0.507961	2.69944	0.00694565	0.0346856
ROR1-AS1	233.028	1.37104	0.540659	2.53588	0.0112166	0.0489388
STX1B	111.123	1.37101	0.448632	3.05597	0.00224335	0.0151404
PLA2G15	225.512	1.37041	0.462025	2.96609	0.00301609	0.0189532
ANKEF1	131.004	1.36683	0.437462	3.12445	0.00178138	0.0128324
SNX9	2999.21	1.36574	0.244931	5.57603	2.46072e-08	1.42195e-06
IFNAR1	2681.04	1.36549	0.222151	6.14665	7.91367e-10	7.55127e-08
PICALM	4346.6	1.3605	0.229128	5.93771	2.89027e-09	2.27878e-07
MAP7	1168.53	1.3603	0.53523	2.54153	0.011037	0.0484695
SULT1B1	1019.67	1.35982	0.491623	2.76597	0.0056753	0.0298222
C11orf1	102.692	1.35896	0.455575	2.98296	0.00285475	0.0181539
FOS	465.121	1.35779	0.532371	2.55047	0.0107579	0.0475808
ABCC9	304.972	1.35611	0.509222	2.6631	0.00774243	0.0374677
LAPTM4A	1373.2	1.35581	0.310437	4.36745	1.25708e-05	0.00026732
CCDC30	76.7618	1.35459	0.509626	2.658	0.00786053	0.0379701
STARD4	1963.69	1.35418	0.32528	4.16314	3.13904e-05	0.000556798
MYO1C	2404.15	1.35377	0.240568	5.62737	1.82976e-08	1.09827e-06
ARL5B	3010.45	1.35314	0.429244	3.15237	0.0016195	0.0119201
CNR2	154.997	1.35295	0.406526	3.32807	0.000874508	0.00747106
ARHGAP10	950.527	1.35147	0.245324	5.50894	3.60999e-08	1.98731e-06
ARHGAP18	6051.88	1.34875	0.261193	5.1638	2.41989e-07	1.01412e-05
CPEB3	188.236	1.34836	0.333424	4.04397	5.25532e-05	0.000845972
GHET1	62.9453	1.34779	0.504434	2.67189	0.00754262	0.0367793
SNN	1101.82	1.34258	0.497154	2.70054	0.00692276	0.0346641
TSC2	708.283	1.34237	0.380224	3.53047	0.000414826	0.00423869
ATP2B1	9013.12	1.33942	0.453121	2.956	0.00311659	0.0193999
PDE1B	550.338	1.33883	0.528267	2.53437	0.0112649	0.0490584
GLCE	241.414	1.33862	0.42186	3.17313	0.00150807	0.0112603
ARID5A	935.56	1.33792	0.371925	3.59729	0.000321547	0.00350705
WDFY3	4398.62	1.33758	0.232509	5.75279	8.77803e-09	5.87528e-07
SAMD8	1235.11	1.33742	0.339153	3.94341	8.03296e-05	0.00119004
LINC02021	58.342	1.3363	0.387446	3.449	0.000562665	0.00534705
PLSCR1	1280.12	1.33427	0.34741	3.84062	0.000122726	0.00167022
NBPF20	128.877	1.33366	0.479655	2.78046	0.00542817	0.0288907
GARIN1A	106.074	1.33339	0.380963	3.50007	0.000465145	0.00462584
FGD4	2197.38	1.33329	0.4508	2.95761	0.00310031	0.0193128
IRGQ	2154.22	1.33291	0.317757	4.19477	2.73155e-05	0.000496832
RASSF8	1465.42	1.33283	0.396814	3.35883	0.000782727	0.00685043
RAB39A	650.212	1.33244	0.376896	3.53529	0.000407334	0.0041759
FCHO2	862.542	1.33186	0.510196	2.61049	0.00904115	0.0421731
AFDN	6013.06	1.33168	0.260083	5.12022	3.05186e-07	1.21858e-05
PBLD	91.8059	1.33133	0.380405	3.49976	0.000465672	0.00462703
NTAN1	1516.05	1.33103	0.296224	4.49333	7.01182e-06	0.000170771
ZFP3	115.036	1.32993	0.40427	3.28971	0.00100292	0.00825358
KIAA1614	71.2261	1.32873	0.431888	3.07656	0.00209401	0.0144187
SNX6	5647.39	1.32837	0.313593	4.23597	2.27564e-05	0.000430313
ITGA5	3034.78	1.32797	0.260095	5.10573	3.29527e-07	1.30736e-05
UGDH-AS1	3530.15	1.32463	0.457691	2.89416	0.00380174	0.0223645
FAM177A1	1440.9	1.32433	0.262065	5.05343	4.33936e-07	1.66914e-05
FABP5	3249.8	1.32404	0.4006	3.30515	0.000949251	0.00793474
KCNK6	1231.99	1.32323	0.476771	2.7754	0.00551339	0.0292488
PTGR2	259.568	1.32302	0.344884	3.83613	0.000124986	0.00169327
SHISA9	996.918	1.32217	0.497533	2.65744	0.0078736	0.0379938
LINC01004	289.168	1.32185	0.474564	2.78539	0.00534632	0.0285285
KLHL28	582.128	1.32056	0.304258	4.34025	1.42322e-05	0.000295886
DBNL	2883.35	1.32	0.312807	4.21985	2.44467e-05	0.000457166
ADPRH	318.952	1.31568	0.250246	5.25756	1.45977e-07	6.46713e-06
SPATA20	279.802	1.31568	0.285373	4.61037	4.01959e-06	0.000105342
ACBD7	120.838	1.31422	0.505089	2.60195	0.0092695	0.042929
SH3BGRL	5974.37	1.31297	0.287153	4.57239	4.82199e-06	0.000123246
LGALS1	1967.5	1.3117	0.459027	2.85757	0.00426903	0.0242694
SENP8	228.818	1.31063	0.437818	2.99354	0.00275759	0.0177055
ATP6AP2	2328.07	1.30836	0.176165	7.42692	1.11154e-13	3.08693e-11
MARCKS	15417.6	1.30833	0.473964	2.7604	0.00577305	0.0302333
KANTR	5949.09	1.30617	0.493412	2.64723	0.0081155	0.0388787
KCNQ1OT1	7800.23	1.30567	0.470988	2.77219	0.00556805	0.029431
NCF4	1736.06	1.30554	0.370589	3.52287	0.000426896	0.00432104
PIK3C2A	3190.97	1.3039	0.433567	3.00737	0.0026352	0.0171086
TBC1D22A	705.333	1.30227	0.399463	3.26005	0.00111394	0.00896499
CEBPZOS	2810.61	1.29626	0.498181	2.60198	0.00926874	0.042929
CLCN5	896.706	1.29619	0.374836	3.45803	0.000544143	0.00521363
KIFC3	283.969	1.2953	0.405739	3.19243	0.00141079	0.0107232
OR1A1	434.305	1.29491	0.461702	2.80465	0.00503719	0.0272859
AMZ2P1	83.7804	1.29161	0.319225	4.04608	5.20819e-05	0.000841953
LINC01684	261.259	1.29159	0.480358	2.6888	0.00717091	0.035386
YPEL5	2253.43	1.28983	0.237606	5.42844	5.68487e-08	2.906e-06
ALPK1	326.371	1.28942	0.477546	2.7001	0.00693187	0.0346779
RASSF5	1803.51	1.28727	0.440764	2.92054	0.00349427	0.0210414
RNF227	97.1091	1.28606	0.433498	2.96671	0.00301005	0.0189216
TTC7B	231.965	1.28599	0.508169	2.53064	0.0113855	0.0493477
ITGAM	3468.43	1.28317	0.494776	2.59343	0.00950238	0.0436893
TF	193.11	1.28314	0.394861	3.2496	0.00115567	0.00921321
MCOLN1	336.042	1.28244	0.22748	5.63761	1.72427e-08	1.05023e-06
S100A11	3896.78	1.28165	0.343885	3.72696	0.000193802	0.00235076
LINC01814	463.921	1.27875	0.378866	3.37521	0.000737597	0.00655529
LINC00506	1088.72	1.27678	0.492256	2.59374	0.00949384	0.0436717
GRIP2	64.9593	1.27637	0.396431	3.21966	0.00128343	0.00996279
SLC29A3	338.934	1.27632	0.316031	4.03859	5.37728e-05	0.000858842
DUSP3	3082.7	1.27358	0.210702	6.04444	1.49931e-09	1.32216e-07
PPP1R3B	809.806	1.2731	0.424102	3.00189	0.00268312	0.017335
MYBL1	161.716	1.2726	0.473235	2.68915	0.00716351	0.035386
TAF13	467.905	1.27238	0.363628	3.49912	0.000466803	0.00462765
ZNF66	4426.78	1.27219	0.467588	2.72076	0.00651322	0.0330893
TMEM63B	593.017	1.26947	0.269571	4.70924	2.4864e-06	7.09579e-05
LINC00342	329.094	1.2689	0.487909	2.60069	0.00930361	0.0429928
MFHAS1	1154.03	1.26658	0.373885	3.38763	0.000704987	0.00633579
CD70	257.488	1.26618	0.478296	2.64727	0.00811449	0.0388787
RNF14	446.422	1.2645	0.360269	3.50987	0.000448328	0.00449705
APOBR	916.003	1.25907	0.331434	3.79885	0.000145367	0.00189151
RHOBTB3	1299.05	1.2589	0.455102	2.76619	0.00567162	0.0298168
ANXA5	9901.24	1.25887	0.339701	3.70581	0.000210714	0.00249412
IFNAR2	2311.15	1.25786	0.435793	2.88636	0.00389726	0.0227526
CMC2	99.2507	1.25664	0.496261	2.53221	0.0113347	0.0491965
KLHL6	592.447	1.25558	0.343989	3.65005	0.000262189	0.00297292
TMEM168	147.867	1.2544	0.481226	2.60668	0.00914241	0.0424964
USP53	2178.18	1.2542	0.370493	3.38521	0.000711247	0.00637792
VAMP3	1128.18	1.254	0.173673	7.22045	5.18146e-13	1.30286e-10
CD99	2736.72	1.25365	0.232185	5.39938	6.6873e-08	3.33594e-06
ITGB2	7381.68	1.25356	0.351615	3.56515	0.000363649	0.00384893
LRP12	2334	1.25203	0.394687	3.1722	0.00151288	0.0112872
CAPZB	7321.13	1.25007	0.149068	8.38589	5.03446e-17	2.92738e-14
HYI	83.1722	1.24804	0.371427	3.36013	0.000779071	0.00682494
SLC38A7	823.651	1.24622	0.35528	3.50771	0.000451981	0.00452369
ACSL5	567.277	1.24588	0.3328	3.74364	0.000181375	0.00224196
RTN2	277.653	1.24295	0.471727	2.6349	0.00841619	0.0399592
C2orf74-DT	67.3057	1.24086	0.343286	3.61465	0.000300753	0.00331917
MOSPD1	228.32	1.23787	0.370962	3.33692	0.000847114	0.00728385
PIK3R1	3167.05	1.23745	0.27322	4.52913	5.92283e-06	0.000147729
SCARNA7	1139.39	1.23718	0.470697	2.62841	0.00857855	0.040513
TSPAN4	317.55	1.2368	0.463711	2.66718	0.00764916	0.0371735
KIFC2	193.467	1.23475	0.455825	2.70883	0.00675206	0.0340107
MARVELD2	239.161	1.23446	0.444966	2.77427	0.00553249	0.0293201
LOC100129434	959.708	1.23431	0.459682	2.68513	0.00725014	0.0356604
ANPEP	2310.36	1.23333	0.352964	3.49421	0.000475466	0.00468926
FCHSD2	1766.2	1.23169	0.287595	4.28273	1.84611e-05	0.000363113
SDCCAG8	602.944	1.23105	0.341355	3.60637	0.000310516	0.00341476
SLC12A2-DT	165.394	1.22934	0.480361	2.55921	0.0104911	0.046801
ZDBF2	2519.24	1.22848	0.381643	3.21892	0.00128676	0.00997612
IVNS1ABP	5841.41	1.22793	0.472918	2.59649	0.00941804	0.0434088
SRGAP2D	1622.18	1.22782	0.200051	6.13753	8.38159e-10	7.8063e-08
FAM50A	735.741	1.22669	0.202847	6.04737	1.4723e-09	1.30453e-07
CTNNA1	5451.02	1.22642	0.261688	4.68658	2.7781e-06	7.77324e-05
CYSTM1	242.557	1.22603	0.224009	5.47312	4.42176e-08	2.362e-06
DYNLT3	490.518	1.22545	0.260693	4.70074	2.59224e-06	7.33036e-05
CYP20A1	1134.08	1.22395	0.228428	5.35812	8.40926e-08	4.06419e-06
CHM	1149.51	1.22326	0.351974	3.47542	0.00051005	0.00495935
IFNGR2	7013.41	1.22275	0.45487	2.68812	0.0071856	0.0354366
ENTPD1-AS1	67.9554	1.22269	0.481483	2.53944	0.0111031	0.048645
BMP7	297.855	1.22207	0.44084	2.77213	0.00556901	0.029431
ARAP1	4055.83	1.2211	0.335364	3.64113	0.000271442	0.00305359
SLC2A13	519.27	1.22055	0.307824	3.96508	7.33723e-05	0.00110458
PNPLA8	979.079	1.21853	0.28773	4.23497	2.28578e-05	0.000431182
ATCAY	340.156	1.21789	0.466191	2.61244	0.00898996	0.0420292
MOB3A	1936.49	1.21626	0.395969	3.07159	0.00212921	0.014587
LOC100419170	439.002	1.21529	0.407946	2.97906	0.00289136	0.0183303
METTL21A	2414.55	1.21525	0.448323	2.71066	0.0067149	0.0338562
SLC25A16	324.496	1.21519	0.384961	3.15667	0.00159583	0.0117878
CCDC88A	5773.03	1.21481	0.274392	4.42727	9.54354e-06	0.000216293
ARHGAP27P1-BPTFP1-KPNA2P3	999.717	1.21342	0.395556	3.06763	0.00215765	0.0147112
HEXA	1211.84	1.21221	0.128055	9.46638	2.8971e-21	3.85045e-18
IFT46	140.274	1.21186	0.419075	2.89175	0.00383105	0.0224539
USP6NL	783.369	1.21136	0.279978	4.32664	1.51403e-05	0.000310944
PROS1	1079.26	1.21127	0.342028	3.54142	0.000397977	0.00411169
VPS8	1182.05	1.2099	0.173073	6.99069	2.73533e-12	5.30169e-10
NAB2	1374.01	1.20925	0.438556	2.75735	0.0058272	0.0304313
RHOB	979.372	1.20723	0.426851	2.82823	0.00468057	0.0259123
NECAP2	1009.48	1.20553	0.435458	2.76842	0.00563289	0.0296747
FGFRL1	2344.05	1.20531	0.386443	3.11898	0.00181477	0.0130075
FNDC3A	3112.73	1.20457	0.224857	5.35705	8.45901e-08	4.07764e-06
ACER3	1653	1.20416	0.33246	3.62198	0.000292353	0.0032544
RABEP1	6156.28	1.20404	0.370314	3.25142	0.00114831	0.00917023
MAP3K9	530.778	1.20093	0.291892	4.11429	3.88373e-05	0.000666033
ACAD11	143.07	1.20038	0.397712	3.01822	0.00254261	0.0166293
NBPF15	701.362	1.1996	0.473343	2.53431	0.0112669	0.0490584
SLC25A25	290.941	1.19897	0.289088	4.14744	3.36218e-05	0.000585768
STX7	2194.67	1.19883	0.175818	6.81862	9.19162e-12	1.47438e-09
FRK	291.122	1.19859	0.458351	2.615	0.0089228	0.0417887
LINC00963	642.438	1.19854	0.388064	3.08852	0.00201159	0.0140081
NAAA	323.607	1.19763	0.428226	2.79672	0.00516237	0.0277971
FAM241A	2256.44	1.19631	0.471295	2.53835	0.0111376	0.0487618
STK10	4047.62	1.19581	0.39114	3.05723	0.00223395	0.0150878
PIKFYVE	2978.22	1.19567	0.324391	3.68588	0.000227916	0.00265218
PPM1M	499.194	1.19433	0.335637	3.55839	0.000373137	0.00391373
EEIG2	2702.68	1.19362	0.430591	2.77205	0.00557049	0.029431
IGFL4	1899.05	1.19348	0.44649	2.67302	0.0075172	0.0366831
PLEKHM2	3261.31	1.19317	0.20331	5.86874	4.39129e-09	3.25533e-07
SKAP2	1868.32	1.19305	0.224965	5.30325	1.13761e-07	5.23949e-06
ATP6V1D	1722.38	1.19277	0.220325	5.41369	6.17395e-08	3.1217e-06
NDST2	404.132	1.19268	0.350131	3.40638	0.000658298	0.0060429
WDR31	183.624	1.19219	0.463541	2.57192	0.0101138	0.0455769
GNPDA1	1817.71	1.19212	0.297915	4.00155	6.29289e-05	0.000975765
SCARNA5	487.248	1.1909	0.374864	3.1769	0.00148861	0.0111329
TUFT1	150.99	1.18955	0.33646	3.53549	0.000407025	0.00417504
SMG1P1	1571.23	1.18955	0.347533	3.42283	0.000619726	0.00578007
NATD1	221.696	1.18669	0.44586	2.66157	0.00777779	0.0376291
GRAMD4	1158.35	1.18476	0.274266	4.31974	1.56213e-05	0.000319298
CEBPB-AS1	47.2166	1.18405	0.448912	2.6376	0.00834946	0.0397237
UNC13B	1464.01	1.18227	0.329671	3.58621	0.000335521	0.00362038
SPIRE1	2084.39	1.18159	0.238474	4.95481	7.24002e-07	2.5709e-05
DAPK3	723.146	1.18016	0.306345	3.85238	0.000116975	0.00160869
PRXL2C	759.732	1.17661	0.205818	5.71675	1.08583e-08	7.16456e-07
ASPH	6944.18	1.17516	0.254394	4.61946	3.84733e-06	0.00010208
PEA15	3229.82	1.17482	0.421376	2.78806	0.00530254	0.0283681
LOC400212	64.7169	1.17333	0.426278	2.75251	0.00591412	0.0307377
N4BP2L2	432.59	1.17221	0.349331	3.35557	0.000792004	0.00690573
PKD2	1018.25	1.17025	0.366004	3.19738	0.00138684	0.0105897
ATP6V0E1	2393.51	1.17022	0.228079	5.13074	2.886e-07	1.16739e-05
SQSTM1	7729.18	1.17008	0.377893	3.09633	0.00195935	0.0137317
FGL2	834.014	1.16953	0.431314	2.71154	0.00669707	0.0337977
SPATA24	41.6743	1.16667	0.460002	2.53623	0.0112054	0.048909
ERN1	255.244	1.16635	0.449917	2.59237	0.00953165	0.0437375
SERINC5	2832.18	1.16541	0.446663	2.60914	0.009077	0.0423085
KANSL1L	333.407	1.16447	0.382112	3.04745	0.00230789	0.015436
CD53	1621.67	1.16389	0.385395	3.01998	0.00252787	0.0165679
LOC107987272	105.441	1.16266	0.403037	2.88475	0.00391729	0.0228215
IL13RA1	2216.28	1.1626	0.414427	2.80532	0.00502666	0.0272447
LPP	4864.91	1.16237	0.276137	4.20941	2.56034e-05	0.000472621
BTN2A1	1495.13	1.1609	0.287878	4.0326	5.51636e-05	0.000875047
CLIP2	4391.35	1.16047	0.331942	3.49599	0.000472311	0.00466439
RRN3P2	53.7665	1.15945	0.431426	2.68748	0.00719924	0.0354663
ARHGAP26	2371.88	1.15902	0.162396	7.13696	9.54147e-13	2.19183e-10
NPIPB15	270.385	1.15856	0.422872	2.73975	0.00614865	0.0316656
AK1	197.358	1.15708	0.249252	4.64221	3.447e-06	9.28195e-05
VWA5A	605.431	1.15624	0.327018	3.53569	0.000406715	0.00417415
ARSA	278.116	1.15603	0.323058	3.57839	0.000345717	0.00370338
GSG1	57.7266	1.15572	0.4484	2.57744	0.00995348	0.0450729
UVSSA	529.268	1.15556	0.373691	3.09228	0.00198626	0.0138732
STC2	695.714	1.15494	0.3738	3.08973	0.00200339	0.0139635
ZC2HC1A	382.673	1.15462	0.38324	3.01278	0.00258865	0.016883
DTX2P1-UPK3BP1-PMS2P11	267.7	1.15235	0.433929	2.65561	0.00791651	0.0381514
ZNF34	181.951	1.15219	0.348478	3.30635	0.000945196	0.00790439
RABGEF1P1	335.895	1.15109	0.353146	3.25955	0.00111591	0.00897315
NDFIP1	3749.05	1.14991	0.289119	3.97729	6.97042e-05	0.00105704
BRI3	1042.02	1.14988	0.186256	6.17363	6.67386e-10	6.60535e-08
CRTAP	3477.11	1.14966	0.33644	3.41713	0.000632855	0.00587308
CST3	1176.49	1.14932	0.376178	3.05525	0.00224873	0.0151657
MIF4GD	402.221	1.14869	0.448585	2.56069	0.0104463	0.0466463
TK2	634.087	1.14653	0.231909	4.9439	7.65744e-07	2.69342e-05
ZNF519	537.292	1.14421	0.385931	2.96481	0.00302867	0.0190066
UEVLD	923.05	1.14361	0.211405	5.40957	6.31747e-08	3.16994e-06
SNX16	282.718	1.14265	0.295107	3.87199	0.000107949	0.00150458
SERPINB8	1437.89	1.14056	0.402898	2.83088	0.00464202	0.0257603
CSRNP2	573.263	1.13988	0.329541	3.45899	0.000542204	0.00520309
TBC1D8	1178.22	1.13981	0.386577	2.94848	0.00319345	0.0197608
SNTB1	1137.47	1.13764	0.267805	4.24804	2.15653e-05	0.000411554
SERINC2	152.002	1.1363	0.337376	3.36805	0.000757027	0.00669292
PRKAG2	379.811	1.13589	0.260013	4.36857	1.2506e-05	0.000266246
ZFAND2A	377.8	1.13454	0.256121	4.42968	9.43732e-06	0.000214408
TMEM127	1692.37	1.13242	0.308257	3.67363	0.000239127	0.00275507
ITGB5	2774.22	1.13227	0.270983	4.17839	2.93586e-05	0.00052577
SMURF2	1727.3	1.13175	0.370023	3.05859	0.0022238	0.0150501
FAM110B	99.7722	1.13119	0.420668	2.68903	0.00716605	0.035386
BMS1P1	414.768	1.13051	0.272835	4.14359	3.41911e-05	0.000594574
RPS6KA5	418.903	1.12916	0.418408	2.6987	0.00696112	0.0347067
ATP10D	281.564	1.12826	0.296959	3.79938	0.00014506	0.00188882
GABARAPL1	1165.95	1.12793	0.38552	2.92572	0.00343657	0.020822
ATP6AP1-DT	69.2844	1.12475	0.349052	3.22231	0.0012716	0.00990587
ARHGAP12	1833.96	1.12435	0.345935	3.25016	0.00115339	0.00920291
ALG13	779.286	1.1243	0.374876	2.99911	0.00270766	0.0174632
DENND1A	839.08	1.12401	0.301097	3.73305	0.000189175	0.00231274
LINC01278	229.657	1.12211	0.204377	5.49037	4.01084e-08	2.18215e-06
PRXL2B	286.855	1.12135	0.365239	3.07018	0.00213931	0.0146292
RCAN2-DT	282.288	1.12124	0.411353	2.72573	0.00641595	0.0327252
RUFY2	369.788	1.11971	0.376275	2.97577	0.00292253	0.018465
ADI1	2174.13	1.11876	0.442824	2.52641	0.0115234	0.0497829
PCBD1	175.978	1.11749	0.297425	3.75721	0.00017182	0.00213993
WASHC2C	1771.94	1.11583	0.411575	2.71112	0.00670557	0.0338223
ATOSB	418.73	1.11583	0.432605	2.57933	0.00989931	0.0448931
MACF1	24862.9	1.11382	0.148658	7.49248	6.75848e-14	1.99611e-11
GIN1	282.613	1.11279	0.406082	2.7403	0.00613826	0.0316296
LOC145783	76.1222	1.11216	0.378507	2.93828	0.00330035	0.0202272
CLEC12A-AS1	283.66	1.11161	0.433619	2.56357	0.0103602	0.0463431
PANX1	2539.2	1.11151	0.34868	3.18778	0.00143372	0.0108356
GPCPD1	1079.78	1.1099	0.301479	3.68151	0.000231857	0.00269466
RPAP2	4539.58	1.10872	0.434977	2.54892	0.0108057	0.0477253
RRAGC	2960.28	1.1084	0.198621	5.58046	2.39887e-08	1.39924e-06
CEP170P1	1269.67	1.10795	0.391369	2.83095	0.00464102	0.0257603
DELE1	367.794	1.10766	0.370804	2.98719	0.00281553	0.0179906
GABARAP	3334	1.10757	0.15603	7.09848	1.2614e-12	2.75517e-10
CLDN7	278.959	1.10579	0.367693	3.00738	0.00263513	0.0171086
BRPF3	609.787	1.10441	0.412613	2.67663	0.00743677	0.0363764
SARAF	1791.09	1.10393	0.358013	3.08349	0.00204589	0.0141564
GABPB1-IT1	118.388	1.10268	0.380068	2.90128	0.0037164	0.02206
PRKAR1A	11627.7	1.10194	0.157146	7.01224	2.3453e-12	4.74336e-10
GNA13	4400.06	1.10097	0.213768	5.15029	2.60085e-07	1.07542e-05
MOSPD2	503.83	1.09916	0.232005	4.73767	2.1619e-06	6.41571e-05
PCNX1	1528.17	1.09915	0.333697	3.29384	0.000988273	0.00818583
HLA-C	2070.04	1.09824	0.261453	4.20053	2.66293e-05	0.00048751
DISC1	747.841	1.09756	0.407691	2.69214	0.00709949	0.0351986
PGBD4	232.02	1.09711	0.366172	2.99616	0.00273404	0.0175898
TMIGD3	1511.84	1.09368	0.32316	3.38432	0.000713543	0.00639097
ARFGAP3	1329.08	1.09271	0.305435	3.57756	0.000346817	0.00370875
RASA2	1218.07	1.0915	0.211231	5.16732	2.37476e-07	9.97454e-06
KIF16B	807.25	1.09115	0.321239	3.39669	0.000682052	0.0062028
SEMA4B	544.542	1.08994	0.413346	2.63686	0.00836776	0.0397777
SLC45A4	538.028	1.08981	0.288923	3.77196	0.000161968	0.00205296
LOC107984658	141.464	1.08914	0.428479	2.54188	0.0110258	0.0484316
SERINC1	2939.35	1.08773	0.161354	6.74128	1.56999e-11	2.45486e-09
SPPL2A	2666.07	1.08773	0.165552	6.57031	5.02106e-11	6.81948e-09
RAB8B	4499.27	1.08694	0.37344	2.91061	0.00360726	0.0215474
ATP6V0A1	875.033	1.08457	0.42594	2.54629	0.0108875	0.0479609
WBP2	1288.01	1.08216	0.328783	3.29142	0.000996841	0.00823267
ZBTB25	519.139	1.08169	0.292518	3.69786	0.000217425	0.00255927
CCNYL1	1639.8	1.08124	0.312564	3.45927	0.000541646	0.00520041
NCKAP1L	5688.7	1.07986	0.307578	3.51085	0.000446669	0.00448283
KIAA2026	990.864	1.07967	0.39897	2.70613	0.00680716	0.0342512
SGMS1	889.1	1.07474	0.349173	3.07797	0.00208416	0.0143843
PSMA3-AS1	743.025	1.0742	0.239179	4.4912	7.0823e-06	0.000171589
PALS1	1388.36	1.07277	0.302707	3.54392	0.000394232	0.00408207
BMP2K	4084.97	1.07195	0.304739	3.51762	0.000435441	0.00438908
TMLHE	592.848	1.07162	0.35362	3.03043	0.00244202	0.0161531
NCOA1	1051.61	1.0711	0.343336	3.11967	0.00181051	0.0129934
HEATR5A	937.916	1.0693	0.231335	4.6223	3.79505e-06	0.000101022
TM2D2	1365.18	1.06817	0.211519	5.05	4.41802e-07	1.69148e-05
ZBTB1	3199.87	1.06792	0.182245	5.85983	4.63348e-09	3.37358e-07
RPS27L	605.756	1.065	0.219163	4.85941	1.17737e-06	3.82328e-05
CALM1	36845.6	1.06493	0.231923	4.59175	4.39551e-06	0.000113593
PPP1R12A-AS1	42.1284	1.06444	0.34306	3.10278	0.00191715	0.0135076
SLC23A2	2443.28	1.06418	0.301286	3.53212	0.000412238	0.00421921
WDR26	4096.2	1.06417	0.325754	3.26679	0.00108773	0.0087883
LACTB	807.938	1.06392	0.378669	2.80962	0.00496	0.027033
PPP1R2	1286.26	1.06385	0.186093	5.71678	1.08562e-08	7.16456e-07
HIBADH	626.247	1.06295	0.416125	2.55441	0.0106368	0.047207
IQGAP2	9815.81	1.06287	0.390075	2.72479	0.00643424	0.0327915
JOSD1	1527.3	1.06202	0.150738	7.04549	1.84813e-12	3.82091e-10
KCTD12	12872.6	1.0618	0.330116	3.21644	0.00129791	0.0100459
VEGFA	2471.24	1.0611	0.351348	3.02007	0.00252717	0.0165679
KPNA5	1916.9	1.05973	0.352563	3.00579	0.00264893	0.0171797
MCL1	9421.61	1.05617	0.245944	4.29433	1.7522e-05	0.000349489
XAF1	239.09	1.05612	0.400959	2.634	0.00843866	0.0400454
CLN8-AS1	147.747	1.05593	0.328494	3.21445	0.00130694	0.0100915
TPT1	37547.2	1.05569	0.30416	3.47085	0.000518823	0.00502537
JARID2	8856.23	1.05446	0.370189	2.84844	0.00439335	0.0247568
ITGB1	15466.1	1.05351	0.205232	5.13327	2.84756e-07	1.15435e-05
ZNF432	177.431	1.05322	0.294618	3.57489	0.000350381	0.00373185
ID2	2855.46	1.05302	0.403892	2.60719	0.00912882	0.042476
ZMIZ1	2402.6	1.05231	0.354311	2.97002	0.00297781	0.018738
TWSG1	1157.85	1.05176	0.27351	3.84541	0.000120353	0.00164421
XIST	11793	1.05015	0.402152	2.61132	0.00901922	0.0420944
PHTF2	674.466	1.04884	0.398486	2.63207	0.00848656	0.0402112
GNA12	2070.14	1.04744	0.300355	3.48736	0.000487822	0.00478739
TBCK	258.916	1.0472	0.401602	2.60757	0.00911881	0.0424502
SMG1P3	1511.21	1.04709	0.351554	2.97846	0.00289698	0.0183597
B2M	11269.9	1.0463	0.258822	4.04256	5.28708e-05	0.000848806
SYNGR2	1195.75	1.04502	0.279057	3.74483	0.000180517	0.00223479
ABI1	1928.74	1.04383	0.285721	3.65334	0.000258854	0.00294767
SGSH	141.209	1.04291	0.408223	2.55476	0.0106262	0.0471776
AAK1	2234.05	1.04285	0.375228	2.77925	0.00544844	0.028982
NDEL1	1829.5	1.0418	0.297318	3.50398	0.000458368	0.00457066
IER2	1945.59	1.04173	0.330531	3.15168	0.00162334	0.0119318
WDR19	196.503	1.04045	0.339196	3.06741	0.0021592	0.0147112
LY86	395.441	1.0399	0.378449	2.74778	0.00599998	0.0310633
RRAGD	1460.7	1.03865	0.235432	4.41167	1.02577e-05	0.000228308
INF2	2141.6	1.03817	0.334351	3.10503	0.00190258	0.0134636
ATP6V1G1	1352.7	1.0359	0.23986	4.31878	1.56893e-05	0.0003201
CYRIA	253.005	1.03059	0.286791	3.59354	0.000326221	0.00355178
NAB1	2207.69	1.03045	0.291207	3.53856	0.000402315	0.00414271
ATP6V1C1	3843.67	1.02977	0.312986	3.29014	0.00100137	0.00825179
ZNF316	683.084	1.02667	0.297438	3.45172	0.000557036	0.00530438
SLFN12L	796.308	1.02554	0.371605	2.75976	0.00578441	0.0302758
GLB1	1135.8	1.02542	0.230252	4.45348	8.44913e-06	0.000197256
TPM4	19663.5	1.02528	0.274304	3.73774	0.000185685	0.00227905
MAFK	1509.04	1.02411	0.331936	3.08527	0.00203368	0.0140934
FNBP1L	2161.26	1.02341	0.245648	4.16614	3.09796e-05	0.000552257
HMGCL	157.345	1.02181	0.318726	3.20592	0.00134633	0.0103432
FGD6	1440.21	1.02178	0.260071	3.92884	8.53569e-05	0.00125255
EIF1	4241.99	1.02025	0.189654	5.37954	7.46746e-08	3.63735e-06
NME6	412.355	1.01931	0.393344	2.5914	0.00955861	0.043818
KCNAB1	141.567	1.0192	0.332711	3.06331	0.00218904	0.0148655
TRAK1	2048	1.01909	0.218924	4.65498	3.24009e-06	8.77559e-05
MICAL1	1870.44	1.0187	0.227214	4.48345	7.34446e-06	0.000176333
ZFP28	233.484	1.01857	0.372432	2.73491	0.00623974	0.0320372
KIF13B	1042.61	1.01737	0.30859	3.29683	0.000977815	0.00810794
GCNT2	976.532	1.01697	0.316321	3.21499	0.00130448	0.0100799
LINC00467	149.362	1.01585	0.330672	3.07208	0.00212572	0.0145738
SRXN1	1455.17	1.01576	0.349073	2.90988	0.00361566	0.0215838
TECPR1	457.84	1.01503	0.308686	3.28822	0.00100822	0.00829356
CDC42BPB	3818.24	1.01472	0.216843	4.67953	2.87531e-06	7.98522e-05
SNX19	2199.3	1.01283	0.205865	4.91985	8.66091e-07	3.00049e-05
RUNX1	4014.24	1.0117	0.266167	3.80099	0.000144119	0.00187788
RAB30-DT	117.122	1.01062	0.313637	3.22226	0.00127184	0.00990587
OR1F1	69.2693	1.00886	0.358656	2.81289	0.00490982	0.0268066
PPP3CB-AS1	75.9993	1.00821	0.397402	2.53701	0.0111804	0.0488595
CD99L2	849.626	1.00809	0.299315	3.368	0.000757166	0.00669292
SNHG20	138.571	1.00762	0.319711	3.15167	0.00162338	0.0119318
DYRK4	303.202	1.00397	0.315611	3.18103	0.00146752	0.0110284
HECA	1804.7	1.00291	0.281597	3.5615	0.000368737	0.0038851
RAB2B	391.32	1.00118	0.264848	3.78022	0.000156692	0.00200659
NUMB	2662.31	1.00077	0.30514	3.27971	0.00103912	0.00849515
ANKRD10	3081.21	0.999797	0.360783	2.77119	0.0055852	0.0294736
PPP2CB	1961.38	0.998107	0.188562	5.29327	1.2015e-07	5.49297e-06
SELENOK	775.066	0.997876	0.221381	4.50751	6.55915e-06	0.000161898
AKR1B1	717.241	0.997565	0.390615	2.55383	0.0106546	0.0472361
PGBD5	497.428	0.995929	0.344053	2.8947	0.00379527	0.0223472
CHMP1B	1559.33	0.995599	0.161113	6.17952	6.42985e-10	6.39787e-08
KLF10	2246.56	0.994941	0.174439	5.70367	1.17255e-08	7.6553e-07
PEPD	1762.91	0.994844	0.172714	5.76008	8.40738e-09	5.64751e-07
LMLN	351.933	0.99421	0.3272	3.03854	0.00237726	0.0158147
ODF2L	1479.8	0.993387	0.389545	2.55012	0.0107684	0.0476161
RRBP1	4213.05	0.993104	0.31727	3.13015	0.00174715	0.0126347
PNKD	792.027	0.991963	0.299782	3.30895	0.000936481	0.00785676
B3GNT7	1786.69	0.989829	0.377733	2.62044	0.00878154	0.0411893
BMS1P2-AGAP9	226.491	0.989316	0.347715	2.84519	0.00443849	0.0249704
S100B	3660.05	0.986866	0.284508	3.46867	0.000523034	0.00505826
TGFBR2	2071.25	0.985775	0.209039	4.71574	2.4083e-06	6.97889e-05
ARMT1	3035.47	0.985732	0.345687	2.85151	0.00435115	0.0245711
DAZAP2	1975.59	0.985643	0.236612	4.16566	3.10454e-05	0.000552257
TMBIM4	436.871	0.984271	0.200289	4.91427	8.9116e-07	3.06319e-05
CLK1	1425.08	0.982663	0.288673	3.40406	0.00066391	0.006079
ABR	4962.44	0.982126	0.183758	5.34466	9.05852e-08	4.31079e-06
TPD52L2	4035.9	0.980513	0.195027	5.02757	4.96734e-07	1.85597e-05
TCEAL4	973.688	0.979836	0.287151	3.41226	0.000644262	0.00594042
RPS27	489.288	0.979394	0.339308	2.88645	0.00389615	0.0227526
MGAT5	3046.75	0.979244	0.300435	3.25942	0.0011164	0.00897315
CEP170	9770.18	0.979121	0.333268	2.93794	0.00330401	0.0202429
MIOS	1094.28	0.974714	0.288301	3.38089	0.000722514	0.00644478
SUMF1	291.039	0.974645	0.287307	3.39234	0.000692974	0.00627453
SCARNA10	1075.55	0.974122	0.353999	2.75177	0.00592744	0.0307734
FMNL1	2801.7	0.973028	0.246101	3.95378	7.69258e-05	0.00114969
DPY19L3	780.247	0.971347	0.326741	2.97283	0.00295064	0.0185984
AHCYL2	518.344	0.970607	0.292657	3.31653	0.000911427	0.00769112
PRELID3A	196.491	0.969337	0.34311	2.82515	0.00472585	0.0260777
RELL1	1202.12	0.968937	0.228067	4.24848	2.1523e-05	0.000411169
BBS9	221.506	0.968802	0.310151	3.12365	0.00178622	0.012855
PFDN5	1288.19	0.967697	0.305051	3.17225	0.00151261	0.0112872
PTMS	10656.2	0.967448	0.265711	3.64098	0.000271602	0.00305359
CYBB	21881.8	0.966496	0.197473	4.89433	9.86417e-07	3.32505e-05
MGAT4A	1402.78	0.964126	0.33839	2.84915	0.00438358	0.0247167
GINM1	755.417	0.963965	0.320023	3.01218	0.00259382	0.0169093
RRN3P3	172.211	0.963878	0.373493	2.58072	0.00985959	0.0447894
VAMP2	227.859	0.962715	0.22784	4.22539	2.38523e-05	0.000447393
FKBP15	3102.36	0.959589	0.28861	3.32486	0.000884619	0.00754013
ST8SIA4	1229.47	0.958261	0.377906	2.53571	0.0112219	0.0489465
KRBOX4	118.101	0.9567	0.363918	2.62889	0.00856645	0.0404764
RAP2A	3373.65	0.95383	0.18568	5.13695	2.79236e-07	1.13542e-05
VPS13C	5977.83	0.952917	0.127644	7.46542	8.30313e-14	2.37687e-11
PTPN1	3380.26	0.951922	0.269896	3.52699	0.00042031	0.00427828
TMEM117	72.1286	0.950537	0.334818	2.83897	0.00452601	0.0252978
MOB3B	1075.36	0.947623	0.254031	3.73035	0.000191215	0.00232697
SNORD17	572.252	0.945155	0.303859	3.11051	0.00186766	0.0133096
SMG1P2	430.619	0.944895	0.330812	2.85629	0.00428619	0.0243447
LEPROT	663.62	0.943049	0.229293	4.11285	3.90798e-05	0.000668959
NEU1	1519.27	0.942448	0.199664	4.72017	2.35651e-06	6.88346e-05
ZNF33A	2854.31	0.941661	0.233906	4.02581	5.67795e-05	0.000896856
RNASEK	982.594	0.937491	0.240753	3.89399	9.86075e-05	0.00139763
CTNNB1	8350.57	0.936498	0.258694	3.62011	0.000294482	0.00326935
WDR5B	96.5328	0.935671	0.267819	3.49367	0.000476428	0.00469539
LPIN2	1414.39	0.934582	0.254396	3.67373	0.000239034	0.00275507
SMIM30	886.816	0.932533	0.264537	3.52515	0.000423248	0.00429181
MATCAP1	255.318	0.93183	0.291684	3.19466	0.00139996	0.0106583
SLC26A2	803.634	0.930361	0.246237	3.77831	0.000157894	0.00201642
MYO6	1649.14	0.929703	0.364212	2.55264	0.010691	0.0473748
WSB2	1640.87	0.929626	0.260918	3.56291	0.000366773	0.00387318
PTPRC	7418.63	0.929503	0.336942	2.75865	0.00580409	0.0303447
QPCTL	133.508	0.929481	0.283513	3.27844	0.00104383	0.00852611
HEXB	4032.62	0.929337	0.193641	4.79929	1.59229e-06	4.94619e-05
KCTD13	185.917	0.928152	0.292023	3.17835	0.00148115	0.0111083
ATP6V1B2	4738.85	0.927624	0.258681	3.58597	0.000335829	0.00362038
PCYT1A	2030.64	0.926621	0.228445	4.05621	4.98753e-05	0.000814776
MCUB	1169.1	0.924516	0.359167	2.57405	0.0100515	0.0453731
EVL	1886.18	0.924442	0.202511	4.5649	4.99744e-06	0.000127032
OSTF1	1982.38	0.924393	0.225838	4.09317	4.25514e-05	0.000713934
ZNF354B	510.95	0.924111	0.334744	2.76065	0.00576863	0.0302272
SLC25A24	3695.09	0.923877	0.221512	4.17078	3.03563e-05	0.000542819
HLA-L	1015.8	0.922129	0.263563	3.4987	0.000467527	0.00462974
NOP10	1021.21	0.9221	0.168545	5.47094	4.47666e-08	2.37992e-06
LOC374443	164.601	0.920497	0.361506	2.54628	0.0108877	0.0479609
TXNDC16	705.279	0.919895	0.267118	3.44378	0.000573647	0.00543198
ZSWIM8	1287.15	0.919629	0.282635	3.25377	0.00113884	0.00912203
LAMP2	3372.15	0.911667	0.180409	5.05333	4.34171e-07	1.66914e-05
MATK	2624.99	0.910962	0.360642	2.52595	0.0115386	0.0498151
TOMM7	424.398	0.908565	0.359647	2.52627	0.0115282	0.0497922
CLDN12	1021.91	0.908545	0.242888	3.7406	0.000183582	0.00226069
RGS10	2956.11	0.908533	0.168684	5.38599	7.20469e-08	3.53714e-06
ZNF646	1481.27	0.907049	0.255579	3.54899	0.000386706	0.00402205
SMS	5174.82	0.906736	0.278028	3.26131	0.00110897	0.00892885
DHRS4	110.956	0.906358	0.28745	3.1531	0.00161547	0.0118952
LOC100129034	2176.51	0.905849	0.335184	2.70254	0.00688116	0.0345488
MGST3	184.425	0.90565	0.284172	3.18698	0.00143766	0.0108565
SLC40A1	618.524	0.904166	0.351779	2.57027	0.010162	0.0457056
RAB12	962.692	0.903802	0.291208	3.10363	0.00191161	0.0134886
RALGDS	1682.81	0.902853	0.348933	2.58746	0.00966852	0.0442238
SYAP1	2243.48	0.902726	0.256711	3.51651	0.000437257	0.00440262
SERPINB6	1201.22	0.901767	0.210651	4.28086	1.8617e-05	0.000365201
TDP2	1492.06	0.901486	0.228409	3.94681	7.91979e-05	0.00117797
TSPAN3	1875.47	0.901074	0.224336	4.01663	5.90366e-05	0.000925601
DDX5	21414.5	0.900919	0.243724	3.69647	0.00021862	0.00256809
XBP1	3130.27	0.90087	0.35647	2.5272	0.0114976	0.0497178
BAZ2B	1469.72	0.90017	0.318957	2.82223	0.00476908	0.0262346
MARCHF8	427.472	0.899842	0.301225	2.98728	0.00281471	0.0179906
PACS1	878.945	0.894461	0.26019	3.43773	0.000586612	0.00551546
C1orf198	945.014	0.893876	0.3292	2.7153	0.00662164	0.0334989
SEM1	506.283	0.893653	0.295375	3.02549	0.00248228	0.0163671
SNX13	1513.76	0.893258	0.298786	2.98962	0.00279323	0.0178913
ELK3	2248.06	0.892738	0.310928	2.87121	0.0040891	0.0235341
UBE2B	605.143	0.892348	0.304177	2.93364	0.00335007	0.0204529
TFE3	1698.85	0.892034	0.151357	5.89357	3.77933e-09	2.87028e-07
GPATCH2L	3555.01	0.891903	0.292034	3.0541	0.00225736	0.0152073
CERT1	2403.43	0.890893	0.264999	3.36187	0.000774152	0.00680078
SLC35E3	816.876	0.890824	0.310208	2.8717	0.00408265	0.0235229
MAPKAPK2	3069.81	0.890355	0.256386	3.47272	0.000515212	0.00499832
ZFAND3	1347.52	0.89031	0.294876	3.01927	0.00253384	0.0165952
SH2B3	5719.51	0.889593	0.345369	2.57578	0.0100015	0.0452354
ARHGAP5	4084.14	0.889533	0.267275	3.32816	0.000874223	0.00747106
BCL2L2	394.967	0.889187	0.299832	2.96562	0.00302078	0.0189699
CHMP3	2174.06	0.888924	0.22318	3.983	6.80508e-05	0.00104216
ZNF461	113.578	0.888625	0.314598	2.82464	0.00473341	0.0261039
LRRC3	219.695	0.886358	0.284289	3.11781	0.00182202	0.0130344
SFMBT2	2482.69	0.88389	0.329508	2.68245	0.00730844	0.0358808
TBC1D7	131.955	0.883853	0.305999	2.88842	0.00387188	0.0226411
MMP24OS	404.951	0.883343	0.228934	3.85851	0.000114079	0.00157585
SRD5A1	347.894	0.882947	0.272556	3.2395	0.00119739	0.00946069
ZNF136	254.476	0.882719	0.330213	2.67318	0.00751359	0.0366751
AP1S2	3004.56	0.88238	0.280303	3.14795	0.00164417	0.0120534
LOC105379362	1018.24	0.881146	0.215516	4.08853	4.34108e-05	0.000725617
DHRSX	379.019	0.880119	0.214357	4.10586	4.02821e-05	0.000683877
RFNG	116.045	0.880027	0.34536	2.54814	0.0108298	0.0478079
BLZF1	529.265	0.879832	0.22366	3.93379	8.36155e-05	0.00123088
CCDC57	349.341	0.879147	0.329048	2.67179	0.00754483	0.0367793
WDFY1	3387.64	0.878854	0.172377	5.09845	3.42443e-07	1.34997e-05
NIPA1	1247.75	0.878774	0.302929	2.90092	0.00372069	0.0220616
STX16	1995.25	0.877844	0.260592	3.36865	0.000755363	0.00668333
ATP6AP1	1386.77	0.875768	0.271934	3.22052	0.00127958	0.00994949
SLC1A3	848.481	0.875417	0.257101	3.40496	0.000661737	0.00606848
GPX3	458.501	0.874703	0.324101	2.69886	0.00695781	0.0347067
UCP2	876.869	0.871668	0.323266	2.69644	0.00700845	0.0348292
RHOC	1486.7	0.869875	0.229771	3.78584	0.00015319	0.00197068
ZBTB43	1332.53	0.869632	0.248967	3.49295	0.000477708	0.00470551
ANXA6	2609.69	0.869305	0.206375	4.21226	2.52824e-05	0.000468477
TOM1	1444.54	0.869063	0.122452	7.09717	1.27342e-12	2.75517e-10
TMEM9B	839.272	0.868086	0.175895	4.93527	8.00418e-07	2.79443e-05
HINT3	1017.16	0.864528	0.159364	5.42486	5.80001e-08	2.95673e-06
ZNF160	645.478	0.860823	0.33099	2.60075	0.00930199	0.0429928
RAB31	5338.51	0.860487	0.158749	5.42041	5.9462e-08	3.01474e-06
JRKL	310.316	0.858644	0.185994	4.61652	3.90221e-06	0.000102991
MOSMO	224.988	0.857134	0.249153	3.44019	0.000581312	0.00547947
HTATIP2	270.515	0.85651	0.307411	2.78621	0.0053329	0.0284978
VPS37A	1452.98	0.856219	0.226557	3.77927	0.000157287	0.00201143
ITM2C	4767.56	0.854377	0.296941	2.87726	0.00401143	0.0232127
FAM174A	135.871	0.851784	0.296452	2.87326	0.00406262	0.0234397
RNF130	4918.45	0.851474	0.182474	4.66627	3.06709e-06	8.41732e-05
HOOK3	5852	0.848797	0.246506	3.44332	0.000574628	0.00543624
CUL9	483.879	0.847138	0.230392	3.67694	0.000236047	0.00273313
FEM1C	888.055	0.844782	0.298882	2.82647	0.00470635	0.0260318
SH3BP2	2793.79	0.842396	0.204361	4.12211	3.75419e-05	0.0006462
JAK1	5289.87	0.842115	0.308354	2.731	0.00631426	0.0323395
FURIN	2033.29	0.840482	0.236027	3.56096	0.000369506	0.0038888
KCTD5	943.661	0.838727	0.298768	2.80729	0.00499602	0.0271419
BNIP3L	4703.03	0.838644	0.254264	3.29831	0.000972673	0.0080761
NCS1	1053	0.838414	0.31976	2.62201	0.00874125	0.0410521
MIGA1	579.311	0.838363	0.214798	3.90303	9.49966e-05	0.0013597
RNF213	8538.43	0.837511	0.279387	2.99768	0.00272045	0.0175154
WDR47	815.77	0.83724	0.310084	2.70005	0.00693297	0.0346779
GABPB2	523.434	0.837156	0.308695	2.71192	0.00668948	0.0337961
TPRG1L	504.974	0.834052	0.174905	4.76859	1.85521e-06	5.63129e-05
CLN5	279.463	0.83346	0.269738	3.08989	0.00200233	0.0139635
FUT11	323.07	0.832641	0.257175	3.23764	0.00120523	0.00950649
PABIR3	843.351	0.831664	0.288688	2.88084	0.00396612	0.0230186
HERPUD2	554.151	0.829456	0.25365	3.27008	0.00107517	0.00871707
CCDC106	318.776	0.828901	0.178844	4.63477	3.57341e-06	9.59458e-05
FLCN	928.433	0.828887	0.176168	4.70509	2.53752e-06	7.20849e-05
LRSAM1	410.978	0.827088	0.259748	3.18419	0.00145158	0.0109439
ZNF570	290.252	0.826847	0.22223	3.72069	0.000198681	0.0023866
ERCC6	1476.66	0.825977	0.298681	2.76542	0.00568502	0.0298648
RPH3AL	80.0458	0.825675	0.274488	3.00806	0.00262921	0.0170935
GSTO1	818.476	0.825254	0.27848	2.96343	0.00304233	0.0190666
OSGIN2	923.567	0.824621	0.195775	4.21208	2.53034e-05	0.000468477
HCFC1R1	261.436	0.823128	0.195882	4.20217	2.64367e-05	0.000485116
DAPK1	3260.49	0.822731	0.193921	4.2426	2.20944e-05	0.000420357
TMEM14C	1345.17	0.819984	0.231903	3.53589	0.000406411	0.00417334
LENG8	2185.52	0.819248	0.292983	2.79623	0.0051702	0.027804
FER	821.775	0.819088	0.211403	3.87453	0.00010683	0.00149232
PITPNA	3776.06	0.818634	0.195367	4.19024	2.78657e-05	0.000503884
TAB2	6406.3	0.818188	0.31305	2.61361	0.00895924	0.0419277
MAN2C1	428.415	0.815033	0.272431	2.99171	0.00277422	0.0178
TMSB10	8776.43	0.814511	0.192142	4.23911	2.24406e-05	0.000424773
VPS53	379.064	0.814214	0.297771	2.73436	0.00625008	0.0320814
TSC22D2	666.784	0.811968	0.305787	2.65534	0.00792286	0.0381721
ATOX1	173.872	0.811855	0.274808	2.95426	0.00313421	0.0194719
NBR1	2187.05	0.810649	0.264393	3.06608	0.00216885	0.0147553
PIGF	101.321	0.810424	0.283804	2.85557	0.0042959	0.0243775
YIPF1	276.026	0.809591	0.238777	3.39058	0.000697458	0.00630102
RUBCN	1163.28	0.806873	0.295303	2.73236	0.00628825	0.0322418
MAT2A	6290.72	0.8064	0.279564	2.8845	0.00392041	0.0228245
TLNRD1	1974.76	0.805496	0.269431	2.98962	0.00279327	0.0178913
RN7SK	212328	0.805424	0.31344	2.56962	0.0101809	0.0457488
MTMR9	1839.9	0.804397	0.263841	3.04879	0.00229762	0.015393
PLEKHA2	2142.79	0.803497	0.264706	3.03543	0.00240194	0.0159503
TATDN2	1684.86	0.802399	0.176304	4.55123	5.33344e-06	0.000135203
VPS37B	850.41	0.801812	0.219081	3.65988	0.00025233	0.0028893
ETNK1	1509.65	0.801354	0.252198	3.17748	0.00148561	0.01112
ANKLE2	2808.43	0.799982	0.282184	2.83497	0.004583	0.0255393
SPTAN1	5607.45	0.799467	0.24913	3.20904	0.0013318	0.0102494
EZR	8813.68	0.799201	0.21183	3.77284	0.000161397	0.00204915
CDC42SE1	5198.86	0.799064	0.232883	3.43118	0.000600969	0.00563053
CUX1	2882.14	0.798702	0.16817	4.74936	2.04057e-06	6.11006e-05
AKAP11	4500.99	0.798174	0.182509	4.37333	1.22364e-05	0.000262181
DYRK1A	1136.63	0.798021	0.289651	2.75511	0.00586719	0.0305886
CRK	2166.57	0.797831	0.280401	2.84533	0.00443659	0.0249704
CLIC4	10808.6	0.796412	0.312602	2.54769	0.0108439	0.0478361
RALA	1677.41	0.795886	0.25772	3.08818	0.00201385	0.0140186
ACSL3	4322.33	0.795869	0.260778	3.0519	0.00227397	0.0153026
EXOC4	1836.54	0.795803	0.221138	3.59867	0.000319849	0.00349262
MSANTD3	1031.99	0.793544	0.304368	2.60719	0.00912891	0.042476
NBDY	366.234	0.791606	0.207304	3.81857	0.000134226	0.00178769
NQO2	655.914	0.790439	0.159513	4.95534	7.22052e-07	2.56887e-05
RPL17-C18orf32	1179.61	0.789885	0.233065	3.38912	0.000701185	0.00632426
SMIM20	203.521	0.789118	0.264351	2.98511	0.00283477	0.0180639
COQ10B	839.068	0.788945	0.25341	3.11332	0.00184998	0.0132014
M6PR	9826.29	0.785137	0.206189	3.80784	0.000140184	0.001846
MCRIP1	849.617	0.783799	0.216272	3.62413	0.000289933	0.00323816
CHMP4A	442.192	0.783705	0.191432	4.09392	4.24148e-05	0.000712286
ATP6V0D1	1020.55	0.782935	0.269862	2.90124	0.00371692	0.02206
OS9	5237.07	0.782409	0.196475	3.98224	6.82686e-05	0.00104463
RTN4	12676.3	0.782176	0.16787	4.65942	3.17095e-06	8.61342e-05
SNX2	3908.71	0.781563	0.148638	5.25815	1.45514e-07	6.46655e-06
STAG3L4	296.269	0.780699	0.299343	2.60804	0.00910613	0.0424018
YTHDF3	2758.76	0.778012	0.185224	4.20039	2.66457e-05	0.00048751
TRIP11	1900.27	0.777127	0.191378	4.06068	4.89301e-05	0.000802859
WASHC4	5682.55	0.776716	0.213625	3.63589	0.000277024	0.00310517
MBD5	588.646	0.774935	0.286786	2.70213	0.00688958	0.0345631
UBL3	847.309	0.774477	0.230449	3.36073	0.000777369	0.00681645
ASMTL	287.463	0.771694	0.156953	4.91672	8.80049e-07	3.03805e-05
GAS7	5546.51	0.771191	0.228197	3.3795	0.000726182	0.00646667
PKNOX1	1273.91	0.769576	0.282826	2.72102	0.00650803	0.033086
MIEN1	119.565	0.768869	0.301941	2.54642	0.0108834	0.0479609
PSEN1	6796.74	0.768548	0.178099	4.31528	1.59404e-05	0.000324866
LDAF1	218.135	0.768503	0.287467	2.67336	0.00750947	0.036668
ZSCAN21	367.691	0.767901	0.22519	3.41002	0.000649576	0.00597462
IGF2R	7492.16	0.765766	0.186429	4.10755	3.99887e-05	0.000680669
FRG1BP	428.053	0.764706	0.175137	4.36632	1.26356e-05	0.000267913
WASF2	6814.82	0.764671	0.255921	2.98792	0.00280885	0.0179603
ATM	2377.16	0.763903	0.260762	2.92951	0.00339502	0.0206307
ACOT9	1199.24	0.763521	0.221191	3.45186	0.000556741	0.0053043
LAMP1	7061.25	0.76224	0.207801	3.66813	0.000244327	0.00280398
STX2	1073.88	0.760384	0.25159	3.02231	0.00250854	0.0164857
TBC1D9B	3174.79	0.759078	0.149716	5.07011	3.97587e-07	1.55092e-05
RGL2	616.274	0.754677	0.29598	2.54975	0.0107799	0.0476442
FAM168A	1311.55	0.754489	0.221069	3.41291	0.000642739	0.00593522
PI4KB	1307.95	0.752877	0.18143	4.14968	3.32934e-05	0.000581489
DUSP22	763.644	0.752479	0.202434	3.71716	0.000201476	0.00241551
ATP5F1E	1231.64	0.751455	0.252217	2.9794	0.00288815	0.0183219
PLPP5	149.195	0.751077	0.280718	2.67555	0.00746062	0.0364739
DOCK7	2726.33	0.74916	0.143899	5.20617	1.92778e-07	8.32255e-06
PRKACA	1439.22	0.748933	0.216939	3.45227	0.000555888	0.00529888
CD46	2648.14	0.748041	0.2771	2.69954	0.00694361	0.0346856
SCPEP1	1478.16	0.747127	0.206234	3.62271	0.000291537	0.00325022
PGAP6	1996.54	0.74644	0.190124	3.92608	8.63428e-05	0.00126398
BSDC1	471.329	0.743751	0.259133	2.87015	0.00410279	0.0235765
AP2M1	17111.9	0.741655	0.171451	4.32574	1.52018e-05	0.000311864
UBLCP1	2027.38	0.737714	0.141955	5.1968	2.02748e-07	8.71256e-06
RAPGEF1	7145.78	0.736733	0.250901	2.93635	0.00332096	0.0203267
TMEM254	177.973	0.736085	0.279405	2.63448	0.0084267	0.0399989
ATG12	1524.13	0.735483	0.146921	5.00596	5.55844e-07	2.03996e-05
KPNA4	5009.98	0.735306	0.213349	3.44649	0.000567922	0.00538875
KRBOX5	493.961	0.735199	0.275915	2.66458	0.00770837	0.0373515
TMEM94	969.241	0.734571	0.197342	3.72232	0.000197398	0.00237887
STARD3	575.495	0.733826	0.1853	3.96022	7.48823e-05	0.00112547
TOLLIP	797.588	0.733472	0.210187	3.48962	0.000483711	0.00475709
RAB1A	4273.02	0.733087	0.152153	4.8181	1.44929e-06	4.56292e-05
USP9X	15321.3	0.732784	0.152489	4.80548	1.54381e-06	4.81974e-05
TMCO3	572.593	0.732344	0.23603	3.10276	0.00191722	0.0135076
SLC35F5	2694.26	0.732	0.138959	5.26774	1.38117e-07	6.21343e-06
MYO9A	1448.29	0.728857	0.267646	2.72321	0.0064651	0.0329308
PLXNB2	3824.48	0.726508	0.236753	3.06863	0.00215044	0.0146838
SLC33A1	656.017	0.723825	0.286438	2.52699	0.0115045	0.049736
ATRX	3026.84	0.723624	0.178011	4.06505	4.80212e-05	0.000790736
FAM120B	661.906	0.723459	0.219652	3.29366	0.000988935	0.00818583
CLTC	23233.3	0.722959	0.137316	5.26492	1.40254e-07	6.28844e-06
IAH1	287.897	0.722784	0.281029	2.57193	0.0101135	0.0455769
GYPC	1954.32	0.722002	0.280394	2.57495	0.0100254	0.0452992
NSFP1	213.612	0.721405	0.222549	3.24156	0.00118876	0.00940445
LMBRD1	823.786	0.721244	0.26697	2.70159	0.00690087	0.0345917
KIF3A	579.636	0.720844	0.245098	2.94104	0.00327109	0.0200875
GRB2	6101.04	0.72083	0.275063	2.6206	0.00877761	0.0411813
CCDC82	2199.36	0.72057	0.283883	2.53826	0.0111405	0.0487628
KIAA1191	1726.36	0.719157	0.241006	2.98398	0.00284522	0.0181057
ZNF585A	216.768	0.71907	0.234996	3.05992	0.00221393	0.0150071
GALNT11	652.079	0.716791	0.183326	3.90993	9.23218e-05	0.00132754
TTL	2133.46	0.716623	0.227084	3.15576	0.00160078	0.0118104
RAB5C	2996.29	0.716465	0.139442	5.13809	2.77544e-07	1.13251e-05
ARHGAP4	1510.18	0.716122	0.174294	4.10871	3.97875e-05	0.000679198
BTD	407.134	0.715819	0.232613	3.0773	0.00208885	0.0144006
BLOC1S6	2750.61	0.713185	0.134882	5.28746	1.24028e-07	5.64251e-06
DDHD1	888.888	0.712875	0.210378	3.38854	0.000702654	0.00633017
MFSD1	3602.86	0.710646	0.2289	3.10461	0.00190532	0.0134697
[truncated: 2,316 more rows]
