# Supplementary material for: RUNX1 interacts with lncRNA SMANTIS to regulate monocytic cell functions
Source: Commun Biol. 2024 Sep 13;7:1131. doi: 10.1038/s42003-024-06794-2 (PMC11399395; doi:10.1038/s42003-024-06794-2)
Supplement: Supplementary file 6 — Supplementary Data 4 [file 42003_2024_6794_MOESM6_ESM.xlsx]

## Sheet: Supplementary Data 4
Supplementary Data 4 - Individual AML patient expression values
patient	MLLID	ID	FAB	RUNX1_mutation	SMANTIS	RUNX1	ITGAM	ITGAL	SIN3A	EP300	CBFB
MLL.11912.M004_S3	MLL_11912	F46	M5b	mut	0.134478	22.1539	52.388	23.7631	6.1105	9.39389	25.9193
MLL.11914.M006_S5	MLL_11914	F28	M2	wt	8.84359	52.038	6.52081	11.202	13.2698	35.7185	36.9836
MLL.127716.M085_S59	MLL_127716	F157	M4Eo	wt	1.10403	33.7413	5.62326	5.50942	6.85985	20.3038	6.6892
MLL.127718.M086_S60	MLL_127718	F158	M1	wt	5.74736	11.5389	0.643004	8.05586	7.73215	13.0537	8.76108
MLL.127728.M089_S63	MLL_127728	F161	M4	wt	1.00158	29.0854	11.7991	4.97799	4.30582	5.72135	11.9823
MLL.127739.M092_S66	MLL_127739	F18	M2	wt	1.66986	20.1772	17.054	10.1223	5.30264	9.46813	10.5826
MLL.127743.M096_S70	MLL_127743	F168	M2	wt	0.787267	31.4565	7.42389	6.26093	3.94013	5.87749	9.69726
MLL.159608.M051_S18	MLL_159608	F78	M4	wt	0.495513	27.2379	27.1781	21.6037	4.27113	13.5827	5.00298
MLL.159623.M052_S19	MLL_159623	F6	M4	wt	5.18376	80.0543	2.70325	14.2292	12.0439	17.7454	12.7824
MLL.159630.M053_S20	MLL_159630	F5	M5b	wt	0.33803	37.4289	40.6534	53.5029	10.6059	26.3882	14.014
MLL.159644.M054_S21	MLL_159644	F63	M4	wt	2.08354	17.7194	26.5984	45.4784	13.3423	24.9518	10.7763
MLL.159663.M055_S22	MLL_159663	F151	M1	wt	1.58568	54.4076	0.435928	3.88036	10.4067	14.4139	15.6456
MLL.159667.M056_S23	MLL_159667	F101	M4	wt	0.7313	39.588	87.5373	118.277	34.7358	49.6602	70.9018
MLL.159672.M057_S24	MLL_159672	F112	M1	wt	9.14322	90.1098	6.67575	49.2625	13.7945	20.6192	41.4213
MLL.159675.M058_S25	MLL_159675	F115	M0	mut	13.9715	220.864	0.814937	26.3992	24.0336	25.0435	63.474
MLL.159680.M059_S26	MLL_159680	F136	M5	wt	0.499602	61.3133	229.079	156.571	21.0623	57.1816	57.2549
MLL.159681.M060_S27	MLL_159681	F9	M4	wt	2.54026	147.924	175.349	215.153	39.1387	84.0243	70.5922
MLL.159682.M061_S28	MLL_159682	F35	M2	wt	9.73853	170.428	5.09284	17.6491	32.4326	35.057	75.218
MLL.159683.M062_S29	MLL_159683	F106	M4	wt	10.0405	93.0324	89.5485	94.7041	44.2457	71.6628	63.5017
MLL.159692.M063_S30	MLL_159692	F137	M2	wt	12.0214	61.1643	19.9495	43.0212	34.9155	39.7975	84.6248
MLL.159696.M064_S31	MLL_159696	F154	M4	wt	4.91328	103.766	1.46868	9.96891	22.7614	23.0258	70.5619
MLL.159706.M065_S32	MLL_159706	F23	M5	wt	0.870866	79.9555	90.6723	92.6504	19.6768	47.8356	26.5692
MLL.159711.M066_S33	MLL_159711	F92	M2	wt	12.973	33.4582	2.8699	31.5002	20.1324	19.2196	45.4037
MLL.159712.M067_S34	MLL_159712	F93	M1	mut	1.29698	225.26	2.51283	40.2028	23.9262	36.1701	49.5677
MLL.159718.M068_S35	MLL_159718	F25	M0	wt	8.23028	270.311	21.5334	65.4712	51.2958	70.6106	57.7482
MLL.159719.M069_S36	MLL_159719	F26	M1	wt	6.42745	196.83	29.8988	47.3098	34.1648	47.8196	50.988
MLL.159720.M070_S37	MLL_159720	F27	M1	wt	14.3406	328.46	26.0108	75.8508	47.0496	58.8028	68.782
MLL.159722.M071_S38	MLL_159722	F107	M1	wt	13.8286	132.339	18.216	124.207	37.474	54.4505	46.4782
MLL.159734.M072_S39	MLL_159734	F160	M1	wt	12.4792	35.1445	68.789	161.248	27.5062	43.3368	56.4705
MLL.159736.M073_S40	MLL_159736	F163	M1	wt	25.274	163.58	5.82603	40.7362	40.1278	49.0526	54.8269
MLL.159739.M074_S27	MLL_159739	F169	M2	wt	3.11905	227.641	38.434	87.2222	50.8295	71.6239	54.8718
MLL.159741.M075_S28	MLL_159741	F172	M0	wt	3.10333	281.844	63.5665	74.3906	31.6188	62.7092	49.1488
MLL.159743.M076_S29	MLL_159743	F174	M2	wt	4.3063	135.181	4.37355	10.5685	14.7479	19.0133	20.6099
MLL.159745.M077_S30	MLL_159745	F176	M2	wt	0.852281	75.937	1.59964	19.6243	12.2439	12.3862	44.9627
MLL.159747.M078_S31	MLL_159747	F179	M2	wt	10.5606	284.536	20.8635	27.394	39.1715	49.1858	72.4361
MLL.159749.M079_S32	MLL_159749	F52	M4	wt	3.91746	269.916	182.538	70.3436	71.0174	90.3827	44.335
MLL.159752.M080_S33	MLL_159752	F62	M4	wt	1.36626	128.192	23.6395	18.5342	19.1359	32.4769	23.9523
MLL.159754.M081_S34	MLL_159754	F32	M1	wt	3.66661	208.683	42.0432	40.7982	18.2061	30.7599	14.075
MLL.16002.M029_S3	MLL_16002	F34	M4Eo	wt	1.00795	49.695	11.5484	21.7457	8.78347	18.5028	10.3967
MLL.16020.M055_S29	MLL_16020	F59	M4Eo	wt	0.718623	26.7046	15.1451	18.7927	3.95102	6.93179	6.10632
MLL.165403.M036_S10	MLL_165403	F80	M4	wt	0.806628	20.6613	77.6577	14.6008	6.7356	15.819	14.4045
MLL.165404.M037_S11	MLL_165404	F84	M6	wt	1.31823	20.7424	70.9029	13.1935	5.64036	17.6554	11.1341
MLL.165405.M040_S14	MLL_165405	F85	M4	wt	0.982555	24.5359	48.7536	14.3592	5.30239	15.9501	13.8494
MLL.165406.M041_S15	MLL_165406	F17	M2	wt	2.83766	18.4433	21.6717	18.7622	5.9855	18.8952	10.7966
MLL.165407.M043_S17	MLL_165407	F89	M5b	wt	0.382128	19.9841	52.0932	6.79678	8.84715	24.3677	16.8832
MLL.165408.M044_S18	MLL_165408	F90	M2	wt	4.18052	59.1771	7.65169	19.2623	10.3259	19.5682	16.4211
MLL.165409.M049_S23	MLL_165409	F16	M1	wt	0.965144	19.2931	3.21084	5.12228	12.8455	15.3081	17.2569
MLL.165410.M053_S27	MLL_165410	F97	M2	wt	3.64565	15.5769	33.9389	18.8153	6.3734	11.5291	9.09194
MLL.165411.M054_S28	MLL_165411	F96	M1	wt	0.758663	18.4152	72.3036	12.1666	6.19135	25.3136	9.72089
MLL.165412.M062_S36	MLL_165412	F109	M4Eo	wt	0.754191	14.3835	13.6749	21.0726	5.97508	17.7217	8.63628
MLL.165413.M064_S38	MLL_165413	F29	M2	wt	0.346498	6.40459	31.8616	4.60951	1.78655	5.28161	4.13573
MLL.165414.M067_S41	MLL_165414	F113	M5a	wt	0.063558	1.6233	19.1465	2.00678	0.865923	4.40992	1.05128
MLL.165415.M069_S43	MLL_165415	F118	M0	wt	6.76335	38.6661	7.21433	10.3156	5.71139	5.85311	14.8313
MLL.165416.M070_S44	MLL_165416	F121	M1	wt	1.37291	25.6881	6.19639	8.34644	5.652	7.74804	12.2081
MLL.165417.M071_S45	MLL_165417	F124	M2	wt	0.796429	30.3846	11.5271	10.8365	8.19217	10.4408	11.6584
MLL.165418.M072_S46	MLL_165418	F125	M2	wt	0.321142	9.67338	32.3618	6.57362	2.30558	4.24305	6.15584
MLL.165419.M074_S48	MLL_165419	F128	M4	wt	0.148142	8.45198	25.1632	9.76846	2.56977	6.25563	6.01042
MLL.165420.M075_S49	MLL_165420	F22	M2	wt	0.524306	14.3152	18.5634	10.2907	3.44686	12.5801	14.9502
MLL.165421.M076_S50	MLL_165421	F130	M1	wt	1.05027	46.386	4.87335	2.42724	4.81117	12.4137	13.7582
MLL.165422.M077_S51	MLL_165422	F38	M2	wt	1.89707	29.4171	23.4623	17.1754	4.80031	9.4535	12.6455
MLL.165423.M078_S52	MLL_165423	F4	M4	mut	1.41787	20.4148	32.7043	11.5571	3.32518	7.23865	12.0409
MLL.165424.M082_S56	MLL_165424	F146	M1	wt	0.599507	19.4779	8.83806	20.3732	5.33406	11.1897	18.6698
MLL.165425.M083_S57	MLL_165425	F149	M2	wt	4.41549	12.1425	20.6309	44.9892	6.85227	11.8243	12.5894
MLL.165426.M084_S58	MLL_165426	F150	M2	wt	4.51043	30.3438	26.912	10.8916	7.2629	12.0869	13.8249
MLL.165428.M088_S62	MLL_165428	F156	M2	wt	3.72173	23.6764	7.24656	7.03999	7.2109	8.64839	20.5362
MLL.165429.M090_S64	MLL_165429	F165	M2	mut	2.2455	20.3827	6.02092	9.96559	4.79895	17.691	9.79468
MLL.165430.M091_S65	MLL_165430	F162	M2	wt	0.541435	4.01278	43.9054	6.08536	1.63363	8.85639	2.92362
MLL.165431.M093_S67	MLL_165431	F166	M2	wt	0.304086	23.6271	13.3182	6.40523	4.48759	8.94897	9.56531
MLL.165432.M095_S69	MLL_165432	F167	M2	wt	1.58258	11.0955	114.742	10.3382	3.53844	12.4089	8.1059
MLL.165433.M037_S4	MLL_165433	F13	M2	mut	1.85068	45.7759	110.828	18.1114	14.583	33.636	27.1701
MLL.165434.M038_S5	MLL_165434	F145	M1	wt	1.75549	18.4276	1.34868	2.00809	4.19463	5.74936	15.2922
MLL.165435.M040_S7	MLL_165435	F171	M1	wt	0.855046	16.7105	4.38445	3.92957	9.47786	26.5308	14.1387
MLL.165436.M041_S8	MLL_165436	F7	M1	wt	2.4683	16.5015	30.129	12.5168	17.3041	27.1193	15.8114
MLL.165437.M043_S10	MLL_165437	F51	M4	mut	1.26802	15.5627	16.2938	8.6654	9.3696	13.4087	16.847
MLL.165438.M044_S11	MLL_165438	F152	M4	wt	0.475626	18.038	52.9978	22.0579	5.7657	11.9008	24.1909
MLL.165439.M045_S12	MLL_165439	F99	M1	wt	4.03057	7.45427	1.49108	6.03564	16.0787	34.0265	21.6057
MLL.165440.M046_S13	MLL_165440	F177	M2	wt	1.20721	21.1196	18.436	19.9513	8.34104	11.3686	21.6753
MLL.165441.M047_S14	MLL_165441	F20	M5b	wt	0.162211	21.8952	13.4684	26.9064	15.4477	22.4253	42.8106
MLL.165442.M018_S17	MLL_165442	F31	M2	wt	0.212593	11.0818	35.8604	4.22091	2.99775	6.45564	6.4623
MLL.165443.M025_S23	MLL_165443	F1	M2	wt	0.486804	19.4018	46.0901	4.58444	10.8731	22.8631	24.7319
MLL.21866.M035_S9	MLL_21866	F79	M2	mut	1.35207	20.9326	42.2177	23.2186	6.19834	9.27	19.7559
MLL.32305.M094_S68	MLL_32305	F14	M2	wt	0.529426	24.3528	30.7815	11.6206	3.70811	9.10162	7.21991
MLL.39598.M039_S6	MLL_39598	F119	M0	mut	0.783981	70.7621	4.01999	26.1491	13.5938	14.8299	41.5467
MLL.45396.M002_S1	MLL_45396	F44	M2	wt	2.39855	17.927	52.753	9.75848	5.57292	15.6259	15.1541
MLL.45399.M003_S2	MLL_45399	F45	M4	wt	12.9017	88.152	21.8568	15.4485	18.5752	22.5017	28.5825
MLL.45548.M009_S8	MLL_45548	F53	M4	wt	0.256536	14.1763	23.8908	16.0829	5.6857	11.2741	11.1828
MLL.45590.M010_S9	MLL_45590	F54	M4Eo	wt	1.77179	13.6233	13.5289	5.89128	5.16157	13.2066	24.3405
MLL.45607.M011_S10	MLL_45607	F55	M4	wt	0.562144	30.3502	25.3438	10.6592	7.52961	14.295	13.0151
MLL.45658.M013_S12	MLL_45658	F57	M2	wt	1.17293	27.772	7.25438	2.74747	5.83328	8.36608	23.398
MLL.45669.M014_S13	MLL_45669	F58	M4	wt	0.645433	12.9854	48.5637	28.6107	6.38043	13.8377	36.0233
MLL.45741.M015_S14	MLL_45741	F60	M4	wt	3.10489	48.6281	13.0344	6.97819	9.26712	11.5087	18.7078
MLL.45785.M016_S15	MLL_45785	F61	M5	wt	3.47873	34.5094	34.4473	30.6467	7.91048	10.7254	18.2841
MLL.45802.M017_S16	MLL_45802	F8	M0	wt	0.363899	63.0637	3.8581	6.04319	11.6059	12.4411	26.6973
MLL.46359.M047_S21	MLL_46359	F42	M2	mut	0.200224	18.8219	54.4356	13.4543	5.02329	11.2311	14.7221
MLL.58850.M042_S9	MLL_58850	F173	M4	wt	2.2434	15.9769	42.0596	11.6671	6.80075	7.84421	10.2671
MLL.60201.M028_S26	MLL_60201	F72	M2	wt	3.34664	11.0608	26.2102	10.6427	7.32698	9.18454	16.6103
MLL.73319.M007_S6	MLL_73319	F49	M5b	wt	0.361966	35.5608	86.0016	48.1443	11.7941	25.2316	36.5076
MLL.73324.M008_S7	MLL_73324	F50	M2	wt	3.89656	28.0506	80.427	32.5446	10.6022	22.0153	23.6207
MLL.73395.M012_S11	MLL_73395	F56	M2	wt	1.03019	35.6679	19.0797	15.077	9.50758	25.2471	16.4044
MLL.73700.M019_S18	MLL_73700	F15	M5b	mut	0.404756	49.1772	5.86808	8.47616	8.70394	12.0867	12.5799
MLL.73808.M020_S19	MLL_73808	F67	M4	wt	1.68743	52.876	7.48874	7.33018	11.0575	17.409	20.7539
MLL.73812.M021_S20	MLL_73812	F68	M2	wt	0.851986	32.6803	9.28847	6.24898	10.8107	26.0109	17.3379
MLL.73841.M022_S21	MLL_73841	F69	M4	wt	0.985391	34.3077	3.17315	2.6308	10.517	14.7378	12.1129
MLL.73842.M023_S22	MLL_73842	F33	M1	wt	0.194596	80.7541	0.855391	0.565568	5.69147	12.7142	7.46545
MLL.73859.M026_S24	MLL_73859	F2	M5	wt	0.515682	51.5426	34.9043	21.6578	10.7158	24.3458	27.5431
MLL.73890.M027_S25	MLL_73890	F71	M1	wt	1.37212	33.5183	11.3431	4.5286	12.1261	14.6328	31.0524
MLL.73978.M030_S4	MLL_73978	F73	M4	wt	1.76817	29.0699	8.44415	6.42265	9.95226	10.8887	21.885
MLL.74123.M031_S5	MLL_74123	F75	M4	wt	1.48056	87.6011	42.5172	23.6223	12.9452	19.813	29.7173
MLL.74131.M032_S6	MLL_74131	F76	M4Eo	wt	0.885336	74.2897	7.64633	27.6509	6.55515	10.8392	5.84202
MLL.74190.M033_S7	MLL_74190	F37	M4	wt	0.614021	22.9104	100.719	68.7071	8.97669	20.687	20.9765
MLL.74204.M034_S8	MLL_74204	F77	M4	wt	0.198805	14.8012	60.9238	31.0711	5.00558	10.5665	17.0011
MLL.74340.M038_S12	MLL_74340	F81	M4	wt	0.190204	12.6377	57.5304	21.4754	3.22182	7.8745	13.9798
MLL.74363.M039_S13	MLL_74363	F83	M2	wt	3.85307	35.1286	3.07107	4.84554	12.9525	17.8584	22.8595
MLL.74426.M042_S16	MLL_74426	F10	M4	wt	0.444353	24.0227	10.7419	12.1749	6.63634	10.5476	16.184
MLL.74515.M045_S19	MLL_74515	F91	M2	wt	1.36192	23.5218	7.62946	2.15035	9.19584	19.5431	17.8883
MLL.74544.M048_S22	MLL_74544	F95	M2	wt	0.868672	13.5911	16.4421	11.7155	6.32855	14.0638	7.25556
MLL.74650.M050_S24	MLL_74650	F98	M5a	wt	0.27847	13.953	59.5613	26.8661	4.43479	15.5043	8.35578
MLL.74713.M051_S25	MLL_74713	F21	M1	wt	3.33844	35.3712	19.7939	9.68455	9.04535	13.6839	15.2518
MLL.74749.M052_S26	MLL_74749	F100	M2	wt	0.365969	20.1274	6.00973	6.90081	4.2488	4.76472	6.34352
MLL.74841.M056_S30	MLL_74841	F65	M2	wt	1.77294	5.10211	5.50015	2.11463	1.85978	7.6734	2.70075
MLL.74892.M057_S31	MLL_74892	F103	M2	wt	0.68502	38.7599	6.84677	15.7977	5.79792	12.2943	14.2441
MLL.74900.M058_S32	MLL_74900	F104	M4Eo	wt	1.10166	24.5827	27.147	29.0238	6.9467	13.8112	6.88513
MLL.74962.M059_S33	MLL_74962	F70	M2	wt	2.35308	15.2338	35.2741	7.33515	3.21039	5.73817	6.35729
MLL.75010.M060_S34	MLL_75010	F105	M2	wt	1.24305	13.7487	7.9098	6.8366	4.22996	5.52665	10.3888
MLL.75117.M061_S35	MLL_75117	F108	M2	mut	1.19644	47.2012	29.3616	6.94871	8.96672	16.3878	15.5902
MLL.75204.M063_S37	MLL_75204	F110	M2	wt	0.552749	47.5013	5.39814	3.74237	4.87172	8.27511	15.6513
MLL.75274.M065_S39	MLL_75274	F111	M2	wt	1.47624	18.549	27.4643	8.78544	4.78532	8.15364	11.674
MLL.75393.M066_S40	MLL_75393	F116	M2	wt	2.57694	36.8829	2.15457	1.4337	4.1407	5.13766	9.77652
MLL.75433.M068_S42	MLL_75433	F117	M4	wt	0.276855	21.9938	25.4666	10.4256	3.87313	5.75668	11.6812
MLL.75606.M073_S47	MLL_75606	F127	M2	wt	2.00474	14.0589	43.9902	8.0906	3.55557	7.66041	9.31052
MLL.75729.M079_S53	MLL_75729	F19	M4	wt	0.401552	16.2845	18.2314	4.45052	3.89266	6.71501	10.5493
MLL.75746.M080_S54	MLL_75746	F131	M1	wt	0.208338	35.5373	1.63369	3.18702	5.01584	7.31183	14.4347
MLL.75955.M081_S55	MLL_75955	F133	M4	mut	0.320417	26.7051	20.2571	7.40218	6.42772	9.85231	13.9543
