# Supplementary material for: RUNX1 interacts with lncRNA SMANTIS to regulate monocytic cell functions
Source: Commun Biol. 2024 Sep 13;7:1131. doi: 10.1038/s42003-024-06794-2 (PMC11399395; doi:10.1038/s42003-024-06794-2)
Supplement: Supplementary file 7 — Supplementary Data 5 [file 42003_2024_6794_MOESM7_ESM.xlsx]

## Sheet: Supplementary Data 5
Supplementary Data 5: Proteins identified after antisense oligonucleotide pulldown with SMANTIS probes in NTC vs. SMANTIS KO THP-1
Protein IDs	Majority protein IDs	Protein names	Gene names	Significant NTC vs. SMANTIS_KO	Student's T-test Difference NTC vs. SMANTIS_KO	minus Log Student's T-test p-value NTC vs. SMANTIS_KO	Student's T-test q-value NTC vs. SMANTIS_KO	Student's T-test p-value NTC vs. SMANTIS_KO	Fold enriched NTC vs. SMANTIS_KO	Peptides	Mol. weight [kDa]
P38159;H0Y6E7;H3BT71;H3BUY5;H3BR27;H3BNC1;O75526	P38159;H0Y6E7;H3BT71;H3BUY5	RNA-binding motif protein, X chromosome;RNA-binding motif protein, X chromosome, N-terminally processed	RBMX	+	7.81008	4.17173	0	6.73401e-05	224.424	10	42.331
P49916;K7ERZ5;K7EQB6;K7ENR9	P49916;K7ERZ5	DNA ligase 3	LIG3	+	7.56308	3.35833	0	0.000438195	189.11	9	112.91
A6NLN1;A0A0U1RRM4;P26599;A0A0D9SF20;A0A087WUW5;K7ELW5;K7ES59;K7EKJ7;K7EK45	A6NLN1;A0A0U1RRM4;P26599;A0A0D9SF20;A0A087WUW5	Polypyrimidine tract-binding protein 1	PTBP1	+	7.20306	3.28768	0	0.00051561	147.346	5	56.51
Q9UN86;E5RH00;D6R9X5;D6R9A4;D6RBM9;D6REX8;D6RBR0;D6RE13;D6RBW8;D6RGJ4;D6RAC7;D6RB17	Q9UN86	Ras GTPase-activating protein-binding protein 2	G3BP2	+	6.88044	7.08924	0	8.14246e-08	117.82	3	54.12
Q15424;K7ES42;K7EII0	Q15424	Scaffold attachment factor B1	SAFB	+	6.31082	3.32555	0	0.000472548	79.3862	11	102.64
A0A0D9SFL2;M0QYH2;Q96T60;M0QYI1;M0R3C8;A0A0D9SEV0;M0R000;A0A1B0GU66;M0QX49;A0A0D9SFD6	A0A0D9SFL2;M0QYH2;Q96T60;M0QYI1;M0R3C8;A0A0D9SEV0;M0R000	Bifunctional polynucleotide phosphatase/kinase;Polynucleotide 3-phosphatase;Polynucleotide 5-hydroxyl-kinase	PNKP	+	6.07073	2.78937	0	0.00162417	67.2159	6	53.119
Q96PK6	Q96PK6	RNA-binding protein 14	RBM14	+	5.81679	2.667	0	0.0021528	56.3676	10	69.491
F5H8D7;P18887;M0QZ96;M0R0D2;M0R1U8;M0QYS5;M0R2N6	F5H8D7;P18887;M0QZ96;M0R0D2;M0R1U8;M0QYS5	DNA repair protein XRCC1	XRCC1	+	5.32044	3.02222	0	0.000950128	39.9588	4	66.013
Q9UI36;D6REJ4;D6RFG7;Q96NX9	Q9UI36;D6REJ4;D6RFG7;Q96NX9	Dachshund homolog 1;Dachshund homolog 2	DACH1;DACH2	+	5.17975	2.93853	0	0.00115204	36.246	2	78.561
P43243;A8MXP9;A0A0R4J2E8;D6REM6;D6R991;B3KM87;H0Y8T4;D6R8Z5;D6RE02;Q68E03;D6RIA2;D6RB45;A0A1B0GX04;D6RBI2;D6REK4;D6RCM3;D6RBS2;D6RAY2;D6RAM9;D6R9F3;D6RBK5	P43243;A8MXP9;A0A0R4J2E8;D6REM6;D6R991;B3KM87;H0Y8T4;D6R8Z5	Matrin-3	MATR3	+	4.97676	4.57558	0	2.65715e-05	31.4886	4	94.622
Q14011;K7EJV1;K7EMY9;K7EPM4;K7EQR7;D6W5Y5	Q14011	Cold-inducible RNA-binding protein	CIRBP	+	4.28407	2.59053	0	0.00256728	19.482	3	18.648
Q13185;C9JMM0;B8ZZ43;S4R2Y4	Q13185;C9JMM0;B8ZZ43;S4R2Y4	Chromobox protein homolog 3	CBX3	+	4.08941	2.29284	0	0.00509521	17.023	2	20.811
P61978;Q5T6W2;S4R457;S4R359	P61978;Q5T6W2	Heterogeneous nuclear ribonucleoprotein K	HNRNPK	+	4.02975	3.32456	0	0.000473631	16.3334	6	50.976
P23246;H0Y9K7	P23246	Splicing factor, proline- and glutamine-rich	SFPQ	+	3.84792	4.09898	0	7.96203e-05	14.3992	11	76.149
A0A3B3ITT5;P47914	A0A3B3ITT5;P47914	60S ribosomal protein L29	RPL29	+	3.8031	5.62188	0	2.38847e-06	13.9587	8	18.512
P07910;G3V2Q1;G3V4C1;B2R5W2;B4DY08;G3V4W0;G3V576;G3V555;G3V575;B4DSU6;G3V251;G3V3K6;G3V5X6;G3V4M8;G3V5V7;G3V2D6;B7ZW38;O60812;P0DMR1;A0A0G2JNQ3;A0A0G2JPF8;B2RXH8;G3V2H6	P07910;G3V2Q1;G3V4C1;B2R5W2;B4DY08;G3V4W0;G3V576;G3V555;G3V575;B4DSU6;G3V251;G3V3K6;G3V5X6;G3V4M8	Heterogeneous nuclear ribonucleoproteins C1/C2	HNRNPC	+	3.73471	7.17906	0	6.62124e-08	13.3125	7	33.67
E9PR30;P62861	E9PR30;P62861	40S ribosomal protein S30	FAU	+	3.62525	3.98774	0	0.000102864	12.3398	2	10.905
A0A3B3ITZ9;Q9Y2W1	A0A3B3ITZ9;Q9Y2W1	Thyroid hormone receptor-associated protein 3	THRAP3	+	3.57432	4.26805	0	5.39455e-05	11.9118	4	103.52
E9PFK5;P78316	E9PFK5;P78316	Nucleolar protein 14	NOP14	+	3.55587	3.64529	0	0.000226315	11.7604	2	88.865
Q9HBU1	Q9HBU1	Homeobox protein BarH-like 1	BARX1	+	3.49777	3.84425	0	0.000143138	11.2963	4	27.298
M0QXS5;A0A3B3ITJ4;P14866;M0QYT0;M0R076	M0QXS5;A0A3B3ITJ4;P14866;M0QYT0	Heterogeneous nuclear ribonucleoprotein L	HNRNPL	+	3.49595	4.96308	0	1.08874e-05	11.282	5	58.362
Q01196;A8MZI9;H9KVB1	Q01196;A8MZI9;H9KVB1	Runt-related transcription factor 1	RUNX1	+	3.27041	2.7846	0	0.00164212	9.64919	5	48.736
P51991;H7C1J8	P51991	Heterogeneous nuclear ribonucleoprotein A3	HNRNPA3	+	3.2622	5.41017	0	3.88894e-06	9.59448	9	39.594
P42166;G5E972;P42167;H0YJH7	P42166;G5E972;P42167	Lamina-associated polypeptide 2, isoform alpha;Thymopoietin;Thymopentin;Lamina-associated polypeptide 2, isoforms beta/gamma;Thymopoietin;Thymopentin	TMPO	+	3.22526	3.45481	0	0.000350908	9.35192	4	75.491
O94776;H7C3F3	O94776	Metastasis-associated protein MTA2	MTA2	+	3.21236	3.69186	0	0.000203303	9.26863	5	75.022
B7Z645;O60506;F6UXX1;O43390	B7Z645;O60506;F6UXX1	Heterogeneous nuclear ribonucleoprotein Q	SYNCRIP	+	3.16484	3.31699	0	0.000481955	8.96834	3	52.046
Q15459	Q15459	Splicing factor 3A subunit 1	SF3A1	+	3.14536	2.26195	0	0.00547082	8.84807	4	88.885
Q86YP4;V9GYX5;C9JVY3;V9GY85;H7C3H1;C9JMI3;C9JGN4;C9JHD7;C9JJK9;A0A0U1RR30;A0A0U1RRM1;Q8WXI9	Q86YP4	Transcriptional repressor p66-alpha	GATAD2A	+	3.02276	3.8827	0	0.000131008	8.12721	4	68.062
P52597	P52597	Heterogeneous nuclear ribonucleoprotein F;Heterogeneous nuclear ribonucleoprotein F, N-terminally processed	HNRNPF	+	3.01829	2.83011	0	0.00147874	8.10207	2	45.671
Q12906	Q12906	Interleukin enhancer-binding factor 3	ILF3	+	3.007	2.61197	0	0.00244361	8.03891	2	95.337
P22626;A0A087WUI2	P22626	Heterogeneous nuclear ribonucleoproteins A2/B1	HNRNPA2B1	+	2.99744	5.16969	0	6.7656e-06	7.98584	10	37.429
Q14151	Q14151	Scaffold attachment factor B2	SAFB2	+	2.89709	3.52167	0	0.000300835	7.44925	8	107.47
Q9Y3I0	Q9Y3I0	tRNA-splicing ligase RtcB homolog	RTCB	+	2.8542	3.53237	0	0.000293512	7.23104	3	55.21
H0YNU5;P54132;A0A3B3IT82;H0YLV8	H0YNU5;P54132;A0A3B3IT82;H0YLV8	Bloom syndrome protein	BLM	+	2.82131	2.59483	0	0.00254198	7.06803	5	144.47
E9PRG8;E9PLD3;A0A494BXY3	E9PRG8;E9PLD3;A0A494BXY3	Uncharacterized protein C11orf98	C11orf98	+	2.79528	4.88006	0	1.31808e-05	6.94167	4	14.234
Q13151	Q13151	Heterogeneous nuclear ribonucleoprotein A0	HNRNPA0	+	2.76845	3.90015	0	0.000125849	6.81377	3	30.84
P55265;A0A3B3IRQ9;A0A3B3ISX1	P55265;A0A3B3IRQ9;A0A3B3ISX1	Double-stranded RNA-specific adenosine deaminase	ADAR	+	2.74926	2.62014	0	0.00239804	6.72372	2	136.06
Q07666;E5RG12;E5RJZ9;O75525;Q5VWX1	Q07666	KH domain-containing, RNA-binding, signal transduction-associated protein 1	KHDRBS1	+	2.69535	5.34344	0	4.53487e-06	6.47709	3	48.227
E5RFF3;Q9UHF7;H0YC29;E5RJ97;H0YAV4	E5RFF3;Q9UHF7;H0YC29;E5RJ97	Zinc finger transcription factor Trps1	TRPS1	+	2.65392	4.04508	0	9.01405e-05	6.29376	3	114.54
A0A1W2PP35;A0A1X7SBS1;A0A1W2PPS1;Q00839;A0A1W2PQL0;A0A1W2PP34;A0A1W2PPL4;A0A1W2PPH7;Q5RI18;A0A1W2PQD4;A0A1W2PRZ7;A0A1W2PQ74;A0A1W2PPE9;A0A1W2PP22	A0A1W2PP35;A0A1X7SBS1;A0A1W2PPS1;Q00839;A0A1W2PQL0;A0A1W2PP34;A0A1W2PPL4;A0A1W2PPH7;Q5RI18;A0A1W2PQD4;A0A1W2PRZ7;A0A1W2PQ74	Heterogeneous nuclear ribonucleoprotein U	HNRNPU	+	2.53626	5.58961	0	2.57273e-06	5.80083	10	80.648
Q15233;H7C367;C9IZL7;C9JYS8;C9JJ13;C9J4X2	Q15233;H7C367	Non-POU domain-containing octamer-binding protein	NONO	+	2.53615	4.29977	0	5.01457e-05	5.8004	11	54.231
O00182;J3QS92;J3KSA0;J3QSH0;J3KS82;J3KT17;J3QR96;J3KSY2;Q6DKI2;Q3B8N2	O00182	Galectin-9	LGALS9	+	2.52699	2.36961	0	0.00426958	5.76368	3	39.518
Q9H307;G3V5F0;G3V579	Q9H307;G3V5F0;G3V579	Pinin	PNN	+	2.46434	5.12321	0	7.52989e-06	5.51874	8	81.627
E9PKP7;P17480;E9PMM2;E9PLT2	E9PKP7;P17480	Nucleolar transcription factor 1	UBTF	+	2.4312	3.40691	0	0.000391825	5.39342	10	87.435
Q13111	Q13111	Chromatin assembly factor 1 subunit A	CHAF1A	+	2.42024	2.95577	0	0.0011072	5.3526	2	106.91
A0A087X1B7;X6R700;Q9Y3Y2;Q5T7Y7	A0A087X1B7;X6R700;Q9Y3Y2	Chromatin target of PRMT1 protein	CHTOP	+	2.40858	2.45488	0	0.0035085	5.30953	3	8.5199
D6R9P3;D6RD18;D6RBZ0;Q99729	D6R9P3;D6RD18;D6RBZ0;Q99729	Heterogeneous nuclear ribonucleoprotein A/B	HNRNPAB	+	2.40249	4.31188	0	4.87668e-05	5.28716	3	30.302
Q9H9A7;A0A0A0MSU3	Q9H9A7	RecQ-mediated genome instability protein 1	RMI1	+	2.32715	2.40884	0	0.00390088	5.01813	3	70.144
P09874;Q5VX84;Q5VX85	P09874	Poly [ADP-ribose] polymerase 1	PARP1	+	2.32699	3.95537	0	0.000110822	5.01759	20	113.08
Q9Y383;V9GZ75;F8WEU3;B8ZZ09;B8ZZ10;A8MYV2;A0A0A6YYJ8;Q9NQ29	Q9Y383;V9GZ75;F8WEU3;B8ZZ09;B8ZZ10;A8MYV2;A0A0A6YYJ8;Q9NQ29	Putative RNA-binding protein Luc7-like 2;Putative RNA-binding protein Luc7-like 1	LUC7L2;C7orf55-LUC7L2;LUC7L	+	2.28786	3.13881	0	0.000726423	4.88332	2	46.513
F8W6I7;P09651;F8W646;H0YH80;F8VTQ5;F8VZ49;A0A2R8Y4L2;Q32P51;F8VYN5	F8W6I7;P09651;F8W646;H0YH80	Heterogeneous nuclear ribonucleoprotein A1;Heterogeneous nuclear ribonucleoprotein A1, N-terminally processed	HNRNPA1	+	2.28358	5.27977	0	5.25088e-06	4.86883	8	33.155
Q96I24;E9PEB5;Q96AE4	Q96I24	Far upstream element-binding protein 3	FUBP3	+	2.27133	2.94879	0	0.00112514	4.82767	3	61.64
P39880;A0A2R8Y8D0	P39880	Homeobox protein cut-like 1	CUX1	+	2.24501	5.84369	0	1.43323e-06	4.74041	12	164.19
C9JR56;Q9UPW6	C9JR56;Q9UPW6	DNA-binding protein SATB;DNA-binding protein SATB2	SATB2	+	2.24043	2.33984	0	0.00457256	4.72536	3	76.034
Q13472;J3KRR9;J3KS96;J3QS25;J3QR18;K7EMT6;H7C4B0;H0Y6W0;O95985	Q13472	DNA topoisomerase 3-alpha	TOP3A	+	2.1712	6.32007	0	4.78558e-07	4.50398	9	112.37
P53999;D6RC37;D6R970	P53999	Activated RNA polymerase II transcriptional coactivator p15	SUB1	+	2.1523	6.13214	0	7.37663e-07	4.44535	14	14.395
P62269;J3JS69;A0A0G2JQH2;Q5GGW2	P62269	40S ribosomal protein S18	RPS18	+	2.12587	6.3771	0	4.19666e-07	4.36467	18	17.718
H0YLF2;E5RGZ2;H0YKJ1;Q6NT76;E5RHH9	H0YLF2;E5RGZ2;H0YKJ1;Q6NT76	Homeobox-containing protein 1	HMBOX1	+	2.06877	2.65656	0	0.00220514	4.19528	4	40.996
Q92618	Q92618	Zinc finger protein 516	ZNF516	+	2.06708	5.44146	0	3.61861e-06	4.19038	2	124.29
Q01826;C9J3I0;H0YN86;C9JLL5;C9J7F3;C9JGL9;C9IZC5;C9JP21	Q01826	DNA-binding protein SATB1	SATB1	+	2.03821	5.0521	0	8.86955e-06	4.10737	4	85.956
Q9Y230;X6R2L4;M0QXZ7;M0R0Z0;M0QXI6;M0R0Y3	Q9Y230;X6R2L4	RuvB-like 2	RUVBL2	+	2.03206	2.63402	0	0.00232263	4.0899	3	51.156
A0A1X7SBZ2;A0A5H1ZRQ2;A0A1W2PQ51;Q92841;A0A0U1RQJ0	A0A1X7SBZ2;A0A5H1ZRQ2;A0A1W2PQ51;Q92841	Probable ATP-dependent RNA helicase DDX17	DDX17	+	2.00479	3.97467	0	0.000106005	4.01331	6	80.253
P62424;Q5T8U3;Q5T8U2	P62424;Q5T8U3	60S ribosomal protein L7a	RPL7A	+	1.96125	3.67797	0	0.000209906	3.89399	4	29.995
P31943;E9PCY7;G8JLB6;D6RIU0;D6RBM0;D6RIT2;E7EQJ0;E7EN40;D6RIH9;D6RJ04;D6RAM1;D6RDU3;D6RFM3;D6R9T0;E5RGV0;D6RF17;D6RDL0;H0YB39;P55795;E5RGH4;H0YBG7;H0YBD7;D6R9D3;H0YAQ2	P31943;E9PCY7;G8JLB6;D6RIU0;D6RBM0;D6RIT2;E7EQJ0;E7EN40;D6RIH9;D6RJ04;D6RAM1;D6RDU3;D6RFM3;D6R9T0;E5RGV0	Heterogeneous nuclear ribonucleoprotein H;Heterogeneous nuclear ribonucleoprotein H, N-terminally processed	HNRNPH1	+	1.92286	5.28541	0	5.18311e-06	3.79174	7	49.229
P26373;J3QSB4;H3BUK8;J3KS98;H3BTH3	P26373;J3QSB4	60S ribosomal protein L13	RPL13	+	1.88947	4.0664	0	8.58221e-05	3.705	6	24.261
J3QR61;A0A2R8Y765;J3QKS7;A0A2R8Y7U4;A0A2U3TZQ7;A0A2R8Y7I9;A0A2R8Y4T4;A0A2R8Y855;B4DGM3;Q969G3;J3KT85;A0A2R8YD78;A0A2R8YES3	J3QR61;A0A2R8Y765;J3QKS7;A0A2R8Y7U4;A0A2U3TZQ7;A0A2R8Y7I9;A0A2R8Y4T4;A0A2R8Y855;B4DGM3;Q969G3;J3KT85;A0A2R8YD78;A0A2R8YES3	SWI/SNF-related matrix-associated actin-dependent regulator of chromatin subfamily E member 1	SMARCE1	+	1.88034	3.49516	0	0.000319774	3.68162	3	30.006
J3KSW8;A0A494BZV2;Q6WCQ1;A0A1W2PPU9;H0Y7E2;H0Y2S9	J3KSW8;A0A494BZV2;Q6WCQ1	Myosin phosphatase Rho-interacting protein	MPRIP	+	1.82616	4.29988	0	5.01325e-05	3.54592	3	95.928
P02545;Q3BDU5;Q5TCI8;H0YAB0;A0A0C4DGC5	P02545;Q3BDU5;Q5TCI8	Prelamin-A/C;Lamin-A/C	LMNA	+	1.812	4.999	0	1.0023e-05	3.51129	16	74.139
E7EU85;E9PFF5;B4DXZ6;P51114;R9WNI0;A8MQB8;G3V0J0;Q06787;P51116	E7EU85;E9PFF5;B4DXZ6;P51114;R9WNI0;A8MQB8;G3V0J0;Q06787;P51116	Fragile X mental retardation syndrome-related protein 1;Fragile X mental retardation protein 1;Fragile X mental retardation syndrome-related protein 2	FXR1;FMR1;FXR2	+	1.75618	2.71957	0	0.00190735	3.37802	2	50.99
F6UZG9;Q8NFZ0	F6UZG9;Q8NFZ0	F-box only protein 18	FBXO18	+	1.67092	2.66309	0	0.00217224	3.18417	4	110.91
P78527	P78527	DNA-dependent protein kinase catalytic subunit	PRKDC	+	1.6338	2.58287	0	0.00261296	3.10329	3	469.08
E7ETY2;Q13428;A0A3B3IS06;H0Y8Y7;A0A2R8Y857;H0YA99	E7ETY2;Q13428;A0A3B3IS06;H0Y8Y7	Treacle protein	TCOF1	+	1.60833	4.5911	0	2.5639e-05	3.04898	13	152.3
P17987;F5H726;F5GZI8;F5H676;F5H136;F5H282;E7EQR6;E7ERF2	P17987;F5H726;F5GZI8;F5H676;F5H136;F5H282;E7EQR6;E7ERF2	T-complex protein 1 subunit alpha	TCP1	+	1.60726	2.94865	0	0.00112552	3.04674	2	60.343
A0A494C1F2;P35658;A0A0A0MSW3;H0YDS4;A0A494C104;A0A494BZU9;H0Y837	A0A494C1F2;P35658;A0A0A0MSW3	Nuclear pore complex protein Nup214	NUP214	+	1.52252	3.06721	0	0.000856623	2.87292	3	212.48
P20700;E9PBF6;A0A0D9SFE5;A0A0D9SFY5	P20700;E9PBF6;A0A0D9SFE5	Lamin-B1	LMNB1	+	1.50596	4.24462	0	5.69356e-05	2.84013	21	66.408
P60866;E5RJX2;E5RIP1;G3XAN0	P60866;E5RJX2;E5RIP1	40S ribosomal protein S20	RPS20	+	1.482	2.70332	0	0.00198005	2.79335	5	13.373
A0A590UJJ4;A0A590UJK5;A0A590UJV4;A0A590UJX9;A0A590UK89;K7EKU4;A0A590UJB6	A0A590UJJ4;A0A590UJK5;A0A590UJV4;A0A590UJX9;A0A590UK89;K7EKU4		KCNAB2	+	1.42973	2.79918	0	0.00158789	2.69397	3	36.503
O00330;H0YD97;E9PLU0;E9PRI6	O00330;H0YD97	Pyruvate dehydrogenase protein X component, mitochondrial	PDHX	+	1.42297	3.5102	0	0.000308886	2.68136	11	54.122
Q92900	Q92900	Regulator of nonsense transcripts 1	UPF1	+	1.23404	5.31502	0	4.8415e-06	2.35225	31	124.34
H0YEN5;E9PQD7;P15880;I3L404;E9PM36;E9PMM9	H0YEN5;E9PQD7;P15880;I3L404;E9PM36;E9PMM9	40S ribosomal protein S2	RPS2	+	1.15168	2.83857	0	0.00145019	2.22172	2	21.154
H7BY10;K7EJV9;K7ERT8;A8MUS3;P62750;K7EMA7	H7BY10;K7EJV9;K7ERT8;A8MUS3;P62750;K7EMA7	60S ribosomal protein L23a	RPL23A	+	1.14636	3.47954	0	0.000331479	2.21354	11	17.692
P49756;E9PQU5	P49756;E9PQU5	RNA-binding protein 25	RBM25	+	1.14612	4.22037	0	6.02052e-05	2.21319	2	100.18
Q14527;A0A0C4DGA6;H7C5K0	Q14527;A0A0C4DGA6	Helicase-like transcription factor	HLTF	+	1.10167	3.88027	0	0.000131744	2.14602	30	113.93
A0A0B4J1Z1;C9JAB2;Q16629	A0A0B4J1Z1;C9JAB2;Q16629	Serine/arginine-rich splicing factor 7	SRSF7	+	1.08944	4.60215	0	2.4995e-05	2.12791	3	15.763
P10515;H0YDD4;E9PEJ4	P10515;H0YDD4;E9PEJ4	Dihydrolipoyllysine-residue acetyltransferase component of pyruvate dehydrogenase complex, mitochondrial;Acetyltransferase component of pyruvate dehydrogenase complex	DLAT	+	1.04971	3.08686	0	0.000818737	2.07011	6	68.996
P11498;A0A494C016;A0A494C101;A0A494C0T2;E9PRE7;A0A494BZT5	P11498;A0A494C016;A0A494C101;A0A494C0T2	Pyruvate carboxylase, mitochondrial	PC	+	1.03303	4.53089	0	2.94518e-05	2.04631	9	129.63
B4DJC3;O75367;D6RCF2;Q5SQT3;Q9P0M6	B4DJC3;O75367;D6RCF2;Q5SQT3;Q9P0M6	Histone H2A;Core histone macro-H2A.1;Core histone macro-H2A.2	H2AFY;H2AFY2	+	0.989931	3.21342	0	0.000611756	1.98609	2	21.548
Q13085;Q59FY4;A0A087WWN5;A0A087X0W4;A0A087WYS8;A0A0C4DGT1;S4R3S7	Q13085;Q59FY4	Acetyl-CoA carboxylase 1;Biotin carboxylase	ACACA	+	0.979441	3.71351	0	0.000193417	1.9717	33	265.55
A0A087WWU8;D6R904;Q5VU61;A0A494C0G0;A0A2R8YEU4;A0A2R8YHD2;K7ENT6;A0A2R8YE05;A0A5F9UN72;H0YKP3;H0YL80;H0YKX5;Q6ZN40;P09493;CON__Q3SX28;A7XZE4;A0A0S2Z4G6;Q5TCU3;P07951	A0A087WWU8;D6R904		TPM3	+	0.947343	3.17604	0	0.000666753	1.92832	14	26.42
A0A087WVQ9;Q5VTE0;P68104;A0A2U3TZH3;Q05639;A6PW80;A0A2R8YDN5;Q5JR01;A0A2R8Y660;A0A2R8Y488;A0A087WV01	A0A087WVQ9;Q5VTE0;P68104;A0A2U3TZH3;Q05639	Putative elongation factor 1-alpha-like 3;Elongation factor 1-alpha 1;Elongation factor 1-alpha 2	EEF1A1;EEF1A1P5;EEF1A2	+	0.69873	3.83374	0	0.000146643	1.62308	5	47.883
P63261;I3L3I0;I3L1U9;I3L3R2;J3KT65;K7EM38;I3L4N8;A0A2R8YFE2;Q6S8J3;A5A3E0;Q9BYX7;Q562R1;P0CG39;P0CG38;A0A2R8YEA7;F8WCH0	P63261;I3L3I0;I3L1U9	Actin, cytoplasmic 2;Actin, cytoplasmic 2, N-terminally processed	ACTG1		-0.917989	4.63872	0	2.29764e-05	0.529246	19	41.792
Q8J015;M0QYS1;P40429;Q6NVV1	Q8J015;M0QYS1;P40429	60S ribosomal protein L13a	RPL13a;RPL13A		-1.04517	3.75607	0	0.00017536	0.484587	8	16.731
Q5JR95;P62241	Q5JR95;P62241	40S ribosomal protein S8	RPS8		-1.35548	4.11376	0	7.69551e-05	0.390805	6	21.879
Q02878;F8VZ45;U3KQR5;F8VZA3;F8VWR1;F8VU16;F8VR69	Q02878;F8VZ45;U3KQR5	60S ribosomal protein L6	RPL6		-1.54926	4.14814	0	7.10977e-05	0.341685	8	32.728
P36578;H3BU31;H3BM89;H3BTP7	P36578;H3BU31;H3BM89	60S ribosomal protein L4	RPL4		-1.688	4.27186	0	5.34731e-05	0.310356	12	47.697
P39023;B5MCW2;H7C422;G5E9G0;F8WCR1;H7C3M2;Q92901	P39023;B5MCW2;H7C422;G5E9G0	60S ribosomal protein L3	RPL3		-1.9475	4.62714	0	2.35971e-05	0.259264	6	46.108
M0R0F0;M0R0R2;P46782;M0QZN2	M0R0F0;M0R0R2;P46782;M0QZN2	40S ribosomal protein S5;40S ribosomal protein S5, N-terminally processed	RPS5		-2.3298	2.67594	0	0.0021089	0.198912	2	22.391
C9JES9;C9JXK0;A0A494C1L1;Q14739	C9JES9;C9JXK0;A0A494C1L1;Q14739	Lamin-B receptor	LBR		-3.1376	2.7279	0	0.00187112	0.113629	2	5.8965
Q06830;A0A0A0MSI0;A0A0A0MRQ5	Q06830;A0A0A0MSI0;A0A0A0MRQ5	Peroxiredoxin-1	PRDX1	+	1.12559	2.25862	0.000515152	0.0055129	2.1819	2	22.11
D6R9B6;H0Y9Y4;D6RAT0;P61247;D6RG13;D6RB09;E9PFI5	D6R9B6;H0Y9Y4;D6RAT0;P61247;D6RG13;D6RB09	40S ribosomal protein S3a	RPS3A	+	0.765186	2.66975	0.000519084	0.00213918	1.69959	4	16.536
O60264	O60264	SWI/SNF-related matrix-associated actin-dependent regulator of chromatin subfamily A member 5	SMARCA5	+	1.21072	2.22635	0.000523077	0.00593809	2.31454	2	121.9
P49207	P49207	60S ribosomal protein L34	RPL34		-1.42999	2.14029	0.000527132	0.00723949	0.371133	4	13.293
B1ANR0;Q13310;H0Y5F5;B1ANR1;H0YEU6;P0CB38	B1ANR0;Q13310;H0Y5F5	Polyadenylate-binding protein;Polyadenylate-binding protein 4	PABPC4	+	2.43651	1.93269	0.00053125	0.0116764	5.41329	6	67.97
P62701;C9JEH7;Q8TD47;P22090	P62701;C9JEH7;Q8TD47;P22090	40S ribosomal protein S4, X isoform;40S ribosomal protein S4, Y isoform 2;40S ribosomal protein S4, Y isoform 1	RPS4X;RPS4Y1;RPS4Y2	+	0.888771	2.54133	0.000535433	0.00287523	1.8516	4	29.597
P38646;D6RJI2;A0A3B3ITI4;D6RA73	P38646	Stress-70 protein, mitochondrial	HSPA9	+	1.26682	2.28375	0.000544	0.00520297	2.4063	7	73.68
A0A494C0J7;Q08188	A0A494C0J7;Q08188	Protein-glutamine gamma-glutamyltransferase E;Protein-glutamine gamma-glutamyltransferase E 50 kDa catalytic chain;Protein-glutamine gamma-glutamyltransferase E 27 kDa non-catalytic chain	TGM3	+	2.20363	2.04101	0.000548387	0.00909899	4.60637	2	78.856
A2IDA3;P29372	A2IDA3;P29372	DNA-3-methyladenine glycosylase	MPG	+	0.812657	2.79695	0.000552846	0.00159608	1.75644	2	27.295
A0A0U1RQH7;H0Y4X3;G3XAC6;Q14498;A0A087X122;A0A0U1RQW2;Q5QP22;Q5QP23;Q86U06	A0A0U1RQH7;H0Y4X3;G3XAC6;Q14498;A0A087X122;A0A0U1RQW2	RNA-binding protein 39	RBM39	+	1.16578	2.401	0.000557377	0.0039719	2.24354	4	26.698
Q9HCD5;Q5JY17	Q9HCD5	Nuclear receptor coactivator 5	NCOA5	+	3.042	2.01399	0.000561983	0.00968298	8.23635	3	65.536
P55084;C9JEY0;C9JE81;B5MD38;F5GZQ3;C9K0M0	P55084;C9JEY0;C9JE81;B5MD38;F5GZQ3	Trifunctional enzyme subunit beta, mitochondrial;3-ketoacyl-CoA thiolase	HADHB	+	2.58932	2.07946	0.000566667	0.00832799	6.01815	3	51.294
H0Y8G5;Q14103;H0YA96;D6RAF8;D6RF44;D6RBQ9;D6RD83	H0Y8G5;Q14103;H0YA96;D6RAF8;D6RF44;D6RBQ9	Heterogeneous nuclear ribonucleoprotein D0	HNRNPD	+	1.00491	2.6465	0.000571429	0.00225683	2.00681	17	29.667
Q96QR8;Q9UJV8;A0A494C0H6	Q96QR8	Transcriptional activator protein Pur-beta	PURB	+	0.685637	3.2815	0.000576271	0.000522995	1.60841	10	33.24
P17066;P48741	P17066;P48741	Heat shock 70 kDa protein 6;Putative heat shock 70 kDa protein 7	HSPA6;HSPA7	+	6.46205	1.96661	0.000581197	0.0107992	88.1601	3	71.027
M0QZM1	M0QZM1		HNRNPM	+	0.825488	3.11547	0.000596491	0.000766532	1.77213	10	39.933
Q03252	Q03252	Lamin-B2	LMNB2	+	3.41639	1.81411	0.00087218	0.0153423	10.6767	6	69.948
Q9NWB6	Q9NWB6	Arginine and glutamate-rich protein 1	ARGLU1	+	1.48597	1.97462	0.00118519	0.0106018	2.80106	5	33.216
Q9HCC0;D6RD67;D6RDF7;D6R9R1;A0A0G2JM88	Q9HCC0;D6RD67	Methylcrotonoyl-CoA carboxylase beta chain, mitochondrial	MCCC2	+	0.616567	2.69641	0.00144681	0.00201185	1.53322	20	61.332
P12236;P12235;P05141;V9GYG0	P12236;P12235;P05141;V9GYG0	ADP/ATP translocase 3;ADP/ATP translocase 3, N-terminally processed;ADP/ATP translocase 1;ADP/ATP translocase 2;ADP/ATP translocase 2, N-terminally processed	SLC25A6;SLC25A4;SLC25A5	+	1.02663	2.10293	0.00145714	0.00788992	2.03726	2	32.866
P62753;A2A3R5;A2A3R7	P62753;A2A3R5	40S ribosomal protein S6	RPS6	+	0.920955	2.20851	0.00146763	0.00618711	1.89337	8	28.68
Q8TDD1	Q8TDD1	ATP-dependent RNA helicase DDX54	DDX54		-1.66334	1.86037	0.00147826	0.0137922	0.315708	2	98.594
P08670;B0YJC4;A0A1B0GTT5;B0YJC5;P17661;A0A1B0GVG8	P08670;B0YJC4;A0A1B0GTT5	Vimentin	VIM	+	2.24196	1.81061	0.0015	0.0154664	4.73041	7	53.651
A6NHR9;J3KTL8;J3KTK7;A0A2R8YE92;A0A2R8YCU7	A6NHR9	Structural maintenance of chromosomes flexible hinge domain-containing protein 1	SMCHD1	+	4.11109	1.6329	0.00183099	0.0232862	17.2807	7	226.37
P0CG12	P0CG12	Chromosome transmission fidelity protein 8 homolog isoform 2	CHTF8	+	0.621361	2.65094	0.00216667	0.00223389	1.53833	6	51.391
D6RD47;P62266;D6RDJ2;D6RIX0;D6R9I7	D6RD47;P62266;D6RDJ2;D6RIX0;D6R9I7	40S ribosomal protein S23	RPS23	+	1.15745	1.99639	0.00218182	0.0100835	2.23063	5	14.837
P26583;D6R9A6	P26583;D6R9A6	High mobility group protein B2	HMGB2	+	1.95636	1.74901	0.00241096	0.0178233	3.88081	2	24.033
A0A3B3ISX4;Q96E14	A0A3B3ISX4;Q96E14	RecQ-mediated genome instability protein 2	RMI2	+	2.995	1.65717	0.00242759	0.0220206	7.9723	2	11.809
Q96QD9;H9KVC1;H9KVD1;H9KVD5;H9KVC6	Q96QD9;H9KVC1;H9KVD1;H9KVD5;H9KVC6	UAP56-interacting factor	FYTTD1		-2.82167	1.62196	0.00281081	0.0238803	0.141447	2	35.818
P49715	P49715	CCAAT/enhancer-binding protein alpha	CEBPA	+	0.67044	2.43682	0.00282993	0.00365748	1.59156	4	37.561
P11021	P11021	78 kDa glucose-regulated protein	HSPA5	+	2.32375	1.60436	0.00379085	0.0248681	5.00632	3	72.332
A0A087WXM6;J3QQT2;J3KRX5;A0A0A6YYL6;P18621;A0A087WY81;J3KRB3;A0A087WWH0;J3QS96;J3QLC8;A0A0A0MRF8;J3KSJ0	A0A087WXM6;J3QQT2;J3KRX5;A0A0A6YYL6;P18621;A0A087WY81;J3KRB3;A0A087WWH0;J3QS96;J3QLC8;A0A0A0MRF8;J3KSJ0	60S ribosomal protein L17	RPL17;RPL17-C18orf32		-0.920455	1.99692	0.00381579	0.0100711	0.528342	6	19.586
Q15050	Q15050	Ribosome biogenesis regulatory protein homolog	RRS1		-1.06925	1.9074	0.00384106	0.0123766	0.476568	3	41.193
D3YTB1;F8W727;P62910;D3YTI8	D3YTB1;F8W727;P62910	60S ribosomal protein L32	RPL32		-1.68658	1.63731	0.004	0.0230508	0.310663	5	15.616
Q96RQ3;E9PHF7;F5GYT8;E9PG35;G5E9X5;F8WDI3	Q96RQ3;E9PHF7;F5GYT8;E9PG35;G5E9X5	Methylcrotonoyl-CoA carboxylase subunit alpha, mitochondrial	MCCC1	+	0.517663	2.68837	0.00405128	0.00204941	1.43163	28	80.472
H7BYN3;Q00059	H7BYN3;Q00059	Transcription factor A, mitochondrial	TFAM	+	2.57319	1.50566	0.004325	0.0312131	5.95125	3	25.567
Q9Y3A4;Q9NSQ0	Q9Y3A4;Q9NSQ0	Ribosomal RNA-processing protein 7 homolog A;Putative ribosomal RNA-processing protein 7 homolog B	RRP7A;RRP7BP	+	3.3777	1.46635	0.0043522	0.03417	10.3941	4	32.334
P62273;A0A087WTT6;A0A2R8Y851;A0A2R8Y6P7	P62273;A0A087WTT6;A0A2R8Y851;A0A2R8Y6P7	40S ribosomal protein S29	RPS29		-0.80249	1.93414	0.00466667	0.0116375	0.573359	5	6.6767
Q15717;M0QZR9;A0A494C0Q5;A0A494C015;A0A0A0MRX1;A0A494C147;B1APY9;A0A494C0F8;A0A494C1D9;B1AM48;A0A494C0M6;A0A494C173;M0R055;A0A494C011;A0A0R4J2E6;Q12926;P26378	Q15717;M0QZR9	ELAV-like protein 1	ELAVL1	+	2.82422	1.47424	0.00469565	0.0335552	7.08232	4	36.091
Q9BZL1;K7EQ43	Q9BZL1;K7EQ43	Ubiquitin-like protein 5	UBL5	+	2.19528	1.43856	0.0053253	0.0364287	4.57979	2	8.5468
P62277;J3KMX5;E9PS50	P62277;J3KMX5	40S ribosomal protein S13	RPS13	+	1.36287	1.56509	0.00535758	0.0272215	2.57196	5	17.222
M0QZC5;P62280;M0R1H5;M0R1H6	M0QZC5;P62280	40S ribosomal protein S11	RPS11	+	1.24482	1.58422	0.00557143	0.0260482	2.36989	7	13.997
Q969Q0	Q969Q0	60S ribosomal protein L36a-like	RPL36AL	+	0.826622	1.72829	0.00703529	0.0186944	1.77353	3	12.469
P11387	P11387	DNA topoisomerase 1	TOP1		-1.47159	1.47183	0.00707692	0.033742	0.360584	4	90.725
K7EKL3;P28799;K7EQI0;K7EMR1;K7EQ05	K7EKL3;P28799;K7EQI0;K7EMR1;K7EQ05	Granulins;Acrogranin;Paragranulin;Granulin-1;Granulin-2;Granulin-3;Granulin-4;Granulin-5;Granulin-6;Granulin-7	GRN	+	1.44142	1.4469	0.00722807	0.0357359	2.71589	2	41.238
P62979;A0A2R8Y422;P0CG48;B4DV12;Q96C32;Q5PY61;J3QKN0;F5GXK7;F5H747;F5H388;F5H265;F5H2Z3;F5GYU3;F5H6Q2;J3QTR3;Q49A90;J3QS39;M0R1V7;P0CG47;F5GZ39;J3QSA3	P62979;A0A2R8Y422;P0CG48;B4DV12;Q96C32;Q5PY61;J3QKN0;F5GXK7;F5H747;F5H388;F5H265;F5H2Z3;F5GYU3;F5H6Q2;J3QTR3;Q49A90;J3QS39;M0R1V7;P0CG47;F5GZ39	Ubiquitin-40S ribosomal protein S27a;Ubiquitin;40S ribosomal protein S27a;Polyubiquitin-C;Ubiquitin;Polyubiquitin-B;Ubiquitin	RPS27A;UBC;UBB;UBA52	+	0.859074	1.61118	0.00841618	0.0244803	1.81387	8	17.965
Q6NZY4;F5H6J5;F5GX80	Q6NZY4	Zinc finger CCHC domain-containing protein 8	ZCCHC8	+	4.0543	1.24697	0.00846512	0.0566275	16.6137	3	78.576
Q8N635	Q8N635	Meiosis-specific with OB domain-containing protein	MEIOB	+	0.763142	1.60536	0.0103636	0.0248107	1.69718	2	49.312
P38919;I3L3H2;J3KS93;E7EQG2;J3KT12;J3QS69;J3QL43;J3KTB5;J3QR64;J3KT04;J3QLN6;J3QKZ9;J3KSN7;E7EMV8;F8WE11;E9PBH4;J3QQP0;Q14240;J3KS25	P38919;I3L3H2;J3KS93;E7EQG2;J3KT12;J3QS69;J3QL43;J3KTB5;J3QR64;J3KT04;J3QLN6;J3QKZ9;J3KSN7;E7EMV8;F8WE11;E9PBH4;J3QQP0;Q14240;J3KS25	Eukaryotic initiation factor 4A-III;Eukaryotic initiation factor 4A-III, N-terminally processed;Eukaryotic initiation factor 4A-II;Eukaryotic initiation factor 4A-II, N-terminally processed	EIF4A3;EIF4A1;EIF4A2	+	0.633203	1.75337	0.0104229	0.0176452	1.551	2	46.871
P61313;E7ERA2;E7EX53;A0A2R8Y738;A0A2R8YEM3;E7EQV9;E7ENU7	P61313;E7ERA2	60S ribosomal protein L15;Ribosomal protein L15	RPL15		-1.38806	1.33943	0.011191	0.0457693	0.382077	4	24.146
P11142;E9PKE3;E9PNE6;E9PN89;E9PQQ4;E9PPY6;E9PLF4;E9PQK7;E9PK54;A8K7Q2;P54652;E9PN25;E9PI65;E9PS65;E9PM13;P34931;P0DMV8;P0DMV9;Q53FA3;A0A0G2JIW1	P11142;E9PKE3;E9PNE6;E9PN89;E9PQQ4;E9PPY6;E9PLF4;E9PQK7;E9PK54	Heat shock cognate 71 kDa protein	HSPA8	+	1.29465	1.36007	0.0112542	0.043645	2.45317	10	70.897
F8W930;Q9Y6M1	F8W930;Q9Y6M1	Insulin-like growth factor 2 mRNA-binding protein 2	IGF2BP2	+	1.38927	1.31016	0.0126222	0.0489601	2.61946	3	66.785
P19338;H7BY16	P19338;H7BY16	Nucleolin	NCL	+	0.484833	1.93913	0.0131648	0.0115045	1.39942	15	76.613
X6RJY0;Q5TAP6;Q9BVJ6	X6RJY0;Q5TAP6;Q9BVJ6	U3 small nucleolar RNA-associated protein 14 homolog C;U3 small nucleolar RNA-associated protein 14 homolog A	UTP14A;UTP14C		-1.46701	1.27416	0.0132376	0.0531913	0.361731	2	36.619
B4DXW1;P61158	B4DXW1;P61158	Actin-related protein 3	ACTR3		-0.707623	1.55949	0.013377	0.0275748	0.612328	3	42.003
M0R2U2;M0R1H0;M0R2B0;M0R0P1;M0R299;M0QXL5;M0R2Q4;P22087	M0R2U2;M0R1H0;M0R2B0;M0R0P1;M0R299;M0QXL5;M0R2Q4;P22087	rRNA 2-O-methyltransferase fibrillarin	FBL	+	2.31128	1.15513	0.0142486	0.069964	4.96322	2	16.164
H3BNC9;P08708;H0YN88;A0A075B716;H0YN73;A0A0J9YYC4	H3BNC9;P08708;H0YN88;A0A075B716;H0YN73	40S ribosomal protein S17	RPS17		-0.599586	1.63631	0.0143261	0.0231041	0.659943	9	64.532
Q9NZB2;A0A494C0Y9;A0A0C4DH52	Q9NZB2;A0A494C0Y9;A0A0C4DH52	Constitutive coactivator of PPAR-gamma-like protein 1	FAM120A	+	1.91397	1.1702	0.0148172	0.067577	3.76846	2	121.89
P09429;Q5T7C4;B2RPK0	P09429;Q5T7C4;B2RPK0	High mobility group protein B1;Putative high mobility group protein B1-like 1	HMGB1;HMGB1P1		-1.32511	1.23087	0.0151872	0.0587662	0.399118	4	24.893
Q12834	Q12834	Cell division cycle protein 20 homolog	CDC20	+	1.22138	1.21268	0.0163579	0.0612797	2.33169	3	54.722
O15145;C9JZD1;F8VR50	O15145;C9JZD1	Actin-related protein 2/3 complex subunit 3	ARPC3		-0.501059	1.65909	0.0182708	0.0219237	0.706588	3	20.546
B1AK87;B1AK88;P47756;B1AK85	B1AK87;B1AK88;P47756	F-actin-capping protein subunit beta	CAPZB		-1.63495	1.12259	0.0184663	0.0754063	0.321982	3	29.295
Q02413	Q02413	Desmoglein-1	DSG1		-1.36893	1.11188	0.0211897	0.0772889	0.387178	2	113.75
P63173;J3KSP2;J3KT73;J3QL01	P63173;J3KSP2;J3KT73;J3QL01	60S ribosomal protein L38	RPL38		-0.601465	1.432	0.021299	0.036983	0.659084	2	8.2178
P48735;H0YL11	P48735	Isocitrate dehydrogenase [NADP], mitochondrial	IDH2	+	0.660783	1.33075	0.0238367	0.0466923	1.58094	3	50.909
P10809;C9JCQ4;C9JL25;E7EXB4;E7ESH4;C9JL19	P10809;C9JCQ4;C9JL25;E7EXB4;E7ESH4	60 kDa heat shock protein, mitochondrial	HSPD1	+	0.685154	1.27922	0.0247164	0.0525747	1.60787	4	61.054
B4DY09;Q12905	B4DY09;Q12905	Interleukin enhancer-binding factor 2	ILF2		-1.61686	1.03674	0.02484	0.091888	0.326045	2	38.91
B5MDF5;P62826;J3KQE5;H0YFC6;F5H018;A0A087X0W0;B4DV51	B5MDF5;P62826;J3KQE5;H0YFC6;F5H018	GTP-binding nuclear protein Ran	RAN		-2.09629	1.00663	0.0249648	0.0984854	0.233859	4	26.224
P04264	P04264	Keratin, type II cytoskeletal 1	KRT1	+	1.14122	1.06145	0.028198	0.0868056	2.20567	37	66.038
E7EPB3;P50914	E7EPB3;P50914	60S ribosomal protein L14	RPL14	+	0.459285	1.41921	0.0322353	0.0380879	1.37486	4	14.558
Q92614;A0A0D9SFK2;H0YEV9	Q92614;A0A0D9SFK2	Unconventional myosin-XVIIIa	MYO18A	+	0.391466	1.5892	0.0323941	0.0257516	1.31173	25	233.11
P07814;V9GYZ6	P07814;V9GYZ6	Bifunctional glutamate/proline--tRNA ligase;Glutamate--tRNA ligase;Proline--tRNA ligase	EPRS	+	1.31712	0.950034	0.0355942	0.112193	2.49169	2	170.59
P06733;A0A2R8Y879;A0A2R8YEM5;K7EM90;A0A2R8Y6I8;K7ERS8;A0A2R8Y6G6	P06733;A0A2R8Y879;A0A2R8YEM5;K7EM90	Alpha-enolase;Enolase	ENO1	+	0.782599	1.0445	0.0396731	0.0902618	1.72023	3	47.168
P15927;Q5TEJ0;Q5TEJ7	P15927;Q5TEJ0	Replication protein A 32 kDa subunit	RPA2		-0.361555	1.5454	0.0397512	0.0284839	0.778325	7	29.247
P33993;C9J8M6	P33993	DNA replication licensing factor MCM7	MCM7	+	0.83425	0.97492	0.046654	0.105945	1.78293	3	81.307
K7EMH1;K7ERI7;P35268;K7EP65;K7EKS7;K7ELC4;K7EJT5	K7EMH1;K7ERI7;P35268;K7EP65;K7EKS7;K7ELC4	60S ribosomal protein L22	RPL22		-0.653689	1.04696	0.0468302	0.0897508	0.635653	3	10.422
Q04837;A0A0G2JLD8;E7EUY5;C9K0U8	Q04837;A0A0G2JLD8;E7EUY5;C9K0U8	Single-stranded DNA-binding protein, mitochondrial	SSBP1		0.457204	1.16493	0.054729	0.0684022	1.37288	18	17.259
P68371;P04350;Q13509;Q3ZCM7;A0A0B4J269;A0A075B736;Q9BUF5;A6NNZ2;Q5SQY0;K7ESM5;M0QY85;M0R0X0;M0QZL7;A0A075B724;M0R278;M0QY37;M0QX14	P68371;P04350	Tubulin beta-4B chain;Tubulin beta-4A chain	TUBB4B;TUBB4A		-0.634245	0.995798	0.0560372	0.100972	0.644278	8	49.83
Q71UI9;P0C0S5	Q71UI9;P0C0S5	Histone H2A.V;Histone H2A.Z	H2AFV;H2AFZ		0.600001	1.007	0.0562963	0.0984007	1.51572	3	13.509
Q13283;E5RI46;E5RIF8;E5RH42;E5RIZ6;E5RJU8	Q13283;E5RI46;E5RIF8;E5RH42;E5RIZ6;E5RJU8	Ras GTPase-activating protein-binding protein 1	G3BP1		1.60698	0.802729	0.0568624	0.157497	3.04614	3	52.164
M0R210;P62249;M0QX76;M0R1M5;M0R3H0	M0R210;P62249;M0QX76;M0R1M5;M0R3H0	40S ribosomal protein S16	RPS16		0.547546	1.02316	0.0580274	0.0948077	1.4616	2	14.419
P39019;M0R2L9;M0QYF7;M0R140;A0A075B6E2	P39019;M0R2L9;M0QYF7;M0R140	40S ribosomal protein S19	RPS19		0.701367	0.923492	0.0606909	0.119264	1.62604	6	16.06
O00571;A0A0D9SFB3;A0A2R8Y645;A0A2R8Y4A4;A0A2U3TZJ9;A0A2R8YFS5;A0A2R8YFR4;A0A0D9SG12;A0A2R8YCW1;A0A2R8YF78;F6S8Q4;A0A2R8Y5G6;A0A2R8Y7T2;A0A2R8YDT5;A0A0D9SF53;A0A0J9YVQ7;O15523;A0A087WVZ1;A0A2R8YDH3	O00571;A0A0D9SFB3;A0A2R8Y645;A0A2R8Y4A4;A0A2U3TZJ9;A0A2R8YFS5;A0A2R8YFR4;A0A0D9SG12;A0A2R8YCW1;A0A2R8YF78;F6S8Q4;A0A2R8Y5G6;A0A2R8Y7T2;A0A2R8YDT5;A0A0D9SF53;A0A0J9YVQ7;O15523;A0A087WVZ1	ATP-dependent RNA helicase DDX3X;ATP-dependent RNA helicase DDX3Y	DDX3X;DDX3Y		1.4741	0.780998	0.0617376	0.165578	2.7781	3	73.243
I3L3P7;P62244;H3BV27;H3BT37;I3L303;H3BVC7;I3L246	I3L3P7;P62244;H3BV27;H3BT37;I3L303;H3BVC7;I3L246	40S ribosomal protein S15a	RPS15A		1.77732	0.749683	0.0633153	0.177958	3.42789	2	11.477
Q8TA86;C9J6V2	Q8TA86;C9J6V2	Retinitis pigmentosa 9 protein	RP9		1.21378	0.772492	0.0685561	0.168853	2.31945	2	26.106
P42766;F2Z388	P42766;F2Z388	60S ribosomal protein L35	RPL35		0.279497	1.40272	0.0756607	0.0395624	1.21377	7	14.551
F5H7S3;H7BYY1;H0YKJ4;H0YK48;A0A494BZZ2;B7Z596;H0YN06	F5H7S3;H7BYY1;H0YKJ4;H0YK48;A0A494BZZ2;B7Z596;H0YN06		TPM1		1.16622	0.734278	0.0789027	0.184383	2.24423	2	28.524
P67809;H0Y449;C9J5V9;P16989;Q9Y2T7	P67809;H0Y449	Nuclease-sensitive element-binding protein 1	YBX1		0.404079	1.01704	0.0789251	0.0961535	1.32324	8	35.924
Q00577	Q00577	Transcriptional activator protein Pur-alpha	PURA		-0.282158	1.28738	0.0841921	0.0515964	0.82236	6	34.91
A0A286YEY1;P01876;A0A0G2JMB2;A0A286YEY5;P01877	A0A286YEY1;P01876	Ig alpha-1 chain C region	IGHA1		1.81026	0.67032	0.0873247	0.213639	3.50705	3	42.848
S4R456;K7EM56;A0A0B4J2B4;K7EJ78;S4R417;K7EQJ5;K7ELC2;P62841;A0A1Y8EIB3	S4R456;K7EM56;A0A0B4J2B4;K7EJ78;S4R417;K7EQJ5;K7ELC2;P62841	40S ribosomal protein S15	RPS15		-0.486397	0.890522	0.087513	0.12867	0.713806	4	8.0266
P42704;B8ZZ38;A0A0C4DG06;C9JCA9;H3BPY3;H3BQP8;H3BQI0;I3L166;H3BTB7;Q96B77;Q5JPH6	P42704;B8ZZ38;A0A0C4DG06	Leucine-rich PPR motif-containing protein, mitochondrial	LRPPRC		0.411381	0.922269	0.0931897	0.1196	1.32996	5	157.9
P62987;M0R1M6;M0R2S1	P62987;M0R1M6;M0R2S1	Ubiquitin-60S ribosomal protein L40;Ubiquitin;60S ribosomal protein L40	UBA52		-1.37842	0.64682	0.0978383	0.225517	0.38464	6	14.728
P98179	P98179	RNA-binding protein 3	RBM3		-0.370018	0.943682	0.0979829	0.113846	0.773773	3	17.17
I3L354;A0A2R8Y7Z3;A0A0D9SEN7;Q13761;I3L0L0;Q13950	I3L354;A0A2R8Y7Z3;A0A0D9SEN7;Q13761;I3L0L0;Q13950	Runt-related transcription factor 3;Runt-related transcription factor 2	RUNX2;RUNX3		0.894789	0.672288	0.102852	0.212673	1.85934	2	30.15
E9PEC3;E7ETT4;E7EUY3;E7ETT1;E9PDR0;C9JQS9;E7EX59;P05166;F8WBI9;E7ENC1	E9PEC3;E7ETT4;E7EUY3;E7ETT1;E9PDR0;C9JQS9;E7EX59;P05166	Propionyl-CoA carboxylase beta chain, mitochondrial	PCCB		0.280838	0.977479	0.12215	0.105322	1.2149	7	45.421
Q8N257;Q16778;P33778;P23527;P06899;Q96A08;A0A2R8Y619;Q6DRA6;Q6DN03	Q8N257;Q16778;P33778;P23527;P06899;Q96A08	Histone H2B type 3-B;Histone H2B type 2-E;Histone H2B type 1-B;Histone H2B type 1-O;Histone H2B type 1-J;Histone H2B type 1-A	HIST3H2BB;HIST2H2BE;HIST1H2BB;HIST1H2BO;HIST1H2BJ;HIST1H2BA		-1.84507	0.56686	0.122226	0.271106	0.278341	4	13.908
P61160;A0A1B0GWD0;A0A1B0GWH0;F5H6T1	P61160	Actin-related protein 2	ACTR2		-0.632602	0.658077	0.122893	0.219747	0.645012	5	44.76
P62917;E9PKZ0;E9PKU4;G3V1A1;E9PP36	P62917;E9PKZ0;E9PKU4;G3V1A1;E9PP36	60S ribosomal protein L8	RPL8		-0.399077	0.771067	0.123786	0.169408	0.758343	8	28.024
K7EMV3;A0A590UJJ6;B4DEB1;K7EK07;K7ES00;Q71DI3;P84243;P68431;Q16695;K7EP01;Q6NXT2	K7EMV3;A0A590UJJ6;B4DEB1;K7EK07;K7ES00;Q71DI3;P84243;P68431;Q16695;K7EP01;Q6NXT2	Histone H3;Histone H3.2;Histone H3.3;Histone H3.1;Histone H3.1t;Histone H3.3C	H3F3B;H3F3A;HIST2H3A;HIST1H3A;HIST3H3;H3F3C		-0.411582	0.757167	0.123951	0.174918	0.751799	4	10.334
O96019;O94805	O96019;O94805	Actin-like protein 6A;Actin-like protein 6B	ACTL6A;ACTL6B		-0.934699	0.593592	0.124455	0.254923	0.523152	2	47.46
E9PQ96;E9PJH4;F2Z2S8;E9PK82;H0YCJ7;E9PPU1;E9PL09;P23396;H0YF32;E9PQX2;H0YEU2	E9PQ96;E9PJH4;F2Z2S8;E9PK82;H0YCJ7;E9PPU1;E9PL09;P23396;H0YF32	40S ribosomal protein S3	RPS3		0.232177	1.12204	0.124539	0.0755024	1.17461	3	10.279
E9PQB7;G3V1A4;E9PP50;E9PK25;Q9Y281;P23528;E9PLJ3;F6RFD5;P60981	E9PQB7;G3V1A4;E9PP50;E9PK25;Q9Y281;P23528;E9PLJ3;F6RFD5;P60981	Cofilin-2;Cofilin-1;Destrin	CFL1;CFL2;DSTN		-0.959092	0.588734	0.125571	0.25779	0.514381	2	13.923
H0YKU1;H0YNJ8;Q9NYL9	H0YKU1;H0YNJ8;Q9NYL9	Tropomodulin-3	TMOD3		0.944127	0.580336	0.129419	0.262824	1.92402	2	20.79
E7ETK0;A0A2R8Y849;A0A2R8YD14;P62847	E7ETK0;A0A2R8Y849;A0A2R8YD14;P62847	40S ribosomal protein S24	RPS24		0.249678	0.963907	0.133542	0.108666	1.18894	2	15.197
E5RID6;E5RJG7;E5RFV2;Q16698;E5RJD2	E5RID6;E5RJG7;E5RFV2;Q16698;E5RJD2	2,4-dienoyl-CoA reductase, mitochondrial	DECR1		0.534101	0.628086	0.138096	0.235458	1.44804	2	10.222
P46940;H0YLE8;A0A0J9YXZ5;E9PDT6;D6R939;REV__E9PF10;REV__O75694;E7EWC2;F5H7S7;F2Z2E2;Q13576;Q86VI3	P46940;H0YLE8;A0A0J9YXZ5	Ras GTPase-activating-like protein IQGAP1	IQGAP1		0.392813	0.685837	0.141508	0.20614	1.31295	4	189.25
A0A0U1RR32;A0A0U1RRH7;Q99878;Q96KK5;Q9BTM1;Q16777;Q6FI13;P20671;P0C0S8;H0YFX9;A0A3B3IS11;Q96QV6;P16104;C9J0D1;A0A494C189;C9J386	A0A0U1RR32;A0A0U1RRH7;Q99878;Q96KK5;Q9BTM1;Q16777;Q6FI13;P20671;P0C0S8;H0YFX9;A0A3B3IS11;Q96QV6;P16104	Histone H2A type 1-J;Histone H2A type 1-H;Histone H2A.J;Histone H2A type 2-C;Histone H2A type 2-A;Histone H2A type 1-D;Histone H2A type 1;Histone H2A;Histone H2A type 1-A;Histone H2AX	HIST1H2AJ;HIST1H2AH;H2AFJ;HIST2H2AC;HIST2H2AA3;HIST1H2AD;HIST1H2AG;HIST1H2AA;H2AFX		0.264575	0.864851	0.142072	0.136505	1.20128	5	18.481
P35579;Q5BKV1;P35749;B1AH99;A0A494C024;A0A2R8Y4C3;A0A0C4DFM8;A1L2Z2;E7ERA5;REV__Q08AF3;A0A087X0T3;P11055;Q9UKX2;P13535;Q9Y623;P12882;Q9UKX3;P12883;A7E2Y1	P35579	Myosin-9	MYH9		0.239342	0.896523	0.149202	0.126904	1.18045	133	226.53
Q08554	Q08554	Desmocollin-1	DSC1		0.566321	0.543448	0.166933	0.286123	1.48074	4	99.986
Q9NVI7;A0A5K1VW56;Q5T9A4	Q9NVI7;A0A5K1VW56;Q5T9A4	ATPase family AAA domain-containing protein 3A;ATPase family AAA domain-containing protein 3B	ATAD3A;ATAD3B		0.634281	0.523468	0.169063	0.299593	1.55216	2	71.368
E7EMP6;Q96FZ2;D6RAZ3;D6RGK7;D6R9T3;D6RAI0	E7EMP6;Q96FZ2;D6RAZ3;D6RGK7;D6R9T3	Embryonic stem cell-specific 5-hydroxymethylcytosine-binding protein	HMCES		0.215078	0.8272	0.177185	0.148868	1.16077	8	35.571
A0A494C0K9;H7C0C1;P48047;H7C086	A0A494C0K9;H7C0C1;P48047;H7C086	ATP synthase subunit O, mitochondrial	ATP5O		0.385275	0.583237	0.177364	0.261074	1.30611	5	16.89
P84103;A0A087X2D0	P84103;A0A087X2D0	Serine/arginine-rich splicing factor 3	SRSF3		0.307148	0.645096	0.177869	0.226414	1.23726	4	19.329
C9J4Z3;P61513;M0R0A1;Q6P4E4;E9PEL3;M0R2L6;G5E9R3;A6NKH3	C9J4Z3;P61513;M0R0A1;Q6P4E4;E9PEL3;M0R2L6;G5E9R3	60S ribosomal protein L37a	RPL37A		0.245253	0.734927	0.17882	0.184108	1.1853	4	7.624
Q99879;U3KQK0;Q99880;Q99877;Q93079;Q5QNW6;P62807;P58876;P57053;O60814	Q99879;U3KQK0;Q99880;Q99877;Q93079;Q5QNW6;P62807;P58876;P57053;O60814	Histone H2B type 1-M;Histone H2B;Histone H2B type 1-L;Histone H2B type 1-N;Histone H2B type 1-H;Histone H2B type 2-F;Histone H2B type 1-C/E/F/G/I;Histone H2B type 1-D;Histone H2B type F-S;Histone H2B type 1-K	HIST1H2BM;HIST1H2BN;HIST1H2BL;HIST1H2BH;HIST2H2BF;HIST1H2BC;HIST1H2BD;H2BFS;HIST1H2BK		0.331264	0.513981	0.219236	0.30621	1.25811	6	13.989
P13010;C9JZ81	P13010	X-ray repair cross-complementing protein 5	XRCC5		0.298171	0.49558	0.237911	0.319463	1.22958	11	82.704
P62263;A0A2R8Y811;E5RH77	P62263;A0A2R8Y811	40S ribosomal protein S14	RPS14		-0.167823	0.688599	0.248073	0.204833	0.890185	6	16.273
H7C0G4;O43709	H7C0G4;O43709	Probable 18S rRNA (guanine-N(7))-methyltransferase	WBSCR22		-0.870949	0.365971	0.248615	0.430556	0.546787	2	7.7469
P25705;K7EK77;K7ENJ4;K7EJP1;K7ERX7;K7EQH4;K7ESA0	P25705;K7EK77;K7ENJ4;K7EJP1;K7ERX7	ATP synthase subunit alpha, mitochondrial	ATP5A1		-0.260299	0.467277	0.264655	0.340975	0.834915	8	59.75
A0A087X0X3;P52272;M0R2I7;M0R019;M0QY96;M0R2T0;M0R0Y6;M0QYQ7;M0R0N3;M0QYL3	A0A087X0X3;P52272	Heterogeneous nuclear ribonucleoprotein M	HNRNPM		-0.133031	0.827659	0.265246	0.14871	0.911914	19	77.569
M0R3D6;M0R1A7;M0R117;Q02543;M0R0P7	M0R3D6;M0R1A7;M0R117;Q02543;M0R0P7	60S ribosomal protein L18a	RPL18A		-0.405096	0.388908	0.268751	0.408406	0.755186	3	16.714
O75683	O75683	Surfeit locus protein 6	SURF6		0.199954	0.512644	0.272757	0.307154	1.14866	2	41.45
P62805	P62805	Histone H4	HIST1H4A		0.193253	0.525868	0.273032	0.297942	1.14334	8	11.367
P52907;C9JUG7;F8W9N7;A0A0D9SET8;P47755	P52907	F-actin-capping protein subunit alpha-1	CAPZA1		-0.740491	0.339789	0.273856	0.457311	0.598535	3	32.922
P10412;P16403;P16402;Q02539;P22492	P10412;P16403;P16402;Q02539	Histone H1.4;Histone H1.2;Histone H1.3;Histone H1.1	HIST1H1E;HIST1H1C;HIST1H1D;HIST1H1A		-0.250769	0.446894	0.274178	0.35736	0.840449	8	21.865
G3V1B3;M0R181;P46778	G3V1B3;M0R181;P46778	60S ribosomal protein L21	RPL21		-0.223248	0.461152	0.280454	0.345818	0.856635	4	9.8864
Q9Y3U8;J3QSB5	Q9Y3U8;J3QSB5	60S ribosomal protein L36	RPL36		-0.426062	0.350981	0.290211	0.445676	0.744291	2	12.254
P16401	P16401	Histone H1.5	HIST1H1B		0.233711	0.41862	0.297839	0.381399	1.17586	10	22.58
P62906	P62906	60S ribosomal protein L10a	RPL10A		0.395029	0.321903	0.31692	0.476538	1.31497	3	24.831
Q5T0I0	Q5T0I0		GSN		-0.249198	0.361596	0.320458	0.434915	0.841364	3	28.953
P31944	P31944	Caspase-14;Caspase-14 subunit p17, mature form;Caspase-14 subunit p10, mature form;Caspase-14 subunit p20, intermediate form;Caspase-14 subunit p8, intermediate form	CASP14		0.3933	0.305107	0.329232	0.495328	1.31339	2	27.679
F8W7C6;A0A087WV22;X1WI28;P27635;H7C123;H7C2C5;Q96L21	F8W7C6;A0A087WV22;X1WI28;P27635;H7C123;H7C2C5;Q96L21	60S ribosomal protein L10;60S ribosomal protein L10-like	RPL10;RPL10L		-0.188669	0.374115	0.343876	0.422557	0.877415	2	18.565
S4R3H4;E7EQT4;Q9UKV3;G3V3B0	S4R3H4;E7EQT4;Q9UKV3	Apoptotic chromatin condensation inducer in the nucleus	ACIN1		0.544836	0.270341	0.3469	0.53661	1.45885	3	145.44
P06748	P06748	Nucleophosmin	NPM1		0.376185	0.277097	0.357425	0.528327	1.29791	2	32.575
D6RIC3;A0A0C4DGU5;A0A087X2G6;Q9Y3C1;D6RC60;A0A087WU10	D6RIC3;A0A0C4DGU5;A0A087X2G6;Q9Y3C1;D6RC60	Nucleolar protein 16	NOP16		-0.14436	0.378375	0.37398	0.418433	0.904781	3	17.198
J3QR09;J3KTE4;P84098	J3QR09;J3KTE4;P84098	Ribosomal protein L19;60S ribosomal protein L19	RPL19		0.157588	0.350721	0.377156	0.445942	1.11542	10	23.134
A0A5F9UN28;Q13303;A0A590UJ15;A0A590UJI8;A0A590UJ72;Q5TG78;A0A590UJY1;A0A590UJU1;Q5TG84;A0A590UJU4;K7EIR5	A0A5F9UN28;Q13303;A0A590UJ15;A0A590UJI8;A0A590UJ72;Q5TG78;A0A590UJY1;A0A590UJU1;Q5TG84;A0A590UJU4;K7EIR5	Voltage-gated potassium channel subunit beta-2	KCNAB2		0.457981	0.245583	0.379417	0.56809	1.37362	3	42.653
P35244;B5MC59	P35244;B5MC59	Replication protein A 14 kDa subunit	RPA3		-0.253938	0.27691	0.381068	0.528555	0.838604	4	13.569
P05976;P08590	P05976;P08590	Myosin light chain 1/3, skeletal muscle isoform;Myosin light chain 3	MYL1;MYL3		0.153607	0.33215	0.391165	0.465425	1.11235	2	21.145
H0YHL7;B4E3S0;Q9ULV4	H0YHL7;B4E3S0;Q9ULV4	Coronin;Coronin-1C	CORO1C		0.213071	0.280143	0.393611	0.524634	1.15915	2	18.698
E7ETU5;F6Y5H0;P29558;E7EPF2;C9J9B2;C9JIJ9;A0A1B0GUW5;Q6XE24	E7ETU5;F6Y5H0;P29558;E7EPF2	RNA-binding motif, single-stranded-interacting protein 1	RBMS1		-0.143583	0.324345	0.400963	0.473865	0.905268	8	40.147
C9JXB8;C9JNW5;P83731	C9JXB8;C9JNW5;P83731	60S ribosomal protein L24	RPL24		0.103434	0.418473	0.402379	0.381528	1.07433	7	14.369
O75533	O75533	Splicing factor 3B subunit 1	SF3B1		0.496489	0.219577	0.40336	0.603147	1.41078	2	145.83
A0A087WTT1;E7EQV3;E7ERJ7;P11940;H0YAR2;H0YBN4;H0YCC8;E5RHG7;E5RGH3;H0YEQ8;E5RH24;E5RJB9;H0YAP2;H0YB86;Q9H361	A0A087WTT1;E7EQV3;E7ERJ7;P11940;H0YAR2;H0YBN4	Polyadenylate-binding protein;Polyadenylate-binding protein 1	PABPC1		0.376657	0.221594	0.407434	0.600352	1.29833	5	58.535
J3QRI7;J3QQQ9;J3QQV1;P61254;E5RIT6;J3QRC4;Q9UNX3;J3KSS0;E5RHH1;J3KS10	J3QRI7;J3QQQ9;J3QQV1;P61254;E5RIT6;J3QRC4;Q9UNX3;J3KSS0	60S ribosomal protein L26;60S ribosomal protein L26-like 1	RPL26;RPL26L1		0.36174	0.224147	0.40837	0.596833	1.28497	5	12.63
A0A1B0GU58;P05165;A0A1B0GWA1;A0A1B0GUX9;A0A1B0GWI4;A0A1B0GTR1;H0Y5U0;Q5JTW6	A0A1B0GU58;P05165;A0A1B0GWA1;A0A1B0GUX9;A0A1B0GWI4	Propionyl-CoA carboxylase alpha chain, mitochondrial	PCCA		-0.119228	0.352156	0.408477	0.444471	0.92068	11	67.232
J3QRS3;P19105;O14950;J3KTJ1	J3QRS3;P19105;O14950	Myosin regulatory light chain 12A;Myosin regulatory light chain 12B	MYL12A;MYL12B		-0.144852	0.298085	0.410374	0.503402	0.904472	7	20.457
A0A1W2PQM2;F5H5D3;Q9BQE3;Q71U36;P68363;P0DPH8;P0DPH7;P68366;Q6PEY2;C9JDS9;F8VVB9;A6NHL2	A0A1W2PQM2;F5H5D3;Q9BQE3;Q71U36;P68363;P0DPH8;P0DPH7;P68366;Q6PEY2	Tubulin alpha-1C chain;Tubulin alpha-1A chain;Tubulin alpha-1B chain;Tubulin alpha-4A chain;Tubulin alpha-3E chain	TUBA1C;TUBA1A;TUBA1B;TUBA4A;TUBA3E		0.300227	0.225733	0.413281	0.594657	1.23134	3	36.651
F8W1R7;G3V1V0;P60660;J3KND3;G8JLA2;B7Z6Z4;F8VPF3;G3V1Y7;F8VZU9;F8W180;H0YI43;F8W1I5;P14649;F8VXL3	F8W1R7;G3V1V0;P60660;J3KND3;G8JLA2;B7Z6Z4;F8VPF3;G3V1Y7	Myosin light polypeptide 6	MYL6		-0.137997	0.27201	0.43884	0.534552	0.90878	10	16.29
O15143;C9JEY1;C9K057;C9JM51;F8WEB3;C9JTT6;C9JBJ7;F8VXW2;A0A1W2PNV4	O15143;C9JEY1;C9K057	Actin-related protein 2/3 complex subunit 1B	ARPC1B		-0.119714	0.229283	0.503039	0.589816	0.92037	3	40.949
P62937;F8WE65;C9J5S7;P0DN26;A0A0H2UH34;A0A0B4J2A2;A0A075B767;A0A075B759;Q9Y536;F5H284	P62937;F8WE65;C9J5S7;P0DN26;A0A0H2UH34;A0A0B4J2A2;A0A075B767;A0A075B759;Q9Y536;F5H284	Peptidyl-prolyl cis-trans isomerase A;Peptidyl-prolyl cis-trans isomerase A, N-terminally processed;Peptidyl-prolyl cis-trans isomerase;Peptidyl-prolyl cis-trans isomerase A-like 4A/B/C;Peptidyl-prolyl cis-trans isomerase A-like 4D	PPIA;PPIAL4C;PPIAL4E;PPIAL4A;PPIAL4D		-0.226126	0.171191	0.519094	0.674231	0.854928	2	18.012
B8ZZK4;H7C2W9;C9JU56;B7Z4E3;B7Z4C8;P62899	B8ZZK4;H7C2W9;C9JU56;B7Z4E3;B7Z4C8;P62899	60S ribosomal protein L31	RPL31		-0.378385	0.152248	0.528077	0.70429	0.769299	4	8.9876
P62851	P62851	40S ribosomal protein S25	RPS25		-0.973806	0.136647	0.539627	0.73005	0.509161	3	13.742
A0A2R8Y623;B5MCP9;P62081	A0A2R8Y623;B5MCP9;P62081	40S ribosomal protein S7	RPS7		-0.160134	0.160284	0.557538	0.691378	0.894942	2	19.405
P59666;P59665	P59666;P59665	Neutrophil defensin 3;HP 3-56;Neutrophil defensin 2;Neutrophil defensin 1;HP 1-56;Neutrophil defensin 2	DEFA3;DEFA1		-0.330042	0.13258	0.569465	0.736919	0.795513	2	10.245
P11182;Q5VVL7	P11182;Q5VVL7	Lipoamide acyltransferase component of branched-chain alpha-keto acid dehydrogenase complex, mitochondrial	DBT		0.301178	0.134312	0.571284	0.733986	1.23215	3	53.486
P04406;E7EUT5;O14556	P04406;E7EUT5	Glyceraldehyde-3-phosphate dehydrogenase	GAPDH		-0.0458689	0.422331	0.580025	0.378155	0.968706	6	36.053
H0YKD8;P46779;H0YMF4;H0YLP6	H0YKD8;P46779;H0YMF4;H0YLP6	60S ribosomal protein L28	RPL28		0.0837994	0.170031	0.606911	0.676035	1.05981	9	19.072
P42677;H0YMV8;Q71UM5;C9J1C5;C9JLI6	P42677;H0YMV8;Q71UM5	40S ribosomal protein S27;40S ribosomal protein S27-like	RPS27;RPS27L		0.347861	0.106459	0.632719	0.782603	1.27267	3	9.461
A0A2R8YGX3;A0A2R8Y5V9;P67936;A0A2R8YH90;A0A590UJB9;A0A590UK79	A0A2R8YGX3;A0A2R8Y5V9;P67936;A0A2R8YH90	Tropomyosin alpha-4 chain	TPM4		0.0489631	0.105244	0.747788	0.784794	1.03452	5	20.985
P04792;C9J3N8;F8WE04	P04792;C9J3N8;F8WE04	Heat shock protein beta-1	HSPB1		-0.0494199	0.0890172	0.76882	0.814672	0.966325	2	22.782
Q13112	Q13112	Chromatin assembly factor 1 subunit B	CHAF1B		-0.153151	0.0626406	0.775393	0.865684	0.899284	2	61.492
Q5JP53;P07437;Q5ST81;Q9BVA1;Q13885;M0R042;M0R2D3;M0QYM7;G3V2A3;CON__ENSEMBL:ENSBTAP00000025008;Q9H4B7	Q5JP53;P07437;Q5ST81;Q9BVA1;Q13885	Tubulin beta chain;Tubulin beta-2B chain;Tubulin beta-2A chain	TUBB;TUBB2B;TUBB2A		0.0584078	0.0687756	0.793852	0.853541	1.04132	7	47.766
B1AHC9;P12956	B1AHC9;P12956	X-ray repair cross-complementing protein 6	XRCC6		-0.0273585	0.0970848	0.807348	0.799678	0.981215	13	64.283
C9JYH9;C9JZT7;B4DMU5;Q9BVP2	C9JYH9;C9JZT7;B4DMU5;Q9BVP2	Guanine nucleotide-binding protein-like 3	GNL3		-0.131367	0.0489013	0.818025	0.893509	0.912966	2	11.655
P27694;I3L4R8;I3L524;I3L2M5;H0YE41;E9PPF2;E9PM19;P29597	P27694;I3L4R8	Replication protein A 70 kDa DNA-binding subunit;Replication protein A 70 kDa DNA-binding subunit, N-terminally processed	RPA1		0.0261183	0.0722816	0.835988	0.846678	1.01827	28	68.137
P09669	P09669	Cytochrome c oxidase subunit 6C	COX6C		0.0381937	0.0454733	0.861988	0.900589	1.02683	3	8.7813
P08311	P08311	Cathepsin G	CTSG		0.0967655	0.035695	0.867173	0.921096	1.06937	2	28.837
Q8N163;H0YC69;E5RGU7;E5RFJ3;H0YC58;A0A087X2B6;G3V119;H0YB24	Q8N163;H0YC69;E5RGU7;E5RFJ3;H0YC58;A0A087X2B6;G3V119;H0YB24	Cell cycle and apoptosis regulator protein 2	CCAR2		0.0555534	0.0208753	0.915952	0.95307	1.03926	2	102.9
E9PLL6;P46776;E9PJD9;E9PLX7	E9PLL6;P46776;E9PJD9	60S ribosomal protein L27a	RPL27A		-0.0221019	0.0258888	0.919094	0.942131	0.984797	4	12.201
P11388	P11388	DNA topoisomerase 2-alpha	TOP2A		0.061697	0.0168112	0.928563	0.96203	1.04369	2	174.38
G3V203;H0YHA7;J3QQ67;Q07020;F8VUA6;F8VYV2;A0A075B7A0	G3V203;H0YHA7;J3QQ67;Q07020;F8VUA6;F8VYV2;A0A075B7A0	60S ribosomal protein L18	RPL18		0.0549517	0.0111706	0.949528	0.974607	1.03882	4	18.756
P18124;A8MUD9;C9JZ88;C9JIJ5	P18124	60S ribosomal protein L7	RPL7		0.00512314	0.00629028	0.976631	0.98562	1.00356	12	29.225
