# Supplementary material for: RUNX1 interacts with lncRNA SMANTIS to regulate monocytic cell functions
Source: Commun Biol. 2024 Sep 13;7:1131. doi: 10.1038/s42003-024-06794-2 (PMC11399395; doi:10.1038/s42003-024-06794-2)
Supplement: Supplementary file 9 — Supplementary Data 7 [file 42003_2024_6794_MOESM9_ESM.xlsx]

## Sheet: Supplementary Data 7
Supplementary Data 7: Differentially expressed genes after RNA-Seq of SMANTIS knockout versus NTC
Ensembl gene id	Ensembl gene	Ensembl biotype	Ensembl chr	Ensembl start	Ensembl stop	Ensembl strand	baseMean	baseMeanA NTC	baseMeanB SMANTIS KO	log2FoldChange SMANTIS KO/NTC	pvalue	padj	diff. Expressed genes:
ENSG00000159217	IGF2BP1	protein_coding	chr17	48997385	49056145	+	242.058	7.28946	476.826	5.84906	4.08867e-75	4.46687e-72
ENSG00000112299	VNN1	protein_coding	chr6	132680849	132714055	-	31.0348	1.41864	60.6509	4.67186	1.01431e-12	4.96643e-11
ENSG00000137265	IRF4	protein_coding	chr6	391739	411443	+	12.7285	0.709318	24.7478	3.91295	2.37664e-06	4.41484e-05
ENSG00000237090	MKRN8P	processed_pseudogene	chr1	42891094	42892430	-	12.3985	0.691927	24.105	3.89123	3.21271e-06	5.82553e-05
ENSG00000147676	MAL2	protein_coding	chr8	119165034	119245673	+	6.65366	0	13.3073	3.83868	2.55805e-06	4.72172e-05
ENSG00000072694	FCGR2B	protein_coding	chr1	161663143	161678654	+	15.3509	1.39602	29.3058	3.66089	5.06604e-08	1.289e-06
ENSG00000153823	PID1	protein_coding	chr2	228850526	229271287	-	9.66749	0.70409	18.6309	3.52605	2.11364e-05	0.000316323
ENSG00000139970	RTN1	protein_coding	chr14	59595976	59870776	-	51.4072	7.62326	95.1911	3.4796	2.1459e-23	2.40451e-21
ENSG00000064218	DMRT3	protein_coding	chr9	976655	991732	+	124.867	20.6725	229.062	3.40808	4.77702e-53	2.60945e-50
ENSG00000226791	LINC02611	lncRNA	chr2	98761098	98775361	-	24.226	3.53091	44.9211	3.34129	5.91612e-12	2.60488e-10
ENSG00000135074	ADAM19	protein_coding	chr5	157395534	157575775	-	35.0255	5.56145	64.4895	3.31918	2.84819e-16	2.01564e-14
ENSG00000248905	FMN1	protein_coding	chr15	32765544	33194714	-	127.028	22.6752	231.381	3.29504	2.77468e-52	1.46974e-49
ENSG00000082397	EPB41L3	protein_coding	chr18	5392381	5630700	-	116.328	20.8201	211.837	3.28601	6.21965e-48	2.78768e-45
ENSG00000228437	LINC02474	lncRNA	chr1	221966341	221984964	+	6.02611	0.345964	11.7063	3.23883	0.000141832	0.00172527
ENSG00000204219	TCEA3	protein_coding	chr1	23380909	23424748	-	46.6573	8.44044	84.8742	3.1853	8.77319e-20	7.90492e-18
ENSG00000258227	CLEC5A	protein_coding	chr7	141927357	141947007	-	27.0164	4.5688	49.464	3.17982	1.25939e-12	6.13207e-11
ENSG00000146648	EGFR	protein_coding	chr7	55019017	55211628	+	42.1749	8.0423	76.3074	3.09584	3.25469e-18	2.7221e-16
ENSG00000166068	SPRED1	protein_coding	chr15	38252836	38357249	+	85.7028	17.1747	154.231	3.09441	1.50086e-35	3.19939e-33
ENSG00000110328	GALNT18	protein_coding	chr11	11270877	11622005	-	5.0547	0.345964	9.76344	2.99943	0.000411002	1
ENSG00000133574	GIMAP4	protein_coding	chr7	150567369	150573953	+	3.48215	0	6.96429	2.99355	0.000208286	1
ENSG00000233708	ENSG00000233708	processed_pseudogene	chr1	42886597	42888767	-	6.57607	0.709318	12.4428	2.97534	0.000306995	0.00338566
ENSG00000109943	CRTAM	protein_coding	chr11	122838500	122872643	+	8.10336	1.06744	15.1393	2.96466	6.47604e-05	0.000854994
ENSG00000282572	FAM157D	lncRNA	chr7	19018	35497	-	3.34239	0	6.68478	2.942	0.000275264	1
ENSG00000107807	TLX1	protein_coding	chr10	101131300	101137789	+	78.0705	17.9257	138.215	2.8789	1.37511e-30	2.33368e-28
ENSG00000117228	GBP1	protein_coding	chr1	89051882	89065360	-	4.60617	0.345964	8.86637	2.87388	0.000942842	1
ENSG00000133216	EPHB2	protein_coding	chr1	22710839	22921500	+	7.62093	1.07267	14.1692	2.87158	0.000114195	0.0014177
ENSG00000035720	STAP1	protein_coding	chr4	67558727	67607337	+	25.8779	5.551	46.2049	2.84915	1.56452e-11	6.4805e-10
ENSG00000244682	FCGR2C	protein_coding	chr1	161581339	161605662	+	15.7852	3.16062	28.4099	2.82143	1.45619e-07	3.38259e-06
ENSG00000104921	FCER2	protein_coding	chr19	7688758	7702146	-	22.4006	4.80338	39.9979	2.82058	3.29829e-05	0.000468732
ENSG00000114013	CD86	protein_coding	chr3	122055362	122121139	+	32.3865	7.35038	57.4226	2.80661	7.8313e-14	4.44451e-12
ENSG00000128655	PDE11A	protein_coding	chr2	177623244	178108339	-	19.521	4.28023	34.7618	2.75975	9.82533e-09	2.82014e-07
ENSG00000225217	HSPA7	unprocessed_pseudogene	chr1	161606291	161608217	+	6.96368	1.05005	12.8773	2.75899	0.000228597	0.00262196
ENSG00000121297	TSHZ3	protein_coding	chr19	31149979	31349436	-	119.237	30.2706	208.203	2.74203	3.8696e-42	1.27624e-39
ENSG00000108387	SEPTIN4	protein_coding	chr17	58520250	58544368	-	25.7486	6.03438	45.4627	2.72358	1.25805e-10	4.70893e-09
ENSG00000154262	ABCA6	protein_coding	chr17	69078702	69141895	-	19.3967	4.49572	34.2977	2.68319	1.45144e-08	4.0659e-07
ENSG00000113504	SLC12A7	protein_coding	chr5	1050384	1112063	-	138.857	37.6819	240.031	2.63949	8.76174e-47	3.56175e-44
ENSG00000064042	LIMCH1	protein_coding	chr4	41359607	41700044	+	6.39115	1.05528	11.727	2.63049	0.000499258	0.00516087
ENSG00000188158	NHS	protein_coding	chrX	17375200	17735994	+	42.6383	11.1542	74.1224	2.62779	2.10892e-16	1.51704e-14
ENSG00000133937	GSC	protein_coding	chr14	94768223	94770113	-	6.22264	1.02744	11.4178	2.61469	0.000605342	0.00607427
ENSG00000136231	IGF2BP3	protein_coding	chr7	23310209	23470491	-	14.9963	3.50135	26.4912	2.61054	5.10931e-07	1.07733e-05
ENSG00000105642	KCNN1	protein_coding	chr19	17951293	18000085	+	7.47881	1.39602	13.5616	2.60346	0.000198331	0.0023143
ENSG00000157168	NRG1	protein_coding	chr8	31639222	32855666	+	28.2202	7.32253	49.1178	2.59023	2.37268e-11	9.69029e-10
ENSG00000231079	KIF5C-AS1	lncRNA	chr2	148866470	148888823	-	2.46792	0	4.93584	2.56945	0.00148213	1
ENSG00000234424	ENSG00000234424	unprocessed_pseudogene	chr9	85753306	85786575	+	3.56319	0.345964	6.78041	2.53121	0.00316335	1
ENSG00000246100	LINC00900	lncRNA	chr11	115753889	115760646	-	26.1371	7.03397	45.2403	2.52497	2.20574e-10	7.98267e-09
ENSG00000015413	DPEP1	protein_coding	chr16	89613308	89638456	+	9.32974	2.07226	16.5872	2.51715	7.32059e-05	0.000952821
ENSG00000157087	ATP2B2	protein_coding	chr3	10324023	10708007	-	2.34485	0	4.6897	2.50835	0.00205983	1
ENSG00000161643	SIGLEC16	protein_coding	chr19	49969600	49975819	+	17.5027	4.53402	30.4713	2.50764	2.19285e-07	4.95234e-06
ENSG00000276231	PIK3R6	protein_coding	chr17	8802722	8867677	-	5.91571	1.07267	10.7588	2.50417	0.000865604	0.00820581
ENSG00000139572	GPR84	protein_coding	chr12	54362445	54364487	-	35.0996	9.82952	60.3696	2.50255	3.22894e-13	1.70519e-11
ENSG00000005059	MCUB	protein_coding	chr4	109560209	109688719	+	75.2153	21.8771	128.554	2.50157	1.3875e-24	1.69605e-22
ENSG00000154258	ABCA9	protein_coding	chr17	68974488	69060949	-	2.32594	0	4.65188	2.49873	0.0021076	1
ENSG00000168405	CMAHP	transcribed_unitary_pseudogene	chr6	25061626	25452263	-	18.6704	4.93738	32.4034	2.4921	7.5097e-08	1.85148e-06
ENSG00000267764	ENSG00000267764	lncRNA	chr18	48826051	48834770	-	11.3595	2.75203	19.9669	2.48237	1.90115e-05	0.000288222
ENSG00000101916	TLR8	protein_coding	chrX	12906620	12923169	+	5.61045	1.02744	10.1935	2.46493	0.00136769	0.0121357
ENSG00000159733	ZFYVE28	protein_coding	chr4	2269582	2418651	-	3.3797	0.345964	6.41343	2.4615	0.00341109	1
ENSG00000162594	IL23R	protein_coding	chr1	67138907	67259979	+	2.229	0	4.45801	2.44837	0.0028311	1
ENSG00000129450	SIGLEC9	protein_coding	chr19	51124906	51136651	+	2.21417	0	4.42834	2.44051	0.00319869	1
ENSG00000198142	SOWAHC	protein_coding	chr2	109614364	109618990	+	3.38117	0.363354	6.399	2.44017	0.00382536	1
ENSG00000232810	TNF	protein_coding	chr6	31575565	31578336	+	68.4821	20.7056	116.259	2.43356	4.62276e-23	5.08213e-21
ENSG00000143867	OSR1	protein_coding	chr2	19351485	19358623	-	2.18804	0	4.37608	2.42655	0.210388	1
ENSG00000242574	HLA-DMB	protein_coding	chr6	32934629	32941028	-	4.29925	0.6867	7.9118	2.40151	0.00403816	1
ENSG00000088827	SIGLEC1	protein_coding	chr20	3686970	3712600	-	84.7517	26.3575	143.146	2.39752	1.16012e-26	1.60944e-24
ENSG00000137959	IFI44L	protein_coding	chr1	78619902	78646145	+	37.4238	11.4706	63.377	2.36802	5.90729e-13	2.96722e-11
ENSG00000111913	RIPOR2	protein_coding	chr6	24804282	25042170	-	8.50277	2.11056	14.895	2.35332	0.000308856	0.0034019
ENSG00000162374	ELAVL4	protein_coding	chr1	50024029	50203772	+	4.11799	0.6867	7.54927	2.3416	0.0056693	1
ENSG00000132514	CLEC10A	protein_coding	chr17	7074537	7080307	-	5.20843	1.05005	9.3668	2.33824	0.00210605	1
ENSG00000127951	FGL2	protein_coding	chr7	77193369	77199848	-	82.62	26.7173	138.523	2.33164	1.00594e-25	1.33211e-23
ENSG00000230061	TRPM2-AS	lncRNA	chr21	44414588	44425272	-	3.05201	0.345964	5.75805	2.32797	0.00570767	1
ENSG00000178175	ZNF366	protein_coding	chr5	72439903	72507410	-	172.149	56.7481	287.55	2.32098	4.5963e-49	2.17144e-46
ENSG00000198807	PAX9	protein_coding	chr14	36657568	36679362	+	3.01141	0.345964	5.67686	2.31053	0.00610862	1
ENSG00000172243	CLEC7A	protein_coding	chr12	10116777	10130258	-	4.0216	0.709318	7.33389	2.28557	0.00614662	1
ENSG00000106034	CPED1	protein_coding	chr7	120988697	121297442	+	6.04604	1.43603	10.6561	2.25848	0.00156736	0.0136306
ENSG00000148600	CDHR1	protein_coding	chr10	84194537	84219621	+	35.988	11.8966	60.0793	2.2437	5.61956e-12	2.49315e-10
ENSG00000277481	PKD1L3	protein_coding	chr16	71929538	72000402	-	41.1029	13.6838	68.522	2.24325	2.43107e-13	1.31564e-11
ENSG00000188730	VWC2	protein_coding	chr7	49773638	49921950	+	2.82808	0.340736	5.31542	2.23585	0.00817852	1
ENSG00000233143	DIRC3-AS1	lncRNA	chr2	216694404	217336120	+	5.99432	1.45342	10.5352	2.23318	0.00191073	0.016019
ENSG00000023902	PLEKHO1	protein_coding	chr1	150149183	150164720	+	173.552	60.2336	286.87	2.23302	7.86321e-47	3.27259e-44
ENSG00000204381	LAYN	protein_coding	chr11	111540280	111561745	+	5.80212	1.41341	10.1908	2.21317	0.00185874	0.0156582
ENSG00000241163	LINC00877	lncRNA	chr3	71943592	72279503	-	9.70632	2.81465	16.598	2.20579	0.000184055	0.00216713
ENSG00000134955	SLC37A2	protein_coding	chr11	125063302	125090516	+	97.4969	34.1251	160.869	2.20425	2.21861e-27	3.28656e-25
ENSG00000218672	LINC03010	lncRNA	chr7	155382076	155396356	+	14.5343	4.54618	24.5224	2.2022	8.52457e-06	0.000139522
ENSG00000251550	ENSG00000251550	processed_pseudogene	chr17	49037122	49037429	+	1.79585	0	3.59169	2.19903	0.00819989	1
ENSG00000286201	ENSG00000286201	lncRNA	chrY	16599730	16644539	-	2.74375	0.340736	5.14677	2.1968	0.00885541	1
ENSG00000115461	IGFBP5	protein_coding	chr2	216672105	216695549	-	15.4269	4.90431	25.9496	2.19042	4.67249e-06	8.14308e-05
ENSG00000240583	AQP1	protein_coding	chr7	30911853	30925517	+	5.57841	1.36817	9.78866	2.18767	0.00304316	0.0235061
ENSG00000119771	KLHL29	protein_coding	chr2	23385179	23708611	+	65.0847	22.8213	107.348	2.18535	2.98664e-18	2.52205e-16
ENSG00000234690	EPCAM-DT	lncRNA	chr2	47192405	47345074	-	1.77194	0	3.54388	2.18392	0.00880571	1
ENSG00000188404	SELL	protein_coding	chr1	169690665	169711702	-	1.76786	0	3.53572	2.18133	0.00921188	1
ENSG00000010278	CD9	protein_coding	chr12	6199715	6238271	+	14.378	4.56357	24.1925	2.17891	8.39185e-06	0.000137607
ENSG00000164761	TNFRSF11B	protein_coding	chr8	118923557	118951885	-	1.75303	0	3.50605	2.17186	0.0084755	1
ENSG00000161640	SIGLEC11	protein_coding	chr19	49948985	49961172	-	15.1899	4.89908	25.4806	2.16638	6.50792e-06	0.000110231
ENSG00000137965	IFI44	protein_coding	chr1	78649796	78664078	+	23.7507	8.03185	39.4696	2.16375	2.84163e-08	7.61836e-07
ENSG00000229637	PRAC2	protein_coding	chr17	48723185	48724758	+	9.36154	2.78681	15.9363	2.16106	0.00022266	0.00256059
ENSG00000079841	RIMS1	protein_coding	chr6	71886550	72403150	+	6.57301	1.77153	11.3745	2.15861	0.00140432	0.0123978
ENSG00000174307	PHLDA3	protein_coding	chr1	201464278	201469237	-	17.8945	5.9422	29.8467	2.15165	1.0421e-06	2.0842e-05
ENSG00000198842	STYXL2	protein_coding	chr1	167094075	167129165	+	138.893	50.4287	227.358	2.15065	1.57925e-37	3.73043e-35
ENSG00000092607	TBX15	protein_coding	chr1	118883046	118989556	-	43.5414	15.3944	71.6884	2.14852	4.73512e-13	2.43441e-11
ENSG00000267251	ENSG00000267251	lncRNA	chr18	80183680	80202992	+	5.44144	1.39079	9.49209	2.13374	0.00299128	0.0232286
ENSG00000161649	CD300LG	protein_coding	chr17	43847148	43863639	+	5.50449	1.41864	9.59033	2.13048	0.00339801	0.0257684
ENSG00000238042	LINC02257	lncRNA	chr1	221880981	221978523	-	33.4513	11.8844	55.0182	2.12027	2.06511e-10	7.53613e-09
ENSG00000130592	LSP1	protein_coding	chr11	1850904	1892267	+	31.4682	11.2394	51.6971	2.10619	7.06164e-10	2.38757e-08
ENSG00000227039	ITGB2-AS1	lncRNA	chr21	44921051	44929680	+	24.7358	8.729	40.7426	2.10116	3.60059e-08	9.49117e-07
ENSG00000169291	SHE	protein_coding	chr1	154469772	154502412	-	53.0281	19.4467	86.6094	2.09922	1.35209e-14	8.38103e-13
ENSG00000153956	CACNA2D1	protein_coding	chr7	81946444	82443956	-	123.397	46.1014	200.692	2.09831	1.2288e-32	2.33472e-30
ENSG00000165949	IFI27	protein_coding	chr14	94104836	94116695	+	17.3979	5.9822	28.8136	2.09421	2.32544e-06	4.32893e-05
ENSG00000204882	GPR20	protein_coding	chr8	141356470	141367286	-	1.62996	0	3.25992	2.09083	0.0123965	1
ENSG00000076356	PLXNA2	protein_coding	chr1	208022242	208244384	-	1.61735	0	3.2347	2.08226	0.0126452	1
ENSG00000116774	OLFML3	protein_coding	chr1	113979391	114035572	+	200.901	76.2123	325.589	2.08058	1.40664e-50	7.2318e-48
ENSG00000221955	SLC12A8	protein_coding	chr3	125082636	125212864	-	9.82864	3.14493	16.5124	2.07895	0.000266071	0.00299673
ENSG00000172380	GNG12	protein_coding	chr1	67701475	67833467	-	35.0676	12.8788	57.2565	2.06954	2.98769e-10	1.05933e-08
ENSG00000079156	OSBPL6	protein_coding	chr2	178194481	178402893	+	19.7583	6.99225	32.5243	2.06853	8.779e-07	1.78438e-05
ENSG00000144481	TRPM8	protein_coding	chr2	233917373	234019522	+	3.35544	0.681473	6.0294	2.06368	0.0149765	1
ENSG00000206538	VGLL3	protein_coding	chr3	86876388	86991149	-	10.6259	3.4909	17.7609	2.06265	0.000159013	0.00190641
ENSG00000230107	ENSG00000230107	lncRNA	chr22	42438023	42446195	+	2.44258	0.345964	4.53919	2.04104	0.0157372	1
ENSG00000260426	ENSG00000260426	lncRNA	chr7	155399922	155401782	+	10.2703	3.41259	17.1281	2.03853	0.0434829	0.177175
ENSG00000142405	NLRP12	protein_coding	chr19	53793741	53824403	-	78.6802	30.4168	126.944	2.0259	8.26423e-21	8.11566e-19
ENSG00000130822	PNCK	protein_coding	chrX	153669733	153689010	-	36.2255	13.6924	58.7585	2.02407	1.73509e-10	6.3986e-09
ENSG00000026751	SLAMF7	protein_coding	chr1	160739057	160754821	+	4.19681	1.05528	7.33834	2.02042	0.00947956	1
ENSG00000253230	MIR124-1HG	lncRNA	chr8	9899871	9919233	-	5.10876	1.41864	8.79888	2.01842	0.00516481	1
ENSG00000261346	ENSG00000261346	lncRNA	chr16	30477180	30489353	-	7.68298	2.44084	12.9251	2.01685	0.00108226	0.00993585
ENSG00000126217	MCF2L	protein_coding	chr13	112894378	113099742	+	1.51411	0	3.02822	2.01014	0.0163453	1
ENSG00000157601	MX1	protein_coding	chr21	41420020	41470071	+	163.564	64.5434	262.586	2.00775	2.73448e-38	6.92736e-36
ENSG00000133106	EPSTI1	protein_coding	chr13	42886388	42992271	-	53.1254	20.643	85.6078	2.0006	1.26016e-14	7.86697e-13
ENSG00000227825	SLC9A7P1	transcribed_processed_pseudogene	chr12	98453835	98457145	-	18.1336	6.65845	29.6087	1.99882	3.62177e-06	6.54014e-05
ENSG00000188133	TMEM215	protein_coding	chr9	32783540	32789201	+	1.48798	0	2.97596	1.9913	0.0192806	1
ENSG00000070808	CAMK2A	protein_coding	chr5	150219491	150290093	-	1.4839	0	2.9678	1.98834	0.017737	1
ENSG00000254054	ENSG00000254054	lncRNA	chr8	17900484	17908011	+	6.64351	2.07749	11.2095	1.98818	0.00286732	0.0224656
ENSG00000163497	FEV	protein_coding	chr2	218981087	218985184	-	4.08243	1.05005	7.1148	1.98489	0.00976775	1
ENSG00000183780	SLC35F3	protein_coding	chr1	233904676	234324511	+	3.17325	0.6867	5.6598	1.98128	0.0186814	1
ENSG00000138061	CYP1B1	protein_coding	chr2	38066973	38109902	-	681.956	275.507	1088.41	1.97815	1.72901e-143	1.00744e-139
ENSG00000178573	MAF	protein_coding	chr16	79585843	79600737	-	31.6802	12.2356	51.1247	1.97755	7.62176e-09	2.23913e-07
ENSG00000091106	NLRC4	protein_coding	chr2	32224453	32265732	-	54.6647	21.6182	87.7111	1.97163	1.99966e-14	1.22217e-12
ENSG00000169436	COL22A1	protein_coding	chr8	138588235	138914041	-	1.45999	0	2.91999	1.97085	0.019743	1
ENSG00000168702	LRP1B	protein_coding	chr2	140231423	142131016	-	3.19086	0.709318	5.67241	1.96479	0.0182148	1
ENSG00000288771	ENSG00000288771	lncRNA	chr9	68956690	68975895	-	1.45147	0	2.90293	1.96456	0.0189709	1
ENSG00000158481	CD1C	protein_coding	chr1	158289923	158294774	+	2.28261	0.340736	4.22448	1.96226	0.0215693	1
ENSG00000112379	ARFGEF3	protein_coding	chr6	138161939	138344663	+	164.855	66.7775	262.932	1.96129	6.11835e-38	1.50632e-35
ENSG00000136928	GABBR2	protein_coding	chr9	98288109	98708935	-	172.054	70.1396	273.967	1.95054	1.34925e-39	3.74362e-37
ENSG00000163239	TDRD10	protein_coding	chr1	154502219	154548147	+	8.9842	3.10493	14.8635	1.95028	0.000889549	0.0084005
ENSG00000100600	LGMN	protein_coding	chr14	92703807	92748679	-	5.70284	1.75937	9.64631	1.94794	0.00521565	0.036629
ENSG00000240403	KIR3DL2	protein_coding	chr19	54850443	54867207	+	3.90785	1.03266	6.78303	1.93696	0.0132584	1
ENSG00000285554	LINC02988	lncRNA	chr1	150173049	150181429	+	11.5352	4.19328	18.877	1.93638	0.000232956	0.00266686
ENSG00000256660	CLEC12B	protein_coding	chr12	10010627	10018796	+	16.494	6.30555	26.6824	1.92191	1.55126e-05	0.000239752
ENSG00000103196	CRISPLD2	protein_coding	chr16	84819985	84920768	+	7.16064	2.413	11.9083	1.91919	0.00328456	0.0250607
ENSG00000235848	RMDN2-AS1	lncRNA	chr2	37949911	38067041	-	1.39104	0	2.78209	1.91918	0.021099	1
ENSG00000198947	DMD	protein_coding	chrX	31097677	33339609	-	41.3986	16.7382	66.0591	1.91857	4.33098e-11	1.72058e-09
ENSG00000151474	FRMD4A	protein_coding	chr10	13643706	14462142	-	167.013	69.3017	264.724	1.9183	1.60812e-37	3.74799e-35
ENSG00000143167	GPA33	protein_coding	chr1	167052836	167166479	-	170.184	70.7239	269.644	1.91587	4.90023e-39	1.29782e-36
ENSG00000181965	NEUROG1	protein_coding	chr5	135534282	135535964	-	5.6146	1.77676	9.45243	1.91236	0.00592075	0.0403803
ENSG00000172379	ARNT2	protein_coding	chr15	80404350	80597933	+	2.19736	0.345964	4.04875	1.90729	0.0222909	1
ENSG00000087510	TFAP2C	protein_coding	chr20	56629306	56639283	+	19.7288	7.75374	31.7039	1.90149	3.5031e-06	6.3324e-05
ENSG00000031081	ARHGAP31	protein_coding	chr3	119294383	119420714	+	181.66	76.1534	287.166	1.9011	2.22749e-39	5.99023e-37
ENSG00000269072	ENSG00000269072	lncRNA	chr19	51146475	51181966	-	1.36714	0	2.73428	1.90083	0.242786	1
ENSG00000186867	QRFPR	protein_coding	chr4	121328642	121381059	-	5.51135	1.75414	9.26855	1.89856	0.00554415	0.0383353
ENSG00000137177	KIF13A	protein_coding	chr6	17759183	17987635	-	27.7614	11.1803	44.3424	1.89631	1.24651e-07	2.94446e-06
ENSG00000130147	SH3BP4	protein_coding	chr2	234952017	235055714	+	22.0942	8.7864	35.402	1.89517	1.23754e-06	2.43058e-05
ENSG00000236675	MTX1P1	unprocessed_pseudogene	chr1	155230975	155234325	+	1.35861	0	2.71722	1.89422	0.266837	1
ENSG00000006118	TMEM132A	protein_coding	chr11	60924460	60937159	+	7.15789	2.46346	11.8523	1.89174	0.00232701	0.0189544
ENSG00000182985	CADM1	protein_coding	chr11	115169218	115504957	-	25.3953	10.2103	40.5803	1.89108	2.54455e-07	5.65168e-06
ENSG00000170745	KCNS3	protein_coding	chr2	17877847	18361616	+	18.6038	7.33128	29.8764	1.88989	1.20909e-05	0.000190921
ENSG00000128284	APOL3	protein_coding	chr22	36140329	36166177	-	4.69112	1.4308	7.95145	1.88069	0.0108703	1
ENSG00000012124	CD22	protein_coding	chr19	35319261	35347361	+	3.8526	1.07267	6.63252	1.88067	0.0151546	1
ENSG00000240890	ENSG00000240890	processed_pseudogene	chr3	132386522	132389074	+	7.05226	2.44607	11.6584	1.87708	0.00273686	0.0215594
ENSG00000258352	IFITM3P6	transcribed_processed_pseudogene	chr12	47135498	47138370	-	2.12802	0.340736	3.9153	1.87426	0.0254993	1
ENSG00000134061	CD180	protein_coding	chr5	67179613	67196799	-	39.4482	16.3801	62.5163	1.86969	3.41519e-10	1.20116e-08
ENSG00000239944	TRBV8-2	TR_V_pseudogene	chr7	142386378	142386647	+	7.71697	2.7468	12.6871	1.86909	0.00281621	0.0221147
ENSG00000198785	GRIN3A	protein_coding	chr9	101569352	101738647	-	30.7465	12.6459	48.8472	1.86905	1.98391e-08	5.44728e-07
ENSG00000160179	ABCG1	protein_coding	chr21	42199689	42297244	+	2.16954	0.363354	3.97573	1.86775	0.0241584	1
ENSG00000079102	RUNX1T1	protein_coding	chr8	91954972	92103286	-	7.76294	2.76942	12.7565	1.8677	0.00244973	0.019706
ENSG00000187583	PLEKHN1	protein_coding	chr1	966482	975865	+	8.60179	3.13971	14.0639	1.86349	0.00197907	0.0165048
ENSG00000187116	LILRA5	protein_coding	chr19	54307070	54313166	-	1.31579	0	2.63158	1.8606	0.0297534	1
ENSG00000171798	KNDC1	protein_coding	chr10	133160219	133226412	+	2.14563	0.363354	3.92791	1.85382	0.0246778	1
ENSG00000287736	PTCSC1	lncRNA	chr8	133054959	133057767	+	2.88652	0.6867	5.08635	1.85137	0.0281844	1
ENSG00000139793	MBNL2	protein_coding	chr13	97221434	97394120	+	2.0982	0.345964	3.85043	1.84947	0.0276736	1
ENSG00000226979	LTA	protein_coding	chr6	31572054	31574324	+	1.29819	0	2.59637	1.84654	0.0319511	1
ENSG00000243064	ABCC13	transcribed_unprocessed_pseudogene	chr21	14274092	14362754	+	1.29819	0	2.59637	1.84654	0.0319511	1
ENSG00000262223	LINC03048	lncRNA	chr17	81375144	81385464	-	2.86277	0.681473	5.04407	1.8458	0.0318766	1
ENSG00000163359	COL6A3	protein_coding	chr2	237324003	237414328	-	6.84747	2.42868	11.2663	1.83897	0.00419935	0.0307004
ENSG00000099250	NRP1	protein_coding	chr10	33177492	33336262	-	178.384	77.4902	279.277	1.83627	1.25346e-37	3.00144e-35
ENSG00000237861	ENSG00000237861	processed_pseudogene	chr1	197222222	197223255	+	2.05907	0.340736	3.7774	1.8332	0.0287968	1
ENSG00000179715	PCED1B	protein_coding	chr12	47079603	47236662	+	50.5829	21.6233	79.5424	1.83194	2.52917e-11	1.02338e-09
ENSG00000234993	CUBNP2	unprocessed_pseudogene	chr10	45232026	45247361	-	1.27928	0	2.55855	1.83129	0.0303422	1
ENSG00000164142	FHIP1A	protein_coding	chr4	151409176	151670503	+	2.93451	0.726708	5.14232	1.83076	0.0296786	1
ENSG00000252553	RNA5SP73	rRNA_pseudogene	chr1	189666149	189666256	-	2.05277	0.340736	3.7648	1.82939	0.030267	1
ENSG00000135835	KIAA1614	protein_coding	chr1	180912897	180951614	+	44.1457	18.8905	69.4009	1.82351	9.68773e-11	3.68936e-09
ENSG00000224986	PPP1R8P1	processed_pseudogene	chr1	48325080	48326123	-	2.84795	0.70409	4.99181	1.81399	0.0382154	1
ENSG00000104321	TRPA1	protein_coding	chr8	72019917	72075584	-	5.94845	2.07749	9.81941	1.8138	0.00650964	0.0434473
ENSG00000260228	CDH13-AS2	lncRNA	chr16	83789967	83807834	-	2.03147	0.345964	3.71698	1.80922	0.0297188	1
ENSG00000198576	ARC	protein_coding	chr8	142611049	142614479	-	4.42107	1.40818	7.43397	1.80827	0.013722	1
ENSG00000157152	SYN2	protein_coding	chr3	12004388	12192032	+	41.4017	17.8405	64.9629	1.80782	4.04873e-10	1.4042e-08
ENSG00000170293	CMTM8	protein_coding	chr3	32238679	32370321	+	12.2361	4.89385	19.5784	1.80385	0.000361631	0.00389724
ENSG00000038427	VCAN	protein_coding	chr5	83471618	83582303	+	1407.51	626.51	2188.51	1.8029	3.23771e-239	5.65952e-235
ENSG00000214338	SOGA3	protein_coding	chr6	127472806	127519335	-	7.47699	2.77987	12.1741	1.8013	0.0047515	0.0338453
ENSG00000196664	TLR7	protein_coding	chrX	12867072	12890361	+	5.94938	2.10011	9.79864	1.80046	0.00622836	0.0419868
ENSG00000285973	ENSG00000285973	lncRNA	chr10	122145106	122155197	-	15.393	6.31771	24.4683	1.79924	6.32685e-05	0.000838464
ENSG00000185745	IFIT1	protein_coding	chr10	89392546	89406487	+	38.8779	16.8183	60.9375	1.79746	9.73776e-10	3.2299e-08
ENSG00000197629	MPEG1	protein_coding	chr11	59208510	59212927	-	183.927	81.7824	286.072	1.79402	3.94103e-37	9.06436e-35
ENSG00000146192	FGD2	protein_coding	chr6	37005646	37029069	+	189.817	84.4301	295.204	1.79378	2.24371e-38	5.76766e-36
ENSG00000019549	SNAI2	protein_coding	chr8	48917598	48921740	-	15.9745	6.60628	25.3427	1.79214	5.90305e-05	0.000790087
ENSG00000283959	ENSG00000283959	lncRNA	chr8	102656241	102687118	+	5.09301	1.73153	8.4545	1.79129	0.0104162	1
ENSG00000158874	APOA2	protein_coding	chr1	161222292	161223631	-	4.33974	1.39602	7.28346	1.78959	0.0154503	1
ENSG00000111331	OAS3	protein_coding	chr12	112938051	112976460	+	382.1	171.006	593.194	1.78848	4.73584e-74	4.86956e-71
ENSG00000179403	VWA1	protein_coding	chr1	1434861	1442882	+	1.22516	0	2.45032	1.78673	0.0352134	1
ENSG00000287106	ENSG00000287106	lncRNA	chr16	78273497	78275607	-	1.22516	0	2.45032	1.78673	0.0352134	1
ENSG00000235834	ENSG00000235834	lncRNA	chrX	17528435	17587160	+	1.99496	0.345964	3.64395	1.78671	0.0322902	1
ENSG00000127954	STEAP4	protein_coding	chr7	88270892	88306894	-	3.50451	1.02744	5.98159	1.7839	0.0250317	1
ENSG00000164106	SCRG1	protein_coding	chr4	173384701	173406380	-	1.21885	0	2.43771	1.78145	0.0339818	1
ENSG00000163221	S100A12	protein_coding	chr1	153373711	153375621	-	3.53711	1.04483	6.0294	1.78142	0.0237768	1
ENSG00000123836	PFKFB2	protein_coding	chr1	207034366	207081024	+	48.65	21.4375	75.8625	1.77637	4.10041e-11	1.63642e-09
ENSG00000139132	FGD4	protein_coding	chr12	32399558	32646050	+	292.394	131.905	452.883	1.77192	1.86888e-56	1.20993e-53
ENSG00000224412	ENSG00000224412	processed_pseudogene	chr10	63489461	63489638	+	2.75954	0.70409	4.81499	1.77078	0.0342404	1
ENSG00000148848	ADAM12	protein_coding	chr10	126012381	126388477	-	17.1525	7.23035	27.0746	1.77024	9.60032e-05	0.00121253
ENSG00000105492	SIGLEC6	protein_coding	chr19	51517819	51531856	-	69.0722	30.7784	107.366	1.76979	4.17073e-15	2.6902e-13
ENSG00000109944	JHY	protein_coding	chr11	122882683	122963862	+	132.221	59.448	204.994	1.76883	5.15461e-27	7.38546e-25
ENSG00000188153	COL4A5	protein_coding	chrX	108439838	108697545	+	164.371	74.114	254.629	1.7669	1.29888e-32	2.44133e-30
ENSG00000111846	GCNT2	protein_coding	chr6	10492223	10629368	+	59.5793	26.5695	92.5891	1.76327	1.41082e-13	7.77954e-12
ENSG00000276975	HYDIN2	transcribed_unprocessed_pseudogene	chr1	146547367	146898974	+	5.0376	1.75414	8.32105	1.75889	0.0110517	1
ENSG00000140749	IGSF6	protein_coding	chr16	21639550	21652608	-	191	86.6049	295.395	1.75844	1.10582e-37	2.68468e-35
ENSG00000064195	DLX3	protein_coding	chr17	49990005	49995224	-	133.689	60.4667	206.912	1.7581	3.24831e-27	4.77147e-25
ENSG00000151612	ZNF827	protein_coding	chr4	145757627	145938823	-	21.9318	9.46958	34.3941	1.7573	7.95219e-06	0.000131779
ENSG00000279319	ENSG00000279319	TEC	chr18	44986109	44989203	+	2.72711	0.70409	4.75012	1.75459	0.0362837	1
ENSG00000257764	ENSG00000257764	lncRNA	chr12	69353493	69354225	-	60.2666	27.0355	93.4978	1.75303	8.15393e-13	4.0377e-11
ENSG00000241357	ENSG00000241357	lncRNA	chr7	100435257	100436510	+	4.97256	1.73675	8.20836	1.75048	0.0125545	1
ENSG00000213312	RPL7AP34	processed_pseudogene	chr6	63548708	63549508	-	1.18234	0	2.36468	1.75047	0.0396118	1
ENSG00000266101	ENSG00000266101	lncRNA	chr17	39173290	39177503	+	1.18234	0	2.36468	1.75047	0.0396118	1
ENSG00000274737	ENSG00000274737	lncRNA	chr12	47817451	47817966	-	1.18234	0	2.36468	1.75047	0.0396118	1
ENSG00000242600	MBL1P	transcribed_unitary_pseudogene	chr10	79920178	79923119	+	5.76458	2.10011	9.42905	1.75022	0.00945375	0.0582076
ENSG00000163534	FCRL1	protein_coding	chr1	157794403	157820120	-	1.97344	0.363354	3.58353	1.7493	0.0342593	1
ENSG00000232973	CYP1B1-AS1	lncRNA	chr2	38073447	38231651	+	35.394	15.6986	55.0894	1.748	1.17448e-08	3.32738e-07
ENSG00000134256	CD101	protein_coding	chr1	117001750	117036552	+	38.1554	16.9661	59.3446	1.74795	9.45723e-09	2.72793e-07
ENSG00000204758	RPL26L1-AS1	lncRNA	chr5	172954786	172959392	-	2.67559	0.6867	4.66449	1.74774	0.0373878	1
ENSG00000253968	ENSG00000253968	lncRNA	chr5	173383941	173451591	+	14.7947	6.24986	23.3395	1.74727	0.000153881	0.00185379
ENSG00000168454	TXNDC2	protein_coding	chr18	9885766	9889275	+	1.93231	0.345964	3.51866	1.74726	0.0369796	1
ENSG00000168952	STXBP6	protein_coding	chr14	24809454	25050147	-	113.52	51.5672	175.472	1.74721	6.75319e-22	7.11119e-20
ENSG00000171517	LPAR3	protein_coding	chr1	84811602	84893206	-	61.974	27.9133	96.0348	1.74677	9.77192e-14	5.43991e-12
ENSG00000155307	SAMSN1	protein_coding	chr21	14485228	14658821	-	153.248	69.8615	236.635	1.74568	4.43172e-30	7.37775e-28
ENSG00000270157	ENSG00000270157	lncRNA	chr7	141662922	141663846	-	1.95362	0.363354	3.54388	1.73676	0.0383098	1
ENSG00000143850	PLEKHA6	protein_coding	chr1	204218853	204377665	-	86.9828	39.617	134.349	1.73652	1.70306e-17	1.34096e-15
ENSG00000249835	VCAN-AS1	lncRNA	chr5	83531352	83581320	-	7.26046	2.81465	11.7063	1.73592	0.00443078	0.0320572
ENSG00000289881	ENSG00000289881	lncRNA	chr1	84614068	84621061	-	2.6982	0.709318	4.68708	1.73427	0.044245	1
ENSG00000128872	TMOD2	protein_coding	chr15	51751597	51816363	+	32.7025	14.5824	50.8226	1.73366	1.05932e-07	2.53656e-06
ENSG00000199709	RNU4-23P	snRNA	chr11	122927034	122927173	+	1.89949	0.340736	3.45824	1.73345	0.0382946	1
ENSG00000233217	MROH3P	transcribed_unitary_pseudogene	chr1	200917460	200966668	+	1.1612	0	2.3224	1.73223	0.363166	1
ENSG00000168874	ATOH8	protein_coding	chr2	85751344	85791383	+	13.1802	5.56316	20.7973	1.73168	0.000340902	0.00369568
ENSG00000154856	APCDD1	protein_coding	chr18	10454635	10489949	+	26.7767	11.8913	41.662	1.72655	1.06612e-06	2.12737e-05
ENSG00000165071	TMEM71	protein_coding	chr8	132685007	132760712	-	7.11346	2.76942	11.4575	1.7246	0.0057585	0.0395451
ENSG00000172824	CES4A	protein_coding	chr16	66988589	67010417	+	61.3827	28.0107	94.7548	1.72276	3.24335e-13	1.70764e-11
ENSG00000120278	PLEKHG1	protein_coding	chr6	150599883	150843665	+	5.66319	2.10011	9.22628	1.72189	0.0109009	0.0648198
ENSG00000145642	SHISAL2B	protein_coding	chr5	64690442	64718190	+	1.14582	0	2.29165	1.71881	0.28243	1
ENSG00000287018	ENSG00000287018	lncRNA	chr13	76664144	76693051	+	1.14582	0	2.29165	1.71881	0.28243	1
ENSG00000286000	ENSG00000286000	lncRNA	chrX	101640421	101644352	+	2.66707	0.709318	4.62483	1.71839	0.0461562	1
ENSG00000253141	ENSG00000253141	lncRNA	chr5	173463484	173484584	+	10.9346	4.56357	17.3056	1.71821	0.000830812	0.00794452
ENSG00000135925	WNT10A	protein_coding	chr2	218880852	218899581	+	7.26563	2.85466	11.6766	1.71749	0.00595851	0.0405587
ENSG00000183813	CCR4	protein_coding	chr3	32951644	32956349	+	1.1436	0	2.2872	1.71686	0.047445	1
ENSG00000249464	LINC01091	lncRNA	chr4	123539026	123962704	+	4.15603	1.40818	6.90387	1.71462	0.0204637	1
ENSG00000187783	TMEM72	protein_coding	chr10	44911316	44937010	+	1.9171	0.363354	3.47085	1.71339	0.0390736	1
ENSG00000273238	TMEM271	protein_coding	chr4	573880	576295	-	1.86297	0.340736	3.38521	1.70962	0.0403973	1
ENSG00000272660	ENSG00000272660	lncRNA	chr3	179584271	179584410	-	2.64408	0.709318	4.57885	1.70655	0.0418696	1
ENSG00000260027	HOXB7	protein_coding	chr17	48607232	48633572	-	32.3865	14.6781	50.0949	1.70443	9.14575e-08	2.22347e-06
ENSG00000133878	DUSP26	protein_coding	chr8	33591330	33600023	-	2.62387	0.70409	4.54364	1.70183	0.0416603	1
ENSG00000229334	TMEM44-AS2	lncRNA	chr3	194632904	194645407	+	7.07098	2.79897	11.343	1.70001	0.00791009	0.0505552
ENSG00000172349	IL16	protein_coding	chr15	81159575	81314058	+	120.018	55.9762	184.06	1.69956	8.49888e-24	9.70984e-22
ENSG00000229109	FRMD3-AS1	lncRNA	chr9	83219288	83238463	+	3.36385	1.05528	5.67241	1.69887	0.0309388	1
ENSG00000154380	ENAH	protein_coding	chr1	225486765	225653142	-	132.042	61.71	202.375	1.69738	1.78861e-24	2.17117e-22
ENSG00000289854	ENSG00000289854	lncRNA	chr12	54358489	54359212	-	5.53996	2.08272	8.9972	1.69732	0.0111051	0.0656021
ENSG00000260303	ENSG00000260303	lncRNA	chr4	146052604	146056762	-	1.89188	0.363354	3.42042	1.69702	0.0432465	1
ENSG00000151948	GLT1D1	protein_coding	chr12	128853427	128984968	+	20.4413	9.1202	31.7625	1.69481	1.7876e-05	0.000272663
ENSG00000289262	ENSG00000289262	lncRNA	chr6	131294417	131295770	+	3.38515	1.07267	5.69763	1.69216	0.0308762	1
ENSG00000231550	PTCHD3P2	processed_pseudogene	chr2	169767185	169768799	-	30.7384	14.0071	47.4697	1.69144	2.00502e-07	4.55165e-06
ENSG00000100628	ASB2	protein_coding	chr14	93934166	93976739	-	33.2708	15.2082	51.3335	1.69101	9.3934e-07	1.90483e-05
ENSG00000272168	CASC15	lncRNA	chr6	21664184	22654455	+	4.06431	1.39602	6.7326	1.69031	0.0236458	1
ENSG00000214212	C19orf38	protein_coding	chr19	10836575	10869790	+	62.2768	29.0155	95.5381	1.68539	3.87457e-13	2.02171e-11
ENSG00000237872	POU5F1P4	processed_pseudogene	chr1	155433178	155434262	+	1.10708	0	2.21417	1.68445	0.0509169	1
ENSG00000042980	ADAM28	protein_coding	chr8	24294069	24359014	+	18.037	8.04924	28.0247	1.68141	4.69787e-05	0.000643059
ENSG00000232946	RPL35AP20	processed_pseudogene	chr9	6675284	6675614	+	1.82685	0.345964	3.30773	1.67829	0.0506997	1
ENSG00000106236	NPTX2	protein_coding	chr7	98617285	98629869	+	151.749	71.7844	231.714	1.67686	5.08547e-28	7.66328e-26
ENSG00000290023	ENSG00000290023	lncRNA	chr2	9004095	9004684	+	1.81294	0.340736	3.28514	1.67632	0.0545876	1
ENSG00000134531	EMP1	protein_coding	chr12	13196723	13219941	+	21.7064	9.83646	33.5763	1.67389	1.03271e-05	0.000165613
ENSG00000152315	KCNK13	protein_coding	chr14	90061994	90185853	+	9.86415	4.18976	15.5385	1.67209	0.00231334	0.0188606
ENSG00000226196	GAPDHP75	processed_pseudogene	chr1	189132350	189133292	-	37.7562	17.5328	57.9797	1.67014	1.25569e-08	3.54594e-07
ENSG00000165917	RAPSN	protein_coding	chr11	47437764	47449143	-	4.66207	1.70891	7.61523	1.66918	0.0233731	1
ENSG00000122224	LY9	protein_coding	chr1	160796074	160828261	+	22.2048	10.1093	34.3003	1.66791	9.35036e-06	0.000151337
ENSG00000164342	TLR3	protein_coding	chr4	186068911	186088073	+	2.55492	0.70409	4.40574	1.66549	0.0464717	1
ENSG00000288025	ENSG00000288025	lncRNA	chr4	173397770	173409559	+	29.5644	13.6576	45.4712	1.66468	1.03332e-06	2.06901e-05
ENSG00000231187	SYT15-AS1	lncRNA	chr10	46580708	46598150	-	2.56383	0.709318	4.41835	1.66443	0.0472922	1
ENSG00000236311	TLX1NB	lncRNA	chr10	101089321	101131126	-	1.79402	0.340736	3.24731	1.66352	0.0494774	1
ENSG00000111335	OAS2	protein_coding	chr12	112978395	113011723	+	184.983	88.4114	281.554	1.66	2.66532e-32	4.95636e-30
ENSG00000151150	ANK3	protein_coding	chr10	60026298	60733490	-	46.6447	21.9294	71.36	1.65799	1.04733e-09	3.44124e-08
ENSG00000181201	H2BC27P	unitary_pseudogene	chr1	228464213	228464594	-	5.48471	2.12273	8.84669	1.65683	0.0133619	0.0755145
ENSG00000253177	ENSG00000253177	lncRNA	chr8	92668660	92683450	+	10.543	4.57925	16.5068	1.64977	0.00226607	0.0185705
ENSG00000285417	ENSG00000285417	transcribed_unitary_pseudogene	chr1	206035253	206062257	+	2.52471	0.70409	4.34532	1.64928	0.0487095	1
ENSG00000231185	SPRY4-AS1	lncRNA	chr5	142325209	142672001	+	4.66731	1.74198	7.59263	1.64788	0.0202807	1
ENSG00000185133	INPP5J	protein_coding	chr22	31122731	31134697	+	10.4406	4.53572	16.3455	1.64772	0.00169257	0.0144746
ENSG00000250138	ENSG00000250138	unprocessed_pseudogene	chr5	69631963	69636399	+	10.5075	4.57573	16.4393	1.64511	0.00177618	0.0150498
ENSG00000184060	ADAP2	protein_coding	chr17	30906344	30959322	+	70.1576	33.4991	106.816	1.64394	5.68485e-14	3.27958e-12
ENSG00000291114	SIGLEC17P	lncRNA	chr19	51167328	51173524	+	12.625	5.60669	19.6433	1.64367	0.00071047	0.00695354
ENSG00000167880	EVPL	protein_coding	chr17	76004502	76027306	-	1.77273	0.345964	3.1995	1.64158	0.0514161	1
ENSG00000213058	ENSG00000213058	processed_pseudogene	chr1	178411616	178411972	+	2.50579	0.70409	4.3075	1.63903	0.051401	1
ENSG00000179869	ABCA13	protein_coding	chr7	48171458	48647497	+	3.87989	1.3734	6.38639	1.63791	0.0319472	1
ENSG00000236790	LINC00299	lncRNA	chr2	7988683	8488284	-	8.84119	3.79163	13.8908	1.63583	0.00464535	0.0332381
ENSG00000259954	IL21R-AS1	lncRNA	chr16	27447669	27453393	-	3.17404	1.03266	5.31542	1.63551	0.0417882	1
ENSG00000104154	SLC30A4	protein_coding	chr15	45479606	45522755	-	13.1832	5.90912	20.4573	1.6349	0.000576041	0.00583046
ENSG00000272583	ENSG00000272583	lncRNA	chr1	121518365	121519601	-	4.66339	1.75937	7.56742	1.63452	0.0199089	1
ENSG00000169896	ITGAM	protein_coding	chr16	31259967	31332892	+	499.101	242.903	755.299	1.63265	2.26217e-81	2.63619e-78
ENSG00000115414	FN1	protein_coding	chr2	215360440	215436073	-	28.2691	13.2804	43.2578	1.63189	1.27815e-06	2.49911e-05
ENSG00000279201	ENSG00000279201	TEC	chr2	74191388	74192245	+	1.04666	0	2.09333	1.62916	0.0574108	1
ENSG00000286189	ENSG00000286189	lncRNA	chr4	84970180	84970730	+	1.04666	0	2.09333	1.62916	0.0574108	1
ENSG00000288964	ENSG00000288964	lncRNA	chr8	29529299	29529922	-	1.04666	0	2.09333	1.62916	0.0574108	1
ENSG00000262151	ENSG00000262151	lncRNA	chr16	10864914	10888752	-	2.43184	0.681473	4.18221	1.62384	0.0608299	1
ENSG00000092068	SLC7A8	protein_coding	chr14	23125295	23183674	-	19.5618	9.09929	30.0243	1.61914	5.39918e-05	0.000729912
ENSG00000095585	BLNK	protein_coding	chr10	96189171	96271587	-	36.4848	17.418	55.5517	1.61845	1.46239e-07	3.39025e-06
ENSG00000162493	PDPN	protein_coding	chr1	13583465	13617957	+	15.2008	6.97657	23.4251	1.61453	0.000290601	0.00323136
ENSG00000262211	ENSG00000262211	lncRNA	chr5	55936143	55941727	+	3.11731	1.02744	5.20719	1.61428	0.0424331	1
ENSG00000250167	ENSG00000250167	lncRNA	chr5	135476913	135638231	+	13.0277	5.91606	20.1392	1.6119	0.00132024	0.0117924
ENSG00000234806	RPL26P29	processed_pseudogene	chr10	68424560	68424997	+	1.72991	0.345964	3.11386	1.61185	0.0525003	1
ENSG00000130396	AFDN	protein_coding	chr6	167826893	167972023	+	174.126	85.3777	262.874	1.61112	9.91019e-31	1.69833e-28
ENSG00000273901	ENSG00000273901	lncRNA	chr19	58500505	58501137	+	2.42577	0.691927	4.15961	1.60859	0.0644906	1
ENSG00000233101	HOXB-AS3	lncRNA	chr17	48549630	48606414	+	2.45837	0.709318	4.20742	1.60715	0.0576303	1
ENSG00000224167	LINC01357	lncRNA	chr1	112849821	112877878	+	10.9341	4.90431	16.9639	1.60526	0.00173775	0.0147894
ENSG00000166833	NAV2	protein_coding	chr11	19350724	20121601	+	37.7457	18.1934	57.298	1.60284	6.19635e-08	1.55398e-06
ENSG00000138678	GPAT3	protein_coding	chr4	83535914	83605875	+	70.7911	34.563	107.019	1.60284	5.69081e-13	2.87501e-11
ENSG00000198734	F5	protein_coding	chr1	169511951	169586588	-	1.01645	0	2.03291	1.6007	0.0654391	1
ENSG00000173210	ABLIM3	protein_coding	chr5	149141483	149260542	+	5.9474	2.44607	9.44873	1.6003	0.0181132	0.0952075
ENSG00000070915	SLC12A3	protein_coding	chr16	56865207	56915850	+	3.77404	1.36817	6.17991	1.60019	0.0363675	1
ENSG00000081923	ATP8B1	protein_coding	chr18	57646426	57803315	-	52.3563	25.5003	79.2122	1.59781	5.70718e-10	1.94847e-08
ENSG00000162817	C1orf115	protein_coding	chr1	220690363	220699153	+	50.8751	24.7701	76.9802	1.59741	3.17887e-10	1.1203e-08
ENSG00000252103	RNU6-917P	snRNA	chr20	1529056	1529159	-	1.69709	0.340736	3.05344	1.59612	0.0560834	1
ENSG00000272482	ENSG00000272482	lncRNA	chr1	12618900	12619980	-	1.69709	0.340736	3.05344	1.59612	0.0560834	1
ENSG00000238243	OR2W3	protein_coding	chr1	247895587	247896531	+	10.0916	4.51833	15.6649	1.59451	0.00264567	0.02094
ENSG00000232625	RPL23AP31	processed_pseudogene	chr2	218841599	218842065	+	1.73861	0.363354	3.11386	1.59333	0.0523074	1
ENSG00000255262	ELOBP2	processed_pseudogene	chr11	130032866	130033220	-	2.38664	0.6867	4.08658	1.59249	0.0619905	1
ENSG00000261655	ENSG00000261655	lncRNA	chr8	141353403	141355365	-	1.6934	0.345964	3.04083	1.58601	0.0564241	1
ENSG00000255387	RDXP1	processed_pseudogene	chr11	4210354	4212091	-	3.06358	1.03266	5.0945	1.58414	0.0490901	1
ENSG00000201662	RNU6-60P	snRNA	chr13	48987915	48988017	+	3.03314	1.02221	5.04407	1.57959	0.0566784	1
ENSG00000143036	SLC44A3	protein_coding	chr1	94820342	94895246	+	10.0488	4.54095	15.5567	1.57921	0.00255204	0.0203883
ENSG00000134548	SPX	protein_coding	chr12	21526296	21541249	+	3.12248	1.06744	5.17752	1.57918	0.0515138	1
ENSG00000064886	CHI3L2	protein_coding	chr1	111200771	111243440	+	2.36142	0.6867	4.03615	1.57812	0.0633406	1
ENSG00000197872	CYRIA	protein_coding	chr2	16549459	16666331	-	42.1343	20.7003	63.5683	1.57311	2.19064e-08	5.98318e-07
ENSG00000204577	LILRB3	protein_coding	chr19	54216278	54223506	-	1.7084	0.363354	3.05344	1.57199	0.0558093	1
ENSG00000254102	BHLHE22-AS1	lncRNA	chr8	64574306	64581921	-	38.3164	18.7966	57.8363	1.57145	1.02802e-07	2.47517e-06
ENSG00000143546	S100A8	protein_coding	chr1	153390032	153391073	-	50.8141	25.1422	76.486	1.56756	9.95006e-10	3.28784e-08
ENSG00000287205	ENSG00000287205	lncRNA	chr1	227518738	227520619	-	5.81188	2.44084	9.18291	1.56532	0.0156268	0.0852813
ENSG00000232553	CLK2P1	processed_pseudogene	chr7	23585062	23586355	-	1.66319	0.345964	2.98041	1.56428	0.0606753	1
ENSG00000248196	ENSG00000248196	processed_pseudogene	chr4	87166844	87167734	+	0.977714	0	1.95543	1.56337	0.0739785	1
ENSG00000227925	LINC01655	lncRNA	chr1	221819842	221840717	-	22.4492	10.857	34.0415	1.56333	2.49583e-05	0.000365081
ENSG00000202184	RNU6-1283P	snRNA	chr1	246189014	246189118	-	3.05337	1.05005	5.05668	1.56287	0.0477343	1
ENSG00000163689	CFAP20DC	protein_coding	chr3	58717365	59050084	-	5.8291	2.45823	9.19997	1.56046	0.0184118	0.0963893
ENSG00000237294	EIF4BP9	processed_pseudogene	chrX	66074835	66076347	-	1.65688	0.345964	2.9678	1.5597	0.0631012	1
ENSG00000287839	ENSG00000287839	lncRNA	chr1	155626755	155637604	-	1.65466	0.345964	2.96335	1.55808	0.0691034	1
ENSG00000132688	NES	protein_coding	chr1	156668763	156677407	-	21.7444	10.5579	32.9309	1.55372	3.85462e-05	0.00053903
ENSG00000155719	OTOA	protein_coding	chr16	21663968	21761935	+	13.361	6.31249	20.4095	1.54982	0.000942689	0.00882603
ENSG00000181656	GPR88	protein_coding	chr1	100538139	100542021	+	4.32661	1.71414	6.93908	1.54848	0.0349556	1
ENSG00000285952	ENSG00000285952	lncRNA	chr16	4777939	4801423	-	1.66966	0.363354	2.97596	1.54414	0.0676863	1
ENSG00000272159	ENSG00000272159	lncRNA	chr8	38408048	38408742	-	2.99664	1.04483	4.94845	1.54053	0.0523372	1
ENSG00000232267	ACTR3P2	processed_pseudogene	chrX	68771322	68772578	+	0.953807	0	1.90761	1.53984	0.0777415	1
ENSG00000259409	BMF-AS1	lncRNA	chr15	40088832	40089386	+	3.72402	1.41864	6.0294	1.53921	0.0404503	1
ENSG00000157551	KCNJ15	protein_coding	chr21	38155549	38307357	+	9.75862	4.5114	15.0058	1.53811	0.00439533	0.0318631
ENSG00000261644	CYLD-AS1	lncRNA	chr16	50727417	50742815	-	5.67381	2.42345	8.92417	1.53549	0.018645	0.0972877
ENSG00000186510	CLCNKA	protein_coding	chr1	16018875	16034050	+	7.78354	3.50829	12.0588	1.53437	0.00861703	0.054079
ENSG00000238133	MAP3K20-AS1	lncRNA	chr2	173166446	173282036	-	3.67658	1.40124	5.95192	1.53363	0.0546292	1
ENSG00000154678	PDE1C	protein_coding	chr7	31751179	32428131	-	11.239	5.28505	17.193	1.53338	0.0022011	0.0181145
ENSG00000073712	FERMT2	protein_coding	chr14	52857268	52952435	-	10.3803	4.84691	15.9137	1.53245	0.00335069	0.0254652
ENSG00000059377	TBXAS1	protein_coding	chr7	139777051	140020325	+	50.7146	25.5716	75.8577	1.53231	1.55628e-09	5.00992e-08
ENSG00000171385	KCND3	protein_coding	chr1	111770662	111989668	-	2.98664	1.05005	4.92323	1.53072	0.0515618	1
ENSG00000196872	CRACDL	protein_coding	chr2	98793846	98936259	-	25.2791	12.5328	38.0254	1.52795	1.44315e-05	0.000224834
ENSG00000186407	CD300E	protein_coding	chr17	74609885	74623738	-	2.31862	0.709318	3.92791	1.52756	0.0669489	1
ENSG00000186047	DLEU7	protein_coding	chr13	50519364	50843939	-	24.6587	12.2268	37.0905	1.52596	1.69165e-05	0.000259159
ENSG00000206140	TMEM191C	protein_coding	chr22	21466423	21471269	+	2.26857	0.6867	3.85043	1.52391	0.0737355	1
ENSG00000116729	WLS	protein_coding	chr1	68098473	68233120	-	180.268	92.6202	267.915	1.52226	7.76913e-29	1.23458e-26
ENSG00000254119	LINC02842	lncRNA	chr8	61785047	61944180	+	0.934895	0	1.86979	1.52094	0.309563	1
ENSG00000215086	NPM1P24	processed_pseudogene	chr10	72917641	72918534	-	1.60054	0.345964	2.85512	1.51814	0.0699132	1
ENSG00000182968	SOX1	protein_coding	chr13	112067149	112071706	+	21.1714	10.4884	31.8544	1.51591	6.31092e-05	0.000836987
ENSG00000187037	GPR141	protein_coding	chr7	37683766	37833788	+	25.8081	12.9014	38.7149	1.51445	1.47384e-05	0.000229002
ENSG00000050628	PTGER3	protein_coding	chr1	70852353	71047816	-	19.8774	9.85033	29.9045	1.51008	0.000239803	0.00273434
ENSG00000199512	RNU6-212P	snRNA	chr15	59341314	59341417	-	1.58793	0.345964	2.8299	1.50867	0.0709544	1
ENSG00000090659	CD209	protein_coding	chr19	7739993	7747564	-	78.7199	40.474	116.966	1.50809	2.61211e-12	1.20793e-10
ENSG00000213500	LAP3P2	processed_pseudogene	chr6	36673817	36675270	+	1.62053	0.363354	2.87771	1.50805	0.0748852	1
ENSG00000188958	UTS2B	protein_coding	chr3	191267168	191330526	-	2.23836	0.6867	3.79001	1.50583	0.0750548	1
ENSG00000112769	LAMA4	protein_coding	chr6	112107931	112254939	-	0.917293	0	1.83459	1.50314	0.083848	1
ENSG00000287887	ENSG00000287887	lncRNA	chr13	24747658	24755201	+	0.917293	0	1.83459	1.50314	0.083848	1
ENSG00000203999	LINC01270	lncRNA	chr20	50292709	50315488	+	3.00665	1.09006	4.92323	1.50284	0.060649	1
ENSG00000137872	SEMA6D	protein_coding	chr15	47184101	47774228	+	15.755	7.7468	23.7632	1.50137	0.00079537	0.00766854
ENSG00000172819	RARG	protein_coding	chr12	53210567	53232980	-	13.5594	6.60105	20.5177	1.50126	0.00115885	0.0105449
ENSG00000287049	ENSG00000287049	lncRNA	chr2	240558089	240558925	+	1.56772	0.340736	2.7947	1.50096	0.076015	1
ENSG00000053438	NNAT	protein_coding	chr20	37521206	37523690	+	2.30118	0.726708	3.87565	1.49757	0.0795182	1
ENSG00000138172	CALHM2	protein_coding	chr10	103446786	103452402	-	35.068	17.8683	52.2676	1.49729	5.27328e-07	1.1079e-05
ENSG00000118785	SPP1	protein_coding	chr4	87975667	87983532	+	7.56137	3.47873	11.644	1.49729	0.0137961	0.0775697
ENSG00000136404	TM6SF1	protein_coding	chr15	83107572	83144854	+	32.8803	16.733	49.0277	1.49629	1.84895e-06	3.52189e-05
ENSG00000169398	PTK2	protein_coding	chr8	140657900	141002216	-	382.132	199.536	564.727	1.49624	3.59807e-55	2.24623e-52
ENSG00000214812	ENSG00000214812	processed_pseudogene	chr1	28120449	28121321	-	5.06987	2.18012	7.95961	1.49435	0.214711	1
ENSG00000248698	LINC01085	transcribed_processed_pseudogene	chr4	14111968	14140052	+	10.2255	4.88169	15.5693	1.49421	0.00381432	0.0283962
ENSG00000280099	ENSG00000280099	TEC	chr1	85152487	85154203	-	24.952	12.6006	37.3033	1.49379	2.01991e-05	0.000304401
ENSG00000097096	SYDE2	protein_coding	chr1	85156889	85201724	-	297.923	155.764	440.081	1.49245	1.98306e-43	7.22163e-41
ENSG00000280132	ENSG00000280132	TEC	chr16	31470204	31472108	-	1.56403	0.345964	2.78209	1.49054	0.0731133	1
ENSG00000174125	TLR1	protein_coding	chr4	38790677	38856817	-	40.5879	20.8811	60.2947	1.48608	1.58012e-07	3.62474e-06
ENSG00000260999	ENSG00000260999	lncRNA	chr16	68927547	68948261	-	1.55772	0.345964	2.76948	1.48573	0.0736608	1
ENSG00000222099	RN7SKP32	misc_RNA	chr8	47068021	47068323	-	2.93753	1.07267	4.80239	1.48515	0.0601946	1
ENSG00000114923	SLC4A3	protein_coding	chr2	219627394	219641980	+	21.0737	10.631	31.5164	1.48319	0.000175209	0.00207357
ENSG00000139626	ITGB7	protein_coding	chr12	53191323	53207282	-	164.291	86.1044	242.478	1.48298	7.34267e-25	9.16785e-23
ENSG00000093072	ADA2	protein_coding	chr22	17178790	17258235	-	171.713	90.0229	253.403	1.48281	8.98682e-26	1.19916e-23
ENSG00000117266	CDK18	protein_coding	chr1	205504596	205532793	+	132.885	69.5817	196.189	1.48221	2.82852e-20	2.67257e-18
ENSG00000271849	MAN2A1-DT	lncRNA	chr5	109687802	109688329	-	1.57903	0.363354	2.7947	1.47682	0.0756418	1
ENSG00000235750	KIAA0040	protein_coding	chr1	175156986	175192999	-	160.933	84.7572	237.108	1.47329	7.73361e-24	8.95255e-22
ENSG00000141574	SECTM1	protein_coding	chr17	82321024	82334074	-	33.2258	17.1311	49.3205	1.47268	2.42359e-06	4.49252e-05
ENSG00000271119	ENSG00000271119	lncRNA	chr5	1594626	1611467	+	0.887082	0	1.77416	1.47205	0.311474	1
ENSG00000284731	ENSG00000284731	unprocessed_pseudogene	chr3	130002789	130003007	-	0.887082	0	1.77416	1.47205	0.311474	1
ENSG00000165383	LRRC18	protein_coding	chr10	48909480	48939840	-	1.57272	0.363354	2.78209	1.47202	0.0728384	1
ENSG00000201581	RN7SKP78	misc_RNA	chr10	6149623	6149940	+	5.49272	2.44084	8.54459	1.47192	0.0243594	0.117984
ENSG00000157856	DRC1	protein_coding	chr2	26401920	26456711	+	2.21054	0.70409	3.71698	1.46886	0.0789114	1
ENSG00000152104	PTPN14	protein_coding	chr1	214348700	214552449	-	169.134	89.317	248.952	1.46858	7.90178e-25	9.79596e-23
ENSG00000214428	NPM1P10	processed_pseudogene	chr6	104025540	104026763	-	1.5249	0.340736	2.70906	1.46803	0.0785888	1
ENSG00000197249	SERPINA1	protein_coding	chr14	94376747	94390693	-	23.3491	11.9383	34.76	1.4667	6.09712e-05	0.000811711
ENSG00000230951	GPS2P2	processed_pseudogene	chr3	186772589	186773476	+	2.89879	1.07267	4.72491	1.46576	0.0642768	1
ENSG00000251194	ENSG00000251194	lncRNA	chr11	35212550	35214007	+	6.72091	3.10493	10.3369	1.4656	0.0177826	0.0940513
ENSG00000204362	LINC02783	lncRNA	chr1	17189783	17197617	+	0.880778	0	1.76156	1.46548	0.095149	1
ENSG00000238010	ENSG00000238010	lncRNA	chr9	126640756	126641293	+	0.880778	0	1.76156	1.46548	0.095149	1
ENSG00000231272	ENSG00000231272	lncRNA	chr1	234261706	234274465	+	2.24575	0.726708	3.7648	1.46439	0.0850136	1
ENSG00000270711	ENSG00000270711	processed_pseudogene	chr1	180970837	180971247	+	2.85988	1.05528	4.66449	1.46261	0.0654087	1
ENSG00000172322	CLEC12A	protein_coding	chr12	9951316	9995694	+	157.234	83.2793	231.189	1.46205	8.31627e-24	9.56371e-22
ENSG00000200033	RNU6-403P	snRNA	chr1	221837334	221837437	-	4.16943	1.75414	6.58471	1.46149	0.0407926	1
ENSG00000137101	CD72	protein_coding	chr9	35609982	35646810	-	14.7188	7.37822	22.0595	1.46064	0.00131995	0.0117924
ENSG00000110446	SLC15A3	protein_coding	chr11	60937060	60952653	-	82.2813	43.4052	121.157	1.45994	1.54582e-12	7.40298e-11
ENSG00000230789	ARHGAP26-IT1	lncRNA	chr5	143192500	143194166	+	3.44096	1.36817	5.51374	1.45971	0.0632271	1
ENSG00000290551	ENSG00000290551	lncRNA	chr9	81977614	82780194	+	18.6692	9.49049	27.8479	1.45939	0.000304634	0.00336386
ENSG00000225483	RPL22P4	processed_pseudogene	chr1	206160887	206161276	-	0.874474	0	1.74895	1.45888	0.302937	1
ENSG00000271991	TTC32-DT	lncRNA	chr2	19902022	19903112	+	0.874474	0	1.74895	1.45888	0.302937	1
ENSG00000164047	CAMP	protein_coding	chr3	48223347	48225491	+	12.8068	6.37511	19.2385	1.45636	0.0023225	0.0189265
ENSG00000258796	ENSG00000258796	processed_pseudogene	chr14	66760532	66761018	+	5.51549	2.48085	8.55012	1.45608	0.0290869	0.134188
ENSG00000130598	TNNI2	protein_coding	chr11	1838981	1841680	+	4.09922	1.72459	6.47385	1.45581	0.0497006	1
ENSG00000145911	N4BP3	protein_coding	chr5	178113532	178126081	+	3.46141	1.38385	5.53896	1.45577	0.064164	1
ENSG00000135114	OASL	protein_coding	chr12	121017763	121039246	-	25.0238	12.9066	37.141	1.45557	3.64469e-05	0.000512543
ENSG00000071909	MYO3B	protein_coding	chr2	170178145	170655171	+	8.77984	4.22977	13.3299	1.45421	0.00894087	0.0557171
ENSG00000232730	FAM8A4P	processed_pseudogene	chrY	12321623	12322835	+	12.6928	6.32294	19.0627	1.45402	0.00197001	0.0164449
ENSG00000228290	TBX18-AS1	lncRNA	chr6	84687712	84709578	+	1.54659	0.363354	2.72982	1.45195	0.101828	1
ENSG00000267724	ENSG00000267724	lncRNA	chr18	47105946	47108062	+	7.98071	3.81254	12.1489	1.45007	0.01546	0.0846087
ENSG00000182379	NXPH4	protein_coding	chr12	57216794	57226449	+	9.44419	4.59835	14.29	1.44952	0.00690587	0.0454054
ENSG00000021300	PLEKHB1	protein_coding	chr11	73646178	73662819	+	13.2	6.61321	19.7867	1.44908	0.00204037	0.0169353
ENSG00000261596	ENSG00000261596	lncRNA	chr16	21626742	21627569	+	12.0609	6.00653	18.1152	1.44795	0.0032416	0.0248087
ENSG00000260597	ENSG00000260597	lncRNA	chr12	54019910	54022589	+	1.54029	0.363354	2.71722	1.44706	0.0997541	1
ENSG00000170458	CD14	protein_coding	chr5	140631728	140633700	-	6.09442	2.80943	9.3794	1.44608	0.0225052	0.111854
ENSG00000268069	ENSG00000268069	lncRNA	chr12	47784923	47786002	+	4.73943	2.08272	7.39614	1.44552	0.0397576	1
ENSG00000211715	TRBV5-3	TR_V_gene	chr7	142389202	142389668	+	1.49469	0.340736	2.64864	1.44433	0.0867855	1
ENSG00000287352	ENSG00000287352	lncRNA	chr8	76162119	76308315	-	3.44505	1.39079	5.4993	1.4428	0.0605541	1
ENSG00000204161	TMEM273	protein_coding	chr10	49154725	49188585	-	1.49246	0.340736	2.64419	1.44257	0.0926776	1
ENSG00000287680	ENSG00000287680	lncRNA	chr18	77042864	77044739	+	2.16549	0.70409	3.6269	1.44104	0.100019	1
ENSG00000163565	IFI16	protein_coding	chr1	158999968	159055155	+	288.568	154.966	422.169	1.44	1.24233e-40	3.68068e-38
ENSG00000259940	ENSG00000259940	lncRNA	chr16	27213308	27214993	-	2.20424	0.726708	3.68178	1.43903	0.0935146	1
ENSG00000283683	MYOCOS	protein_coding	chr1	171600621	171638799	+	1.5299	0.363354	2.69645	1.43898	0.0811324	1
ENSG00000213018	PABPN1P1	processed_pseudogene	chrX	71420083	71420514	-	2.11898	0.681473	3.55649	1.4382	0.10825	1
ENSG00000234383	CTBP2P8	processed_pseudogene	chr1	68161761	68163090	-	4.72529	2.08965	7.36094	1.43622	0.0404185	1
ENSG00000167105	TMEM92	protein_coding	chr17	50271406	50281485	+	4.68961	2.07055	7.30867	1.43612	0.0461611	1
ENSG00000108511	HOXB6	protein_coding	chr17	48595751	48604992	-	26.2373	13.7081	38.7664	1.43494	2.55648e-05	0.000372705
ENSG00000163220	S100A9	protein_coding	chr1	153357854	153361023	+	82.3128	44.0205	120.605	1.43355	5.60644e-13	2.8406e-11
ENSG00000179168	GGN	protein_coding	chr19	38384267	38388082	-	1.47985	0.340736	2.61897	1.43255	0.0962302	1
ENSG00000188039	NWD1	protein_coding	chr19	16719847	16817963	+	1.48877	0.345964	2.63158	1.43196	0.0932858	1
ENSG00000158748	HTR6	protein_coding	chr1	19664875	19680966	+	2.79946	1.05528	4.54364	1.4315	0.0724724	1
ENSG00000254433	ENSG00000254433	lncRNA	chr11	106085990	106101975	-	2.79946	1.05528	4.54364	1.4315	0.0724724	1
ENSG00000225964	NRIR	lncRNA	chr2	6819463	6840464	-	11.8289	5.94742	17.7104	1.42929	0.00327452	0.0250059
ENSG00000240964	RN7SL751P	misc_RNA	chr3	78938009	78938292	-	4.73091	2.10534	7.35649	1.42815	0.0399413	1
ENSG00000186583	SPATC1	protein_coding	chr8	144012280	144047114	+	4.70047	2.08965	7.31129	1.42763	0.056567	1
ENSG00000232212	LINC01701	lncRNA	chr1	189775465	189814918	+	1.47355	0.340736	2.60636	1.42752	0.102314	1
ENSG00000146950	SHROOM2	protein_coding	chrX	9786429	9949443	+	7.94267	3.84732	12.038	1.42747	0.0126669	0.0726914
ENSG00000169989	TIGD4	protein_coding	chr4	152769354	152779730	-	2.78463	1.05528	4.51398	1.42376	0.0801601	1
ENSG00000235808	MYL6P2	processed_pseudogene	chr21	39488327	39488760	+	1.51007	0.363354	2.6568	1.42342	0.0936239	1
ENSG00000261332	ENSG00000261332	lncRNA	chr16	30498766	30499554	-	6.64921	3.15539	10.143	1.42309	0.0188053	0.0979197
ENSG00000256512	ENSG00000256512	lncRNA	chr12	27798641	27800708	-	1.50377	0.363354	2.64419	1.41844	0.0922483	1
ENSG00000241587	RN7SL482P	misc_RNA	chr3	66323855	66324152	+	0.835734	0	1.67147	1.41763	0.375956	1
ENSG00000109436	TBC1D9	protein_coding	chr4	140620782	140756385	-	84.8786	45.7886	123.969	1.41734	5.77599e-13	2.90963e-11
ENSG00000258757	ENSG00000258757	lncRNA	chr14	52640839	52641566	+	8.58198	4.22806	12.9359	1.41446	0.0140095	0.0784892
ENSG00000258177	ENSG00000258177	lncRNA	chr12	96222797	96223973	-	1.46487	0.345964	2.58377	1.41284	0.0937088	1
ENSG00000289588	ENSG00000289588	lncRNA	chr7	156030618	156034564	-	1.46487	0.345964	2.58377	1.41284	0.0937088	1
ENSG00000232953	HSPA8P18	processed_pseudogene	chr3	19940269	19943310	-	2.11768	0.70409	3.53127	1.41091	0.0960723	1
ENSG00000146374	RSPO3	protein_coding	chr6	127118671	127199481	+	4.70532	2.12273	7.28791	1.4082	0.04002	1
ENSG00000077063	CTTNBP2	protein_coding	chr7	117710651	117874139	-	6.68829	3.21279	10.1638	1.40598	0.0236381	0.115741
ENSG00000170689	HOXB9	protein_coding	chr17	48621156	48626358	-	0.824436	0	1.64887	1.40538	0.37632	1
ENSG00000071242	RPS6KA2	protein_coding	chr6	166409364	166906451	-	93.7348	50.9779	136.492	1.40337	7.78663e-14	4.43356e-12
ENSG00000128833	MYO5C	protein_coding	chr15	52192322	52295804	-	19.9595	10.5022	29.4167	1.40295	0.000315513	0.00346648
ENSG00000225535	LINC01393	lncRNA	chr7	115030564	115126314	+	1.45226	0.345964	2.55855	1.40265	0.0951562	1
ENSG00000261385	ENSG00000261385	lncRNA	chr16	31131433	31131877	+	1.45226	0.345964	2.55855	1.40265	0.0951562	1
ENSG00000124915	MYRF-AS1	lncRNA	chr11	61746493	61757655	-	2.11399	0.709318	3.51866	1.40247	0.0959469	1
ENSG00000233251	ENSG00000233251	lncRNA	chr2	56173534	56185870	-	2.11399	0.709318	3.51866	1.40247	0.0959469	1
ENSG00000182389	CACNB4	protein_coding	chr2	151832771	152099167	-	198.743	108.705	288.78	1.40133	9.48106e-27	1.32583e-24
ENSG00000164107	HAND2	protein_coding	chr4	173524969	173530229	-	3.36202	1.39602	5.32803	1.40112	0.0638455	1
ENSG00000182195	LDOC1	protein_coding	chrX	141111605	141177129	-	26.413	14.0715	38.7546	1.3993	6.25655e-05	0.000830406
ENSG00000018408	WWTR1	protein_coding	chr3	149517235	149736714	-	71.9532	39.1109	104.796	1.39921	2.07662e-10	7.56234e-09
ENSG00000267344	ENSG00000267344	lncRNA	chr17	45396932	45397477	+	2.7279	1.05005	4.40574	1.39883	0.0772343	1
ENSG00000102683	SGCG	protein_coding	chr13	23180979	23325162	+	2.73051	1.05528	4.40574	1.39516	0.0810363	1
ENSG00000132122	SPATA6	protein_coding	chr1	48295373	48472208	-	38.4463	20.7386	56.154	1.39459	1.54616e-06	2.96999e-05
ENSG00000146006	LRRTM2	protein_coding	chr5	138868921	138875368	-	1.43204	0.340736	2.52335	1.39392	0.100128	1
ENSG00000256943	ENSG00000256943	lncRNA	chr12	132275391	132278329	+	2.68491	1.03266	4.33716	1.3927	0.0916608	1
ENSG00000200483	RNU6-1017P	snRNA	chr12	131815263	131815368	-	1.43965	0.345964	2.53333	1.39239	0.115619	1
ENSG00000274286	ADRA2B	protein_coding	chr2	96112876	96116571	-	1.43965	0.345964	2.53333	1.39239	0.115619	1
ENSG00000276494	ENSG00000276494	misc_RNA	chr11	2674625	2674740	+	1.42574	0.340736	2.51074	1.38875	0.0969063	1
ENSG00000188107	EYS	protein_coding	chr6	63719980	65707226	-	11.5697	5.94913	17.1903	1.38827	0.00513684	0.0361358
ENSG00000179431	FJX1	protein_coding	chr11	35618460	35620865	+	2.08117	0.70409	3.45824	1.38747	0.0985195	1
ENSG00000285972	CERNA2	lncRNA	chr10	84167228	84172093	-	2.03965	0.681473	3.39782	1.38706	0.10821	1
ENSG00000042832	TG	protein_coding	chr8	132866958	133134903	+	24.8948	13.3274	36.4622	1.38666	6.6158e-05	0.000870805
ENSG00000289631	ENSG00000289631	lncRNA	chr11	125112014	125113099	+	3.28807	1.3734	5.20274	1.38595	0.0792568	1
ENSG00000065609	SNAP91	protein_coding	chr6	83552880	83709691	-	8.95671	4.51311	13.4003	1.38516	0.0133773	0.0755683
ENSG00000230707	ENSG00000230707	protein_coding	chrX	140091678	140092911	+	1.46095	0.363354	2.55855	1.38413	0.0948087	1
ENSG00000237773	ENSG00000237773	lncRNA	chr7	16970320	17299368	-	2.08378	0.709318	3.45824	1.38305	0.098738	1
ENSG00000242578	ENSG00000242578	lncRNA	chr3	170410512	170418615	+	2.08378	0.709318	3.45824	1.38305	0.098738	1
ENSG00000141448	GATA6	protein_coding	chr18	22169589	22202528	+	10.2661	5.24504	15.2872	1.38295	0.00902552	0.0561645
ENSG00000213713	PIGCP1	processed_pseudogene	chr11	33075566	33076460	-	2.70661	1.05528	4.35793	1.38234	0.0876544	1
ENSG00000233608	TWIST2	protein_coding	chr2	238848032	238910534	+	52.3741	28.6035	76.1446	1.3818	5.47493e-08	1.38498e-06
ENSG00000174837	ADGRE1	protein_coding	chr19	6887566	6940459	+	5.90201	2.83204	8.97198	1.37977	0.0300345	0.1374
ENSG00000172572	PDE3A	protein_coding	chr12	20368537	20688583	+	5.8555	2.80943	8.90157	1.37808	0.030755	0.1396
ENSG00000089127	OAS1	protein_coding	chr12	112905856	112933219	+	73.5527	40.4983	106.607	1.37465	5.86391e-11	2.29309e-09
ENSG00000248713	C4orf54	protein_coding	chr4	99636529	99657828	-	3.96372	1.7646	6.16285	1.37346	0.0655573	1
ENSG00000168916	ZNF608	protein_coding	chr5	124636913	124748807	-	26.6766	14.4174	38.9358	1.37312	6.44839e-05	0.000851987
ENSG00000267121	FMNL1-DT	lncRNA	chr17	45190931	45222274	-	28.2873	15.337	41.2375	1.37038	3.32527e-05	0.0004718
ENSG00000071575	TRIB2	protein_coding	chr2	12716910	12742734	+	32.6802	17.7987	47.5616	1.36918	8.68607e-06	0.000141371
ENSG00000041353	RAB27B	protein_coding	chr18	54717860	54895516	+	28.9547	15.7299	42.1795	1.36792	3.48733e-05	0.000493592
ENSG00000174171	ENSG00000174171	lncRNA	chr15	41892777	41899528	+	11.4796	5.97004	16.9891	1.36788	0.00678093	0.044804
ENSG00000125730	C3	protein_coding	chr19	6677704	6730562	-	443.972	247.788	640.156	1.36576	1.28757e-53	7.50226e-51
ENSG00000185669	SNAI3	protein_coding	chr16	88677688	88686507	-	51.5225	28.4053	74.6396	1.36306	8.96002e-08	2.18525e-06
ENSG00000104888	SLC17A7	protein_coding	chr19	49429401	49442360	-	11.3686	5.92651	16.8108	1.36255	0.00586222	0.0400906
ENSG00000276085	CCL3L1	protein_coding	chr17	36194869	36196758	-	8.28501	4.20022	12.3698	1.36233	0.0136675	0.076943
ENSG00000282608	ADORA3	protein_coding	chr1	111499429	111503633	-	3.83486	1.70891	5.96082	1.36155	0.0720872	1
ENSG00000290945	UBE2Q2P2	lncRNA	chr15	82355142	82419391	+	2.03835	0.70409	3.3726	1.35949	0.104958	1
ENSG00000139890	REM2	protein_coding	chr14	22883222	22887678	+	1.38922	0.340736	2.43771	1.35842	0.102999	1
ENSG00000213574	LDHAP5	processed_pseudogene	chr10	118932674	118933295	-	1.38922	0.340736	2.43771	1.35842	0.102999	1
ENSG00000260381	ENSG00000260381	lncRNA	chr16	50100339	50121943	-	2.00836	0.691927	3.32479	1.35396	0.114437	1
ENSG00000092051	JPH4	protein_coding	chr14	23568038	23578790	-	3.24003	1.38556	5.0945	1.35318	0.0836233	1
ENSG00000162723	SLAMF9	protein_coding	chr1	159951492	159954237	-	6.2922	3.10493	9.47948	1.35214	0.0307312	0.139564
ENSG00000201182	RNU6-670P	snRNA	chr3	10037552	10037655	+	3.21504	1.3734	5.05668	1.35157	0.0820336	1
ENSG00000287265	ENSG00000287265	lncRNA	chr6	285443	292013	-	4.57611	2.14012	7.01211	1.35136	0.0540387	1
ENSG00000149634	SPATA25	protein_coding	chr20	45886491	45887622	-	3.84395	1.73153	5.95637	1.34863	0.0639557	1
ENSG00000243101	RPS3P7	processed_pseudogene	chr16	78825281	78826006	+	2.64265	1.05528	4.23002	1.34748	0.10608	1
ENSG00000286167	ENSG00000286167	lncRNA	chr2	148909406	148927254	-	6.95264	3.4909	10.4144	1.34578	0.0228053	0.112864
ENSG00000182870	GALNT9	protein_coding	chr12	132196372	132329589	-	3.85548	1.74198	5.96898	1.34573	0.0645578	1
ENSG00000135749	PCNX2	protein_coding	chr1	232983435	233295725	-	221.392	124.718	318.065	1.34366	4.70668e-27	6.79941e-25
ENSG00000231381	RNF2P1	processed_pseudogene	chr9	6668999	6670008	-	2.02336	0.709318	3.3374	1.34341	0.112903	1
ENSG00000164850	GPER1	protein_coding	chr7	1082208	1093815	+	8.24259	4.22806	12.2571	1.34242	0.0162624	0.0878585
ENSG00000172348	RCAN2	protein_coding	chr6	46220736	46491972	-	3.27548	1.41864	5.13233	1.34224	0.0976539	1
ENSG00000279361	ENSG00000279361	TEC	chr17	67637774	67638973	+	4.47677	2.10011	6.85344	1.34101	0.0568508	1
ENSG00000148219	ASTN2	protein_coding	chr9	116423112	117415070	-	44.6181	24.8223	64.4139	1.34098	3.47006e-07	7.54437e-06
ENSG00000135094	SDS	protein_coding	chr12	113392445	113426301	-	4.44986	2.08965	6.81008	1.33789	0.067973	1
ENSG00000168453	HR	protein_coding	chr8	22114419	22133384	-	3.25618	1.41341	5.09895	1.33749	0.0792637	1
ENSG00000224831	TMEM183BP	processed_pseudogene	chr3	149982181	149983308	-	3.18483	1.3734	4.99626	1.33711	0.083381	1
ENSG00000145423	SFRP2	protein_coding	chr4	153780591	153789083	-	3.85526	1.75414	5.95637	1.33673	0.0629222	1
ENSG00000164520	RAET1E	protein_coding	chr6	149883179	149898113	-	3.85526	1.75414	5.95637	1.33673	0.0629222	1
ENSG00000234737	KRT18P15	processed_pseudogene	chr3	32258940	32260230	+	1.98223	0.691927	3.27253	1.33642	0.131088	1
ENSG00000181264	TLCD5	protein_coding	chr11	120325296	120333686	+	8.15302	4.19499	12.1111	1.33559	0.016256	0.0878585
ENSG00000185567	AHNAK2	protein_coding	chr14	104937244	104978374	-	168.567	95.266	241.867	1.33507	7.76588e-20	7.03355e-18
ENSG00000275022	MIR6753	miRNA	chr11	68044794	68044957	+	2.60983	1.05005	4.1696	1.33439	0.0993934	1
ENSG00000279913	ENSG00000279913	TEC	chr4	99844138	99844696	+	1.40053	0.363354	2.43771	1.33429	0.102485	1
ENSG00000072195	SPEG	protein_coding	chr2	219434843	219493629	+	1.99961	0.70409	3.29512	1.3337	0.126608	1
ENSG00000269535	ENSG00000269535	lncRNA	chr19	52300693	52345229	-	1.97815	0.691927	3.26437	1.33366	0.12522	1
ENSG00000225963	ENSG00000225963	lncRNA	chr2	230121370	230174223	+	9.35102	4.88169	13.8204	1.33328	0.011861	0.0691559
ENSG00000162897	FCAMR	protein_coding	chr1	206957965	206970625	-	4.5033	2.12795	6.87866	1.33273	0.0573091	1
ENSG00000152495	CAMK4	protein_coding	chr5	111223653	111494886	+	46.8576	26.2027	67.5125	1.33262	4.56246e-07	9.69037e-06
ENSG00000272843	ENSG00000272843	lncRNA	chr7	72924418	72925125	-	1.96701	0.6867	3.24731	1.33235	0.121805	1
ENSG00000234568	BIN2P1	processed_pseudogene	chr4	82275071	82276600	+	1.35679	0.340736	2.37284	1.33094	0.135739	1
ENSG00000002933	TMEM176A	protein_coding	chr7	150800403	150805118	+	13.0915	7.0201	19.1628	1.33001	0.0045422	0.0326605
ENSG00000287917	ENSG00000287917	lncRNA	chr11	65305345	65314737	-	3.20875	1.39602	5.02147	1.32948	0.0799389	1
ENSG00000139567	ACVRL1	protein_coding	chr12	51906908	51923361	+	96.9129	54.7504	139.075	1.32915	4.28247e-13	2.20819e-11
ENSG00000078098	FAP	protein_coding	chr2	162170684	162245151	-	9.41776	4.93215	13.9034	1.32901	0.0127897	0.0731613
ENSG00000245080	MIR3150BHG	lncRNA	chr8	95066808	95073182	-	11.031	5.85173	16.2102	1.32873	0.0106178	0.0636486
ENSG00000152778	IFIT5	protein_coding	chr10	89414568	89421605	+	55.7982	31.359	80.2375	1.32798	2.7668e-08	7.45203e-07
ENSG00000165959	CLMN	protein_coding	chr14	95181940	95319908	-	28.9671	16.0846	41.8495	1.32658	3.91399e-05	0.000546022
ENSG00000289065	ENSG00000289065	lncRNA	chr2	54115268	54115795	-	3.16092	1.3734	4.94845	1.32556	0.0855939	1
ENSG00000113555	PCDH12	protein_coding	chr5	141943581	141969741	-	53.6783	30.1978	77.1588	1.32497	5.76996e-08	1.4533e-06
ENSG00000169918	OTUD7A	protein_coding	chr15	31475398	31870789	-	6.22963	3.12584	9.33342	1.32456	0.0425204	0.174473
ENSG00000115468	EFHD1	protein_coding	chr2	232606057	232682776	+	31.3222	17.4476	45.1969	1.32437	2.04471e-05	0.000307851
ENSG00000010704	HFE	protein_coding	chr6	26087281	26098343	+	17.2967	9.44526	25.1481	1.32386	0.00145855	0.0128366
ENSG00000216636	RPL7P25	processed_pseudogene	chr6	34616538	34617258	+	0.751407	0	1.50281	1.32355	0.156725	1
ENSG00000168398	BDKRB2	protein_coding	chr14	96204679	96244166	+	2.5507	1.02744	4.07397	1.32346	0.103985	1
ENSG00000231612	ENSG00000231612	lncRNA	chr1	245673732	245676478	-	6.85494	3.48567	10.2242	1.32322	0.0294778	0.135669
ENSG00000140836	ZFHX3	protein_coding	chr16	72782885	73891871	-	246.085	140.361	351.809	1.3195	1.71515e-29	2.77601e-27
ENSG00000177535	OR2B11	protein_coding	chr1	247449118	247458105	-	3.81375	1.75414	5.87335	1.31941	0.0814813	1
ENSG00000279917	ENSG00000279917	TEC	chr17	67611277	67613822	+	6.84717	3.4909	10.2034	1.31887	0.0260907	0.124133
ENSG00000145545	SRD5A1	protein_coding	chr5	6633427	6674386	+	23.3534	12.9466	33.7602	1.31752	0.000219416	0.00252994
ENSG00000230189	RABGEF1P2	transcribed_unprocessed_pseudogene	chr7	66427949	66453634	-	2.58853	1.05528	4.12178	1.31731	0.102045	1
ENSG00000252118	RNU6ATAC39P	snRNA	chr10	12456483	12456631	+	1.34902	0.345964	2.35207	1.31641	0.126692	1
ENSG00000182687	GALR2	protein_coding	chr17	76074781	76077537	+	16.5944	9.0819	24.1068	1.31631	0.00159088	0.0138076
ENSG00000238286	SLC35E1P1	processed_pseudogene	chr13	20607268	20608131	+	8.01603	4.16714	11.8649	1.316	0.0214884	0.108091
ENSG00000278918	ENSG00000278918	TEC	chr17	40348049	40350539	-	6.85371	3.50135	10.2061	1.31585	0.0316748	0.142369
ENSG00000012779	ALOX5	protein_coding	chr10	45374176	45446119	+	156.931	89.6266	224.235	1.31342	1.02086e-19	9.10438e-18
ENSG00000109686	SH3D19	protein_coding	chr4	151102751	151325605	-	100.695	57.367	144.023	1.31305	2.48722e-13	1.34187e-11
ENSG00000143398	PIP5K1A	protein_coding	chr1	151197949	151249536	+	355.533	203.701	507.364	1.31234	4.73149e-40	1.35584e-37
ENSG00000137642	SORL1	protein_coding	chr11	121452314	121633763	+	1531.84	879.832	2183.86	1.3106	1.55043e-124	4.51692e-121
ENSG00000005961	ITGA2B	protein_coding	chr17	44372180	44389649	-	8.63932	4.53924	12.7394	1.31056	0.0187914	0.0979057
ENSG00000167207	NOD2	protein_coding	chr16	50693588	50733077	+	87.2043	49.7245	124.684	1.30905	1.29576e-11	5.45782e-10
ENSG00000158104	HPD	protein_coding	chr12	121839527	121863596	-	5.09979	2.5087	7.69088	1.30857	0.0611923	1
ENSG00000170909	OSCAR	protein_coding	chr19	54094668	54102692	-	13.4292	7.30514	19.5532	1.30729	0.0043351	0.0314952
ENSG00000198910	L1CAM	protein_coding	chrX	153861514	153886173	-	12.2779	6.64629	17.9096	1.30628	0.008746	0.0547565
ENSG00000082458	DLG3	protein_coding	chrX	70444835	70505490	+	14.1449	7.72419	20.5656	1.30564	0.0032659	0.024951
ENSG00000138119	MYOF	protein_coding	chr10	93306429	93482334	-	663.429	381.922	944.936	1.30469	2.84476e-71	2.61718e-68
ENSG00000186642	PDE2A	protein_coding	chr11	72576141	72674591	-	2.58201	1.06744	4.09657	1.30168	0.109852	1
ENSG00000267733	ENSG00000267733	transcribed_processed_pseudogene	chr18	12201982	12223539	+	1.3225	0.340736	2.30426	1.3013	0.124392	1
ENSG00000104833	TUBB4A	protein_coding	chr19	6494319	6502848	-	12.8488	6.99748	18.7002	1.30059	0.00529418	0.0370465
ENSG00000111664	GNB3	protein_coding	chr12	6839954	6847393	+	2.5494	1.05005	4.04875	1.30027	0.101605	1
ENSG00000290091	ENSG00000290091	lncRNA	chr7	5424313	5424942	+	2.5494	1.05005	4.04875	1.30027	0.101605	1
ENSG00000287466	ENSG00000287466	lncRNA	chr10	129621988	129626664	-	1.32919	0.345964	2.31242	1.29924	0.128565	1
ENSG00000248302	BNIP3P41	transcribed_processed_pseudogene	chr4	49096	50124	-	6.15154	3.13277	9.17031	1.29918	0.0375013	0.160314
ENSG00000262488	ENSG00000262488	processed_pseudogene	chr16	10840384	10841544	-	3.09566	1.36817	4.82315	1.29803	0.1031	1
ENSG00000230306	BANF1P2	processed_pseudogene	chr10	133344643	133344906	-	3.68436	1.70891	5.6598	1.29777	0.0885994	1
ENSG00000188372	ZP3	protein_coding	chr7	76397518	76442071	+	15.2083	8.37781	22.0387	1.29674	0.00264221	0.02094
ENSG00000279246	ENSG00000279246	TEC	chr11	61352244	61354477	+	5.04544	2.49824	7.59263	1.29647	0.0575805	1
ENSG00000237624	OXCT2P1	unprocessed_pseudogene	chr1	39514956	39516490	+	4.37154	2.11056	6.63252	1.29498	0.0679578	1
ENSG00000143119	CD53	protein_coding	chr1	110871188	110899922	+	248.639	143.584	353.695	1.29467	2.42822e-28	3.72327e-26
ENSG00000188672	RHCE	protein_coding	chr1	25362249	25430192	-	3.73241	1.74198	5.72284	1.29385	0.0839801	1
ENSG00000230385	ENSG00000230385	lncRNA	chr2	230908852	230910102	+	5.00915	2.48608	7.53221	1.29131	0.05282	1
ENSG00000169116	PARM1	protein_coding	chr4	74933095	75050115	+	15.1764	8.3952	21.9575	1.28897	0.00272122	0.0214846
ENSG00000248283	CCNL2P1	processed_pseudogene	chr4	42561457	42562425	-	1.31658	0.345964	2.2872	1.28822	0.130621	1
ENSG00000291127	ANKRD36BP2	lncRNA	chr2	88765807	88806612	+	1.9418	0.709318	3.17428	1.28811	0.125836	1
ENSG00000172345	STARD5	protein_coding	chr15	81309053	81324183	-	20.6378	11.5749	29.7007	1.28772	0.000668993	0.00662174
ENSG00000267735	ENSG00000267735	lncRNA	chr19	12880969	12884088	+	4.3298	2.10011	6.55949	1.28597	0.0620685	1
ENSG00000089041	P2RX7	protein_coding	chr12	121132819	121188032	+	114.681	66.3393	163.023	1.28438	2.36798e-14	1.43226e-12
ENSG00000288772	ENSG00000288772	lncRNA	chr1	43368180	43368609	+	2.48175	1.02744	3.93607	1.28371	0.126064	1
ENSG00000065717	TLE2	protein_coding	chr19	2997639	3047635	-	4.94649	2.46346	7.42952	1.28323	0.0592034	1
ENSG00000231991	ANXA2P2	processed_pseudogene	chr9	33624274	33625293	+	10.324	5.59623	15.0518	1.28302	0.01124	0.0663096
ENSG00000260657	ENSG00000260657	lncRNA	chr15	68267792	68277994	-	3.10067	1.39079	4.81054	1.28119	0.0965465	1
ENSG00000268603	ENSG00000268603	lncRNA	chr2	219497611	219498706	-	0.714892	0	1.42978	1.28083	0.175877	1
ENSG00000278017	ENSG00000278017	lncRNA	chr18	62525919	62526793	-	0.714892	0	1.42978	1.28083	0.175877	1
ENSG00000275945	EIF3FP1	processed_pseudogene	chr21	10330732	10331537	+	4.31628	2.10011	6.53245	1.2808	0.0765711	1
ENSG00000271344	ENSG00000271344	lncRNA	chr7	128690451	128691717	+	4.28459	2.08272	6.48646	1.28008	0.0661414	1
ENSG00000261938	ENSG00000261938	lncRNA	chr16	3581181	3583266	+	1.92919	0.709318	3.14906	1.27937	0.136281	1
ENSG00000243224	TWF2-DT	lncRNA	chr3	52239256	52241104	+	7.3178	3.85425	10.7814	1.27918	0.0286813	0.132795
ENSG00000285852	ENSG00000285852	lncRNA	chr10	19812372	19816278	-	1.29637	0.340736	2.25199	1.2783	0.133973	1
ENSG00000160593	JAML	protein_coding	chr11	118193725	118225094	-	1.30528	0.345964	2.2646	1.27827	0.148546	1
ENSG00000173801	JUP	protein_coding	chr17	41754604	41786931	-	39.5959	22.7204	56.4713	1.27671	3.95971e-06	7.04127e-05
ENSG00000088387	DOCK9	protein_coding	chr13	98793429	99086625	-	139.53	81.1566	197.902	1.27561	2.909e-17	2.23023e-15
ENSG00000286215	ENSG00000286215	transcribed_processed_pseudogene	chr6	126304223	127213609	-	6.66929	3.48396	9.85462	1.27546	0.0389543	0.164156
ENSG00000285701	ENSG00000285701	lncRNA	chr1	9900614	9908034	+	2.53419	1.06744	4.00094	1.27435	0.11013	1
ENSG00000276600	RAB7B	protein_coding	chr1	205976740	206003461	-	203.189	118.528	287.85	1.27298	3.22814e-23	3.57138e-21
ENSG00000285205	ENSG00000285205	lncRNA	chr14	94770271	94774858	+	1.29898	0.345964	2.25199	1.27269	0.133826	1
ENSG00000282864	ENSG00000282864	TEC	chr13	91485793	91486870	+	2.47176	1.03266	3.91085	1.2726	0.127722	1
ENSG00000159784	FAM131B	protein_coding	chr7	143353400	143362770	-	21.7003	12.3034	31.0971	1.27064	0.000995052	0.00926665
ENSG00000105855	ITGB8	protein_coding	chr7	20330702	20415754	+	1.32528	0.363354	2.2872	1.2697	0.130154	1
ENSG00000248485	PCP4L1	protein_coding	chr1	161258745	161285450	+	1.32528	0.363354	2.2872	1.2697	0.130154	1
ENSG00000064393	HIPK2	protein_coding	chr7	139561570	139777998	-	892.106	523.335	1260.88	1.26701	7.92507e-84	9.89501e-81
ENSG00000264994	SNORD92	snoRNA	chr2	28913664	28913748	+	3.06154	1.38556	4.73752	1.2661	0.104964	1
ENSG00000134321	RSAD2	protein_coding	chr2	6865557	6898239	+	132.657	77.5091	187.804	1.26596	1.05148e-15	7.15167e-14
ENSG00000160111	CPAMD8	protein_coding	chr19	16892951	17026815	-	2.44263	1.02221	3.86304	1.26593	0.135154	1
ENSG00000279786	ENSG00000279786	TEC	chr8	140820599	140822414	-	3.08698	1.40124	4.77272	1.26547	0.110211	1
ENSG00000289204	ENSG00000289204	lncRNA	chr13	94232987	94235379	+	1.87007	0.6867	3.05344	1.26494	0.134964	1
ENSG00000181523	SGSH	protein_coding	chr17	80206716	80220923	-	3.65677	1.73675	5.57678	1.26492	0.0850364	1
ENSG00000129422	MTUS1	protein_coding	chr8	17643795	17801094	-	33.3466	19.1965	47.4967	1.26378	2.48553e-05	0.000364183
ENSG00000126709	IFI6	protein_coding	chr1	27666064	27672212	-	95.1342	55.531	134.737	1.2637	1.04556e-11	4.47952e-10
ENSG00000281162	LINC01127	lncRNA	chr2	101962052	101987167	+	30.9205	17.7709	44.07	1.26367	6.97482e-05	0.000910529
ENSG00000287643	ENSG00000287643	lncRNA	chr14	70945640	70959029	-	13.2818	7.40255	19.161	1.26267	0.006025	0.0409316
ENSG00000231389	HLA-DPA1	protein_coding	chr6	33064569	33080775	-	10.1247	5.54577	14.7037	1.26247	0.0172	0.0916076
ENSG00000229081	LINC01165	lncRNA	chr10	132520827	132522449	-	6.15911	3.21279	9.10543	1.26228	0.0456921	0.183713
ENSG00000160221	GATD3	protein_coding	chr21	44133610	44210114	+	4.85569	2.44607	7.26531	1.26212	0.0602158	1
ENSG00000160460	SPTBN4	protein_coding	chr19	40466241	40576464	+	4.32197	2.13489	6.50906	1.26022	0.0866787	1
ENSG00000092421	SEMA6A	protein_coding	chr5	116443555	116574823	-	88.0657	51.4717	124.66	1.25991	5.31635e-11	2.09301e-09
ENSG00000142494	SLC47A1	protein_coding	chr17	19495385	19579034	+	19.828	11.2742	28.3817	1.25929	0.00119519	0.0108416
ENSG00000239840	RPL23AP72	processed_pseudogene	chr16	47150132	47150566	-	3.03416	1.37863	4.6897	1.25822	0.109774	1
ENSG00000289908	ENSG00000289908	lncRNA	chr11	68038252	68038942	-	1.89898	0.709318	3.08864	1.2582	0.138502	1
ENSG00000285257	ENSG00000285257	unprocessed_pseudogene	chr10	87214136	87216173	-	4.23894	2.08965	6.38822	1.25778	0.0872239	1
ENSG00000285696	ENSG00000285696	lncRNA	chr11	108142458	108150381	-	7.18081	3.82641	10.5352	1.25702	0.0327703	0.145498
ENSG00000185650	ZFP36L1	protein_coding	chr14	68787660	68796253	-	16.6182	9.39831	23.8381	1.2562	0.00256066	0.0204385
ENSG00000189129	PLAC9	protein_coding	chr10	80131682	80145359	+	1.28007	0.345964	2.21417	1.25581	0.137076	1
ENSG00000143199	ADCY10	protein_coding	chr1	167809386	167914215	-	3.66415	1.75414	5.57416	1.2552	0.0908214	1
ENSG00000076706	MCAM	protein_coding	chr11	119308529	119321521	-	8.9223	4.85907	12.9855	1.25519	0.0197741	0.101603
ENSG00000066248	NGEF	protein_coding	chr2	232878701	233013256	-	10.7468	5.93697	15.5567	1.25504	0.0109841	0.0650413
ENSG00000206878	ENSG00000206878	snoRNA	chr1	228652436	228652560	+	13.7002	7.68418	19.7163	1.25431	0.00539743	0.0375586
ENSG00000256995	LINC02955	lncRNA	chr12	22699859	23188807	+	1.30767	0.363354	2.25199	1.25416	0.133343	1
ENSG00000176046	NUPR1	protein_coding	chr16	28532708	28539008	-	10.193	5.61362	14.7723	1.25388	0.0130493	0.0740833
ENSG00000288875	ENSG00000288875	lncRNA	chr10	88101929	88104410	-	2.46024	1.04483	3.87565	1.25362	0.128745	1
ENSG00000188042	ARL4C	protein_coding	chr2	234493041	234497081	-	71.0063	41.5657	100.447	1.25296	2.70076e-09	8.37477e-08
ENSG00000259652	ENSG00000259652	lncRNA	chr15	77043680	77045160	+	4.79081	2.42345	7.15816	1.25279	0.0741818	1
ENSG00000285480	H2BK1	protein_coding	chr7	151207837	151210488	-	4.27177	2.1175	6.42604	1.2522	0.0698259	1
ENSG00000259607	ENSG00000259607	lncRNA	chr8	29067279	29068454	+	3.11921	1.43603	4.80239	1.25212	0.102148	1
ENSG00000234975	FTH1P2	processed_pseudogene	chr1	228687415	228687826	+	13.0842	7.33299	18.8355	1.25118	0.00735571	0.047763
ENSG00000250803	ENSG00000250803	protein_coding	chr5	122129622	122182658	+	1.3036	0.363354	2.24384	1.25054	0.147143	1
ENSG00000289635	ENSG00000289635	lncRNA	chr11	59105304	59106754	-	3.64171	1.74892	5.53451	1.24922	0.102682	1
ENSG00000143344	RGL1	protein_coding	chr1	183636085	183928532	+	44.2813	25.8201	62.7424	1.24894	1.8753e-06	3.56695e-05
ENSG00000141505	ASGR1	protein_coding	chr17	7173431	7179564	-	3.59526	1.72459	5.46593	1.24682	0.0998782	1
ENSG00000182310	SPACA6	protein_coding	chr19	51689128	51712387	+	19.5996	11.2168	27.9825	1.24631	0.00123204	0.0110954
ENSG00000266903	CEACAM16-AS1	lncRNA	chr19	44631573	44725217	-	7.75861	4.19499	11.3222	1.24607	0.0278424	0.129984
ENSG00000144214	LYG1	protein_coding	chr2	99284238	99304742	-	8.26465	4.49572	12.0336	1.24585	0.027688	0.129581
ENSG00000273026	ENSG00000273026	lncRNA	chr1	153966516	153966930	+	1.25985	0.340736	2.17897	1.24553	0.138979	1
ENSG00000213513	IMPDH1P5	processed_pseudogene	chr10	77780337	77781876	-	7.133	3.82641	10.4396	1.24501	0.0348172	0.151777
ENSG00000157502	PWWP3B	protein_coding	chrX	106168305	106208956	+	3.60281	1.73153	5.47409	1.24497	0.0966149	1
ENSG00000251648	ENSG00000251648	processed_pseudogene	chr5	65732973	65733654	+	3.61434	1.74198	5.4867	1.24227	0.0966922	1
ENSG00000259407	ENSG00000259407	lncRNA	chr15	85744109	85750281	-	7.09187	3.80902	10.3747	1.24202	0.0366849	0.157672
ENSG00000143412	ANXA9	protein_coding	chr1	150982249	150995634	+	6.5167	3.46828	9.56512	1.24152	0.0410305	0.170198
ENSG00000226742	HSBP1L1	protein_coding	chr18	79964582	79970822	+	34.3079	19.991	48.6248	1.24129	4.79039e-05	0.000653677
ENSG00000137766	UNC13C	protein_coding	chr15	53978201	54628707	+	1.87507	0.709318	3.04083	1.24123	0.137089	1
ENSG00000137090	DMRT1	protein_coding	chr9	841690	969090	+	7.11409	3.82641	10.4018	1.24024	0.0359357	0.155125
ENSG00000290444	FAM238A	lncRNA	chr10	26589865	26594330	+	1.26246	0.345964	2.17897	1.23992	0.138822	1
ENSG00000124731	TREM1	protein_coding	chr6	41267926	41286682	-	20.5364	11.8165	29.2562	1.23922	0.00107608	0.00989475
ENSG00000119630	PGF	protein_coding	chr14	74941834	74955626	-	3.00742	1.38556	4.62928	1.23862	0.117729	1
ENSG00000008516	MMP25	protein_coding	chr16	3046062	3060726	+	19.992	11.4984	28.4855	1.23826	0.00135107	0.0120004
ENSG00000187678	SPRY4	protein_coding	chr5	142310427	142326455	-	162.563	96.3963	228.73	1.238	6.67776e-18	5.42918e-16
ENSG00000253147	LINC03023	lncRNA	chr8	20953127	20968904	+	3.56652	1.71936	5.41367	1.23788	0.100549	1
ENSG00000215867	KRT18P57	processed_pseudogene	chr1	111648291	111649544	-	2.47155	1.06744	3.87565	1.23775	0.13014	1
ENSG00000141655	TNFRSF11A	protein_coding	chr18	62325287	62391288	+	37.0137	21.6478	52.3796	1.23692	2.49127e-05	0.000364719
ENSG00000188710	QRFP	protein_coding	chr9	130892707	130896812	-	2.40242	1.02744	3.7774	1.23657	0.131136	1
ENSG00000151704	KCNJ1	protein_coding	chr11	128836315	128867373	-	4.81565	2.46869	7.16261	1.23464	0.0641128	1
ENSG00000280181	ENSG00000280181	TEC	chr12	64709458	64710513	+	1.24724	0.340736	2.15375	1.23404	0.141243	1
ENSG00000260193	LINC02846	lncRNA	chr9	136107808	136109424	-	3.59543	1.74198	5.44887	1.23383	0.101723	1
ENSG00000255301	ENSG00000255301	lncRNA	chr11	57476493	57477534	-	7.11824	3.84732	10.3892	1.2324	0.0379351	0.161574
ENSG00000287099	ENSG00000287099	lncRNA	chr4	2859983	2862673	-	2.43264	1.05005	3.81523	1.23194	0.128866	1
ENSG00000211714	TRBV7-3	TR_V_gene	chr7	142384329	142384841	+	4.19896	2.10534	6.29259	1.23168	0.0782806	1
ENSG00000075886	TUBA3D	protein_coding	chr2	131476119	131482934	+	1.28246	0.363354	2.20156	1.23162	0.154065	1
ENSG00000245498	MSANTD2-AS1	lncRNA	chr11	124800424	124834487	+	7.70579	4.20022	11.2114	1.23158	0.0287232	0.132896
ENSG00000099812	MISP	protein_coding	chr19	751112	764318	+	1.89007	0.726708	3.05344	1.23112	0.144328	1
ENSG00000235205	TATDN2P3	processed_pseudogene	chr13	23243520	23247184	+	1.89007	0.726708	3.05344	1.23112	0.144328	1
ENSG00000150687	PRSS23	protein_coding	chr11	86791059	86952910	+	17.5253	10.0693	24.9813	1.2309	0.0027274	0.0215043
ENSG00000115718	PROC	protein_coding	chr2	127418427	127429242	+	4.16414	2.08794	6.24033	1.22941	0.0832295	1
ENSG00000224114	ENSG00000224114	processed_pseudogene	chr1	206695837	206696269	-	3.57521	1.73675	5.41367	1.22868	0.095224	1
ENSG00000286931	ENSG00000286931	lncRNA	chr14	24007057	24027782	+	18.87	10.8882	26.8519	1.22824	0.00216447	0.0178299
ENSG00000263924	ENSG00000263924	lncRNA	chr18	31844388	31845178	+	2.41742	1.04483	3.79001	1.22805	0.130257	1
ENSG00000279859	ENSG00000279859	TEC	chr4	6691995	6692970	-	1.81872	0.6867	2.95074	1.22792	0.165014	1
ENSG00000102053	ZC3H12B	protein_coding	chrX	65034788	65507887	+	74.6928	44.2969	105.089	1.22779	5.03602e-09	1.50221e-07
ENSG00000167619	TMEM145	protein_coding	chr19	42313309	42325064	+	7.65836	4.18283	11.1339	1.22723	0.0335684	0.148176
ENSG00000137267	TUBB2A	protein_coding	chr6	3153497	3157544	-	4.75653	2.44607	7.06699	1.22708	0.0684644	1
ENSG00000196778	OR52K1	protein_coding	chr11	4482646	4493497	+	2.95591	1.36817	4.54364	1.22706	0.118731	1
ENSG00000019102	VSIG2	protein_coding	chr11	124747474	124752255	-	5.36284	2.80943	7.91625	1.22686	0.0551633	1
ENSG00000289637	ENSG00000289637	lncRNA	chr6	31821149	31821964	-	2.41334	1.04483	3.78185	1.22559	0.137569	1
ENSG00000255320	ENSG00000255320	lncRNA	chr11	66244717	66257595	-	3.63173	1.77676	5.4867	1.22408	0.0982743	1
ENSG00000131042	LILRB2	protein_coding	chr19	54273812	54281184	-	37.7749	22.258	53.2918	1.22301	4.3328e-05	0.000597769
ENSG00000272115	ENSG00000272115	lncRNA	chr8	144409492	144409976	+	1.27116	0.363354	2.17897	1.2214	0.138303	1
ENSG00000174808	BTC	protein_coding	chr4	74744759	74794523	-	4.25934	2.15751	6.36117	1.22115	0.0905652	1
ENSG00000151117	TMEM86A	protein_coding	chr11	18693122	18704785	+	12.9291	7.36777	18.4904	1.21985	0.0096636	0.0593325
ENSG00000227638	HNRNPA1P14	processed_pseudogene	chr9	88410529	88411463	-	2.94999	1.3734	4.52659	1.21943	0.125704	1
ENSG00000183853	KIRREL1	protein_coding	chr1	157993273	158100262	+	6.36601	3.42827	9.30376	1.21835	0.0576406	0.216844
ENSG00000103154	NECAB2	protein_coding	chr16	83968244	84002776	+	20.3464	11.8339	28.8588	1.21819	0.00173783	0.0147894
ENSG00000255252	ENSG00000255252	lncRNA	chr11	32097143	32105091	-	1.22964	0.340736	2.11854	1.21785	0.160979	1
ENSG00000284512	ENSG00000284512	protein_coding	chr16	81022316	81096284	-	1.81226	0.691927	2.9326	1.21681	0.177568	1
ENSG00000179104	TMTC2	protein_coding	chr12	82686880	83134870	+	118.292	70.7775	165.807	1.21658	5.42158e-13	2.75492e-11
ENSG00000165029	ABCA1	protein_coding	chr9	104781006	104928155	-	717.22	431.226	1003.22	1.21621	1.31064e-67	1.04136e-64
ENSG00000111981	ULBP1	protein_coding	chr6	149963943	149973715	+	27.9073	16.4027	39.4118	1.21546	0.000184536	0.00217073
ENSG00000125378	BMP4	protein_coding	chr14	53949736	53958761	-	65.4131	38.9944	91.8318	1.21482	4.54805e-08	1.16569e-06
ENSG00000162849	KIF26B	protein_coding	chr1	245154985	245709432	+	102.26	61.2595	143.261	1.21231	5.60921e-12	2.49315e-10
ENSG00000243914	RPL5P14	processed_pseudogene	chr5	31847271	31848148	+	1.79482	0.6867	2.90293	1.21035	0.159503	1
ENSG00000279991	ENSG00000279991	TEC	chr16	78166717	78168514	-	1.79482	0.6867	2.90293	1.21035	0.159503	1
ENSG00000060140	STYK1	protein_coding	chr12	10618923	10674318	-	5.87536	3.15016	8.60056	1.20995	0.0539233	0.207069
ENSG00000131650	KREMEN2	protein_coding	chr16	2964216	2968383	+	37.7653	22.4093	53.1213	1.20912	1.6304e-05	0.000250876
ENSG00000213057	C1orf220	lncRNA	chr1	178542752	178548889	+	8.76789	4.89908	12.6367	1.20893	0.0257078	0.12281
ENSG00000085563	ABCB1	protein_coding	chr7	87503017	87713323	-	3.49979	1.71936	5.28022	1.20755	0.106248	1
ENSG00000224376	ENSG00000224376	lncRNA	chr2	231388976	231394992	+	2.35461	1.02744	3.68178	1.2074	0.147649	1
ENSG00000100351	GRAP2	protein_coding	chr22	39901084	39973721	+	1.79074	0.6867	2.89477	1.20734	0.16976	1
ENSG00000168852	TPTE2P5	transcribed_unprocessed_pseudogene	chr13	40822296	40864352	-	2.96353	1.39602	4.53104	1.20691	0.112931	1
ENSG00000226251	LINC02608	lncRNA	chr1	212180141	212285130	-	12.2553	7.01658	17.494	1.206	0.0109738	0.0650413
ENSG00000287124	ENSG00000287124	lncRNA	chr10	23438958	23530439	+	1.79743	0.691927	2.90293	1.20589	0.167149	1
ENSG00000234502	FYTTD1P1	processed_pseudogene	chr9	101375344	101376603	-	1.78851	0.6867	2.89032	1.20569	0.163284	1
ENSG00000267365	KCNJ2-AS1	lncRNA	chr17	70166961	70169404	-	1.78851	0.6867	2.89032	1.20569	0.163284	1
ENSG00000183578	TNFAIP8L3	protein_coding	chr15	51056598	51105276	-	36.86	21.905	51.815	1.20529	3.83912e-05	0.000537293
ENSG00000264456	ENSG00000264456	lncRNA	chr17	30971652	30973312	+	9.30122	5.23288	13.3696	1.20505	0.0229372	0.113229
ENSG00000266097	MIR5192	miRNA	chr2	62205826	62205917	+	4.69257	2.44607	6.93908	1.20402	0.0762155	1
ENSG00000286872	ENSG00000286872	lncRNA	chr15	83095333	83108754	-	4.68274	2.44084	6.92464	1.20358	0.0913949	1
ENSG00000226954	ENSG00000226954	lncRNA	chr22	49718053	49724506	-	3.65173	1.81677	5.4867	1.20344	0.121784	1
ENSG00000228058	LINC01736	lncRNA	chr1	230002372	230007195	+	4.10234	2.08965	6.11504	1.20343	0.102509	1
ENSG00000144451	SPAG16	protein_coding	chr2	213284389	214410501	+	34.7082	20.636	48.7805	1.20214	4.88878e-05	0.000666582
ENSG00000072163	LIMS2	protein_coding	chr2	127638381	127681786	-	3.01113	1.4308	4.59146	1.20179	0.117715	1
ENSG00000168280	KIF5C	protein_coding	chr2	148875227	149026759	+	19.5773	11.4706	27.6841	1.20172	0.00234728	0.019075
ENSG00000242950	ERVW-1	protein_coding	chr7	92468380	92477986	-	1.21965	0.345964	2.09333	1.20052	0.148716	1
ENSG00000280291	ENSG00000280291	TEC	chr15	96294935	96298023	-	1.21965	0.345964	2.09333	1.20052	0.148716	1
ENSG00000283787	PRR33	protein_coding	chr11	1888078	1891895	-	1.21965	0.345964	2.09333	1.20052	0.148716	1
ENSG00000270802	ENSG00000270802	processed_pseudogene	chr19	15338948	15339237	+	2.35092	1.03266	3.66917	1.19979	0.142131	1
ENSG00000276071	ENSG00000276071	lncRNA	chr19	36668102	36669404	+	2.35092	1.03266	3.66917	1.19979	0.142131	1
ENSG00000234961	ENSG00000234961	lncRNA	chr10	17233325	17234833	-	7.57904	4.20544	10.9526	1.19923	0.034151	0.149839
ENSG00000235162	C12orf75	protein_coding	chr12	105235290	105396097	+	76.604	46.0945	107.113	1.19892	3.36838e-09	1.02936e-07
ENSG00000159208	CIART	protein_coding	chr1	150282543	150287093	+	36.137	21.5382	50.7359	1.19879	6.04129e-05	0.000807353
ENSG00000162643	DNAI3	protein_coding	chr1	84999147	85133138	+	399.216	242.035	556.396	1.19754	1.02554e-38	2.6756e-36
ENSG00000228775	WEE2-AS1	lncRNA	chr7	141704003	141738346	-	2.97222	1.41341	4.53104	1.19648	0.113832	1
ENSG00000112303	VNN2	protein_coding	chr6	132743870	132763459	-	1.81243	0.709318	2.91554	1.19579	0.160172	1
ENSG00000111452	ADGRD1	protein_coding	chr12	130953907	131141469	+	15.0356	8.74639	21.3247	1.1957	0.00570458	0.0392429
ENSG00000106565	TMEM176B	protein_coding	chr7	150791285	150801360	-	79.3886	47.8834	110.894	1.19471	1.42793e-09	4.61373e-08
ENSG00000175600	SUGCT	protein_coding	chr7	40135005	40860763	+	6.89815	3.80379	9.99252	1.19428	0.0485392	0.192527
ENSG00000140090	SLC24A4	protein_coding	chr14	92322581	92501481	+	103.466	62.579	144.353	1.19294	1.52155e-10	5.65889e-09
ENSG00000050438	SLC4A8	protein_coding	chr12	51391317	51515763	+	85.1469	51.4353	118.859	1.19272	4.37322e-10	1.51075e-08
ENSG00000217653	PIMREGP3	processed_pseudogene	chr6	89814709	89815463	+	1.77091	0.6867	2.85512	1.19257	0.163429	1
ENSG00000197646	PDCD1LG2	protein_coding	chr9	5510531	5571282	+	5.20693	2.78158	7.63229	1.19075	0.0672458	1
ENSG00000289103	ENSG00000289103	lncRNA	chr1	155000799	155002108	-	4.15371	2.14012	6.1673	1.19061	0.0884348	1
ENSG00000278819	ENSG00000278819	unprocessed_pseudogene	chr7	92540268	92557877	-	2.95201	1.40818	4.49583	1.19039	0.133507	1
ENSG00000260017	ENSG00000260017	lncRNA	chr16	18803083	18812181	+	2.40113	1.07267	3.72959	1.19022	0.136811	1
ENSG00000288551	ENSG00000288551	lncRNA	chr6	145749917	145751137	+	1.75791	0.681473	2.83435	1.18926	0.365172	1
ENSG00000145864	GABRB2	protein_coding	chr5	161288429	161549044	-	52.9525	31.9083	73.9968	1.18838	7.96227e-06	0.0001318
ENSG00000278869	ENSG00000278869	lncRNA	chr22	49933197	49935277	-	4.00562	2.05487	5.95637	1.18722	0.102817	1
ENSG00000105499	PLA2G4C	protein_coding	chr19	48047843	48110817	-	32.557	19.4815	45.6325	1.18701	0.000123971	0.00153037
ENSG00000258831	ENSG00000258831	lncRNA	chr15	93882082	93886743	+	4.67328	2.46346	6.88311	1.18655	0.0793588	1
ENSG00000171051	FPR1	protein_coding	chr19	51745172	51804115	-	2.91587	1.39079	4.44095	1.18637	0.127703	1
ENSG00000159450	TCHH	protein_coding	chr1	152106317	152115444	-	110.978	67.4016	154.555	1.18532	8.4228e-10	2.81512e-08
ENSG00000113083	LOX	protein_coding	chr5	122063195	122078413	-	22.2349	13.1934	31.2765	1.18527	0.00168679	0.0144676
ENSG00000258620	ENSG00000258620	lncRNA	chr14	100406599	100408928	+	8.62489	4.87998	12.3698	1.1851	0.0306196	0.139314
ENSG00000266127	ZNF415P1	processed_pseudogene	chr18	9785108	9787805	+	20.0827	11.8809	28.2846	1.18491	0.00245356	0.0197278
ENSG00000171617	ENC1	protein_coding	chr5	74627406	74641424	-	152.694	92.9036	212.485	1.18488	8.18088e-16	5.62999e-14
ENSG00000109790	KLHL5	protein_coding	chr4	39045039	39126857	+	439.429	268.124	610.734	1.18464	4.72164e-41	1.423e-38
ENSG00000205500	MAPRE3-AS1	lncRNA	chr2	26984776	27014612	-	1.19313	0.340736	2.04551	1.18366	0.172314	1
ENSG00000267287	ENSG00000267287	lncRNA	chr18	79576460	79589010	+	1.19313	0.340736	2.04551	1.18366	0.172314	1
ENSG00000259678	ENSG00000259678	lncRNA	chr15	51414097	51498833	+	2.35331	1.05005	3.65656	1.1836	0.136259	1
ENSG00000146267	FAXC	protein_coding	chr6	99271168	99350062	-	1.7583	0.6867	2.8299	1.1831	0.165381	1
ENSG00000288858	ENSG00000288858	lncRNA	chr2	85594864	85595586	-	1.7583	0.6867	2.8299	1.1831	0.165381	1
ENSG00000187800	PEAR1	protein_coding	chr1	156893698	156916429	+	12.5808	7.30514	17.8565	1.18299	0.0108185	0.0644758
ENSG00000228340	MIR646HG	lncRNA	chr20	60087661	60653784	+	98.8347	60.0634	137.606	1.18261	7.8183e-11	3.03698e-09
ENSG00000254461	ENSG00000254461	lncRNA	chr11	66259567	66261834	-	1.78591	0.70409	2.86773	1.18248	0.169837	1
ENSG00000279592	ENSG00000279592	TEC	chr16	71859680	71860676	+	1.78591	0.70409	2.86773	1.18248	0.169837	1
ENSG00000290705	ENSG00000290705	lncRNA	chr1	147993862	148014956	-	1.22834	0.363354	2.09333	1.182	0.148141	1
ENSG00000263326	ENSG00000263326	unprocessed_pseudogene	chr16	25071490	25072727	-	4.06475	2.10011	6.0294	1.18108	0.0926348	1
ENSG00000287264	ENSG00000287264	lncRNA	chr11	59545602	59558882	+	2.89565	1.38556	4.40574	1.18016	0.133378	1
ENSG00000198948	MFAP3L	protein_coding	chr4	169986597	170033031	-	29.7731	17.8509	41.6954	1.17945	0.000330479	0.00360147
ENSG00000278727	ENSG00000278727	lncRNA	chr13	76887551	76891135	+	38.9545	23.4802	54.4287	1.17902	3.0474e-05	0.000435913
ENSG00000123342	MMP19	protein_coding	chr12	55835433	55842966	-	17.7759	10.5075	25.0443	1.1784	0.0031458	0.0241814
ENSG00000182575	NXPH3	protein_coding	chr17	49575871	49583827	+	1.18682	0.340736	2.03291	1.17768	0.16165	1
ENSG00000226581	LINC02848	lncRNA	chr7	63900313	63925202	+	6.36974	3.51874	9.22074	1.17751	0.050784	0.198636
ENSG00000181585	TMIE	protein_coding	chr3	46694528	46710886	+	8.60092	4.88692	12.3149	1.17746	0.0344666	0.150732
ENSG00000136235	GPNMB	protein_coding	chr7	23235967	23275108	+	58.7335	35.6358	81.8311	1.17692	5.51e-07	1.15485e-05
ENSG00000254387	MYL12AP1	processed_pseudogene	chr8	93849561	93850075	+	1.19351	0.345964	2.04106	1.17594	0.186776	1
ENSG00000288930	ENSG00000288930	lncRNA	chr5	784825	786286	+	1.19351	0.345964	2.04106	1.17594	0.186776	1
ENSG00000167889	MGAT5B	protein_coding	chr17	76868404	76950393	+	9.7029	5.56839	13.8374	1.17563	0.0232955	0.114544
ENSG00000230648	ENSG00000230648	lncRNA	chr6	4018843	4021215	-	1.1846	0.340736	2.02846	1.17556	0.186711	1
ENSG00000059804	SLC2A3	protein_coding	chr12	7919230	7936187	-	21.115	12.5728	29.6573	1.17551	0.00160579	0.0138997
ENSG00000119922	IFIT2	protein_coding	chr10	89283694	89309271	+	62.7116	38.1044	87.3189	1.17539	1.04514e-07	2.50949e-06
ENSG00000232021	LEF1-AS1	lncRNA	chr4	108167525	108258037	+	10.8764	6.28987	15.4629	1.17525	0.0192619	0.0997033
ENSG00000272825	ENSG00000272825	lncRNA	chr21	44936303	44936954	+	1.77552	0.70409	2.84696	1.17472	0.171367	1
ENSG00000223669	ENSG00000223669	lncRNA	chr20	62732566	62735347	-	4.08459	2.12273	6.04646	1.17409	0.0952986	1
ENSG00000258256	ENSG00000258256	lncRNA	chr8	85222446	85245717	-	2.88304	1.38556	4.38053	1.17342	0.137081	1
ENSG00000241155	ARHGAP31-AS1	lncRNA	chr3	119314293	119322760	-	11.3995	6.61844	16.1806	1.17321	0.0161854	0.0876186
ENSG00000267390	KDSR-DT	lncRNA	chr18	63367295	63381631	+	2.3081	1.03266	3.58353	1.17309	0.150622	1
ENSG00000140563	MCTP2	protein_coding	chr15	94231538	94483952	+	4.59933	2.44084	6.75781	1.17289	0.0803657	1
ENSG00000159640	ACE	protein_coding	chr17	63477061	63498380	+	28.6413	17.2199	40.0628	1.17232	0.000266565	0.00300036
ENSG00000291301	ENSG00000291301	lncRNA	chr15	96761545	96766917	-	1.18944	0.345964	2.03291	1.17206	0.161459	1
ENSG00000229314	ORM1	protein_coding	chr9	114323098	114326479	+	1.18052	0.340736	2.0203	1.17167	0.175197	1
ENSG00000231806	PCAT7	lncRNA	chr9	94555054	94603990	+	12.0331	7.01487	17.0513	1.17136	0.0133466	0.0754525
ENSG00000225401	TGIF2P1	processed_pseudogene	chr1	244394976	244395660	-	3.43915	1.73153	5.14677	1.17012	0.112931	1
ENSG00000053702	NRIP2	protein_coding	chr12	2825348	2835544	-	1.7407	0.6867	2.7947	1.16978	0.173533	1
ENSG00000136999	CCN3	protein_coding	chr8	119416446	119424434	+	1.7407	0.6867	2.7947	1.16978	0.173533	1
ENSG00000174514	MFSD4A	protein_coding	chr1	205568885	205602918	+	8.56657	4.88862	12.2445	1.16939	0.0367216	0.157755
ENSG00000102290	PCDH11X	protein_coding	chrX	91779261	92623230	+	21.0876	12.5972	29.578	1.16918	0.00298711	0.0232237
ENSG00000232754	ENSG00000232754	lncRNA	chr22	41169190	41183144	-	4.04346	2.10534	5.98159	1.16881	0.0994835	1
ENSG00000223653	BCL10-AS1	lncRNA	chr1	85276388	85448124	+	1.77591	0.709318	2.84251	1.16863	0.164268	1
ENSG00000182718	ANXA2	protein_coding	chr15	60347134	60402883	-	464.448	285.635	643.261	1.16843	3.43989e-42	1.15633e-39
ENSG00000259286	ENSG00000259286	processed_pseudogene	chr15	68833830	68834749	+	2.31826	1.04483	3.59169	1.16705	0.161753	1
ENSG00000143375	CGN	protein_coding	chr1	151510510	151538692	+	19.958	11.9192	27.9969	1.16639	0.00233862	0.0190224
ENSG00000187554	TLR5	protein_coding	chr1	223109404	223143248	-	7.88359	4.47833	11.2888	1.16554	0.0436599	0.177731
ENSG00000140465	CYP1A1	protein_coding	chr15	74719542	74725536	-	3.56741	1.81677	5.31804	1.16544	0.333258	1
ENSG00000126262	FFAR2	protein_coding	chr19	35443907	35451767	+	5.18473	2.81465	7.55481	1.16518	0.0761432	1
ENSG00000186431	FCAR	protein_coding	chr19	54874235	54891420	+	1.76961	0.709318	2.8299	1.16389	0.167052	1
ENSG00000143194	MAEL	protein_coding	chr1	166975582	167022214	+	5.76713	3.17801	8.35625	1.16312	0.0668771	0.238915
ENSG00000221887	HMSD	protein_coding	chr18	63949301	63981774	+	15.9867	9.49572	22.4776	1.16149	0.00526528	0.0369034
ENSG00000257743	MGAM2	protein_coding	chr7	142111718	142222324	+	50.5053	30.8289	70.1816	1.16117	4.82047e-06	8.39262e-05
ENSG00000169418	NPR1	protein_coding	chr1	153678688	153693992	+	5.81696	3.21279	8.42112	1.16112	0.075857	0.260956
ENSG00000229937	PRPS1L1	protein_coding	chr7	18026770	18027846	-	4.05216	2.12273	5.98159	1.16075	0.100279	1
ENSG00000166402	TUB	protein_coding	chr11	8019244	8106243	+	21.5884	12.9623	30.2145	1.16068	0.00214689	0.0176934
ENSG00000256739	ENSG00000256739	lncRNA	chr11	72351347	72353210	+	1.72809	0.6867	2.76948	1.16016	0.170479	1
ENSG00000289147	ENSG00000289147	lncRNA	chr17	58518315	58519051	+	1.72809	0.6867	2.76948	1.16016	0.170479	1
ENSG00000207780	MIR648	miRNA	chr22	17980868	17980961	-	2.90327	1.41341	4.39314	1.16005	0.127676	1
ENSG00000181634	TNFSF15	protein_coding	chr9	114784652	114806039	-	5.07886	2.75896	7.39876	1.15984	0.0827138	1
ENSG00000287960	ENSG00000287960	lncRNA	chr19	9507820	9514539	-	1.20443	0.363354	2.04551	1.15953	0.171386	1
ENSG00000278177	ENSG00000278177	lncRNA	chr13	93226612	93227317	-	13.0162	7.6685	18.364	1.15952	0.0107927	0.0643442
ENSG00000289457	ENSG00000289457	lncRNA	chr1	150561466	150562287	+	7.34272	4.16021	10.5252	1.15929	0.0465692	0.186533
ENSG00000225671	FCF1P6	processed_pseudogene	chr1	50405430	50406024	-	1.76331	0.709318	2.81729	1.15913	0.174385	1
ENSG00000155926	SLA	protein_coding	chr8	133036728	133102912	-	306.245	189.072	423.417	1.15893	2.17341e-28	3.36205e-26
ENSG00000183049	CAMK1D	protein_coding	chr10	12349547	12835545	+	472.106	291.792	652.42	1.15814	9.31018e-43	3.25484e-40
ENSG00000267648	ENSG00000267648	transcribed_processed_pseudogene	chr17	35406948	35407818	-	2.82654	1.36817	4.2849	1.1581	0.146903	1
ENSG00000235204	ENSG00000235204	lncRNA	chr9	124259250	124261156	-	2.28419	1.03266	3.53572	1.15796	0.163457	1
ENSG00000232387	SKA2P1	processed_pseudogene	chr9	122761844	122762233	+	1.1746	0.345964	2.00324	1.15788	0.19825	1
ENSG00000231680	LINC02723	lncRNA	chr11	64394342	64395831	-	9.20142	5.3146	13.0882	1.15773	0.179967	0.447803
ENSG00000248790	ENSG00000248790	lncRNA	chr3	139466430	139466795	+	1.20221	0.363354	2.04106	1.15742	0.1861	1
ENSG00000124491	F13A1	protein_coding	chr6	6144084	6321013	-	437.7	270.642	604.757	1.15703	1.38763e-39	3.78997e-37
ENSG00000213626	LBH	protein_coding	chr2	30231534	30323730	+	50.1115	30.6497	69.5733	1.15693	3.06222e-06	5.57579e-05
ENSG00000158445	KCNB1	protein_coding	chr20	49293394	49484297	-	2.37331	1.09006	3.65656	1.15572	0.155682	1
ENSG00000259773	ENSG00000259773	lncRNA	chr15	50746709	50749829	+	3.41563	1.73675	5.0945	1.15504	0.121027	1
ENSG00000143382	ADAMTSL4	protein_coding	chr1	150549369	150560937	+	244.854	151.404	338.304	1.15468	1.12118e-23	1.27261e-21
ENSG00000200563	RNU6-640P	snRNA	chr2	86515204	86515308	-	1.19813	0.363354	2.03291	1.15354	0.160828	1
ENSG00000143032	BARHL2	protein_coding	chr1	90711539	90717302	-	6.84206	3.86471	9.81941	1.1532	0.0519564	0.202302
ENSG00000158055	GRHL3	protein_coding	chr1	24199558	24364482	+	4.50692	2.41652	6.59732	1.15296	0.115522	1
ENSG00000182347	PDSS1P1	processed_pseudogene	chr9	5084999	5086112	-	1.16069	0.340736	1.98064	1.1526	0.182952	1
ENSG00000154065	ANKRD29	protein_coding	chr18	23598926	23662911	-	9.02288	5.22072	12.825	1.15213	0.0328544	0.145744
ENSG00000215045	GRID2IP	protein_coding	chr7	6496778	6551461	-	8.44002	4.85907	12.021	1.15209	0.0375976	0.16049
ENSG00000154736	ADAMTS5	protein_coding	chr21	26917922	26967088	-	16.3543	9.77383	22.9347	1.15157	0.00537259	0.0374752
ENSG00000070540	WIPI1	protein_coding	chr17	68420948	68457513	-	49.6322	30.4359	68.8285	1.1514	3.08607e-06	5.61186e-05
ENSG00000248697	TOX4P1	processed_pseudogene	chr4	112455924	112457785	+	5.58122	3.08754	8.07491	1.15065	0.0816111	0.273812
ENSG00000178226	PRSS36	protein_coding	chr16	31138926	31150083	-	122.895	75.962	169.828	1.15033	1.15465e-12	5.63777e-11
ENSG00000229832	ENSG00000229832	lncRNA	chr1	212357418	212358353	+	3.36781	1.71414	5.02147	1.14962	0.129559	1
ENSG00000138185	ENTPD1	protein_coding	chr10	95711779	95877266	+	83.1605	51.3379	114.983	1.14798	2.11318e-08	5.78972e-07
ENSG00000290094	ENSG00000290094	lncRNA	chr1	65310302	65318877	+	1.19183	0.363354	2.0203	1.14753	0.174244	1
ENSG00000225465	RFPL1S	lncRNA	chr22	29436534	29478868	-	68.2792	42.1048	94.4537	1.14695	1.14795e-07	2.73755e-06
ENSG00000260574	ENSG00000260574	lncRNA	chr6	81969453	81969539	-	1.7457	0.709318	2.78209	1.14576	0.171173	1
ENSG00000236735	RPL31P63	processed_pseudogene	chrX	68600099	68600473	+	1.73679	0.70409	2.76948	1.14536	0.171777	1
ENSG00000237176	ENSG00000237176	processed_pseudogene	chr12	59812102	59812576	+	1.73679	0.70409	2.76948	1.14536	0.171777	1
ENSG00000248578	NPM1P21	processed_pseudogene	chr8	56101199	56102267	-	1.73679	0.70409	2.76948	1.14536	0.171777	1
ENSG00000279068	ENSG00000279068	lncRNA	chr5	141182409	141188582	+	5.06818	2.77987	7.35649	1.14456	0.097455	1
ENSG00000152128	TMEM163	protein_coding	chr2	134455759	134719000	-	1.772	0.726708	2.81729	1.14453	0.184419	1
ENSG00000287754	ENSG00000287754	lncRNA	chr20	11566484	11581335	-	2.28174	1.04483	3.51866	1.14392	0.163702	1
ENSG00000269982	ENSG00000269982	lncRNA	chr3	9958717	9962539	+	8.47525	4.90431	12.0462	1.14379	0.0355246	0.153972
ENSG00000136689	IL1RN	protein_coding	chr2	113099315	113134016	+	82.3466	50.9657	113.727	1.14258	7.36433e-09	2.16715e-07
ENSG00000258172	ENSG00000258172	lncRNA	chr12	94272150	94277195	-	1.15031	0.340736	1.95988	1.14251	0.190835	1
ENSG00000250471	GMPSP1	processed_pseudogene	chr4	8174421	8174999	+	1.69527	0.681473	2.70906	1.14133	0.186788	1
ENSG00000242412	DBIL5P2	transcribed_processed_pseudogene	chr2	63117851	63119542	-	1.73048	0.70409	2.75687	1.14053	0.178081	1
ENSG00000277228	ENSG00000277228	lncRNA	chr13	46474246	46493268	+	6.77641	3.85425	9.69857	1.1401	0.0525937	0.203709
ENSG00000239726	RN7SL688P	misc_RNA	chr11	118931216	118931490	+	2.27544	1.04483	3.50605	1.13989	0.165961	1
ENSG00000279141	LINC01451	lncRNA	chr9	136612024	136617181	-	13.5464	8.08231	19.0105	1.13962	0.0114578	0.0674281
ENSG00000143858	SYT2	protein_coding	chr1	202590596	202710454	-	4.03417	2.14534	5.92299	1.13818	0.127716	1
ENSG00000104368	PLAT	protein_coding	chr8	42174718	42207709	-	2.83416	1.39602	4.27229	1.13779	0.136998	1
ENSG00000229851	ARSD-AS1	lncRNA	chrX	2904904	2906081	+	9.60984	5.63101	13.5887	1.13755	0.0265046	0.125453
ENSG00000274825	ENSG00000274825	lncRNA	chr20	38955910	38956547	+	3.94629	2.09488	5.7977	1.13516	0.109344	1
ENSG00000230320	BEND7P1	processed_pseudogene	chrX	102705784	102706240	+	1.1783	0.363354	1.99325	1.13455	0.199189	1
ENSG00000269487	ENSG00000269487	lncRNA	chr19	46728603	46732700	+	5.04105	2.78158	7.30052	1.13421	0.0828398	1
ENSG00000206699	Y_RNA	misc_RNA	chr8	99527826	99527927	+	1.14178	0.340736	1.94282	1.13417	0.18752	1
ENSG00000231870	KRT17P3	unprocessed_pseudogene	chr17	30567700	30571748	-	2.28289	1.05528	3.5105	1.13395	0.167078	1
ENSG00000225156	ENSG00000225156	lncRNA	chr2	44954664	44968762	+	2.89067	1.43603	4.34532	1.13375	0.142518	1
ENSG00000198406	BZW1P2	processed_pseudogene	chr3	116645902	116646727	-	3.92261	2.08272	5.7625	1.13335	0.109403	1
ENSG00000222686	RNU4-72P	snRNA	chr6	85751581	85751753	+	1.69158	0.6867	2.69645	1.13194	0.183407	1
ENSG00000225206	MIR137HG	lncRNA	chr1	97933474	98049871	-	3.36651	1.73675	4.99626	1.1316	0.124577	1
ENSG00000277215	SPANXA2-OT1	lncRNA	chrX	141177284	141649927	+	3.3852	1.74892	5.02147	1.13125	0.131642	1
ENSG00000151240	DIP2C	protein_coding	chr10	274190	689668	-	12.8367	7.67895	17.9944	1.12998	0.012987	0.0738732
ENSG00000228748	ENSG00000228748	lncRNA	chr10	77782866	77793176	+	5.70796	3.20756	8.20836	1.12996	0.0784187	0.266426
ENSG00000239702	RN7SL507P	misc_RNA	chr17	44290856	44291151	-	2.30197	1.07267	3.53127	1.12842	0.166356	1
ENSG00000105137	SYDE1	protein_coding	chr19	15107401	15114985	+	2.29305	1.06744	3.51866	1.12805	0.165438	1
ENSG00000232998	VPS13A-AS1	lncRNA	chr9	77176760	77178180	-	1.71288	0.70409	2.72167	1.12695	0.182661	1
ENSG00000010030	ETV7	protein_coding	chr6	36354091	36387800	-	3.38373	1.75414	5.01332	1.12656	0.126994	1
ENSG00000226659	TSPAN14-AS1	lncRNA	chr10	80529592	80536026	-	3.36413	1.74198	4.98627	1.12644	0.14598	1
ENSG00000186810	CXCR3	protein_coding	chrX	71615916	71618511	-	26.6649	16.3853	36.9445	1.12602	0.00067616	0.00667002
ENSG00000258337	ENSG00000258337	lncRNA	chr12	116174502	116181295	-	5.01714	2.78158	7.2527	1.12588	0.0865538	1
ENSG00000250329	POGLUT2P1	processed_pseudogene	chr5	128109486	128110994	+	2.83171	1.40818	4.25523	1.12581	0.161179	1
ENSG00000134243	SORT1	protein_coding	chr1	109309568	109397918	-	140.741	88.1001	193.382	1.1254	1.07714e-13	5.9773e-12
ENSG00000125850	OVOL2	protein_coding	chr20	17956979	18059188	-	68.9206	42.9705	94.8708	1.12456	1.07406e-07	2.56834e-06
ENSG00000233478	ENSG00000233478	lncRNA	chr1	25644544	25659111	-	2.22393	1.02744	3.42042	1.12453	0.181169	1
ENSG00000267470	ZNF571-AS1	lncRNA	chr19	37548914	37587348	+	2.29567	1.07267	3.51866	1.1244	0.165861	1
ENSG00000163485	ADORA1	protein_coding	chr1	203090654	203167405	+	17.3685	10.5527	24.1843	1.12429	0.00536073	0.0374074
ENSG00000181101	ENTR1P2	processed_pseudogene	chr1	175044626	175045648	-	5.09688	2.83727	7.35649	1.12282	0.0983958	1
ENSG00000240823	RN7SL23P	misc_RNA	chr11	61444149	61444423	+	1.71549	0.709318	2.72167	1.12253	0.183127	1
ENSG00000260479	ENSG00000260479	lncRNA	chr16	79090050	79101754	+	4.41867	2.41129	6.42604	1.12228	0.112356	1
ENSG00000103723	AP3B2	protein_coding	chr15	82659281	82710112	-	32.7123	20.2239	45.2006	1.12222	0.000195377	0.00228403
ENSG00000172260	NEGR1	protein_coding	chr1	71395943	72282539	-	106.861	66.9303	146.791	1.12143	1.08387e-10	4.10087e-09
ENSG00000278936	ENSG00000278936	lncRNA	chr5	141183401	141201396	-	2.26306	1.05528	3.47085	1.12121	0.171612	1
ENSG00000279907	ENSG00000279907	TEC	chr16	85859521	85862012	+	36.085	22.3623	49.8076	1.12086	0.000161873	0.00193539
ENSG00000214821	HMGB1P4	processed_pseudogene	chr2	170601662	170602228	-	2.28936	1.07267	3.50605	1.12037	0.16812	1
ENSG00000271387	C1orf21-DT	lncRNA	chr1	184385753	184386704	-	1.70919	0.709318	2.70906	1.11763	0.180711	1
ENSG00000228328	PGK1P1	processed_pseudogene	chrX	68070520	68071767	-	3.91239	2.10011	5.72467	1.11715	0.11636	1
ENSG00000176641	RNF152	protein_coding	chr18	61808067	61894247	-	1.67175	0.6867	2.6568	1.11638	0.20737	1
ENSG00000110324	IL10RA	protein_coding	chr11	117986370	118003037	+	103.14	64.7644	141.516	1.11574	1.95228e-10	7.13929e-09
ENSG00000272916	ENSG00000272916	protein_coding	chr10	73796514	73811651	-	4.97801	2.77635	7.17967	1.11505	0.0971556	1
ENSG00000235138	ENSG00000235138	lncRNA	chr9	134054290	134058805	+	3.87087	2.07749	5.66425	1.11469	0.122451	1
ENSG00000135709	KIAA0513	protein_coding	chr16	85027782	85094230	+	43.1866	26.9259	59.4473	1.11407	2.0837e-05	0.000313182
ENSG00000108821	COL1A1	protein_coding	chr17	50184101	50201632	-	10.0669	5.99437	14.1395	1.11405	0.027727	0.129729
ENSG00000145832	SLC25A48	protein_coding	chr5	135476913	135889770	+	3.93147	2.1175	5.74544	1.11352	0.117537	1
ENSG00000229367	HMGN2P19	processed_pseudogene	chr1	229570532	229570796	+	2.79803	1.40124	4.19481	1.11329	0.163388	1
ENSG00000266794	RN7SL7P	misc_RNA	chr7	92971002	92971299	-	1.65875	0.681473	2.63603	1.11264	0.20225	1
ENSG00000161082	CELF5	protein_coding	chr19	3224661	3297076	+	2.8078	1.40818	4.20742	1.11263	0.160763	1
ENSG00000167642	SPINT2	protein_coding	chr19	38244035	38292615	+	21.8582	13.4578	30.2586	1.1124	0.00377104	0.0281219
ENSG00000082512	TRAF5	protein_coding	chr1	211326615	211374946	+	12.2352	7.37299	17.0973	1.11196	0.0170978	0.0912579
ENSG00000171017	LRRC8E	protein_coding	chr19	7888505	7902021	+	10.5715	6.32294	14.8201	1.11127	0.0234607	0.115098
ENSG00000132259	CNGA4	protein_coding	chr11	6234765	6244479	+	1.69174	0.70409	2.67939	1.11047	0.223451	1
ENSG00000163814	CDCP1	protein_coding	chr3	45082277	45146422	-	6.66687	3.85425	9.47948	1.11025	0.0585742	0.219304
ENSG00000224177	LINC00570	lncRNA	chr2	11372612	11403175	+	1.15309	0.363354	1.94282	1.11004	0.186666	1
ENSG00000172350	ABCG4	protein_coding	chr11	119149052	119162653	+	2.79173	1.40124	4.18221	1.10978	0.165257	1
ENSG00000265745	RN7SL375P	misc_RNA	chr13	60034465	60034762	-	2.26284	1.06744	3.45824	1.10863	0.169958	1
ENSG00000249437	NAIP	protein_coding	chr5	70968166	71025339	-	148.134	93.505	202.763	1.10843	7.91078e-13	3.92842e-11
ENSG00000264529	DNAJB6P8	transcribed_processed_pseudogene	chr17	63182166	63182817	+	2.29806	1.09006	3.50605	1.10832	0.181064	1
ENSG00000005844	ITGAL	protein_coding	chr16	30472658	30523567	+	1360.6	862.344	1858.85	1.10718	2.69823e-98	4.71651e-95
ENSG00000162722	TRIM58	protein_coding	chr1	247857187	247880138	+	591.526	374.709	808.343	1.10714	2.28266e-49	1.10836e-46
ENSG00000234426	ENSG00000234426	lncRNA	chr6	88177804	88442928	-	1.65914	0.6867	2.63158	1.10639	0.206849	1
ENSG00000253048	RNU4-60P	snRNA	chr19	42472875	42473009	+	1.65914	0.6867	2.63158	1.10639	0.206849	1
ENSG00000281358	RASSF1-AS1	lncRNA	chr3	50337511	50338300	+	6.67742	3.87164	9.48319	1.1056	0.0779651	0.265419
ENSG00000239503	MARK2P8	processed_pseudogene	chr3	128748538	128749489	-	2.22132	1.04483	3.39782	1.10481	0.176348	1
ENSG00000166750	SLFN5	protein_coding	chr17	35243071	35273655	+	121.91	77.0381	166.783	1.10434	6.7572e-12	2.96774e-10
ENSG00000185986	SDHAP3	transcribed_unprocessed_pseudogene	chr5	1572222	1593289	-	1.11157	0.340736	1.8824	1.10424	0.189973	1
ENSG00000228668	TRGV5P	TR_V_pseudogene	chr7	38345030	38345499	-	3.9174	2.12273	5.71206	1.10395	0.130403	1
ENSG00000151572	ANO4	protein_coding	chr12	100717526	101128641	+	1.14678	0.363354	1.93021	1.10384	0.20756	1
ENSG00000249965	CDC42P4	processed_pseudogene	chr4	109555170	109555732	+	1.14678	0.363354	1.93021	1.10384	0.20756	1
ENSG00000261457	ENSG00000261457	transcribed_processed_pseudogene	chr16	31802947	31807973	+	1.65506	0.6867	2.62342	1.10315	0.208178	1
ENSG00000135929	CYP27A1	protein_coding	chr2	218781749	218815293	+	8.28284	4.89908	11.6666	1.10247	0.0451622	0.182318
ENSG00000235272	RAMACL	protein_coding	chr6	166583009	166586678	-	6.07447	3.49613	8.65282	1.10227	0.0692435	0.244916
ENSG00000234663	LINC01934	lncRNA	chr2	181086076	181409321	+	1.66175	0.691927	2.63158	1.10193	0.216199	1
ENSG00000272205	POU2F1-DT	lncRNA	chr1	167219822	167220588	-	1.66175	0.691927	2.63158	1.10193	0.216199	1
ENSG00000085063	CD59	protein_coding	chr11	33703010	33736479	-	133.192	84.305	182.078	1.10176	4.25438e-13	2.20019e-11
ENSG00000254330	ENSG00000254330	lncRNA	chr8	64703774	64734459	-	4.32404	2.38515	6.26292	1.10133	0.388319	1
ENSG00000134028	ADAMDEC1	protein_coding	chr8	24384285	24406013	+	4.47236	2.48085	6.46387	1.10048	0.110335	1
ENSG00000157782	CABP1	protein_coding	chr12	120640626	120667324	+	2.28545	1.09006	3.48084	1.10022	0.19848	1
ENSG00000270863	DDX55P1	processed_pseudogene	chr12	11512723	11514136	+	2.28545	1.09006	3.48084	1.10022	0.19848	1
ENSG00000267551	GNA15-DT	lncRNA	chr19	3141576	3155175	-	4.36318	2.413	6.31336	1.09949	0.120842	1
ENSG00000177238	TRIM72	protein_coding	chr16	31214091	31231537	+	30.996	19.3617	42.6302	1.09947	0.000498597	0.00515708
ENSG00000251535	ENSG00000251535	processed_pseudogene	chr4	336258	336786	-	1.11418	0.345964	1.8824	1.09863	0.189766	1
ENSG00000259704	ENSG00000259704	lncRNA	chr15	90839641	90853608	+	8.32675	4.93909	11.7144	1.09815	0.0473385	0.189021
ENSG00000170412	GPRC5C	protein_coding	chr17	74424851	74451653	+	31.6875	19.8188	43.5562	1.09774	0.000403281	0.00428792
ENSG00000130943	PKDREJ	protein_coding	chr22	46255663	46263343	-	2.20871	1.04483	3.3726	1.09651	0.17823	1
ENSG00000258215	ENSG00000258215	processed_pseudogene	chr12	80860955	80861508	-	10.3669	6.24986	14.4839	1.09474	0.0304209	0.138756
ENSG00000126759	CFP	protein_coding	chrX	47623172	47630305	-	10.4631	6.31249	14.6136	1.09437	0.0280896	0.130761
ENSG00000268729	ENSG00000268729	lncRNA	chr19	55312029	55312495	-	3.86497	2.10534	5.6246	1.09308	0.121765	1
ENSG00000228261	ITPRIP-AS1	lncRNA	chr10	104323369	104327004	+	1.13548	0.363354	1.90761	1.09268	0.18598	1
ENSG00000286863	ENSG00000286863	lncRNA	chr1	72283170	72753772	+	3.29387	1.74198	4.84575	1.09217	0.155012	1
ENSG00000267232	ENSG00000267232	lncRNA	chr19	1875016	1875992	+	7.78963	4.61403	10.9652	1.09174	0.0553093	0.211139
ENSG00000283183	ENSG00000283183	lncRNA	chr4	576452	618099	+	7.08305	4.16543	10.0007	1.09063	0.0716424	0.251014
ENSG00000188649	CC2D2B	protein_coding	chr10	95907603	96033745	+	4.92467	2.78681	7.06254	1.09025	0.104323	1
ENSG00000274995	ENSG00000274995	lncRNA	chr15	66740445	66741151	+	9.88367	5.95959	13.8077	1.08928	0.0310591	0.140578
ENSG00000230387	ENSG00000230387	lncRNA	chr20	23179272	23190419	+	2.17873	1.03266	3.32479	1.08926	0.18372	1
ENSG00000164088	PPM1M	protein_coding	chr3	52245759	52250599	+	67.2338	42.6332	91.8344	1.08923	3.39939e-07	7.41084e-06
ENSG00000285509	TBCEL-TECTA	protein_coding	chr11	121024125	121113108	+	2.21394	1.05528	3.3726	1.08916	0.17914	1
ENSG00000165810	BTNL9	protein_coding	chr5	181040225	181061521	+	8.77352	5.25027	12.2968	1.08909	0.0394417	0.165572
ENSG00000240418	ENSG00000240418	processed_pseudogene	chr19	16412684	16413576	+	2.73737	1.39079	4.08396	1.08847	0.176165	1
ENSG00000205622	ENSG00000205622	lncRNA	chr21	38812878	38956467	-	16.9684	10.4953	23.4414	1.08828	0.00763465	0.0492086
ENSG00000269910	ENSG00000269910	lncRNA	chr14	103694516	103695050	-	5.98837	3.4718	8.50493	1.08782	0.104733	0.323143
ENSG00000280321	ENSG00000280321	TEC	chr11	36196248	36197901	+	1.63523	0.6867	2.58377	1.08727	0.208623	1
ENSG00000180535	BHLHA15	protein_coding	chr7	98211439	98215457	+	7.07614	4.17237	9.97991	1.08597	0.0639631	0.232057
ENSG00000236021	COP1-DT	lncRNA	chr1	176207646	176447919	+	18.0715	11.2151	24.9279	1.08584	0.00565448	0.0389902
ENSG00000267091	CTBP2P7	processed_pseudogene	chr19	36496916	36498159	-	2.17242	1.03266	3.31218	1.08505	0.184702	1
ENSG00000266891	ENSG00000266891	processed_pseudogene	chr18	9734882	9735602	-	2.22633	1.06744	3.38521	1.0848	0.176986	1
ENSG00000116299	ELAPOR1	protein_coding	chr1	109113679	109206781	+	14.7594	9.09929	20.4195	1.08467	0.0110827	0.0655089
ENSG00000171657	GPR82	protein_coding	chrX	41724181	41730130	+	3.27849	1.74198	4.81499	1.08456	0.14448	1
ENSG00000203684	IBA57-DT	lncRNA	chr1	228164086	228165512	-	6.01405	3.49613	8.53198	1.08409	0.0749051	0.258865
ENSG00000251161	ENSG00000251161	lncRNA	chr15	40906811	40910337	+	4.32842	2.41652	6.24033	1.08353	0.1368	1
ENSG00000141748	ARL5C	protein_coding	chr17	39156894	39167484	-	7.04615	4.16021	9.93209	1.08307	0.0631448	0.230433
ENSG00000230730	ENSG00000230730	lncRNA	chr2	28633282	28664540	-	1.63785	0.691927	2.58377	1.08281	0.217805	1
ENSG00000259810	ENSG00000259810	lncRNA	chr16	31788202	31790993	+	4.36449	2.44084	6.28814	1.08279	0.111832	1
ENSG00000257551	HLX-AS1	lncRNA	chr1	220832763	220880140	-	12.5377	7.68418	17.3913	1.08256	0.0185963	0.0971599
ENSG00000229046	HMGN1P2	processed_pseudogene	chr21	31706555	31706864	+	1.62001	0.681473	2.55855	1.08156	0.219324	1
ENSG00000171049	FPR2	protein_coding	chr19	51752026	51770531	+	5.989	3.48567	8.49232	1.08144	0.0833877	0.277747
ENSG00000171777	RASGRP4	protein_coding	chr19	38409051	38426305	-	93.0066	59.3473	126.666	1.08101	4.55602e-09	1.36837e-07
ENSG00000063127	SLC6A16	protein_coding	chr19	49289638	49325215	-	10.7486	6.54365	14.9536	1.08054	0.0367925	0.158018
ENSG00000158113	LRRC43	protein_coding	chr12	122167738	122203471	+	10.3152	6.26725	14.3631	1.07998	0.0320493	0.143536
ENSG00000273669	ENSG00000273669	lncRNA	chr18	75073543	75074205	+	12.9855	7.98661	17.9844	1.07897	0.0198517	0.101851
ENSG00000164330	EBF1	protein_coding	chr5	158695916	159099916	-	8.7194	5.25027	12.1885	1.07729	0.0422549	0.173681
ENSG00000163661	PTX3	protein_coding	chr3	157436850	157443633	+	40.7957	25.8863	55.7051	1.07661	6.38736e-05	0.000845841
ENSG00000268529	CYP2T3P	unprocessed_pseudogene	chr19	41134722	41137308	+	3.81062	2.09488	5.52635	1.07639	0.131078	1
ENSG00000257335	MGAM	protein_coding	chr7	141907813	142106747	+	7.04224	4.1776	9.90688	1.07488	0.0658342	0.236316
ENSG00000165548	TMEM63C	protein_coding	chr14	77116568	77259495	+	11.4101	6.99225	15.828	1.07419	0.0237221	0.116087
ENSG00000290395	ENSG00000290395	lncRNA	chr17	30600796	30615980	+	3.27604	1.75414	4.79794	1.07394	0.149776	1
ENSG00000138798	EGF	protein_coding	chr4	109912883	110013766	+	9.09253	5.50053	12.6845	1.07391	0.0580708	0.217968
ENSG00000236136	ADORA2BP1	processed_pseudogene	chr1	209744373	209745214	+	1.11657	0.363354	1.86979	1.07378	0.209103	1
ENSG00000134198	TSPAN2	protein_coding	chr1	115048011	115089503	-	14.5976	9.04712	20.1481	1.07375	0.0128322	0.073327
ENSG00000253556	MTCO1P4	processed_pseudogene	chr8	103088796	103090671	+	3.21322	1.71414	4.7123	1.07358	0.163687	1
ENSG00000164440	TXLNB	protein_coding	chr6	139240061	139291998	-	54.7616	34.923	74.6003	1.07349	4.88371e-06	8.47738e-05
ENSG00000227962	ENSG00000227962	processed_pseudogene	chr1	235336806	235337087	+	2.18112	1.05005	3.31218	1.07276	0.179004	1
ENSG00000238231	ENSG00000238231	processed_pseudogene	chr1	27990158	27990524	-	2.1722	1.04483	3.29957	1.07222	0.192868	1
ENSG00000165168	CYBB	protein_coding	chrX	37780018	37813461	+	167.986	107.933	228.039	1.07216	2.84859e-14	1.70525e-12
ENSG00000063180	CA11	protein_coding	chr19	48637946	48646187	-	14.2072	8.80902	19.6054	1.07084	0.0139686	0.0783104
ENSG00000112238	PRDM13	protein_coding	chr6	99606774	99615578	+	26.4217	16.6878	36.1556	1.07083	0.00146403	0.0128729
ENSG00000233072	RPS15AP6	processed_pseudogene	chr1	21003550	21003934	-	7.06877	4.20544	9.93209	1.07048	0.0624371	0.228629
ENSG00000092096	SLC22A17	protein_coding	chr14	23346314	23352912	-	7.12267	4.24022	10.0051	1.07048	0.0627185	0.229451
ENSG00000185630	PBX1	protein_coding	chr1	164555584	164899296	+	39.7342	25.2813	54.1871	1.07029	0.000102718	0.00128988
ENSG00000274767	ENSG00000274767	lncRNA	chr17	36183235	36196471	+	13.016	8.04753	17.9844	1.06922	0.019398	0.10023
ENSG00000268500	SIGLEC5	protein_coding	chr19	51610960	51630401	-	20.4816	12.8735	28.0896	1.06817	0.00423403	0.0309022
ENSG00000231131	LNCAROD	lncRNA	chr10	52450874	52755509	-	1.08397	0.345964	1.82198	1.06807	0.197939	1
ENSG00000266160	RN7SL612P	misc_RNA	chr1	156985755	156986049	-	1.08397	0.345964	1.82198	1.06807	0.197939	1
ENSG00000285755	ENSG00000285755	lncRNA	chr2	57289648	57380132	-	2.67456	1.3734	3.97573	1.06795	0.177342	1
ENSG00000279488	ENSG00000279488	TEC	chr19	1372238	1374364	-	4.84642	2.77635	6.91648	1.06787	0.11297	1
ENSG00000285612	ENSG00000285612	lncRNA	chr14	71586269	71590354	-	2.18151	1.05528	3.30773	1.06759	0.209745	1
ENSG00000264653	MIR5194	miRNA	chr8	130008334	130008453	-	8.2076	4.94954	11.4657	1.06711	0.0570647	0.215394
ENSG00000162645	GBP2	protein_coding	chr1	89106132	89150456	-	14.1173	8.77072	19.4638	1.06654	0.0169319	0.0905937
ENSG00000242609	CCDC137P	processed_pseudogene	chr3	72086888	72087725	+	2.23133	1.09006	3.3726	1.06495	0.194645	1
ENSG00000289627	ENSG00000289627	lncRNA	chr2	54581577	54582580	+	2.67495	1.37863	3.97128	1.06349	0.209	1
ENSG00000154040	CABYR	protein_coding	chr18	24138987	24161600	+	6.95437	4.14975	9.75899	1.06297	0.0745191	0.25799
ENSG00000279339	ENSG00000279339	TEC	chr17	78897264	78900152	+	1.60502	0.6867	2.52335	1.06274	0.21871	1
ENSG00000288736	ENSG00000288736	lncRNA	chr1	94541937	94554520	+	26.339	16.7017	35.9762	1.0627	0.00179627	0.0151979
ENSG00000272672	ENSG00000272672	lncRNA	chr1	89939601	89940147	+	2.13107	1.02744	3.2347	1.0626	0.20788	1
ENSG00000070731	ST6GALNAC2	protein_coding	chr17	76565377	76586956	-	5.88005	3.45612	8.30399	1.06206	0.0978657	0.309292
ENSG00000289061	ENSG00000289061	lncRNA	chr18	2845351	2847850	-	3.77818	2.09488	5.46148	1.06198	0.145018	1
ENSG00000290074	ENSG00000290074	lncRNA	chr1	150579917	150580945	+	5.42529	3.16232	7.68826	1.06168	0.105463	0.324666
ENSG00000225313	ENSG00000225313	lncRNA	chr1	33307348	33349245	+	2.69848	1.39602	4.00094	1.06156	0.167554	1
ENSG00000261744	ZFPM1-AS1	lncRNA	chr16	88512960	88531053	-	2.69848	1.39602	4.00094	1.06156	0.167554	1
ENSG00000225872	TEX14BP	transcribed_unitary_pseudogene	chr19	35785697	35797935	-	2.65435	1.36817	3.94052	1.06089	0.185421	1
ENSG00000284377	ENSG00000284377	lncRNA	chrX	147181064	147271895	+	7.44066	4.47139	10.4099	1.06031	0.0814787	0.273473
ENSG00000042062	RIPOR3	protein_coding	chr20	50586108	50691542	-	2.18759	1.06744	3.30773	1.05908	0.210969	1
ENSG00000205763	RP9P	transcribed_unprocessed_pseudogene	chr7	32916815	32943038	-	3.19192	1.71936	4.66449	1.05868	0.163357	1
ENSG00000259668	ENSG00000259668	lncRNA	chr15	51455268	51460582	+	2.70109	1.40124	4.00094	1.05842	0.177774	1
ENSG00000256458	ENSG00000256458	lncRNA	chr2	203328459	203329226	-	1.62502	0.70409	2.54594	1.05717	0.220941	1
ENSG00000289013	ENSG00000289013	lncRNA	chr2	40394673	40396777	-	42.003	26.9171	57.0889	1.05711	8.12326e-05	0.0010461
ENSG00000243911	RN7SL430P	misc_RNA	chr9	112272596	112272837	-	2.65474	1.3734	3.93607	1.05641	0.198104	1
ENSG00000185507	IRF7	protein_coding	chr11	612553	615983	-	80.4331	51.8874	108.979	1.05623	8.7149e-08	2.13356e-06
ENSG00000223522	ENSG00000223522	lncRNA	chr2	28307063	28310560	-	2.1639	1.05528	3.27253	1.05575	0.211882	1
ENSG00000242899	RPL7P16	processed_pseudogene	chr3	132243528	132244265	-	3.23953	1.75414	4.72491	1.05565	0.153804	1
ENSG00000197558	SSPOP	transcribed_unitary_pseudogene	chr7	149776042	149833979	+	63.9883	41.2267	86.7499	1.05524	1.45141e-06	2.80649e-05
ENSG00000232142	RPS25P9	processed_pseudogene	chr10	70198988	70199239	-	2.68587	1.39602	3.97573	1.05427	0.172746	1
ENSG00000133640	LRRIQ1	protein_coding	chr12	85036314	85264457	+	2.65066	1.3734	3.92791	1.05402	0.180565	1
ENSG00000168807	SNTB2	protein_coding	chr16	69187147	69309052	+	144.574	93.6842	195.465	1.05308	6.07132e-13	3.04088e-11
ENSG00000073754	CD5L	protein_coding	chr1	157830911	157898256	-	1.62763	0.709318	2.54594	1.05275	0.221527	1
ENSG00000247774	PCED1B-AS1	lncRNA	chr12	47205893	47216487	-	181.402	117.676	245.129	1.05239	1.21883e-15	8.25782e-14
ENSG00000235686	PPIAP20	processed_pseudogene	chr19	12508129	12508263	+	1.59241	0.6867	2.49813	1.05238	0.215823	1
ENSG00000123384	LRP1	protein_coding	chr12	57128483	57213361	+	360.582	234.31	486.854	1.05189	7.44052e-28	1.11163e-25
ENSG00000151490	PTPRO	protein_coding	chr12	15322257	15602175	+	305.016	198.175	411.857	1.0516	1.13092e-24	1.39215e-22
ENSG00000154122	ANKH	protein_coding	chr5	14704800	14871778	-	99.8154	64.6356	134.995	1.051	1.90086e-09	6.0744e-08
ENSG00000103034	NDRG4	protein_coding	chr16	58462846	58513628	+	2.14868	1.05005	3.24731	1.05089	0.200525	1
ENSG00000289915	ENSG00000289915	lncRNA	chr19	47243578	47244334	-	2.64435	1.3734	3.9153	1.05033	0.183788	1
ENSG00000243613	ENSG00000243613	lncRNA	chr1	153746851	153751227	-	3.20062	1.73675	4.66449	1.04948	0.156083	1
ENSG00000171126	KCNG3	protein_coding	chr2	42442017	42493982	-	11.754	7.31037	16.1976	1.04923	0.0263275	0.124767
ENSG00000237186	ENSG00000237186	processed_pseudogene	chr3	57530345	57530967	-	1.05745	0.340736	1.77416	1.04903	0.224951	1
ENSG00000270130	ENSG00000270130	lncRNA	chr12	123960717	123961244	-	3.70298	2.06533	5.34064	1.04859	0.155676	1
ENSG00000287555	ENSG00000287555	lncRNA	chr4	152448275	152513788	+	1.61372	0.70409	2.52335	1.04794	0.220491	1
ENSG00000270953	ENSG00000270953	lncRNA	chr7	130507660	130508282	+	4.32022	2.46869	6.17175	1.04793	0.131738	1
ENSG00000150783	TEX12	protein_coding	chr11	112167372	112172556	+	1.58611	0.6867	2.48552	1.04717	0.22273	1
ENSG00000240299	RN7SL187P	misc_RNA	chr9	121494519	121494821	+	1.58611	0.6867	2.48552	1.04717	0.22273	1
ENSG00000262663	ENSG00000262663	lncRNA	chr17	82918282	82918785	+	3.16802	1.71936	4.61667	1.04645	0.170077	1
ENSG00000139211	AMIGO2	protein_coding	chr12	47075707	47079959	-	41.2638	26.5782	55.9494	1.04615	0.000105135	0.00131499
ENSG00000147117	ZNF157	protein_coding	chrX	47370578	47414498	+	2.09824	1.02221	3.17428	1.0456	0.221707	1
ENSG00000183655	KLHL25	protein_coding	chr15	85759326	85794925	-	19.8924	12.6389	27.1458	1.04519	0.00613531	0.0414715
ENSG00000120693	SMAD9	protein_coding	chr13	36844831	36920765	-	93.4693	60.6857	126.253	1.04469	1.09622e-08	3.11576e-07
ENSG00000061337	LZTS1	protein_coding	chr8	20246165	20303963	-	133.881	87.0831	180.678	1.04445	1.66613e-11	6.86887e-10
ENSG00000261183	SPINT1-AS1	lncRNA	chr15	40835808	40844442	-	1.61633	0.709318	2.52335	1.04353	0.221062	1
ENSG00000266998	ENSG00000266998	lncRNA	chr17	77373817	77377236	-	2.14499	1.05528	3.2347	1.04292	0.210653	1
ENSG00000251484	ENSG00000251484	processed_pseudogene	chr1	109103535	109104766	-	1.58872	0.691927	2.48552	1.04271	0.232914	1
ENSG00000201376	SNORA70	snoRNA	chr14	51244090	51244224	+	1.05115	0.340736	1.76156	1.04246	0.212736	1
ENSG00000135424	ITGA7	protein_coding	chr12	55684568	55716404	-	261.43	170.628	352.231	1.04132	2.74192e-19	2.40848e-17
ENSG00000277258	PCGF2	protein_coding	chr17	38733898	38749817	-	47.6791	30.848	64.5103	1.04052	3.74271e-05	0.000525061
ENSG00000251348	HSPD1P11	processed_pseudogene	chr5	95768999	95770700	+	2.66197	1.39602	3.92791	1.04034	0.175936	1
ENSG00000289082	ENSG00000289082	lncRNA	chr2	42795326	42796750	+	18.088	11.4932	24.6829	1.03967	0.00899082	0.0559685
ENSG00000081479	LRP2	protein_coding	chr2	169127109	169362534	-	9.09371	5.60669	12.5807	1.03956	0.0484016	0.192243
ENSG00000226874	TRPC6P10	processed_pseudogene	chr7	30544053	30544431	+	2.67843	1.40818	3.94868	1.0391	0.203884	1
ENSG00000257093	DENND11	protein_coding	chr7	141656728	141702166	-	74.7278	48.5876	100.868	1.03865	3.77041e-07	8.1266e-06
ENSG00000237569	TUBAP1	processed_pseudogene	chr21	23407658	23409128	-	1.63632	0.726708	2.54594	1.03814	0.233275	1
ENSG00000226758	DISC1-IT1	lncRNA	chr1	231925834	231945233	+	12.7544	8.00923	17.4995	1.03801	0.0232275	0.114274
ENSG00000254450	ALG9-IT1	lncRNA	chr11	111817214	111829212	-	2.71848	1.43603	4.00094	1.03767	0.180673	1
ENSG00000146054	TRIM7	protein_coding	chr5	181193924	181205293	-	1.60111	0.70409	2.49813	1.03758	0.217513	1
ENSG00000255201	ENSG00000255201	lncRNA	chr8	38421889	38426096	+	4.28517	2.46346	6.10688	1.037	0.126071	1
ENSG00000049249	TNFRSF9	protein_coding	chr1	7915871	7943165	-	6.38052	3.83686	8.92417	1.03688	0.0806998	0.271589
ENSG00000254843	XIAPP2	processed_pseudogene	chr11	87094734	87096585	-	1.05376	0.345964	1.76156	1.03684	0.212493	1
ENSG00000137877	SPTBN5	protein_coding	chr15	41848146	41894053	-	44.1394	28.586	59.6927	1.03661	0.000103377	0.00129629
ENSG00000249407	IL20RB-AS1	lncRNA	chr3	136959125	136982196	-	1.04484	0.340736	1.74895	1.03585	0.228813	1
ENSG00000177459	ERICH5	protein_coding	chr8	98064522	98093610	+	12.7555	8.01969	17.4914	1.0357	0.0236048	0.115643
ENSG00000241014	GPR199P	transcribed_unitary_pseudogene	chr1	34975699	34978706	-	3.71776	2.09488	5.34064	1.03474	0.147512	1
ENSG00000258702	ENSG00000258702	lncRNA	chr14	96592399	96605976	+	2.15107	1.06744	3.2347	1.03441	0.211784	1
ENSG00000153993	SEMA3D	protein_coding	chr7	84995553	85187056	-	18.114	11.5506	24.6774	1.03274	0.00810965	0.0515479
ENSG00000233723	LINC01122	lncRNA	chr2	58427738	59063766	+	3.72037	2.10011	5.34064	1.03231	0.145078	1
ENSG00000170153	RNF150	protein_coding	chr4	140859807	141212877	-	59.905	39.0084	80.8017	1.03183	6.45438e-06	0.000109536
ENSG00000291044	ENSG00000291044	lncRNA	chr22	21102984	21122286	+	1.55959	0.681473	2.43771	1.03172	0.23345	1
ENSG00000226498	RPSAP21	processed_pseudogene	chr1	236819634	236820518	+	7.99373	4.90953	11.0779	1.03126	0.058876	0.219807
ENSG00000287896	ENSG00000287896	lncRNA	chr19	47469910	47478550	+	2.15369	1.07267	3.2347	1.03077	0.212334	1
ENSG00000185972	CCIN	protein_coding	chr9	36169388	36171334	+	1.04746	0.345964	1.74895	1.03024	0.228534	1
ENSG00000214278	ENSG00000214278	processed_pseudogene	chr5	403731	404546	-	1.04746	0.345964	1.74895	1.03024	0.228534	1
ENSG00000256120	SOX5-AS1	lncRNA	chr12	24223233	24260056	+	1.04746	0.345964	1.74895	1.03024	0.228534	1
ENSG00000244080	RN7SL833P	misc_RNA	chr19	11516047	11516330	-	2.11847	1.05005	3.18689	1.03022	0.204013	1
ENSG00000205744	DENND1C	protein_coding	chr19	6467207	6482557	-	258.016	169.283	346.75	1.03012	9.90173e-21	9.51001e-19
ENSG00000270021	ENSG00000270021	lncRNA	chr5	135399280	135401296	+	23.4037	15.045	31.7625	1.02992	0.00354204	0.0266989
ENSG00000251739	RNU6-1053P	snRNA	chr4	183705931	183706031	+	4.26626	2.46346	6.06905	1.0293	0.130931	1
ENSG00000287315	ENSG00000287315	lncRNA	chr1	228357012	228368554	-	2.69604	1.4308	3.96129	1.02928	0.215748	1
ENSG00000266913	LINC01841	lncRNA	chr19	14305458	14370196	-	3.64364	2.05487	5.2324	1.02868	0.167767	1
ENSG00000237883	DGUOK-AS1	lncRNA	chr2	73947322	73982173	-	12.1292	7.63894	16.6195	1.02825	0.0304262	0.138756
ENSG00000279953	ENSG00000279953	TEC	chr12	123649068	123650485	+	5.79812	3.47351	8.12273	1.02806	0.0969896	0.307357
ENSG00000133321	PLAAT4	protein_coding	chr11	63536808	63546462	+	4.1936	2.41823	5.96898	1.0277	0.141596	1
ENSG00000147168	IL2RG	protein_coding	chrX	71107404	71112108	-	1.5622	0.6867	2.43771	1.02724	0.224644	1
ENSG00000178722	C5orf64	lncRNA	chr5	61610424	61793401	+	1.5622	0.6867	2.43771	1.02724	0.224644	1
ENSG00000235440	RPS2P15	processed_pseudogene	chr2	26101317	26102136	-	1.5622	0.6867	2.43771	1.02724	0.224644	1
ENSG00000255833	TIFAB	protein_coding	chr5	135444226	135452351	-	212.69	139.702	285.677	1.02678	5.74089e-17	4.28849e-15
ENSG00000272589	ZSWIM8-AS1	lncRNA	chr10	73796514	73801399	-	2.14738	1.07267	3.22209	1.02647	0.218269	1
ENSG00000273297	ENSG00000273297	lncRNA	chr7	134368737	134432534	-	4.24035	2.4513	6.0294	1.02626	0.140056	1
ENSG00000270917	ENSG00000270917	processed_pseudogene	chr9	120812475	120812845	-	2.11217	1.05005	3.17428	1.02587	0.205092	1
ENSG00000236643	ENSG00000236643	lncRNA	chr9	124770123	124772927	+	1.06876	0.363354	1.77416	1.02489	0.223781	1
ENSG00000163545	NUAK2	protein_coding	chr1	205302063	205321745	-	6.28873	3.80379	8.77366	1.02473	0.0991276	0.312207
ENSG00000279620	ENSG00000279620	TEC	chr16	17249674	17251395	-	11.0847	6.96963	15.1997	1.02338	0.0338561	0.149032
ENSG00000138316	ADAMTS14	protein_coding	chr10	70672506	70762441	+	6.85022	4.1776	9.52284	1.02317	0.0830797	0.277409
ENSG00000082014	SMARCD3	protein_coding	chr7	151238764	151277896	-	136.414	89.6351	183.194	1.02308	3.52352e-10	1.23677e-08
ENSG00000135185	TMEM243	protein_coding	chr7	87196160	87220587	-	55.611	36.3451	74.8768	1.02274	2.10074e-05	0.000315202
ENSG00000007384	RHBDF1	protein_coding	chr16	58059	76355	-	116.356	76.4191	156.294	1.0227	6.70808e-10	2.27684e-08
ENSG00000287920	ENSG00000287920	lncRNA	chr6	11291299	11296224	+	1.5559	0.6867	2.4251	1.02194	0.229756	1
ENSG00000287644	ENSG00000287644	lncRNA	chr17	40317698	40318676	-	3.71607	2.11227	5.31987	1.02193	0.173924	1
ENSG00000286180	ENSG00000286180	lncRNA	chr7	148940265	148941228	-	2.62061	1.39079	3.85043	1.02063	0.195268	1
ENSG00000289410	ENSG00000289410	lncRNA	chr2	61728808	61764305	-	4.17469	2.41823	5.93115	1.01985	0.145987	1
ENSG00000103811	CTSH	protein_coding	chr15	78921058	78949574	-	347.377	229.242	465.512	1.01876	5.54005e-26	7.50698e-24
ENSG00000237336	ENSG00000237336	lncRNA	chr9	123491884	123493156	+	1.06245	0.363354	1.76156	1.01832	0.21169	1
ENSG00000253649	PRSS51	protein_coding	chr8	10482878	10547585	-	1.06245	0.363354	1.76156	1.01832	0.21169	1
ENSG00000204194	RPL12P1	processed_pseudogene	chr6	33400059	33400556	-	2.12717	1.06744	3.18689	1.01803	0.212763	1
ENSG00000118156	ZNF541	protein_coding	chr19	47520690	47573148	-	2.62323	1.39602	3.85043	1.01748	0.195737	1
ENSG00000246323	FAM13B-AS1	lncRNA	chr5	138032774	138037266	+	3.695	2.10534	5.28467	1.01709	0.158257	1
ENSG00000152217	SETBP1	protein_coding	chr18	44680173	45068510	+	146.515	96.5736	196.456	1.01697	3.2023e-12	1.46534e-10
ENSG00000263624	ENSG00000263624	lncRNA	chr17	17167946	17185554	-	2.06434	1.02744	3.10125	1.01641	0.219236	1
ENSG00000287539	ENSG00000287539	lncRNA	chr17	78845345	78846686	+	3.19672	1.77676	4.61667	1.01631	0.168533	1
ENSG00000145416	MARCHF1	protein_coding	chr4	163524298	164384050	-	4.20752	2.44607	5.96898	1.01599	0.138694	1
ENSG00000047662	FAM184B	protein_coding	chr4	17629306	17781621	-	31.7603	20.6813	42.8393	1.01578	0.00103619	0.00957834
ENSG00000286485	ENSG00000286485	lncRNA	chr22	36766478	36769022	+	2.12978	1.07267	3.18689	1.01439	0.213303	1
ENSG00000161911	TREML1	protein_coding	chr6	41149337	41154347	-	32.178	20.9785	43.3776	1.01374	0.000756599	0.0073515
ENSG00000127329	PTPRB	protein_coding	chr12	70515870	70637440	-	136.074	89.8108	182.338	1.01357	1.48345e-11	6.174e-10
ENSG00000289576	ENSG00000289576	lncRNA	chr1	28116812	28126939	-	1.60611	0.726708	2.48552	1.01335	0.236946	1
ENSG00000232774	LINC03033	lncRNA	chr14	61570405	61658696	+	1.5709	0.70409	2.43771	1.01245	0.226419	1
ENSG00000232124	ENSG00000232124	lncRNA	chr21	44200602	44207399	-	7.3546	4.54095	10.1682	1.0112	0.0726189	0.253723
ENSG00000270259	ENSG00000270259	processed_pseudogene	chr9	137286112	137287236	+	7.90048	4.90431	10.8967	1.01072	0.0660888	0.236873
ENSG00000174944	P2RY14	protein_coding	chr3	151212117	151278542	-	1.02094	0.340736	1.70113	1.01054	0.244725	1
ENSG00000225193	RPS12P26	transcribed_processed_pseudogene	chr15	90206572	90206967	+	1.02094	0.340736	1.70113	1.01054	0.244725	1
ENSG00000276015	ENSG00000276015	misc_RNA	chr11	2697851	2698076	+	3.69886	2.1175	5.28022	1.01043	0.152943	1
ENSG00000287678	ENSG00000287678	lncRNA	chr6	41080624	41101056	-	3.66364	2.09488	5.2324	1.00991	0.15951	1
ENSG00000224490	TTC21B-AS1	lncRNA	chr2	165933857	165949891	+	1.02763	0.345964	1.70929	1.00928	0.262286	1
ENSG00000268087	ENSG00000268087	lncRNA	chr19	16610411	16636531	+	2.08826	1.05005	3.12647	1.00925	0.211724	1
ENSG00000284959	ENSG00000284959	lncRNA	chr14	81012099	81170429	-	12.1003	7.69634	16.5042	1.00922	0.0284525	0.132134
ENSG00000129910	CDH15	protein_coding	chr16	89171748	89195492	+	6.84024	4.20544	9.47503	1.00886	0.0838518	0.278868
ENSG00000198729	PPP1R14C	protein_coding	chr6	150143044	150250392	+	45.6933	30.0047	61.382	1.00864	8.15241e-05	0.00104782
ENSG00000232375	ENSG00000232375	unprocessed_pseudogene	chr3	43037121	43037451	+	1.57351	0.709318	2.43771	1.00803	0.22699	1
ENSG00000158714	SLAMF8	protein_coding	chr1	159826811	159837492	+	13.0749	8.34997	17.7998	1.00768	0.0362848	0.156106
ENSG00000239605	STPG4	protein_coding	chr2	47045538	47155308	-	3.07715	1.70891	4.4454	1.00733	0.206902	1
ENSG00000122180	MYOG	protein_coding	chr1	203083129	203086012	-	1.56459	0.70409	2.4251	1.00714	0.231614	1
ENSG00000213033	AURKAP1	transcribed_processed_pseudogene	chr1	220266706	220267917	-	11.0684	7.0201	15.1167	1.00686	0.0379626	0.161574
ENSG00000271816	BMS1P4	lncRNA	chr10	73699151	73730487	-	4.73227	2.80943	6.65512	1.00685	0.137081	1
ENSG00000127585	FBXL16	protein_coding	chr16	692498	705808	-	2.57802	1.37863	3.7774	1.0061	0.210318	1
ENSG00000235489	DBF4P1	processed_pseudogene	chr10	64168959	64170850	-	5.23311	3.14493	7.32128	1.00546	0.120527	1
ENSG00000129596	CDO1	protein_coding	chr5	115804733	115816659	-	40.9086	26.8702	54.947	1.00534	0.000182861	0.00215537
ENSG00000279783	ENSG00000279783	processed_pseudogene	chr21	9810501	9810848	+	1.53607	0.6867	2.38544	1.00514	0.276125	1
ENSG00000172738	TMEM217	protein_coding	chr6	37212180	37258155	-	3.14036	1.75414	4.52659	1.00478	0.185325	1
ENSG00000277233	Metazoa_SRP	misc_RNA	chr13	48429269	48429554	+	3.14036	1.75414	4.52659	1.00478	0.185325	1
ENSG00000246731	MGC16275	lncRNA	chr17	74209980	74213342	-	3.68625	2.1175	5.255	1.00462	0.15899	1
ENSG00000062038	CDH3	protein_coding	chr16	68636189	68727468	+	4.68314	2.78158	6.58471	1.0041	0.13347	1
ENSG00000241666	ENSG00000241666	lncRNA	chr1	167627385	167630674	-	2.07304	1.04483	3.10125	1.00409	0.220981	1
ENSG00000119917	IFIT3	protein_coding	chr10	89327307	89377473	+	99.0502	65.6056	132.495	1.00307	3.75122e-08	9.81608e-07
ENSG00000234106	SRP14P2	processed_pseudogene	chr11	93535468	93535816	+	1.56721	0.709318	2.4251	1.00273	0.23221	1
ENSG00000230729	ENSG00000230729	lncRNA	chr9	34521527	34524241	+	2.13848	1.09006	3.18689	1.00233	0.227946	1
ENSG00000272941	ENSG00000272941	lncRNA	chr7	135168403	135169547	+	4.10557	2.40084	5.81031	1.00183	0.160167	1
ENSG00000200834	Y_RNA	misc_RNA	chr9	33830978	33831078	+	1.55829	0.70409	2.41249	1.00182	0.249871	1
ENSG00000227279	ENSG00000227279	lncRNA	chr18	27921551	27963692	+	2.55519	1.36817	3.7422	1.00178	0.216529	1
ENSG00000105048	TNNT1	protein_coding	chr19	55132698	55149206	-	271.961	180.874	363.049	1.0012	8.1714e-21	8.06984e-19
ENSG00000289633	ENSG00000289633	lncRNA	chr10	133012874	133013524	+	2.08457	1.05528	3.11386	1.00116	0.218606	1
ENSG00000104140	RHOV	protein_coding	chr15	40872214	40874234	-	5.1403	3.09276	7.18783	1.00041	0.137329	1
ENSG00000225988	LAMP5-AS1	lncRNA	chr20	9505180	9514998	-	9.87644	6.24986	13.503	1.00033	0.0512719	0.200231
ENSG00000271361	HTATSF1P2	processed_pseudogene	chr6	3023142	3023772	-	48.808	32.2005	65.4155	1.00032	6.5647e-05	0.000865392
ENSG00000112782	CLIC5	protein_coding	chr6	45880827	46080348	-	12.0876	7.72589	16.4493	0.999795	0.0365735	0.157232
ENSG00000100918	REC8	protein_coding	chr14	24171853	24180257	+	56.1473	37.1031	75.1916	0.999724	1.70432e-05	0.000260872
ENSG00000272858	ENSG00000272858	lncRNA	chr22	28814914	28815662	+	7.81714	4.87998	10.7543	0.999306	0.0786049	0.266954
ENSG00000173320	STOX2	protein_coding	chr4	183797692	184023526	+	108.256	71.8886	144.623	0.998475	7.15621e-09	2.11302e-07
ENSG00000248640	HNRNPA1P56	processed_pseudogene	chr4	77987860	77988813	-	1.01725	0.345964	1.68853	0.998176	0.246508	1
ENSG00000172927	MYEOV	protein_coding	chr11	69294151	69341682	+	1.5609	0.709318	2.41249	0.997405	0.250568	1
ENSG00000123700	KCNJ2	protein_coding	chr17	70168673	70180044	+	43.1525	28.4733	57.8318	0.997188	0.000237388	0.00271212
ENSG00000178623	GPR35	protein_coding	chr2	240605430	240633159	+	31.9118	20.9749	42.8486	0.99667	0.00115451	0.0105207
ENSG00000260865	ENSG00000260865	transcribed_processed_pseudogene	chr16	58597589	58597945	-	3.1326	1.75937	4.50582	0.996618	0.18625	1
ENSG00000245768	ENSG00000245768	lncRNA	chr16	58733910	59199395	+	5.71765	3.48567	7.94962	0.996503	0.117455	0.347984
ENSG00000290735	ENSG00000290735	lncRNA	chr1	143875171	143904650	-	2.59563	1.40124	3.79001	0.996247	0.209842	1
ENSG00000254449	SF3A3P2	processed_pseudogene	chr11	123597946	123599452	-	1.01502	0.345964	1.68408	0.995786	0.26068	1
ENSG00000254521	SIGLEC12	protein_coding	chr19	51491227	51501800	-	70.2312	46.5831	93.8792	0.995642	1.51985e-06	2.92588e-05
ENSG00000250902	SMAD1-AS1	lncRNA	chr4	145514615	145517118	-	2.58671	1.39602	3.7774	0.995588	0.20154	1
ENSG00000245651	ENSG00000245651	lncRNA	chr12	57869834	57896482	-	3.66642	2.1175	5.21535	0.995446	0.17686	1
ENSG00000253320	MAILR	lncRNA	chr8	102864271	103002424	+	39.0313	25.7454	52.3173	0.995315	0.000370333	0.00397875
ENSG00000188015	S100A3	protein_coding	chr1	153547329	153549258	-	2.03413	1.02744	3.04083	0.994995	0.226856	1
ENSG00000118515	SGK1	protein_coding	chr6	134169248	134318112	-	41.1225	27.15	55.0949	0.994734	0.000294992	0.00327187
ENSG00000248468	ENSG00000248468	lncRNA	chr3	131502573	131520880	+	5.30355	3.21279	7.39431	0.994637	0.133848	1
ENSG00000230398	HINT2P1	processed_pseudogene	chr3	2362258	2362738	+	1.52346	0.6867	2.36023	0.994356	0.27623	1
ENSG00000241361	SLC25A24P1	transcribed_unprocessed_pseudogene	chr1	108273139	108337387	+	4.24122	2.50347	5.97897	0.994229	0.163796	1
ENSG00000134376	CRB1	protein_coding	chr1	197268204	197478455	+	3.08624	1.73153	4.44095	0.994151	0.194673	1
ENSG00000255390	DCHS1-AS1	lncRNA	chr11	6621451	6622322	+	3.67126	2.12273	5.2198	0.994062	0.159345	1
ENSG00000220201	ZGLP1	protein_coding	chr19	10304803	10309880	-	25.1628	16.4949	33.8306	0.99342	0.00300827	0.0233294
ENSG00000090530	P3H2	protein_coding	chr3	189956728	190122437	-	8.82212	5.56839	12.0759	0.993294	0.0610933	0.225203
ENSG00000130876	SLC7A10	protein_coding	chr19	33208664	33225850	-	6.76828	4.19499	9.34158	0.993264	0.0872043	0.286421
ENSG00000129195	PIMREG	protein_coding	chr17	6444441	6451469	+	58.9662	39.1058	78.8266	0.993059	1.12968e-05	0.000180008
ENSG00000226746	SMCR5	lncRNA	chr17	17776686	17779529	-	2.05544	1.04483	3.06605	0.991649	0.232673	1
ENSG00000254577	ENSG00000254577	lncRNA	chr11	43390283	43395495	+	3.15651	1.78199	4.53104	0.991433	0.183602	1
ENSG00000253645	ENSG00000253645	lncRNA	chr8	38970360	38973011	-	7.83584	4.91476	10.7569	0.991119	0.0845952	0.28018
ENSG00000221406	MIR320B2	miRNA	chr1	224257004	224257141	-	3.5973	2.07749	5.1171	0.991094	0.179708	1
ENSG00000183150	GPR19	protein_coding	chr12	12660890	12696207	-	21.3751	13.9845	28.7658	0.990183	0.00603162	0.0409607
ENSG00000186765	FSCN2	protein_coding	chr17	81528377	81537130	+	5.73787	3.51352	7.96223	0.989606	0.119059	0.350181
ENSG00000168685	IL7R	protein_coding	chr5	35852695	35879603	+	37.0077	24.4624	49.553	0.989428	0.000461152	0.00482114
ENSG00000249635	ENSG00000249635	lncRNA	chr4	106003317	106022478	-	5.75525	3.52568	7.98483	0.989356	0.11946	0.350908
ENSG00000226644	ENSG00000226644	lncRNA	chr20	2207217	2213151	+	1.00872	0.345964	1.67147	0.988993	0.269016	1
ENSG00000144649	GASK1A	protein_coding	chr3	42979087	43067898	+	42.4586	28.1255	56.7916	0.988576	0.000219049	0.00252738
ENSG00000108839	ALOX12	protein_coding	chr17	6996049	7010754	+	2.08435	1.06744	3.10125	0.988216	0.223318	1
ENSG00000279499	ENSG00000279499	TEC	chr13	30196443	30196881	-	1.5759	0.726708	2.4251	0.988122	0.244449	1
ENSG00000140030	GPR65	protein_coding	chr14	88005135	88014811	+	52.6292	34.9613	70.2972	0.987403	3.46913e-05	0.000491414
ENSG00000196189	SEMA4A	protein_coding	chr1	156147366	156177752	+	312.201	209.03	415.373	0.987278	1.60564e-21	1.65098e-19
ENSG00000117009	KMO	protein_coding	chr1	241532134	241595642	+	100.744	67.2346	134.254	0.987097	3.53465e-08	9.3473e-07
ENSG00000288597	ENSG00000288597	lncRNA	chrX	103707034	103919047	-	2.53889	1.3734	3.70437	0.987048	0.216182	1
ENSG00000204131	NHSL2	protein_coding	chrX	71910845	72161750	+	384.706	257.712	511.701	0.986773	2.68423e-26	3.66564e-24
ENSG00000263105	ENSG00000263105	lncRNA	chr16	4180117	4183515	-	2.03044	1.03266	3.02822	0.986772	0.235119	1
ENSG00000100285	NEFH	protein_coding	chr22	29480218	29491390	+	202.559	135.568	269.55	0.986278	2.60412e-14	1.56426e-12
ENSG00000273258	ENSG00000273258	lncRNA	chr2	174011856	174012975	-	1.54738	0.709318	2.38544	0.985925	0.279464	1
ENSG00000289691	ENSG00000289691	lncRNA	chr7	100397383	100420722	+	1.54738	0.709318	2.38544	0.985925	0.279464	1
ENSG00000232499	ENSG00000232499	processed_pseudogene	chr1	113449700	113450728	+	7.23675	4.52879	9.9447	0.985197	0.0833277	0.277699
ENSG00000247473	CARS1-AS1	lncRNA	chr11	3029009	3041260	+	4.68299	2.81465	6.55133	0.98518	0.14264	1
ENSG00000174130	TLR6	protein_coding	chr4	38822897	38856817	-	178.701	119.64	237.761	0.98486	8.58381e-14	4.8246e-12
ENSG00000232662	LDHBP1	processed_pseudogene	chr13	113276616	113277734	+	2.08696	1.07267	3.10125	0.984573	0.223833	1
ENSG00000237797	MACORIS	lncRNA	chr10	31693082	31707487	-	4.67185	2.80943	6.53428	0.983895	0.138478	1
ENSG00000287286	ENSG00000287286	lncRNA	chr3	197665316	197674863	+	16.6159	10.836	22.3957	0.983056	0.0155589	0.085017
ENSG00000162496	DHRS3	protein_coding	chr1	12567910	12618210	-	30.1034	19.9006	40.3063	0.98282	0.00173318	0.0147642
ENSG00000154930	ACSS1	protein_coding	chr20	25006230	25058980	-	62.6628	41.7814	83.5441	0.982719	7.56691e-06	0.000126332
ENSG00000266579	ENSG00000266579	lncRNA	chr6	57493855	57497691	+	2.04283	1.04483	3.04083	0.982673	0.228663	1
ENSG00000279571	ENSG00000279571	lncRNA	chr9	127690098	127690840	-	2.00761	1.02221	2.99302	0.981548	0.255305	1
ENSG00000255045	ENSG00000255045	lncRNA	chr11	124744634	124746337	-	2.10827	1.09006	3.12647	0.981362	0.236888	1
ENSG00000276105	ENSG00000276105	misc_RNA	chr11	2674097	2674292	+	4.14949	2.46346	5.83553	0.980838	0.149886	1
ENSG00000288754	ENSG00000288754	lncRNA	chr22	46537892	46539807	+	4.1308	2.4513	5.81031	0.980581	0.155306	1
ENSG00000197757	HOXC6	protein_coding	chr12	53990624	54030823	+	3.57339	2.07749	5.06929	0.979773	0.177782	1
ENSG00000123405	NFE2	protein_coding	chr12	54292111	54301015	-	123.894	83.0465	164.742	0.979677	7.78628e-10	2.61237e-08
ENSG00000239617	RPL32P27	processed_pseudogene	chr12	48903418	48903813	-	1.02594	0.363354	1.68853	0.979655	0.245526	1
ENSG00000164674	SYTL3	protein_coding	chr6	158650014	158764876	+	27.5568	18.2195	36.894	0.9794	0.00233705	0.0190185
ENSG00000154330	PGM5	protein_coding	chr9	68328308	68531061	+	2.51867	1.36817	3.66917	0.979392	0.224205	1
ENSG00000136002	ARHGEF4	protein_coding	chr2	130836914	131047263	+	2.04544	1.05005	3.04083	0.97899	0.221333	1
ENSG00000132669	RIN2	protein_coding	chr20	19757606	20002457	+	2.55873	1.39602	3.72143	0.978586	0.217609	1
ENSG00000249738	ENSG00000249738	lncRNA	chr5	159310745	159805536	+	16.0468	10.4779	21.6158	0.978467	0.016782	0.0900122
ENSG00000286489	ENSG00000286489	lncRNA	chr10	101694401	101705119	+	3.62991	2.1175	5.14232	0.978394	0.177591	1
ENSG00000230988	RPL23AP11	processed_pseudogene	chr14	102662240	102662708	-	2.59172	1.41864	3.7648	0.978221	0.216583	1
ENSG00000228288	PCAT6	lncRNA	chr1	202810850	202812473	+	3.05603	1.73153	4.38053	0.97804	0.196965	1
ENSG00000276255	LINC02809	lncRNA	chr1	228073909	228076550	-	80.2449	53.7249	106.765	0.977618	9.3496e-07	1.89815e-05
ENSG00000213853	EMP2	protein_coding	chr16	10528422	10580632	-	131.45	88.2219	174.677	0.977459	1.64347e-10	6.07355e-09
ENSG00000289277	ENSG00000289277	lncRNA	chr15	44275146	44288408	-	2.5565	1.39602	3.71698	0.977226	0.206525	1
ENSG00000136111	TBC1D4	protein_coding	chr13	75283503	75482169	-	107.55	72.1406	142.96	0.976923	1.54446e-08	4.2989e-07
ENSG00000143365	RORC	protein_coding	chr1	151806071	151831845	-	0.997418	0.345964	1.64887	0.976739	0.273698	1
ENSG00000169314	C22orf15	protein_coding	chr22	23762990	23765863	+	5.184	3.16755	7.20044	0.976501	0.128801	1
ENSG00000059378	PARP12	protein_coding	chr7	140023749	140062951	-	128.519	86.301	170.738	0.976136	4.55185e-10	1.56627e-08
ENSG00000248347	ENSG00000248347	unprocessed_pseudogene	chr8	47089572	47198861	-	88.5814	59.3974	117.765	0.975555	3.3421e-07	7.31163e-06
ENSG00000116032	GRIN3B	protein_coding	chr19	1000419	1009732	+	48.8884	32.6508	65.126	0.974578	0.000123852	0.00152998
ENSG00000199691	RN7SKP173	misc_RNA	chr20	38761528	38761842	+	8.75209	5.57884	11.9253	0.974297	0.0664891	0.237967
ENSG00000291107	ENSG00000291107	lncRNA	chr12	9648047	9658412	+	20.7534	13.6785	27.8282	0.973774	0.00800522	0.0510884
ENSG00000137757	CASP5	protein_coding	chr11	104994235	105023168	-	3.10624	1.77153	4.44095	0.973173	0.204611	1
ENSG00000221598	MIR1249	miRNA	chr22	45200954	45201019	-	3.05365	1.73675	4.37054	0.972601	0.20977	1
ENSG00000260034	LCMT1-AS2	lncRNA	chr16	25140577	25149032	-	3.06125	1.74198	4.38053	0.972529	0.197895	1
ENSG00000169855	ROBO1	protein_coding	chr3	78597239	79767998	-	1529.32	1032.32	2026.32	0.972292	1.86956e-72	1.81555e-69
ENSG00000236279	CLEC2L	protein_coding	chr7	139523685	139544985	+	2.5715	1.41341	3.72959	0.970644	0.2071	1
ENSG00000100292	HMOX1	protein_coding	chr22	35380361	35394214	+	19.2237	12.6702	25.7772	0.96997	0.0116624	0.0683858
ENSG00000055732	MCOLN3	protein_coding	chr1	85018082	85048500	-	236.209	159.354	313.064	0.969798	5.3304e-16	3.71217e-14
ENSG00000261105	LMO7-AS1	lncRNA	chr13	75604700	75635994	-	8.75671	5.59623	11.9172	0.969578	0.0646212	0.233415
ENSG00000254459	ENSG00000254459	lncRNA	chr11	77829654	77872262	-	1.50217	0.691927	2.31242	0.969216	0.280041	1
ENSG00000182578	CSF1R	protein_coding	chr5	150053291	150113372	-	687.099	464.364	909.834	0.96883	1.01379e-41	3.28167e-39
ENSG00000290090	ENSG00000290090	lncRNA	chr7	66114830	66115240	-	4.06946	2.42868	5.71023	0.96871	0.173123	1
ENSG00000291084	ALOX12P2	lncRNA	chr17	6853861	6954107	+	2.50868	1.3734	3.64395	0.968398	0.222775	1
ENSG00000154760	SLFN13	protein_coding	chr17	35435096	35448837	-	217.489	146.806	288.173	0.968226	2.68217e-15	1.77592e-13
ENSG00000234841	ENSG00000234841	processed_pseudogene	chr4	112826307	112827607	+	3.08517	1.7646	4.40574	0.967423	0.201482	1
ENSG00000161270	NPHS1	protein_coding	chr19	35825372	35869287	-	1.99539	1.02744	2.96335	0.967064	0.264445	1
ENSG00000188051	TMEM221	protein_coding	chr19	17435509	17448668	-	4.60182	2.79203	6.4116	0.966813	0.167082	1
ENSG00000226525	RPS7P10	processed_pseudogene	chr13	21628413	21629015	-	2.54651	1.40124	3.69177	0.966349	0.234171	1
ENSG00000229316	HMGB1P45	processed_pseudogene	chr1	50398825	50399773	-	4.07293	2.43562	5.71023	0.965794	0.173593	1
ENSG00000105928	GSDME	protein_coding	chr7	24698355	24757940	-	27.8554	18.5428	37.168	0.965723	0.00236813	0.0192177
ENSG00000224081	SLC44A3-AS1	transcribed_processed_pseudogene	chr1	94613814	94855426	-	4.13928	2.48085	5.7977	0.965607	0.161799	1
ENSG00000187720	THSD4	protein_coding	chr15	71096952	71783383	+	14.3103	9.37218	19.2485	0.965093	0.0293286	0.13516
ENSG00000173083	HPSE	protein_coding	chr4	83292461	83335153	-	145.64	98.3574	192.922	0.964779	4.61712e-11	1.8301e-09
ENSG00000229989	MIR181A1HG	lncRNA	chr1	198777861	198937471	-	6.17851	3.86471	8.49232	0.964408	0.11455	0.342867
ENSG00000115155	OTOF	protein_coding	chr2	26457203	26558756	-	1.51456	0.70409	2.32502	0.964363	0.276877	1
ENSG00000248216	KCTD9P5	processed_pseudogene	chr5	37505688	37506857	-	1.51456	0.70409	2.32502	0.964363	0.276877	1
ENSG00000291019	AACSP1	lncRNA	chr5	178764861	178818435	-	2.5865	1.4308	3.7422	0.964126	0.222906	1
ENSG00000116183	PAPPA2	protein_coding	chr1	176463171	176845601	+	13.9417	9.12714	18.7562	0.964078	0.0260765	0.1241
ENSG00000230813	ENSG00000230813	unprocessed_pseudogene	chr1	246527030	246528155	+	0.984809	0.345964	1.62366	0.962939	0.253856	1
ENSG00000232901	CYCSP10	processed_pseudogene	chr3	10000647	10000940	-	0.984809	0.345964	1.62366	0.962939	0.253856	1
ENSG00000183779	ZNF703	protein_coding	chr8	37695782	37700019	+	49.4985	33.2453	65.7518	0.9629	8.85387e-05	0.00112639
ENSG00000238086	PPP1R26P1	processed_pseudogene	chr13	48316863	48320475	-	1.48695	0.6867	2.2872	0.962656	0.272636	1
ENSG00000079263	SP140	protein_coding	chr2	230203110	230313215	+	17.4302	11.5001	23.3603	0.962586	0.0150155	0.0827723
ENSG00000284606	ENSG00000284606	lncRNA	chr8	8059572	8199973	+	2.04783	1.06744	3.02822	0.962295	0.239011	1
ENSG00000068615	REEP1	protein_coding	chr2	86213993	86338083	-	21.0996	13.9914	28.2078	0.962217	0.00871865	0.0546048
ENSG00000215866	LINC01356	lncRNA	chr1	112820170	112850643	-	5.17639	3.19017	7.16261	0.962023	0.132253	1
ENSG00000282386	ENSG00000282386	lncRNA	chr1	153964361	153965070	+	3.50166	2.05487	4.94845	0.961401	0.197213	1
ENSG00000274373	ENSG00000274373	lncRNA	chr12	132424504	132425208	-	9.78285	6.31771	13.248	0.961293	0.0687592	0.243462
ENSG00000178826	TMEM139	protein_coding	chr7	143279957	143288048	+	1.51048	0.70409	2.31687	0.960819	0.269084	1
ENSG00000152402	GUCY1A2	protein_coding	chr11	106674019	107018476	-	19.4861	12.9066	26.0656	0.960691	0.0127863	0.0731613
ENSG00000267244	ENSG00000267244	lncRNA	chr19	1822089	1824542	+	7.71238	4.91476	10.51	0.960496	0.0877029	0.287148
ENSG00000212939	ENSG00000212939	lncRNA	chr22	49548681	49556473	+	1.99393	1.03266	2.95519	0.960377	0.263657	1
ENSG00000232860	SMG7-AS1	lncRNA	chr1	183460874	183472896	-	7.71147	4.91476	10.5082	0.960267	0.0889223	0.289564
ENSG00000272576	ENSG00000272576	lncRNA	chr4	51918772	51919381	+	1.51717	0.709318	2.32502	0.959944	0.277643	1
ENSG00000144476	ACKR3	protein_coding	chr2	236567787	236582354	+	4.07407	2.44607	5.70208	0.959656	0.164452	1
ENSG00000227698	ENSG00000227698	lncRNA	chr21	41874756	41877613	-	6.71565	4.24022	9.19107	0.959605	0.103754	0.321352
ENSG00000239201	RPL21P106	processed_pseudogene	chr12	92168400	92168877	+	1.50825	0.70409	2.31242	0.958882	0.271581	1
ENSG00000263941	RN7SL32P	misc_RNA	chr2	233205199	233205479	+	2.52629	1.39602	3.65656	0.958627	0.214376	1
ENSG00000260051	ENSG00000260051	lncRNA	chr16	1451760	1452653	+	10.1894	6.60628	13.7725	0.957655	0.0573234	0.216037
ENSG00000119121	TRPM6	protein_coding	chr9	74722495	74888094	-	6.17199	3.87687	8.46711	0.956968	0.110621	0.334484
ENSG00000227028	SLC8A1-AS1	lncRNA	chr2	39786453	40255209	+	10.1177	6.56104	13.6743	0.956634	0.0631327	0.230433
ENSG00000244161	FLNB-AS1	lncRNA	chr3	58162547	58170636	-	4.56008	2.78158	6.33857	0.956511	0.167434	1
ENSG00000103522	IL21R	protein_coding	chr16	27402174	27452042	+	112.567	76.2418	148.893	0.956475	1.59662e-08	4.42997e-07
ENSG00000188322	SBK1	protein_coding	chr16	28259246	28323849	+	2.54759	1.41341	3.68178	0.955985	0.22419	1
ENSG00000111816	FRK	protein_coding	chr6	115931149	116060891	-	13.3111	8.73594	17.8862	0.955938	0.0310144	0.140485
ENSG00000182795	C1orf116	protein_coding	chr1	207018522	207032756	-	3.02213	1.73675	4.3075	0.955566	0.204401	1
ENSG00000235831	BHLHE40-AS1	lncRNA	chr3	4896806	4980414	-	5.15656	3.19017	7.12296	0.954997	0.150605	1
ENSG00000165807	PPP1R36	protein_coding	chr14	64549920	64589381	+	3.55449	2.10011	5.00887	0.954774	0.180106	1
ENSG00000253123	ENSG00000253123	lncRNA	chr8	37326575	37331991	-	3.55449	2.10011	5.00887	0.954774	0.180106	1
ENSG00000252021	Y_RNA	misc_RNA	chr20	45004348	45004454	+	0.969587	0.340736	1.59844	0.95462	0.283454	1
ENSG00000289590	ENSG00000289590	lncRNA	chr20	21513016	21513705	+	1.51087	0.709318	2.31242	0.954463	0.272304	1
ENSG00000271155	ENSG00000271155	lncRNA	chr9	95506235	95507636	+	8.71406	5.61362	11.8145	0.954264	0.0699093	0.24657
ENSG00000267277	ENSG00000267277	lncRNA	chr19	11368118	11374935	-	3.05235	1.75937	4.34532	0.953937	0.198612	1
ENSG00000158869	FCER1G	protein_coding	chr1	161215234	161220699	+	174.54	118.533	230.547	0.953901	8.44484e-13	4.16994e-11
ENSG00000262339	ENSG00000262339	lncRNA	chr17	82978525	82981738	+	2.01785	1.05528	2.98041	0.953581	0.24143	1
ENSG00000133069	TMCC2	protein_coding	chr1	205227946	205285632	+	11.294	7.37299	15.2149	0.953507	0.0475125	0.189443
ENSG00000129167	TPH1	protein_coding	chr11	18017555	18046269	-	9.59309	6.21508	12.9711	0.953358	0.0764239	0.262145
ENSG00000285870	ENSG00000285870	lncRNA	chr12	30696121	30700220	+	3.58471	2.12273	5.04669	0.95334	0.1948	1
ENSG00000277425	ENSG00000277425	lncRNA	chr20	5066082	5068154	-	2.01562	1.05528	2.97596	0.951967	0.265117	1
ENSG00000076067	RBMS2	protein_coding	chr12	56521820	56596193	+	282.294	192.094	372.494	0.951784	1.62181e-19	1.43905e-17
ENSG00000227782	ENSG00000227782	lncRNA	chr17	16040472	16041273	+	0.999809	0.363354	1.63626	0.951334	0.254709	1
ENSG00000091592	NLRP1	protein_coding	chr17	5499415	5619424	-	25.9443	17.3692	34.5194	0.951313	0.00499261	0.0352752
ENSG00000244274	DBNDD2	protein_coding	chr20	45406057	45410610	+	5.08744	3.15016	7.02471	0.951283	0.143936	1
ENSG00000103067	ESRP2	protein_coding	chr16	68229033	68238102	-	4.54616	2.78158	6.31074	0.951028	0.171044	1
ENSG00000215572	ESRRAP1	processed_pseudogene	chr13	19560013	19561269	-	4.03556	2.43391	5.63721	0.950724	0.183951	1
ENSG00000086205	FOLH1	protein_coding	chr11	49145092	49208638	-	12.7507	8.37781	17.1236	0.950549	0.0462494	0.18555
ENSG00000099994	SUSD2	protein_coding	chr22	24181487	24189106	+	3.03712	1.75414	4.32011	0.949851	0.19987	1
ENSG00000224807	DUX4L9	unprocessed_pseudogene	chr4	190021407	190022665	-	0.972201	0.345964	1.59844	0.949006	0.283152	1
ENSG00000224402	OR6D1P	transcribed_unitary_pseudogene	chr10	45255640	45263252	+	2.01154	1.05528	2.9678	0.949004	0.24705	1
ENSG00000119401	TRIM32	protein_coding	chr9	116687305	116701300	+	138.537	94.2304	182.843	0.948982	2.30423e-09	7.24423e-08
ENSG00000121440	PDZRN3	protein_coding	chr3	73382431	73624941	-	2.46955	1.36817	3.57092	0.948712	0.244296	1
ENSG00000283930	PLD5P1	protein_coding	chr10	38094368	38360098	+	9.21052	5.97004	12.451	0.948473	0.0751434	0.259535
ENSG00000260046	ENSG00000260046	lncRNA	chr14	45369215	45370839	+	2.53498	1.41341	3.65656	0.948193	0.216002	1
ENSG00000143845	ETNK2	protein_coding	chr1	204131062	204152044	-	5.59204	3.50135	7.68272	0.947789	0.134192	0.377544
ENSG00000272674	PCDHB16	protein_coding	chr5	141182387	141186226	+	110.916	75.4265	146.406	0.947647	1.21251e-08	3.42956e-07
ENSG00000158457	TSPAN33	protein_coding	chr7	129144707	129169699	+	63.0786	42.7636	83.3936	0.947401	1.19363e-05	0.000188821
ENSG00000116824	CD2	protein_coding	chr1	116754430	116769229	+	1.46935	0.6867	2.25199	0.947122	0.277899	1
ENSG00000207357	RNU6-2	snRNA	chr19	1021522	1021628	+	1.46935	0.6867	2.25199	0.947122	0.277899	1
ENSG00000196209	SIRPB2	protein_coding	chr20	1470741	1491587	-	112.538	76.567	148.508	0.946709	8.22229e-09	2.39543e-07
ENSG00000224097	ENSG00000224097	transcribed_processed_pseudogene	chr4	39480255	39481905	+	2.0004	1.05005	2.95074	0.946462	0.264924	1
ENSG00000266305	MIR4518	miRNA	chr16	30503919	30504001	+	7.03411	4.49049	9.57773	0.946023	0.113667	0.340982
ENSG00000162512	SDC3	protein_coding	chr1	30869466	30908758	-	257.248	175.542	338.955	0.945334	1.4296e-17	1.13588e-15
ENSG00000196878	LAMB3	protein_coding	chr1	209614870	209652425	-	91.4705	62.2156	120.725	0.945278	2.70007e-07	5.9819e-06
ENSG00000253389	ENSG00000253389	lncRNA	chr8	41660991	41665566	+	70.1766	47.661	92.6922	0.945162	9.01003e-06	0.000146371
ENSG00000115339	GALNT3	protein_coding	chr2	165747588	165794659	-	49.9015	33.8311	65.9719	0.94318	0.000190674	0.00223092
ENSG00000236204	LINC01376	lncRNA	chr2	18986451	19348067	-	17.4193	11.6063	23.2323	0.942791	0.0191084	0.0991733
ENSG00000244242	IFITM10	protein_coding	chr11	1732406	1750595	-	2.50016	1.39602	3.6043	0.942343	0.244719	1
ENSG00000261471	ENSG00000261471	lncRNA	chr16	84594393	84596826	+	3.51944	2.09488	4.94399	0.941549	0.215775	1
ENSG00000291039	ENSG00000291039	lncRNA	chr14	24036439	24051028	+	2.02654	1.07267	2.98041	0.941425	0.243407	1
ENSG00000120658	ENOX1	protein_coding	chr13	43213130	43786972	-	9.09965	5.91958	12.2797	0.940468	0.0745503	0.258047
ENSG00000156206	CFAP161	protein_coding	chr15	81007033	81149179	+	1.95888	1.02744	2.89032	0.940233	0.269272	1
ENSG00000260005	ENSG00000260005	lncRNA	chr17	81228707	81233983	+	16.818	11.2099	22.4261	0.940074	0.0346292	0.151277
ENSG00000114812	VIPR1	protein_coding	chr3	42489299	42537573	+	40.6081	27.5169	53.6992	0.939704	0.000506026	0.00521849
ENSG00000166268	MYRFL	protein_coding	chr12	69825227	69959097	+	5.07184	3.16232	6.98135	0.939244	0.146521	1
ENSG00000234936	ENSG00000234936	lncRNA	chr2	43229573	43233394	+	8.23431	5.33029	11.1383	0.939229	0.0884955	0.288657
ENSG00000148468	FAM171A1	protein_coding	chr10	15211643	15371289	-	25.9611	17.484	34.4382	0.939024	0.00472685	0.0337145
ENSG00000289921	ENSG00000289921	lncRNA	chr8	41651070	41651809	+	16.7993	11.2029	22.3957	0.939016	0.0209403	0.105791
ENSG00000246350	ZBED9-AS1	lncRNA	chr6	28587378	28591747	+	2.54368	1.4308	3.65656	0.937835	0.229212	1
ENSG00000288595	ENSG00000288595	lncRNA	chrX	114040388	114056276	+	4.10685	2.50347	5.71023	0.937579	0.186176	1
ENSG00000144645	OSBPL10	protein_coding	chr3	31657912	32077580	-	17.6986	11.8287	23.5686	0.937438	0.0182027	0.095493
ENSG00000185899	TAS2R60	protein_coding	chr7	143443453	143444409	+	1.98018	1.04483	2.91554	0.937232	0.264766	1
ENSG00000288961	ENSG00000288961	lncRNA	chr17	44325409	44327553	+	4.52656	2.79203	6.26109	0.937215	0.191502	1
ENSG00000287687	ENSG00000287687	lncRNA	chr2	74723873	74778780	-	1.46566	0.691927	2.23939	0.937053	0.284377	1
ENSG00000237737	DCTN1-AS1	lncRNA	chr2	74385474	74393882	+	2.02024	1.07267	2.9678	0.936848	0.249107	1
ENSG00000255234	CCDC90B-AS1	lncRNA	chr11	83286120	83423516	+	3.98751	2.42345	5.55157	0.936388	0.177996	1
ENSG00000229739	PDC-AS1	lncRNA	chr1	186423481	186521147	+	19.9195	13.3604	26.4786	0.936208	0.0123636	0.0714195
ENSG00000135622	SEMA4F	protein_coding	chr2	74654228	74683853	+	27.4517	18.5324	36.371	0.936051	0.00338892	0.0257111
ENSG00000279949	ENSG00000279949	lncRNA	chr8	9158063	9158621	+	1.95257	1.02744	2.87771	0.93555	0.27964	1
ENSG00000243280	RPL36AP19	processed_pseudogene	chr4	112171215	112171527	+	1.98502	1.05005	2.91999	0.935188	0.248637	1
ENSG00000117600	PLPPR4	protein_coding	chr1	99264292	99309590	+	6.49822	4.14975	8.84669	0.935136	0.125247	0.361691
ENSG00000251151	HOXC-AS3	lncRNA	chr12	53981509	53985519	-	3.04213	1.77676	4.3075	0.934628	0.211733	1
ENSG00000157800	SLC37A3	protein_coding	chr7	140293693	140404433	-	32.9908	22.3623	43.6193	0.933483	0.00151563	0.0132598
ENSG00000131016	AKAP12	protein_coding	chr6	151239967	151358559	+	23.1294	15.5925	30.6663	0.932419	0.0107575	0.0641781
ENSG00000238194	PHACTR3-AS1	lncRNA	chr20	59624904	59628295	-	5.51047	3.47873	7.5422	0.931516	0.145703	0.396732
ENSG00000196935	SRGAP1	protein_coding	chr12	63843761	64162217	+	96.3889	66.0075	126.77	0.93116	2.49607e-07	5.55814e-06
ENSG00000253395	LINC03044	lncRNA	chr8	101122145	101126158	-	3.50536	2.10011	4.91062	0.930991	0.1973	1
ENSG00000178498	DTX3	protein_coding	chr12	57604622	57609804	+	3.5708	2.14534	4.99626	0.930845	0.200765	1
ENSG00000138801	PAPSS1	protein_coding	chr4	107590276	107720234	-	120.663	82.7455	158.581	0.930204	8.10472e-09	2.36512e-07
ENSG00000225218	ENSG00000225218	lncRNA	chr21	42831040	42836477	-	6.06675	3.86471	8.26878	0.930027	0.129895	0.369525
ENSG00000270890	ENSG00000270890	processed_pseudogene	chr6	143858062	143858689	-	1.98541	1.05528	2.91554	0.929875	0.266096	1
ENSG00000047644	WWC3	protein_coding	chrX	10015254	10144474	+	363.021	249.61	476.432	0.929848	2.87457e-23	3.20048e-21
ENSG00000251072	LMNB1-DT	lncRNA	chr5	126751963	126776486	-	3.47015	2.07749	4.86281	0.929838	0.197627	1
ENSG00000258365	ENSG00000258365	lncRNA	chr12	94277758	94282844	-	10.0959	6.64106	13.5508	0.929257	0.0643016	0.232759
ENSG00000117281	CD160	protein_coding	chr1	145719471	145739288	+	7.49758	4.85213	10.143	0.929106	0.101705	0.317806
ENSG00000289315	ENSG00000289315	lncRNA	chr3	152159528	152205461	-	14.6913	9.80861	19.574	0.928638	0.0354042	0.153565
ENSG00000137809	ITGA11	protein_coding	chr15	68296532	68432163	-	55.2633	37.7601	72.7664	0.928391	8.78368e-05	0.00111909
ENSG00000259933	PKD1-AS1	lncRNA	chr16	2091436	2095433	+	4.50357	2.79203	6.21511	0.92805	0.164537	1
ENSG00000240265	ENSG00000240265	processed_pseudogene	chr3	69535664	69536693	-	9.06683	5.93697	12.1967	0.9278	0.0732792	0.255163
ENSG00000272808	GCAWKR	lncRNA	chr15	100849831	100876836	+	19.1035	12.8561	25.3509	0.927326	0.0159725	0.0866541
ENSG00000118971	CCND2	protein_coding	chr12	4269771	4305353	+	20.2757	13.6681	26.8834	0.926724	0.0114123	0.0672129
ENSG00000229848	ENSG00000229848	lncRNA	chr17	81514047	81527776	+	4.52488	2.80943	6.24033	0.926482	0.162517	1
ENSG00000182912	TSPEAR-AS2	lncRNA	chr21	44517216	44525952	+	10.045	6.61673	13.4734	0.926155	0.0748111	0.258745
ENSG00000013619	MAMLD1	protein_coding	chrX	150361422	150514178	+	4.51596	2.8042	6.22772	0.925948	0.161753	1
ENSG00000255500	ENSG00000255500	processed_pseudogene	chr11	50268161	50269273	+	1.45305	0.691927	2.21417	0.925779	0.294429	1
ENSG00000225850	ENSG00000225850	lncRNA	chr10	97334564	97343204	+	1.97911	1.05528	2.90293	0.925222	0.267518	1
ENSG00000279198	ENSG00000279198	TEC	chr19	16074292	16077395	-	13.5711	9.05406	18.0882	0.924903	0.0404114	0.168429
ENSG00000217165	ANKRD18EP	processed_pseudogene	chr6	39110321	39112952	+	2.96578	1.73675	4.19481	0.924606	0.228238	1
ENSG00000143847	PPFIA4	protein_coding	chr1	203026491	203078740	+	111.193	76.4278	145.958	0.924478	2.77298e-08	7.4572e-07
ENSG00000267414	SETBP1-DT	lncRNA	chr18	44676927	44679717	-	1.94389	1.03266	2.85512	0.923403	0.270652	1
ENSG00000172183	ISG20	protein_coding	chr15	88635670	88656483	+	19.0945	12.8805	25.3086	0.922479	0.0204831	0.104173
ENSG00000228366	ENSG00000228366	processed_pseudogene	chr9	105710290	105710781	-	4.01382	2.46346	5.56418	0.922399	0.178423	1
ENSG00000167080	B4GALNT2	protein_coding	chr17	49132460	49176840	+	0.948295	0.345964	1.55063	0.922212	0.267317	1
ENSG00000141540	TTYH2	protein_coding	chr17	74213571	74262020	+	43.952	30.0551	57.8489	0.922183	0.000341025	0.00369568
ENSG00000231881	ENSG00000231881	lncRNA	chr6	44058792	44089288	+	3.01822	1.77676	4.25968	0.921573	0.212295	1
ENSG00000213199	ASIC3	protein_coding	chr7	151048292	151052756	+	8.07533	5.27289	10.8778	0.921062	0.101428	0.317109
ENSG00000235989	MORC2-AS1	lncRNA	chr22	30922308	30932449	+	31.3622	21.3697	41.3547	0.920977	0.00209317	0.0173242
ENSG00000143178	TBX19	protein_coding	chr1	168280877	168314426	+	29.7901	20.2918	39.2884	0.920068	0.00277701	0.0218363
ENSG00000232027	ENSG00000232027	processed_pseudogene	chr1	51372270	51373224	+	1.95628	1.04483	2.86773	0.919507	0.278656	1
ENSG00000226989	ENSG00000226989	processed_pseudogene	chr22	42853403	42853799	-	1.43022	0.681473	2.17897	0.918832	0.296268	1
ENSG00000074410	CA12	protein_coding	chr15	63321378	63381846	-	0.969598	0.363354	1.57584	0.917884	0.280694	1
ENSG00000130649	CYP2E1	protein_coding	chr10	133520406	133561220	+	2.51124	1.4308	3.59169	0.917595	0.258569	1
ENSG00000231940	RPS7P3	processed_pseudogene	chr1	233288868	233289447	-	2.44581	1.38556	3.50605	0.917535	0.259463	1
ENSG00000120332	TNN	protein_coding	chr1	175067833	175148075	+	154.21	106.476	201.944	0.917066	1.14404e-10	4.30988e-09
ENSG00000117601	SERPINC1	protein_coding	chr1	173903800	173917327	-	4.00121	2.46346	5.53896	0.916846	0.179743	1
ENSG00000228938	SNRPD2P1	processed_pseudogene	chr10	89978717	89979070	+	1.46805	0.709318	2.22678	0.916674	0.278455	1
ENSG00000263916	ENSG00000263916	lncRNA	chr18	49484536	49486149	-	1.46805	0.709318	2.22678	0.916674	0.278455	1
ENSG00000179300	RTL3	protein_coding	chrX	78656068	78659328	-	8.00836	5.23981	10.7769	0.916385	0.104934	0.323557
ENSG00000248318	ENSG00000248318	lncRNA	chr8	120761253	120776832	+	2.46626	1.40124	3.53127	0.916133	0.258888	1
ENSG00000154133	ROBO4	protein_coding	chr11	124883691	124898500	-	1.95889	1.05005	2.86773	0.915824	0.270663	1
ENSG00000267291	MAP4K1-AS1	lncRNA	chr19	38596346	38601694	+	9.03679	5.95436	12.1192	0.915692	0.0827674	0.276524
ENSG00000223324	RN7SKP273	misc_RNA	chr11	111683111	111683424	+	1.45913	0.70409	2.21417	0.915444	0.285412	1
ENSG00000254827	SLC22A18AS	lncRNA	chr11	2887344	2903813	-	9.53469	6.30032	12.7691	0.915398	0.0762947	0.261907
ENSG00000162510	MATN1	protein_coding	chr1	30711277	30723585	-	2.45734	1.39602	3.51866	0.915257	0.24667	1
ENSG00000157388	CACNA1D	protein_coding	chr3	53328963	53813733	+	9.94896	6.5906	13.3073	0.914468	0.0759332	0.261025
ENSG00000198049	AVPR1B	protein_coding	chr1	206106936	206117699	-	13.0082	8.71332	17.303	0.914045	0.0502894	0.197231
ENSG00000120322	PCDHB8	protein_coding	chr5	141177790	141180539	+	96.7986	66.8158	126.781	0.913986	3.1787e-07	6.98037e-06
ENSG00000230539	AOAH-IT1	lncRNA	chr7	36597834	36600120	-	1.93128	1.03266	2.8299	0.913936	0.273558	1
ENSG00000214860	EVPLL	protein_coding	chr17	18377778	18389647	+	1.9878	1.07267	2.90293	0.913066	0.26967	1
ENSG00000287024	ENSG00000287024	lncRNA	chrX	129675888	129678348	-	2.41321	1.36817	3.45824	0.9127	0.260916	1
ENSG00000232295	ENSG00000232295	lncRNA	chr6	71221457	71328228	-	7.00639	4.55663	9.45614	0.912068	0.363538	0.666006
ENSG00000124839	RAB17	protein_coding	chr2	237574322	237601614	-	23.5249	16.022	31.0277	0.911923	0.00871779	0.0546048
ENSG00000203709	MIR29B2CHG	lncRNA	chr1	207801518	207879115	-	85.6694	59.1594	112.179	0.911748	1.06979e-06	2.13226e-05
ENSG00000187595	ZNF385C	protein_coding	chr17	42025576	42098479	-	8.00451	5.25027	10.7588	0.911745	0.090681	0.293266
ENSG00000145936	KCNMB1	protein_coding	chr5	170374671	170389634	-	167.784	116.161	219.407	0.911672	1.33162e-11	5.58194e-10
ENSG00000125966	MMP24	protein_coding	chr20	35226690	35276998	+	7.52253	4.91647	10.1286	0.911462	0.114993	0.343426
ENSG00000237429	ENSG00000237429	lncRNA	chr1	27525805	27530561	+	1.95259	1.05005	2.85512	0.911113	0.264647	1
ENSG00000265327	RN7SL411P	misc_RNA	chr3	40209005	40209304	+	1.46174	0.709318	2.21417	0.911026	0.286166	1
ENSG00000236797	SPA17P1	transcribed_processed_pseudogene	chr10	75382393	75382844	-	0.963294	0.363354	1.56323	0.910805	0.264142	1
ENSG00000160951	PTGER1	protein_coding	chr19	14472466	14475354	-	2.42474	1.37863	3.47085	0.91042	0.265178	1
ENSG00000229873	OGFR-AS1	lncRNA	chr20	62800627	62805961	-	2.42474	1.37863	3.47085	0.91042	0.265178	1
ENSG00000238259	PHF5GP	processed_pseudogene	chr2	168231921	168232220	-	4.94268	3.12754	6.75781	0.910367	0.158555	1
ENSG00000223764	LINC02593	lncRNA	chr1	916865	921016	-	41.3141	28.3915	54.2367	0.910231	0.000860507	0.00817038
ENSG00000221771	MIR1205	miRNA	chr8	127960633	127960695	+	3.98361	2.46346	5.50376	0.909058	0.187353	1
ENSG00000085733	CTTN	protein_coding	chr11	70398404	70436584	+	43.2672	29.7718	56.7627	0.908529	0.000504891	0.00520986
ENSG00000261819	ENSG00000261819	processed_pseudogene	chr16	14988259	14990160	-	3.00192	1.78199	4.22186	0.908447	0.260705	1
ENSG00000171877	FRMD5	protein_coding	chr15	43870761	44195271	-	2.99432	1.77676	4.21187	0.908398	0.223607	1
ENSG00000243155	ENSG00000243155	lncRNA	chr1	180944042	180976482	-	4.46422	2.79897	6.12947	0.908187	0.18103	1
ENSG00000291061	ENSG00000291061	lncRNA	chr9	38433696	38543880	+	5.46505	3.49613	7.43397	0.907529	0.143971	0.394022
ENSG00000287193	ENSG00000287193	lncRNA	chr17	82450911	82452213	+	2.92666	1.73153	4.12178	0.906939	0.235797	1
ENSG00000138161	CUZD1	protein_coding	chr10	122832158	122846175	-	4.41032	2.76419	6.05645	0.906602	0.191185	1
ENSG00000258311	ENSG00000258311	protein_coding	chr12	55716036	55724703	+	7.50362	4.91647	10.0908	0.90655	0.110012	0.333508
ENSG00000099139	PCSK5	protein_coding	chr9	75890644	76362975	+	15.4271	10.431	20.4232	0.906226	0.0379075	0.161497
ENSG00000184384	MAML2	protein_coding	chr11	95976598	96343195	-	38.6957	26.6304	50.7611	0.905613	0.000916916	0.00861241
ENSG00000233008	LINC01725	lncRNA	chr1	83575776	83861053	-	12.0391	8.07709	16.0011	0.905331	0.04996	0.196384
ENSG00000108798	ABI3	protein_coding	chr17	49210411	49223225	+	1.95112	1.05528	2.84696	0.904383	0.279208	1
ENSG00000184361	SPATA32	protein_coding	chr17	45254393	45262094	-	4.41962	2.77464	6.0646	0.904268	0.197538	1
ENSG00000154645	CHODL	protein_coding	chr21	17901263	18267373	+	2.45712	1.40818	3.50605	0.903921	0.257957	1
ENSG00000279518	ENSG00000279518	TEC	chr8	134783694	134785879	-	5.87784	3.79163	7.96406	0.903637	0.150639	0.404356
ENSG00000183166	CALN1	protein_coding	chr7	71779491	72447151	-	2.43082	1.39079	3.47085	0.903061	0.254896	1
ENSG00000256789	ENSG00000256789	lncRNA	chr11	63637677	63658962	+	12.4933	8.40566	16.5809	0.902411	0.0649289	0.233965
ENSG00000221333	MIR548K	miRNA	chr11	70283955	70284070	+	1.47674	0.726708	2.22678	0.90207	0.291096	1
ENSG00000254854	NECTIN1-DT	lncRNA	chr11	119729583	119739623	+	1.93998	1.05005	2.8299	0.901645	0.267459	1
ENSG00000286033	ENSG00000286033	lncRNA	chr21	8762386	8836565	-	1.93998	1.05005	2.8299	0.901645	0.267459	1
ENSG00000187634	SAMD11	protein_coding	chr1	923923	944575	+	167.459	116.485	218.433	0.901311	2.17239e-10	7.87829e-09
ENSG00000088826	SMOX	protein_coding	chr20	4120980	4187747	+	21.9303	14.9928	28.8677	0.901161	0.0168725	0.0903867
ENSG00000214708	ENSG00000214708	lncRNA	chr17	32141226	32143135	-	1.45045	0.709318	2.19157	0.900847	0.30529	1
ENSG00000272573	MUSTN1	protein_coding	chr3	52833114	52835019	-	2.45973	1.41341	3.50605	0.900793	0.251269	1
ENSG00000266718	ENSG00000266718	lncRNA	chr17	32495536	32500910	+	3.91487	2.42868	5.40106	0.900657	0.206676	1
ENSG00000279277	ENSG00000279277	lncRNA	chr3	108032456	108039916	-	16.4731	11.1925	21.7537	0.900109	0.0261592	0.124298
ENSG00000166676	TVP23A	protein_coding	chr16	10760919	10818794	-	5.40331	3.46828	7.33834	0.900041	0.158595	1
ENSG00000090339	ICAM1	protein_coding	chr19	10271093	10286615	+	22.0017	15.0519	28.9515	0.899879	0.0109484	0.0650062
ENSG00000162757	C1orf74	protein_coding	chr1	209779208	209784559	-	7.43472	4.88692	9.98253	0.899626	0.110177	0.333777
ENSG00000286672	ENSG00000286672	lncRNA	chr6	37301210	37305176	-	1.44153	0.70409	2.17897	0.899555	0.288782	1
ENSG00000278135	U2	snRNA	chr4	25250545	25250639	+	1.90476	1.02744	2.78209	0.899527	0.278976	1
ENSG00000104998	IL27RA	protein_coding	chr19	14031762	14053218	+	154.673	107.66	201.687	0.899432	2.09392e-10	7.6095e-09
ENSG00000260428	SCX	protein_coding	chr8	144266453	144268481	+	15.8594	10.7682	20.9507	0.899373	0.0414479	0.171644
ENSG00000197520	FAM177B	protein_coding	chr1	222737202	222751004	+	5.45852	3.50829	7.40875	0.899311	0.154369	0.410715
ENSG00000233360	PDXP-DT	lncRNA	chr22	37641832	37658377	-	21.9601	15.031	28.8892	0.898758	0.0120742	0.0700488
ENSG00000291144	ENSG00000291144	lncRNA	chr11	4393775	4520905	+	10.9043	7.31208	14.4965	0.898662	0.0694765	0.245449
ENSG00000287130	ENSG00000287130	lncRNA	chr2	76684975	76698996	+	2.4156	1.38556	3.44563	0.898059	0.264174	1
ENSG00000169962	TAS1R3	protein_coding	chr1	1331280	1335314	+	6.4552	4.20715	8.70325	0.897974	0.14336	0.392882
ENSG00000289306	ENSG00000289306	lncRNA	chr5	142149435	142150200	+	3.96508	2.46869	5.46148	0.897474	0.206918	1
ENSG00000279294	ENSG00000279294	TEC	chr16	81618505	81620563	+	16.7879	11.4289	22.1469	0.897127	0.040068	0.167517
ENSG00000288852	ENSG00000288852	lncRNA	chr11	64183353	64184738	-	19.9459	13.6368	26.255	0.896919	0.0178477	0.0942531
ENSG00000234282	ENSG00000234282	unprocessed_pseudogene	chr20	1722045	1722537	-	6.46542	4.21761	8.71324	0.896565	0.126318	0.363463
ENSG00000143369	ECM1	protein_coding	chr1	150508062	150513789	+	337.223	235.403	439.043	0.896394	9.67357e-21	9.34221e-19
ENSG00000179082	LINC02913	lncRNA	chr9	129321016	129324905	+	50.3344	34.8811	65.7877	0.896357	0.000245914	0.00279855
ENSG00000286837	ENSG00000286837	lncRNA	chr8	42842989	42844876	+	3.98639	2.48608	5.4867	0.895878	0.207318	1
ENSG00000207983	MIR613	miRNA	chr12	12764649	12764743	+	2.94688	1.75937	4.13439	0.895854	0.233992	1
ENSG00000184613	NELL2	protein_coding	chr12	44508275	44921848	-	21.4565	14.7025	28.2105	0.895494	0.0128882	0.0735269
ENSG00000176153	GPX2	protein_coding	chr14	64939152	64942746	-	1.96389	1.07267	2.85512	0.895283	0.275665	1
ENSG00000204531	POU5F1	protein_coding	chr6	31164337	31180731	-	1.44414	0.709318	2.17897	0.895137	0.289534	1
ENSG00000249167	SEMA6A-AS2	lncRNA	chr5	116574482	116611200	+	0.924388	0.345964	1.50281	0.894911	0.29677	1
ENSG00000227230	ENSG00000227230	lncRNA	chr1	243135898	243140588	+	2.383	1.36817	3.39782	0.893014	0.271746	1
ENSG00000165164	CFAP47	protein_coding	chrX	35919734	36385317	+	81.8912	57.033	106.749	0.892735	1.42409e-05	0.000222061
ENSG00000281202	LINC01097	lncRNA	chr4	13526319	13534335	-	1.41653	0.691927	2.14114	0.892621	0.323627	1
ENSG00000150347	ARID5B	protein_coding	chr10	61901684	62096944	+	224.774	157.087	292.46	0.892444	2.01995e-14	1.23027e-12
ENSG00000289419	ENSG00000289419	lncRNA	chr1	147608331	147610187	+	4.51445	2.8616	6.1673	0.892232	0.195798	1
ENSG00000254929	ENSG00000254929	lncRNA	chr10	47517816	47553514	-	2.42082	1.39602	3.44563	0.89175	0.253977	1
ENSG00000171115	GIMAP8	protein_coding	chr7	150450630	150479393	+	74.8494	52.1323	97.5665	0.891508	1.22011e-05	0.000192473
ENSG00000127920	GNG11	protein_coding	chr7	93921735	93928610	+	1.40001	0.681473	2.11854	0.891148	0.325945	1
ENSG00000264578	ENSG00000264578	lncRNA	chr8	41609692	41621502	-	9.41178	6.2951	12.5285	0.891	0.0803404	0.270901
ENSG00000230613	HM13-AS1	lncRNA	chr20	31567707	31573263	-	1.90107	1.03266	2.76948	0.890994	0.28116	1
ENSG00000266501	ATG12P1	processed_pseudogene	chr17	73067870	73068288	-	8.8279	5.88651	11.7693	0.890835	0.106463	0.326659
ENSG00000244264	RN7SL597P	misc_RNA	chr13	41121876	41122171	+	1.95759	1.07267	2.84251	0.890557	0.274698	1
ENSG00000227344	HAUS6P1	processed_pseudogene	chr7	53187388	53188938	+	2.45105	1.41864	3.48346	0.890418	0.274466	1
ENSG00000177570	SAMD12	protein_coding	chr8	118189455	118622112	-	2.44213	1.41341	3.47085	0.889477	0.257418	1
ENSG00000225222	CHCHD4P5	processed_pseudogene	chr1	246178778	246179204	+	2.44213	1.41341	3.47085	0.889477	0.257418	1
ENSG00000074657	ZNF532	protein_coding	chr18	58862600	58986480	+	628.207	440.349	816.064	0.88853	1.09067e-32	2.09505e-30
ENSG00000227531	ENSG00000227531	lncRNA	chr9	111139246	111284836	-	8.2844	5.51793	11.0509	0.886653	0.118564	0.349495
ENSG00000261762	ENSG00000261762	lncRNA	chr15	78589123	78591276	-	1.95129	1.07267	2.8299	0.885815	0.27861	1
ENSG00000204103	MAFB	protein_coding	chr20	40685848	40689236	-	24.8089	17.1294	32.4883	0.885322	0.0086067	0.0540585
ENSG00000272084	ENSG00000272084	lncRNA	chr1	19072110	19075511	-	14.8213	10.1146	19.528	0.885139	0.0377178	0.160898
ENSG00000105146	AURKC	protein_coding	chr19	57231009	57235548	+	13.2896	9.0419	17.5373	0.884402	0.0473801	0.189082
ENSG00000259755	ENSG00000259755	lncRNA	chr15	101050732	101086066	-	3.33946	2.04964	4.62928	0.88431	0.258288	1
ENSG00000252615	Y_RNA	misc_RNA	chr6	151378000	151378099	-	1.43153	0.709318	2.15375	0.883647	0.293101	1
ENSG00000289998	ENSG00000289998	lncRNA	chr15	68755025	68755716	+	2.40061	1.39079	3.41043	0.883431	0.269249	1
ENSG00000287255	ENSG00000287255	lncRNA	chr2	40511921	40545793	+	6.78296	4.4731	9.09283	0.8829	0.153028	0.408261
ENSG00000291213	DPY19L2P3	lncRNA	chr7	29684642	29742417	+	8.86312	5.93697	11.7893	0.882557	0.0956702	0.304334
ENSG00000096433	ITPR3	protein_coding	chr6	33620365	33696574	+	682.22	479.539	884.9	0.882492	8.62037e-37	1.95694e-34
ENSG00000243964	RPL23AP65	processed_pseudogene	chr11	9606142	9606609	+	2.39169	1.38556	3.39782	0.882459	0.273844	1
ENSG00000234093	RPS15AP11	processed_pseudogene	chr1	44780331	44780715	-	1.90715	1.04483	2.76948	0.882387	0.282669	1
ENSG00000134709	HOOK1	protein_coding	chr1	59814786	59876322	+	3.36529	2.07055	4.66004	0.882312	0.28804	1
ENSG00000180828	BHLHE22	protein_coding	chr8	64580365	64583627	+	564.036	396.546	731.525	0.881755	3.03334e-31	5.35584e-29
ENSG00000177614	PGBD5	protein_coding	chr1	230314490	230426332	-	171.056	120.057	222.056	0.881717	2.45496e-10	8.82979e-09
ENSG00000163435	ELF3	protein_coding	chr1	202007945	202017183	+	11.256	7.62326	14.8887	0.881696	0.0726969	0.253844
ENSG00000229917	RPL7P46	processed_pseudogene	chr16	11027024	11027763	+	5.86456	3.82993	7.89919	0.881673	0.16384	0.424157
ENSG00000255050	ENSG00000255050	lncRNA	chr8	143573490	143577397	+	34.9367	24.2887	45.5847	0.881365	0.0024264	0.0195905
ENSG00000238835	SCARNA18	snoRNA	chr5	83064204	83064337	-	8.87274	5.94913	11.7963	0.880827	0.0944813	0.301705
ENSG00000289223	ENSG00000289223	lncRNA	chr11	129859837	129861941	-	7.83423	5.22072	10.4478	0.879912	0.119708	0.35116
ENSG00000273419	ENSG00000273419	lncRNA	chr7	149858400	149862492	-	4.94031	3.18323	6.69739	0.879751	0.18593	1
ENSG00000235445	ENSG00000235445	lncRNA	chr22	17983205	17983619	-	4.46555	2.84943	6.08166	0.879442	0.188852	1
ENSG00000235945	ENSG00000235945	processed_pseudogene	chr7	116873454	116876376	-	1.3874	0.681473	2.09333	0.879435	0.31197	1
ENSG00000235529	AGAP1-IT1	lncRNA	chr2	235505553	235507566	+	7.44712	4.94954	9.9447	0.879382	0.114777	0.343234
ENSG00000197813	ENSG00000197813	lncRNA	chr19	49331525	49340303	-	17.7524	12.2094	23.2954	0.879112	0.0251677	0.120761
ENSG00000267750	RUNDC3A-AS1	lncRNA	chr17	44299574	44315315	-	4.83482	3.11015	6.55949	0.879097	0.18391	1
ENSG00000231047	GCNT1P3	processed_pseudogene	chr3	190624595	190625169	+	1.90977	1.05005	2.76948	0.878704	0.274844	1
ENSG00000145703	IQGAP2	protein_coding	chr5	76403285	76708132	+	315.344	221.883	408.805	0.878652	3.42193e-18	2.84835e-16
ENSG00000171962	DRC3	protein_coding	chr17	17972813	18016889	+	2.43213	1.41864	3.44563	0.878195	0.263868	1
ENSG00000290241	ENSG00000290241	lncRNA	chr3	128850540	128865938	+	3.86483	2.42868	5.30098	0.877923	0.247685	1
ENSG00000139278	GLIPR1	protein_coding	chr12	75480753	75503863	+	359.05	252.793	465.307	0.877625	1.143e-20	1.09179e-18
ENSG00000109501	WFS1	protein_coding	chr4	6269849	6303265	+	4.85482	3.12754	6.58209	0.877312	0.192667	1
ENSG00000287467	ENSG00000287467	lncRNA	chr8	22545560	22548837	+	2.88906	1.74198	4.03615	0.877102	0.251539	1
ENSG00000107719	PALD1	protein_coding	chr10	70478767	70668754	+	569.908	401.593	738.222	0.876685	1.99626e-30	3.35525e-28
ENSG00000223923	TNS1-AS1	lncRNA	chr2	217978707	217993747	+	3.86075	2.42868	5.29283	0.876054	0.215285	1
ENSG00000245008	ENSG00000245008	lncRNA	chr11	128614340	128686922	-	2.45344	1.43603	3.47085	0.876019	0.272139	1
ENSG00000204055	IER5L-AS1	lncRNA	chr9	129175807	129261581	+	3.45142	2.14012	4.76273	0.875935	0.234698	1
ENSG00000140511	HAPLN3	protein_coding	chr15	88877294	88895597	-	17.2527	11.8792	22.6263	0.875355	0.0314215	0.141583
ENSG00000242951	ENSG00000242951	processed_pseudogene	chr14	75595805	75596206	-	2.388	1.39079	3.38521	0.875159	0.261289	1
ENSG00000286145	ENSG00000286145	lncRNA	chr2	127294212	127375075	+	2.388	1.39079	3.38521	0.875159	0.261289	1
ENSG00000289382	ENSG00000289382	lncRNA	chr8	116652014	116654642	+	1.91238	1.05528	2.76948	0.87503	0.284065	1
ENSG00000269949	ENSG00000269949	lncRNA	chr4	56960927	56961373	-	1.44653	0.726708	2.16636	0.8748	0.300414	1
ENSG00000256852	KNOP1P1	processed_pseudogene	chr12	24583561	24584549	+	12.346	8.42134	16.2707	0.87432	0.0619966	0.227561
ENSG00000134716	CYP2J2	protein_coding	chr1	59893308	59926773	-	17.682	12.1921	23.1719	0.873663	0.0266407	0.125996
ENSG00000196208	GREB1	protein_coding	chr2	11482341	11642788	+	14.3502	9.84339	18.8571	0.872836	0.0573208	0.216037
ENSG00000269815	ENSG00000269815	lncRNA	chr19	17296196	17296695	-	3.37968	2.09488	4.66449	0.872061	0.227572	1
ENSG00000279811	ENSG00000279811	TEC	chr18	77002849	77006846	-	39.8693	27.8802	51.8584	0.872049	0.00136341	0.0121038
ENSG00000108679	LGALS3BP	protein_coding	chr17	78971238	78979947	-	66.9635	47.0265	86.9004	0.87204	4.26418e-05	0.000589698
ENSG00000288834	ENSG00000288834	lncRNA	chr22	49630511	49631371	+	2.44713	1.43603	3.45824	0.871945	0.268945	1
ENSG00000273211	ENSG00000273211	lncRNA	chr3	48985485	48985963	-	5.30306	3.45612	7.15001	0.871014	0.178336	1
ENSG00000006283	CACNA1G	protein_coding	chr17	50560715	50627474	+	3.86683	2.44084	5.29283	0.870945	0.210657	1
ENSG00000227678	ENSG00000227678	lncRNA	chr6	130133410	130146179	-	1.39263	0.691927	2.09333	0.870492	0.313658	1
ENSG00000286531	ENSG00000286531	lncRNA	chr3	53196820	53197359	+	1.39263	0.691927	2.09333	0.870492	0.313658	1
ENSG00000225075	ENSG00000225075	lncRNA	chr1	112693688	112696621	-	4.41811	2.83204	6.00418	0.870103	0.199098	1
ENSG00000151376	ME3	protein_coding	chr11	86441108	86672636	-	145.07	102.332	187.809	0.869647	4.27541e-09	1.29075e-07
ENSG00000250031	ENSG00000250031	processed_pseudogene	chr8	58424588	58426685	-	3.83923	2.42345	5.255	0.869558	0.218991	1
ENSG00000220925	IGBP1-AS2	lncRNA	chrX	70148582	70149654	-	0.926779	0.363354	1.4902	0.869104	0.282447	1
ENSG00000237631	PARK7P2	processed_pseudogene	chr9	95918136	95918704	+	5.35328	3.49613	7.21043	0.868775	0.170349	1
ENSG00000162552	WNT4	protein_coding	chr1	22117313	22143969	-	2.38431	1.39602	3.3726	0.867854	0.265564	1
ENSG00000224613	RNPC3-DT	lncRNA	chr1	103415980	103525511	-	1.87086	1.03266	2.70906	0.867682	0.293093	1
ENSG00000288738	ENSG00000288738	lncRNA	chr1	211605839	211606579	-	13.1894	9.05235	17.3264	0.866391	0.0537895	0.206828
ENSG00000233901	LINC01503	lncRNA	chr9	129332300	129359549	+	25.5366	17.8005	33.2727	0.866291	0.0104587	0.0631272
ENSG00000288949	ENSG00000288949	lncRNA	chr9	34049263	34049925	+	1.40501	0.70409	2.10594	0.866026	0.302052	1
ENSG00000285280	ENSG00000285280	lncRNA	chr1	192167786	192957713	-	15.2293	10.5005	19.958	0.865799	0.0396204	0.166082
ENSG00000144115	THNSL2	protein_coding	chr2	88170295	88186636	+	21.647	15.0484	28.2457	0.865791	0.0156701	0.0853845
ENSG00000290427	ENSG00000290427	lncRNA	chr19	6952500	6997872	-	11.2611	7.68941	14.8327	0.86558	0.0705962	0.248474
ENSG00000287756	ENSG00000287756	lncRNA	chr1	14774469	14777727	-	3.3497	2.08272	4.61667	0.865513	0.234368	1
ENSG00000164023	SGMS2	protein_coding	chr4	107824563	107915047	+	73.0637	51.4926	94.6347	0.865418	1.53864e-05	0.000238224
ENSG00000239466	RN7SL552P	misc_RNA	chr4	84687725	84688000	-	5.37311	3.51874	7.22749	0.86453	0.167695	1
ENSG00000289985	ENSG00000289985	lncRNA	chr19	11676606	11694991	-	6.87825	4.58619	9.17031	0.864427	0.1347	0.378221
ENSG00000286366	ENSG00000286366	lncRNA	chrX	119791971	119810949	+	2.87408	1.74721	4.00094	0.864234	0.265648	1
ENSG00000184905	TCEAL2	protein_coding	chrX	102125679	102140426	+	4.3716	2.80943	5.93377	0.864067	0.211694	1
ENSG00000227857	ENSG00000227857	lncRNA	chr1	46134531	46139081	+	1.88325	1.04483	2.72167	0.863971	0.297492	1
ENSG00000188687	SLC4A5	protein_coding	chr2	74216242	74343416	-	8.4136	5.67625	11.1509	0.863959	0.108662	0.330965
ENSG00000267304	ENSG00000267304	lncRNA	chr19	3672582	3674295	+	2.43452	1.43603	3.43302	0.863762	0.276041	1
ENSG00000188883	KLRG2	protein_coding	chr7	139452690	139483673	-	30.442	21.3035	39.5805	0.863515	0.00472396	0.0337145
ENSG00000180061	TMEM150B	protein_coding	chr19	55312801	55334048	-	37.2476	26.1313	48.3638	0.863495	0.00259359	0.0206214
ENSG00000279748	ENSG00000279748	TEC	chr19	16586905	16589409	+	8.32856	5.61885	11.0383	0.862975	0.107665	0.329067
ENSG00000107282	APBA1	protein_coding	chr9	69427532	69672371	-	319.962	226.731	413.194	0.862972	3.52488e-17	2.66731e-15
ENSG00000290853	ENSG00000290853	lncRNA	chrY	13703902	13888980	+	14.6941	10.1372	19.2511	0.862614	0.0407815	0.169527
ENSG00000252620	RNU6ATAC24P	snRNA	chr3	195523087	195523221	-	2.91945	1.78199	4.05691	0.86214	0.484493	1
ENSG00000271327	ENSG00000271327	lncRNA	chr12	89367807	89369301	+	4.33507	2.78681	5.88334	0.862127	0.197247	1
ENSG00000100253	MIOX	protein_coding	chr22	50486784	50490648	+	1.40763	0.709318	2.10594	0.861608	0.302841	1
ENSG00000274471	ENSG00000274471	transcribed_unprocessed_pseudogene	chr15	23309607	23313276	+	8.75374	5.92651	11.581	0.861041	0.103168	0.320201
ENSG00000159184	HOXB13	protein_coding	chr17	48724763	48728750	-	24.9453	17.4249	32.4657	0.861023	0.0101277	0.0614055
ENSG00000204767	INSYN2B	protein_coding	chr5	169861303	169980495	-	6.77038	4.51833	9.02242	0.860926	0.139598	0.386409
ENSG00000070882	OSBPL3	protein_coding	chr7	24796540	24981634	-	261.424	185.399	337.45	0.860551	1.79021e-15	1.20357e-13
ENSG00000258376	PAPLN-AS1	lncRNA	chr14	73242651	73245979	-	29.3968	20.5942	38.1993	0.860185	0.00776027	0.0498528
ENSG00000117400	MPL	protein_coding	chr1	43337818	43354466	+	1.39871	0.70409	2.09333	0.860158	0.303913	1
ENSG00000290783	ADAM20P1	lncRNA	chr14	70453541	70483775	-	1.39871	0.70409	2.09333	0.860158	0.303913	1
ENSG00000227773	ASH1L-IT1	lncRNA	chr1	155396010	155396978	-	21.494	14.9841	28.004	0.859614	0.0167035	0.0897288
ENSG00000261173	DNAJA2-DT	lncRNA	chr16	46973789	46978983	+	4.35899	2.80943	5.90856	0.858811	0.199982	1
ENSG00000154217	PITPNC1	protein_coding	chr17	67377281	67697256	+	140.915	99.8856	181.944	0.858684	8.816e-09	2.55562e-07
ENSG00000151650	VENTX	protein_coding	chr10	133237855	133241928	+	8.33095	5.63624	11.0257	0.857677	0.109456	0.332428
ENSG00000152377	SPOCK1	protein_coding	chr5	136975298	137598379	-	42.9763	30.2828	55.6699	0.857214	0.0012437	0.0111888
ENSG00000119714	GPR68	protein_coding	chr14	91232532	91253925	-	6.77152	4.52879	9.01426	0.85702	0.142164	0.390967
ENSG00000236539	HNRNPA1P54	processed_pseudogene	chr1	179447602	179457315	-	1.36349	0.681473	2.04551	0.856961	0.342557	1
ENSG00000125731	SH2D3A	protein_coding	chr19	6752160	6767463	-	9.71181	6.62196	12.8017	0.856607	0.108497	0.330753
ENSG00000165617	DACT1	protein_coding	chr14	58633967	58648321	+	3.29295	2.05487	4.53104	0.856438	0.255168	1
ENSG00000156515	HK1	protein_coding	chr10	69269984	69401884	+	613.943	436.601	791.284	0.856401	1.17206e-31	2.11203e-29
ENSG00000137411	VARS2	protein_coding	chr6	30914205	30926459	+	2.36671	1.39602	3.3374	0.856191	0.279123	1
ENSG00000236709	DAPK1-IT1	lncRNA	chr9	87553454	87554459	+	3.3873	2.12273	4.65188	0.855924	0.234207	1
ENSG00000290049	ENSG00000290049	lncRNA	chr6	42980542	42984303	-	5.36567	3.53091	7.20044	0.855902	0.17633	1
ENSG00000198892	SHISA4	protein_coding	chr1	201888680	201892587	+	21.478	14.9998	27.9562	0.855819	0.0183001	0.0959464
ENSG00000286536	ENSG00000286536	lncRNA	chr9	105025932	105239221	-	1.40132	0.709318	2.09333	0.855739	0.304706	1
ENSG00000140022	STON2	protein_coding	chr14	81260652	81436465	-	90.3915	64.0585	116.725	0.855605	2.89467e-06	5.28724e-05
ENSG00000136535	TBR1	protein_coding	chr2	161416297	161425870	+	2.35779	1.39079	3.32479	0.855143	0.273123	1
ENSG00000262833	ENSG00000262833	lncRNA	chr17	80801640	80805632	-	4.85983	3.17278	6.54688	0.854872	0.185868	1
ENSG00000186648	CARMIL3	protein_coding	chr14	24052009	24069729	+	13.5946	9.39309	17.7961	0.854808	0.0521657	0.202905
ENSG00000163624	CDS1	protein_coding	chr4	84583127	84651334	+	101.792	72.2206	131.363	0.854174	8.25073e-07	1.68682e-05
ENSG00000287621	ENSG00000287621	lncRNA	chr2	183253652	183495501	+	2.82403	1.72459	3.92346	0.853634	0.297401	1
ENSG00000277873	ENSG00000277873	lncRNA	chr12	118024817	118025518	-	3.31687	2.07749	4.55625	0.852358	0.246314	1
ENSG00000223878	PPIAP53	processed_pseudogene	chr17	15506866	15507354	+	0.887874	0.345964	1.42978	0.852189	0.319638	1
ENSG00000240132	ETF1P2	processed_pseudogene	chr7	151501878	151503463	+	0.887874	0.345964	1.42978	0.852189	0.319638	1
ENSG00000114374	USP9Y	protein_coding	chrY	12537650	12860839	+	11.523	7.92922	15.1167	0.85195	0.0870615	0.286113
ENSG00000227630	LINC01132	lncRNA	chr1	234724042	234736720	+	5.32954	3.51352	7.14556	0.851762	0.196258	1
ENSG00000228509	ENSG00000228509	lncRNA	chr2	190672297	190843734	-	3.3547	2.10534	4.60406	0.851725	0.235694	1
ENSG00000132164	SLC6A11	protein_coding	chr3	10816201	10940714	+	38.7599	27.3536	50.1661	0.851659	0.00169045	0.0144746
ENSG00000250365	HEATR5A-DT	lncRNA	chr14	31420286	31452883	+	7.71577	5.21549	10.2161	0.851625	0.123529	0.358448
ENSG00000279838	ENSG00000279838	TEC	chr1	185292384	185294372	-	36.1506	25.5003	46.8009	0.851029	0.00293998	0.0229423
ENSG00000237172	B3GNT9	protein_coding	chr16	67148104	67150998	-	109.675	77.949	141.4	0.850959	2.33073e-07	5.20987e-06
ENSG00000277639	ENSG00000277639	protein_coding	chr16	53035690	53052897	-	2.35149	1.39079	3.31218	0.85093	0.274419	1
ENSG00000174899	SLC66A1L	transcribed_unitary_pseudogene	chr3	157543246	157677749	+	1.92977	1.09006	2.76948	0.85082	0.303798	1
ENSG00000259090	SEPTIN7P1	processed_pseudogene	chr14	35157904	35159099	-	1.87325	1.05005	2.69645	0.850479	0.29197	1
ENSG00000272088	ENSG00000272088	lncRNA	chr1	3487246	3487627	+	0.878956	0.340736	1.41718	0.850297	0.32277	1
ENSG00000185585	OLFML2A	protein_coding	chr9	124777133	124814885	+	1.39502	0.709318	2.08072	0.849847	0.323001	1
ENSG00000157064	NMNAT2	protein_coding	chr1	183248237	183418380	-	26.9317	18.941	34.9223	0.849145	0.0107473	0.0641608
ENSG00000131400	NAPSA	protein_coding	chr19	50358472	50365830	-	3.82663	2.44607	5.20719	0.848987	0.218683	1
ENSG00000241859	ANOS2P	transcribed_unprocessed_pseudogene	chrY	13751656	13915824	+	10.7194	7.36777	14.0709	0.848854	0.0767128	0.262723
ENSG00000260231	KDM7A-DT	lncRNA	chr7	140177184	140179640	+	2.36302	1.40124	3.32479	0.848848	0.287174	1
ENSG00000120659	TNFSF11	protein_coding	chr13	42562736	42608013	+	57.1569	40.5313	73.7825	0.8485	0.000167428	0.00199363
ENSG00000204334	ERICH2	protein_coding	chr2	170766878	170798977	+	3.30165	2.07226	4.53104	0.848248	0.249832	1
ENSG00000248919	ATP5MF-PTCD1	protein_coding	chr7	99419749	99466197	-	3.30834	2.07749	4.53919	0.847922	0.261383	1
ENSG00000225171	DUTP6	processed_pseudogene	chr1	166868748	166869209	+	2.4017	1.4308	3.3726	0.847062	0.282143	1
ENSG00000235847	LDHAP7	processed_pseudogene	chr2	84777259	84778223	-	2.81273	1.72459	3.90087	0.846997	0.317474	1
ENSG00000268257	AIRN	lncRNA	chr6	160003291	160007664	-	1.87587	1.05528	2.69645	0.846805	0.302213	1
ENSG00000245105	A2M-AS1	lncRNA	chr12	9065163	9068689	+	4.29856	2.78681	5.81031	0.846738	0.205499	1
ENSG00000272692	ENSG00000272692	lncRNA	chr10	75409142	75411842	+	4.29856	2.78681	5.81031	0.846738	0.205499	1
ENSG00000271871	ENSG00000271871	lncRNA	chr5	141952419	141953375	+	3.31318	2.08272	4.54364	0.846632	0.243452	1
ENSG00000231414	RPL39P15	processed_pseudogene	chr2	70253855	70254010	-	4.30525	2.79203	5.81847	0.846475	0.224777	1
ENSG00000225673	ENSG00000225673	processed_pseudogene	chr3	60730055	60730644	-	2.3754	1.41341	3.3374	0.845758	0.281257	1
ENSG00000188848	BEND4	protein_coding	chr4	42110853	42152878	-	840.445	600.767	1080.12	0.845252	7.24262e-40	2.04195e-37
ENSG00000183055	FAM133CP	processed_pseudogene	chr10	58715554	58716257	+	2.34296	1.39079	3.29512	0.845212	0.309754	1
ENSG00000104953	TLE6	protein_coding	chr19	2977538	2995179	+	13.0787	9.06974	17.0876	0.844978	0.0731972	0.255009
ENSG00000204650	LINC02210	transcribed_unitary_pseudogene	chr17	45620328	45655156	+	7.17449	4.84691	9.50208	0.844929	0.147206	0.398753
ENSG00000135898	GPR55	protein_coding	chr2	230907318	230961066	-	31.5356	22.2718	40.7993	0.844895	0.00529351	0.0370465
ENSG00000288971	ENSG00000288971	lncRNA	chr12	27428819	27430288	+	6.77055	4.55834	8.98276	0.844784	0.161952	0.421142
ENSG00000172602	RND1	protein_coding	chr12	48857145	48865870	-	2.36649	1.40818	3.32479	0.844687	0.283411	1
ENSG00000227161	ENSG00000227161	lncRNA	chr15	59644298	59672302	-	2.36649	1.40818	3.32479	0.844687	0.283411	1
ENSG00000233799	ENSG00000233799	lncRNA	chr4	764487	765074	-	3.37231	2.12795	4.61667	0.844497	0.249511	1
ENSG00000259343	TMC3-AS1	lncRNA	chr15	81324338	81518200	+	23.3378	16.4115	30.2641	0.84447	0.0181279	0.0952438
ENSG00000258461	ENSG00000258461	protein_coding	chr15	42348103	42412317	+	17.9514	12.5606	23.3421	0.844029	0.0320996	0.143585
ENSG00000229901	FOXO6-AS1	lncRNA	chr1	41375004	41375669	-	5.21043	3.44395	6.9769	0.843985	0.217052	1
ENSG00000291230	ENSG00000291230	lncRNA	chr19	50333796	50344806	-	4.379	2.84943	5.90856	0.843738	0.213091	1
ENSG00000163354	DCST2	protein_coding	chr1	155018520	155033781	-	2.84733	1.75414	3.94052	0.843059	0.260336	1
ENSG00000231652	CD109-AS1	lncRNA	chr6	73693903	73696131	-	5.73218	3.81947	7.6449	0.842974	0.170004	0.433195
ENSG00000176919	C8G	protein_coding	chr9	136945185	136946975	+	5.75626	3.83686	7.67565	0.842901	0.183492	0.452861
ENSG00000285865	ENSG00000285865	lncRNA	chr5	179974584	179980186	+	6.83452	4.60881	9.06024	0.8429	0.163043	0.42291
ENSG00000126246	IGFLR1	protein_coding	chr19	35738801	35742453	-	3.34556	2.11227	4.57885	0.842	0.257137	1
ENSG00000137747	TMPRSS13	protein_coding	chr11	117900641	117929459	-	10.19	7.01487	13.3651	0.841819	0.0883134	0.288366
ENSG00000225761	ENSG00000225761	lncRNA	chr10	74005137	74027915	+	4.31617	2.80943	5.82292	0.840816	0.205261	1
ENSG00000180155	LYNX1	protein_coding	chr8	142771197	142777810	-	5.76279	3.84732	7.67827	0.840221	0.187613	0.458604
ENSG00000207750	MIR553	miRNA	chr1	100281241	100281308	+	8.7223	5.97004	11.4746	0.83975	0.118096	0.34882
ENSG00000162599	NFIA	protein_coding	chr1	60865259	61462788	+	75.2589	53.6761	96.8418	0.839541	3.14126e-05	0.000448238
ENSG00000287823	ENSG00000287823	lncRNA	chr6	170088022	170097234	+	71.4707	50.9625	91.9789	0.839434	6.88729e-05	0.000900447
ENSG00000237646	HLCS-IT1	lncRNA	chr21	36803984	36806284	-	7.59768	5.16503	10.0303	0.839299	0.149293	0.402226
ENSG00000119866	BCL11A	protein_coding	chr2	60450520	60554467	-	1089.35	781.147	1397.55	0.83842	7.47019e-50	3.73082e-47
ENSG00000211451	GNRHR2	transcribed_unitary_pseudogene	chr1	145919013	145925341	+	4.75958	3.13277	6.38639	0.837759	0.211232	1
ENSG00000286004	ENSG00000286004	lncRNA	chr3	195900986	195903417	+	7.24487	4.91647	9.57328	0.837614	0.152156	0.406681
ENSG00000171224	FAM241B	protein_coding	chr10	69630247	69633596	+	27.128	19.1912	35.0647	0.836857	0.0103682	0.0626466
ENSG00000235092	ID2-AS1	lncRNA	chr2	8666636	8681864	-	191.195	136.983	245.407	0.83655	4.51328e-10	1.55606e-08
ENSG00000148377	IDI2	protein_coding	chr10	1018910	1025859	-	4.83201	3.19017	6.47385	0.834844	0.199109	1
ENSG00000160307	S100B	protein_coding	chr21	46598604	46605208	-	1.88456	1.07267	2.69645	0.834649	0.304664	1
ENSG00000254510	ENSG00000254510	lncRNA	chr11	66409158	66417227	+	23.8132	16.8304	30.7961	0.834507	0.0156262	0.0852813
ENSG00000227288	ARID3BP1	processed_pseudogene	chr1	81501794	81503468	+	1.84451	1.04483	2.64419	0.833619	0.334704	1
ENSG00000107165	TYRP1	protein_coding	chr9	12685439	12710285	+	3.25683	2.0601	4.45356	0.833619	0.27551	1
ENSG00000259682	ENSG00000259682	lncRNA	chr15	64470253	64471364	+	2.79951	1.73153	3.86749	0.833471	0.273964	1
ENSG00000180767	CHST13	protein_coding	chr3	126524155	126543291	+	57.4524	41.0252	73.8797	0.83332	0.00025333	0.00287173
ENSG00000174473	GALNTL6	protein_coding	chr4	171812254	173041559	+	3.24791	2.05487	4.44095	0.832746	0.283031	1
ENSG00000139835	GRTP1	protein_coding	chr13	113324163	113364148	-	5.27542	3.51352	7.03732	0.832463	0.192938	1
ENSG00000259803	SLC22A31	protein_coding	chr16	89195761	89201651	-	172.735	123.96	221.51	0.832398	3.77753e-10	1.31799e-08
ENSG00000289865	ENSG00000289865	lncRNA	chr4	10117089	10118515	+	6.16629	4.15498	8.17761	0.832152	0.192734	0.466231
ENSG00000131409	LRRC4B	protein_coding	chr19	50516892	50568435	-	52.5388	37.5256	67.5519	0.831377	0.000694099	0.00682388
ENSG00000205682	ENSG00000205682	lncRNA	chr4	61420246	61428221	-	2.33689	1.40124	3.27253	0.831307	0.322928	1
ENSG00000137496	IL18BP	protein_coding	chr11	71998613	72007315	+	221.569	159.166	283.972	0.831247	3.19915e-12	1.46534e-10
ENSG00000008323	PLEKHG6	protein_coding	chr12	6310436	6328506	+	1.85604	1.05528	2.6568	0.831244	0.33841	1
ENSG00000101938	CHRDL1	protein_coding	chrX	110673856	110795819	-	1.37519	0.709318	2.04106	0.831156	0.360148	1
ENSG00000158715	SLC45A3	protein_coding	chr1	205657851	205680509	-	63.8859	45.6964	82.0754	0.831111	0.000128941	0.00158725
ENSG00000227379	PPIAP2	processed_pseudogene	chr20	25368275	25368766	-	6.20059	4.18283	8.21835	0.83077	0.172933	0.437716
ENSG00000005249	PRKAR2B	protein_coding	chr7	107044705	107161811	+	500.367	359.886	640.848	0.830687	4.28918e-25	5.43296e-23
ENSG00000188501	LCTL	protein_coding	chr15	66547179	66565998	-	2.32128	1.39079	3.25176	0.830573	0.287715	1
ENSG00000262877	ENSG00000262877	lncRNA	chr17	81388126	81390319	-	21.3083	15.0641	27.5524	0.829774	0.0211582	0.106584
ENSG00000184005	ST6GALNAC3	protein_coding	chr1	76074746	76634603	+	24.2076	17.1521	31.2632	0.829755	0.0179163	0.0945014
ENSG00000227850	SEPTIN2P1	processed_pseudogene	chr1	105698039	105698218	+	3.28074	2.08272	4.47877	0.82965	0.265705	1
ENSG00000256006	ENSG00000256006	lncRNA	chr11	18405609	18406731	+	13.4269	9.38957	17.4643	0.829603	0.0647841	0.233684
ENSG00000278590	RN7SL113P	misc_RNA	chr2	85368282	85368580	+	1.36627	0.70409	2.02846	0.829581	0.35932	1
ENSG00000136826	KLF4	protein_coding	chr9	107484852	107490482	-	163.481	117.469	209.493	0.829265	2.34999e-09	7.37484e-08
ENSG00000110031	LPXN	protein_coding	chr11	58526871	58578220	-	78.0625	55.9657	100.159	0.828461	1.92838e-05	0.000291845
ENSG00000234219	CDCA4P4	unprocessed_pseudogene	chr1	207762584	207763263	+	8.68964	5.9822	11.3971	0.828246	0.116426	0.346227
ENSG00000136944	LMX1B	protein_coding	chr9	126613928	126701032	+	112.179	80.5603	143.797	0.828097	1.22279e-06	2.40432e-05
ENSG00000254409	ENSG00000254409	lncRNA	chr11	43921059	44001157	+	3.33318	2.12273	4.54364	0.828029	0.247457	1
ENSG00000167535	CACNB3	protein_coding	chr12	48813794	48828941	+	36.5201	26.0391	47.0011	0.828018	0.00660728	0.0438812
ENSG00000164983	TMEM65	protein_coding	chr8	124306189	124372701	-	661.966	476.774	847.158	0.828004	6.15943e-31	1.07667e-28
ENSG00000258926	ENSG00000258926	lncRNA	chr14	61535385	61545484	-	2.31013	1.38556	3.2347	0.827931	0.319744	1
ENSG00000248858	FLJ46284	lncRNA	chr8	92699742	92879502	-	18.2815	12.8961	23.6668	0.827886	0.0310761	0.140619
ENSG00000179978	NAIPP2	unprocessed_pseudogene	chr5	70094659	70128434	-	7.1799	4.89737	9.46242	0.827073	0.149178	0.402098
ENSG00000232489	MFAP1P1	processed_pseudogene	chr13	30541643	30542897	-	4.28374	2.80943	5.75805	0.827033	0.225769	1
ENSG00000227533	SLC2A1-DT	lncRNA	chr1	42959049	42996814	+	13.9182	9.75644	18.08	0.826863	0.0560258	0.212895
ENSG00000231426	FILNC1	lncRNA	chr6	139677639	139860476	+	4.75567	3.15016	6.36117	0.826768	0.20836	1
ENSG00000034053	APBA2	protein_coding	chr15	28884483	29118315	+	376.28	271.041	481.519	0.826762	2.67306e-19	2.35985e-17
ENSG00000165985	C1QL3	protein_coding	chr10	16513734	16521879	-	0.859128	0.340736	1.37752	0.826432	0.63533	1
ENSG00000233121	VN1R20P	unitary_pseudogene	chr3	13926813	13927778	+	0.890265	0.363354	1.41718	0.826162	0.321205	1
ENSG00000117594	HSD11B1	protein_coding	chr1	209686178	209734949	+	190.134	136.86	243.409	0.826094	2.32999e-10	8.41493e-09
ENSG00000130768	SMPDL3B	protein_coding	chr1	27935000	27959157	+	4.2183	2.76419	5.67241	0.825869	0.232983	1
ENSG00000163701	IL17RE	protein_coding	chr3	9902612	9916402	+	33.4072	23.8209	42.9935	0.825739	0.00835443	0.0527204
ENSG00000232815	DUX4L50	unprocessed_pseudogene	chr9	63817748	63818462	-	3.34557	2.13489	4.55625	0.825698	0.266901	1
ENSG00000222005	LINC01118	lncRNA	chr2	46698940	46822804	+	1.80299	1.02221	2.58377	0.825545	0.350665	1
ENSG00000235748	SEPTIN14P12	processed_pseudogene	chr1	197138748	197139307	-	23.6278	16.7713	30.4843	0.825083	0.0237851	0.116298
ENSG00000125510	OPRL1	protein_coding	chr20	64080082	64100643	+	77.4657	55.6459	99.2854	0.824068	3.03374e-05	0.000434314
ENSG00000274653	ENSG00000274653	lncRNA	chr16	30359825	30360336	+	2.8149	1.75414	3.87565	0.82399	0.287102	1
ENSG00000176170	SPHK1	protein_coding	chr17	76376584	76387860	+	24.7315	17.5797	31.8833	0.823626	0.0157496	0.0857
ENSG00000259032	ENSAP2	processed_pseudogene	chr14	82692704	82693055	-	1.35997	0.70409	2.01585	0.823562	0.363602	1
ENSG00000258800	ENSG00000258800	lncRNA	chr14	63598874	63599248	+	2.28645	1.3734	3.1995	0.823262	0.318634	1
ENSG00000181577	LINC03040	lncRNA	chr6	44000580	44007612	+	89.6544	64.4689	114.84	0.82325	1.09044e-05	0.000174551
ENSG00000206190	ATP10A	protein_coding	chr15	25677273	25865184	-	278.438	200.835	356.041	0.822915	6.7406e-15	4.30021e-13
ENSG00000229591	ENSG00000229591	lncRNA	chr7	152120001	152121717	-	13.4663	9.45571	17.4769	0.821433	0.0596646	0.221478
ENSG00000221855	TAS2R41	protein_coding	chr7	143477873	143478796	+	1.33367	0.6867	1.98064	0.821421	0.356338	1
ENSG00000224751	SHMT1P1	processed_pseudogene	chr1	43850300	43851611	-	13.0584	9.16192	16.955	0.821211	0.076698	0.262723
ENSG00000167646	DNAAF3	protein_coding	chr19	55158661	55166722	-	4.73414	3.14493	6.32335	0.821154	0.220358	1
ENSG00000254090	MTND2P32	processed_pseudogene	chr8	33015261	33017043	+	8.61938	5.95436	11.2844	0.820838	0.118257	0.349059
ENSG00000250659	ENSG00000250659	lncRNA	chr11	62537312	62542018	+	0.861742	0.345964	1.37752	0.820819	0.63533	1
ENSG00000267745	ENSG00000267745	lncRNA	chr17	35406684	35409768	-	10.4973	7.31208	13.6825	0.820812	0.105888	0.325352
ENSG00000259843	HEATR3-AS1	lncRNA	chr16	50046429	50066224	-	4.77812	3.17801	6.37823	0.82046	0.209578	1
ENSG00000204934	ATP6V0E2-AS1	lncRNA	chr7	149867697	149880610	-	21.7759	15.471	28.0807	0.820135	0.0245877	0.118629
ENSG00000273356	LINC02019	lncRNA	chr3	50669989	50672048	+	2.75207	1.71414	3.79001	0.819536	0.29749	1
ENSG00000238109	RNF14P3	processed_pseudogene	chr7	98998538	98999930	-	1.81713	1.03789	2.59637	0.819467	0.360173	1
ENSG00000183023	SLC8A1	protein_coding	chr2	40097270	40611053	-	1224.22	885.425	1563.01	0.819183	1.7085e-53	9.63374e-51
ENSG00000230592	RPSAP8	processed_pseudogene	chrX	100155885	100156773	-	1.36258	0.709318	2.01585	0.819143	0.364634	1
ENSG00000115257	PCSK4	protein_coding	chr19	1481428	1490752	-	28.0071	19.9893	36.0248	0.818836	0.0114069	0.0672034
ENSG00000106546	AHR	protein_coding	chr7	16916359	17346152	+	95.8912	69.1122	122.67	0.818761	4.49622e-06	7.85155e-05
ENSG00000227189	ENSG00000227189	lncRNA	chr4	1151372	1153701	+	53.2727	38.2749	68.2706	0.818637	0.00057343	0.00581076
ENSG00000283064	ENSG00000283064	lncRNA	chr6	26160765	26172802	-	2.86103	1.79415	3.92791	0.818566	0.282976	1
ENSG00000261150	EPPK1	protein_coding	chr8	143857324	143878467	-	36.4169	26.0826	46.7513	0.818174	0.0046308	0.0331612
ENSG00000273776	MIR6126	miRNA	chr16	3485381	3485469	-	1.80821	1.03266	2.58377	0.818105	0.338069	1
ENSG00000110042	DTX4	protein_coding	chr11	59171430	59208588	+	80.4612	57.9684	102.954	0.817928	2.11234e-05	0.000316323
ENSG00000256040	PAPPA-AS1	lncRNA	chr9	116398157	116400606	-	4.70154	3.12754	6.27553	0.817769	0.215595	1
ENSG00000279412	ENSG00000279412	TEC	chr16	70713987	70716890	+	4.26875	2.81465	5.72284	0.81752	0.243656	1
ENSG00000259635	ENSG00000259635	lncRNA	chr15	64701248	64719602	+	2.30906	1.39602	3.22209	0.81732	0.315731	1
ENSG00000214827	MTCP1	protein_coding	chrX	155064034	155147937	-	5.64801	3.81424	7.48178	0.817058	0.192094	0.465372
ENSG00000186086	NBPF6	protein_coding	chr1	108450282	108471920	+	8.65613	5.99266	11.3196	0.817043	0.136336	0.380817
ENSG00000231619	ANAPC15P1	processed_pseudogene	chrX	8856665	8857059	-	1.38389	0.726708	2.04106	0.816552	0.3766	1
ENSG00000230386	ENSG00000230386	unprocessed_pseudogene	chr7	65617082	65619153	+	6.16169	4.18805	8.13533	0.816264	0.175096	0.441121
ENSG00000151690	MFSD6	protein_coding	chr2	190408355	190509205	+	158.882	114.824	202.939	0.816202	4.57034e-09	1.37032e-07
ENSG00000163040	CCDC74A	protein_coding	chr2	131527675	131533666	+	5.70045	3.85425	7.54665	0.81611	0.187078	0.457809
ENSG00000065361	ERBB3	protein_coding	chr12	56076799	56103505	+	4.75845	3.17278	6.34411	0.815579	0.262846	1
ENSG00000272056	ENSG00000272056	lncRNA	chr2	27053618	27054276	-	5.11065	3.42827	6.79302	0.815438	0.23785	1
ENSG00000201616	RNU1-91P	snRNA	chr11	3048359	3048521	-	1.32737	0.6867	1.96804	0.815305	0.352824	1
ENSG00000291018	ENSG00000291018	lncRNA	chr17	46267030	46267776	+	3.27683	2.10011	4.45356	0.814879	0.266105	1
ENSG00000159388	BTG2	protein_coding	chr1	203305491	203309602	+	166.678	120.561	212.795	0.814543	1.95496e-09	6.22453e-08
ENSG00000007237	GAS7	protein_coding	chr17	9910606	10198606	-	366.707	265.65	467.764	0.813916	1.54906e-18	1.32086e-16
ENSG00000230953	ENSG00000230953	processed_pseudogene	chr1	52920422	52920596	+	2.8049	1.75937	3.85043	0.813774	0.287311	1
ENSG00000159496	RGL4	protein_coding	chr22	23688136	23699176	+	11.063	7.74851	14.3775	0.813711	0.0906628	0.293262
ENSG00000170899	GSTA4	protein_coding	chr6	52977948	52995304	-	27.8296	19.911	35.7482	0.813411	0.0106083	0.0636238
ENSG00000230863	ENSG00000230863	transcribed_processed_pseudogene	chr1	75641178	75724049	-	3.70463	2.413	4.99626	0.813022	0.264105	1
ENSG00000276075	ENSG00000276075	lncRNA	chr16	67517862	67528768	-	1.80191	1.03266	2.57116	0.813021	0.337551	1
ENSG00000150907	FOXO1	protein_coding	chr13	40555667	40666641	-	128.265	92.7855	163.745	0.812794	1.05266e-07	2.52407e-06
ENSG00000147437	GNRH1	protein_coding	chr8	25419258	25424654	-	16.7733	11.9001	21.6465	0.811909	0.047577	0.189599
ENSG00000179213	SIGLECL1	protein_coding	chr19	51246348	51269330	+	2.34758	1.4308	3.26437	0.810902	0.310328	1
ENSG00000155099	PIP4P2	protein_coding	chr8	90993802	91040872	-	136.693	98.9901	174.396	0.81076	4.04065e-08	1.05262e-06
ENSG00000285454	ENSG00000285454	lncRNA	chr4	42151028	42268110	+	50.3965	36.3242	64.4688	0.810696	0.00074472	0.00725625
ENSG00000133661	SFTPD	protein_coding	chr10	79937467	79982614	-	22.4065	15.9994	28.8136	0.810489	0.022366	0.11132
ENSG00000284882	ENSG00000284882	lncRNA	chr1	84574114	84583620	+	15.3574	10.8813	19.8334	0.81021	0.0503581	0.197456
ENSG00000177182	CLVS1	protein_coding	chr8	61057158	61501645	+	1.32106	0.6867	1.95543	0.809163	0.354996	1
ENSG00000243029	RN7SL635P	misc_RNA	chr2	65545401	65545696	-	1.85213	1.07267	2.63158	0.809105	0.340934	1
ENSG00000200731	RNU1-124P	snRNA	chr8	43073474	43073618	+	1.87565	1.09006	2.66125	0.808789	0.576885	1
ENSG00000091129	NRCAM	protein_coding	chr7	108147623	108456717	-	4.24092	2.80943	5.67241	0.808635	0.231437	1
ENSG00000159712	ANKRD18CP	unprocessed_pseudogene	chr9	97156570	97221235	-	6.61994	4.53924	8.70063	0.80839	0.178873	0.445907
ENSG00000260588	ENSG00000260588	lncRNA	chr8	41828165	41829934	-	3.77791	2.47392	5.0819	0.807958	0.264073	1
ENSG00000139899	CBLN3	protein_coding	chr14	24426545	24430954	-	12.4266	8.76379	16.0894	0.80759	0.0763189	0.261939
ENSG00000181444	ZNF467	protein_coding	chr7	149764182	149773588	-	93.4659	67.7025	119.229	0.807354	7.11932e-06	0.000119659
ENSG00000249363	TRPC6P2	processed_pseudogene	chr5	145728360	145729349	-	4.67355	3.12754	6.21956	0.806628	0.221847	1
ENSG00000254422	ENSG00000254422	lncRNA	chr11	102229851	102230922	-	2.34797	1.43603	3.25992	0.806297	0.323984	1
ENSG00000164128	NPY1R	protein_coding	chr4	163323962	163344832	-	1.81022	1.04483	2.57561	0.80621	0.334565	1
ENSG00000007516	BAIAP3	protein_coding	chr16	1333638	1349441	+	8.52152	5.93174	11.1113	0.805063	0.133527	0.376036
ENSG00000244112	RN7SL508P	misc_RNA	chr12	118993857	118994159	+	2.766	1.74198	3.79001	0.804811	0.293799	1
ENSG00000165795	NDRG2	protein_coding	chr14	21016763	21070872	-	88.1983	63.9507	112.446	0.804589	1.20236e-05	0.00019003
ENSG00000128617	OPN1SW	protein_coding	chr7	128772485	128775794	-	2.28254	1.39079	3.17428	0.80404	0.312152	1
ENSG00000276698	ENSG00000276698	lncRNA	chr14	24198433	24199090	+	2.28254	1.39079	3.17428	0.80404	0.312152	1
ENSG00000285651	ENSG00000285651	lncRNA	chr1	151885251	151899333	+	2.28254	1.39079	3.17428	0.80404	0.312152	1
ENSG00000265195	MIR4312	miRNA	chr15	68801850	68801925	-	14.7977	10.5093	19.0861	0.803401	0.0779056	0.265301
ENSG00000163554	SPTA1	protein_coding	chr1	158610704	158686715	-	22.1747	15.8846	28.4647	0.803285	0.0418692	0.172629
ENSG00000186523	FAM86B1	protein_coding	chr8	12182096	12194133	-	1.31476	0.6867	1.94282	0.802995	0.362981	1
ENSG00000273450	ENSG00000273450	lncRNA	chr10	94314907	94315327	-	1.31476	0.6867	1.94282	0.802995	0.362981	1
ENSG00000234166	ARHGEF19-AS1	lncRNA	chr1	16197854	16198357	+	4.72638	3.17278	6.27998	0.802926	0.216906	1
ENSG00000242085	RPS20P33	processed_pseudogene	chr14	105374618	105374971	+	4.69525	3.15016	6.24033	0.802888	0.217462	1
ENSG00000132000	PODNL1	protein_coding	chr19	13931187	13953392	-	25.3221	18.1812	32.4631	0.802877	0.0170258	0.0909291
ENSG00000099282	TSPAN15	protein_coding	chr10	69451465	69507666	+	37.2055	26.8423	47.5687	0.802745	0.00487476	0.0345683
ENSG00000277130	ENSG00000277130	lncRNA	chr12	79818784	79819465	-	8.92432	6.23247	11.6162	0.802714	0.132793	0.375295
ENSG00000118492	ADGB	protein_coding	chr6	146598967	146815462	+	3.21293	2.07055	4.35531	0.802471	0.320763	1
ENSG00000270120	ENSG00000270120	lncRNA	chr16	50712844	50713589	+	13.841	9.81736	17.8647	0.802338	0.0788101	0.267547
ENSG00000217862	H4C10P	processed_pseudogene	chr6	27807075	27807339	+	0.870437	0.363354	1.37752	0.802298	0.635331	1
ENSG00000270557	ENSG00000270557	lncRNA	chr2	157877683	157878565	+	0.870437	0.363354	1.37752	0.802298	0.635331	1
ENSG00000282885	ENSG00000282885	lncRNA	chr14	49861176	49868192	-	7.96361	5.53361	10.3936	0.802273	0.164525	0.425114
ENSG00000204580	DDR1	protein_coding	chr6	30876421	30900156	+	1.34498	0.709318	1.98064	0.802203	0.360375	1
ENSG00000278816	ENSG00000278816	lncRNA	chr20	5061037	5061340	-	1.34498	0.709318	1.98064	0.802203	0.360375	1
ENSG00000275763	ZNF516-DT	lncRNA	chr18	76495521	76498088	+	7.59096	5.26243	9.91949	0.80211	0.148198	0.400202
ENSG00000160678	S100A1	protein_coding	chr1	153627926	153632039	+	5.60428	3.81424	7.39431	0.802103	0.211918	0.495562
ENSG00000264743	DPRXP4	processed_pseudogene	chr17	30975387	30975954	+	6.62988	4.56357	8.69618	0.801406	0.184721	0.454464
ENSG00000256453	DND1	protein_coding	chr5	140670794	140673576	-	5.65672	3.85425	7.45918	0.801269	0.189657	0.461792
ENSG00000246203	ENSG00000246203	unprocessed_pseudogene	chr1	155614726	155660245	-	6.13387	4.20544	8.06231	0.799857	0.177618	0.444554
ENSG00000257715	ENSG00000257715	lncRNA	chr12	96025323	96027971	+	2.781	1.75937	3.80262	0.799482	0.292499	1
ENSG00000082482	KCNK2	protein_coding	chr1	215005775	215237090	+	8.55282	5.97175	11.1339	0.799449	0.138888	0.385236
ENSG00000211695	TRGV9	TR_V_gene	chr7	38317017	38318861	-	8.46462	5.90912	11.0201	0.798876	0.14654	0.397787
ENSG00000140682	TGFB1I1	protein_coding	chr16	31471585	31477960	+	31.2511	22.5433	39.959	0.798866	0.0109698	0.0650413
ENSG00000166145	SPINT1	protein_coding	chr15	40844018	40858207	+	139.469	101.544	177.395	0.798829	6.51822e-08	1.62537e-06
ENSG00000246477	ENSG00000246477	lncRNA	chr8	11315859	11325429	-	6.5732	4.52879	8.61762	0.798716	0.172449	0.43687
ENSG00000233040	FAM204BP	processed_pseudogene	chr1	197746751	197747451	-	14.7532	10.5022	19.0042	0.798384	0.070697	0.248698
ENSG00000279694	ENSG00000279694	TEC	chr15	78339208	78341757	-	2.78583	1.7646	3.80707	0.798088	0.306928	1
ENSG00000187475	H1-6	protein_coding	chr6	26107412	26108135	-	18.1221	12.964	23.2802	0.798065	0.0410838	0.170378
ENSG00000113916	BCL6	protein_coding	chr3	187721377	187745725	-	76.6919	55.7398	97.6439	0.797869	6.62071e-05	0.000870805
ENSG00000165507	DEPP1	protein_coding	chr10	44970981	44978809	-	40.4835	29.2989	51.6682	0.797668	0.00371607	0.0278188
ENSG00000254639	ENSG00000254639	lncRNA	chr11	46238382	46239267	+	8.0692	5.62579	10.5126	0.797053	0.141017	0.388983
ENSG00000253217	ENSG00000253217	lncRNA	chr8	100337595	100350707	+	7.98246	5.56316	10.4018	0.796795	0.145232	0.395922
ENSG00000124785	NRN1	protein_coding	chr6	5997999	6007605	-	74.0677	53.8552	94.2803	0.79655	6.57229e-05	0.00086574
ENSG00000268789	VN1R87P	unprocessed_pseudogene	chr19	22742924	22743410	-	2.27885	1.39602	3.16167	0.796525	0.318332	1
ENSG00000227304	ENSG00000227304	transcribed_processed_pseudogene	chr4	82494786	82496278	-	3.21141	2.07749	4.34532	0.796523	0.27913	1
ENSG00000288881	ENSG00000288881	lncRNA	chr7	129642758	129645063	+	16.6863	11.9244	21.4482	0.796502	0.0475841	0.189599
ENSG00000267270	PARD6G-AS1	lncRNA	chr18	80147908	80179839	+	84.6019	61.5637	107.64	0.79616	2.22893e-05	0.000332049
ENSG00000104447	TRPS1	protein_coding	chr8	115408496	115809673	-	1499.75	1095.99	1903.5	0.795859	5.52437e-58	4.02358e-55
ENSG00000137103	TMEM8B	protein_coding	chr9	35814451	35865518	+	34.0833	24.6483	43.5184	0.795541	0.0105272	0.0632658
ENSG00000179157	RPS2P28	processed_pseudogene	chr6	43363479	43364219	+	0.833912	0.340736	1.32709	0.7955	0.641392	1
ENSG00000142549	IGLON5	protein_coding	chr19	51311644	51330891	+	3.27054	2.12273	4.41835	0.795048	0.277318	1
ENSG00000272075	RN7SL828P	misc_RNA	chr11	118067237	118067539	+	2.30015	1.41341	3.18689	0.794807	0.313643	1
ENSG00000180347	ITPRID1	protein_coding	chr7	31514090	31656504	+	2.25255	1.37863	3.12647	0.794778	0.331486	1
ENSG00000255642	PABPC1P4	processed_pseudogene	chr12	63822021	63823895	+	12.6826	9.00711	16.3581	0.794586	0.0847864	0.280588
ENSG00000222898	RN7SKP97	misc_RNA	chr8	61631680	61632012	-	4.23201	2.82682	5.63721	0.794431	0.24036	1
ENSG00000101000	PROCR	protein_coding	chr20	35172072	35216240	+	99.696	72.6675	126.724	0.793934	5.75755e-06	9.87655e-05
ENSG00000213714	FAM209B	protein_coding	chr20	56533246	56536520	+	1.82561	1.06744	2.58377	0.793628	0.343425	1
ENSG00000271787	ENSG00000271787	lncRNA	chr2	10054421	10054866	-	1.82561	1.06744	2.58377	0.793628	0.343425	1
ENSG00000120318	ARAP3	protein_coding	chr5	141653401	141682230	-	30.4639	22.0216	38.9062	0.793625	0.00973366	0.0595237
ENSG00000265078	RN7SL664P	misc_RNA	chr3	48094801	48095105	-	2.29123	1.40818	3.17428	0.793584	0.322194	1
ENSG00000007372	PAX6	protein_coding	chr11	31784779	31817961	-	3.2051	2.07749	4.33271	0.793116	0.278444	1
ENSG00000231296	ENSG00000231296	processed_pseudogene	chr1	40262672	40262984	-	2.27385	1.39602	3.15168	0.793058	0.345472	1
ENSG00000209482	SNORD83A	snoRNA	chr22	39315213	39315307	-	2.77731	1.7646	3.79001	0.792959	0.303797	1
ENSG00000065357	DGKA	protein_coding	chr12	55927319	55954027	+	138.299	100.953	175.646	0.792959	1.54606e-07	3.55128e-06
ENSG00000204618	RNF39	protein_coding	chr6	30070266	30075849	-	4.6322	3.12232	6.14208	0.79289	0.231635	1
ENSG00000170365	SMAD1	protein_coding	chr4	145481194	145559176	+	174.391	127.39	221.392	0.792569	2.49719e-09	7.79479e-08
ENSG00000197140	ADAM32	protein_coding	chr8	39106990	39284917	+	16.5177	11.8252	21.2102	0.792244	0.0709878	0.249571
ENSG00000234618	RPSAP9	processed_pseudogene	chr9	76398699	76399586	+	2.27254	1.39602	3.14906	0.792148	0.329141	1
ENSG00000277901	ENSG00000277901	lncRNA	chr20	23320958	23325352	-	1.76909	1.02744	2.51074	0.792118	0.346076	1
ENSG00000169508	GPR183	protein_coding	chr13	99294539	99307399	-	103.64	75.6369	131.643	0.791437	5.82647e-06	9.98497e-05
ENSG00000255062	TIRAP-AS1	lncRNA	chr11	126294296	126304323	-	30.6075	22.1521	39.063	0.79113	0.00987331	0.0601343
ENSG00000167601	AXL	protein_coding	chr19	41219223	41261766	+	109.436	79.9013	138.971	0.790892	1.96207e-06	3.70377e-05
ENSG00000236567	TCF3P1	processed_pseudogene	chr9	5110913	5112849	+	19.519	14.0314	25.0065	0.790889	0.0331334	0.146737
ENSG00000257818	C1GALT1P1	processed_pseudogene	chr12	69284397	69285485	+	19.8796	14.2957	25.4636	0.790883	0.0359409	0.155125
ENSG00000138496	PARP9	protein_coding	chr3	122527924	122564577	-	321.602	235.349	407.855	0.790668	5.16405e-16	3.6107e-14
ENSG00000246339	EXTL3-AS1	lncRNA	chr8	28690215	28702030	-	3.20772	2.08272	4.33271	0.790667	0.279031	1
ENSG00000159618	ADGRG5	protein_coding	chr16	57542643	57591681	+	216.421	158.299	274.543	0.790544	4.68752e-11	1.8538e-09
ENSG00000261620	HMGN2P41	processed_pseudogene	chr16	35802869	35803280	-	2.29384	1.41341	3.17428	0.790456	0.315115	1
ENSG00000287377	ENSG00000287377	lncRNA	chr3	16361348	16370398	+	2.29384	1.41341	3.17428	0.790456	0.315115	1
ENSG00000231871	IPO9-AS1	lncRNA	chr1	201688259	201829559	-	10.7758	7.62849	13.923	0.790363	0.111147	0.335499
ENSG00000258122	ENSG00000258122	lncRNA	chr16	66841433	66853448	-	6.58575	4.55834	8.61316	0.790357	0.183239	0.452598
ENSG00000230638	ENSG00000230638	processed_pseudogene	chr1	41542069	41544310	+	6.57598	4.55141	8.60056	0.790265	0.183318	0.452598
ENSG00000267088	ENSG00000267088	processed_pseudogene	chr18	42089312	42089752	+	1.78062	1.03789	2.52335	0.789869	0.367906	1
ENSG00000286214	COPG2IT1	lncRNA	chr7	130538954	130546900	+	7.47202	5.21026	9.73377	0.789431	0.160096	0.418308
ENSG00000106852	LHX6	protein_coding	chr9	122202577	122229626	-	3.22902	2.10011	4.35793	0.789357	0.282405	1
ENSG00000273314	ENSG00000273314	lncRNA	chr7	148696467	148698664	-	57.8818	42.1741	73.5894	0.788805	0.000600663	0.00604567
ENSG00000279476	ENSG00000279476	TEC	chr16	81517824	81520617	+	59.9377	43.692	76.1835	0.788277	0.00049613	0.00513765
ENSG00000290077	ENSG00000290077	lncRNA	chr3	71501711	71502323	-	7.94111	5.55793	10.3243	0.788107	0.159493	0.417355
ENSG00000177409	SAMD9L	protein_coding	chr7	93130056	93148385	-	842.738	617.974	1067.5	0.78764	2.10477e-36	4.59892e-34
ENSG00000165312	OTUD1	protein_coding	chr10	23439075	23442377	+	102.427	74.8772	129.977	0.787575	3.80608e-06	6.81662e-05
ENSG00000277597	ENSG00000277597	lncRNA	chr17	1684457	1685151	+	5.16611	3.52397	6.80825	0.787409	0.229971	1
ENSG00000257950	P2RX5-TAX1BP3	protein_coding	chr17	3663063	3696194	-	6.99117	4.8643	9.11804	0.7869	0.17242	0.436861
ENSG00000132938	MTUS2	protein_coding	chr13	28820339	29505947	+	13.2335	9.44526	17.0217	0.786885	0.0731298	0.254897
ENSG00000279236	ENSG00000279236	TEC	chr18	62551203	62552505	+	14.701	10.5232	18.8789	0.786699	0.0653568	0.234991
ENSG00000283057	ENSG00000283057	processed_pseudogene	chr16	71777603	71777834	-	6.50902	4.51311	8.50493	0.785811	0.197823	0.473432
ENSG00000163449	TMEM169	protein_coding	chr2	216081866	216102783	+	44.019	32.056	55.982	0.785593	0.00333423	0.0253657
ENSG00000234478	ACBD3-AS1	lncRNA	chr1	226148003	226155071	+	5.55515	3.81424	7.29607	0.785118	0.214751	0.499448
ENSG00000249602	ENSG00000249602	lncRNA	chr1	151763384	151769501	-	1.78409	1.04483	2.52335	0.784967	0.35359	1
ENSG00000263177	MTND1P8	processed_pseudogene	chr16	3369957	3370906	-	1.78409	1.04483	2.52335	0.784967	0.35359	1
ENSG00000286864	ENSG00000286864	lncRNA	chr2	237728569	237731131	-	1.82191	1.07267	2.57116	0.7849	0.343686	1
ENSG00000214803	ENSG00000214803	lncRNA	chr8	124192671	124247398	-	15.5003	11.1194	19.8812	0.784891	0.0607165	0.224097
ENSG00000246877	DNM1P35	lncRNA	chr15	75727670	75738629	-	53.2557	38.8572	67.6541	0.784505	0.000913187	0.00858661
ENSG00000254317	ENSG00000254317	lncRNA	chr8	129832301	129844504	+	2.26124	1.39602	3.12647	0.784269	0.321474	1
ENSG00000161929	SCIMP	protein_coding	chr17	5208920	5234860	-	16.5604	11.9018	21.2191	0.784231	0.0500548	0.196576
ENSG00000204291	COL15A1	protein_coding	chr9	98943179	99070792	+	39.9016	29.052	50.7511	0.784128	0.00389528	0.0288637
ENSG00000234134	ENSG00000234134	lncRNA	chr10	125718771	125719365	-	1.32607	0.709318	1.94282	0.783778	0.367077	1
ENSG00000256987	ENSG00000256987	processed_pseudogene	chr12	31953889	31955268	+	1.32607	0.709318	1.94282	0.783778	0.367077	1
ENSG00000286375	ENSG00000286375	lncRNA	chr9	97403709	97411908	-	7.91374	5.551	10.2765	0.78353	0.153102	0.408272
ENSG00000286341	ENSG00000286341	lncRNA	chr11	122679801	122681942	-	5.59776	3.84902	7.3465	0.783476	0.221302	0.508059
ENSG00000272186	VPS11-DT	lncRNA	chr11	119067374	119067698	-	1.7654	1.03266	2.49813	0.783212	0.348756	1
ENSG00000280543	ASAP1-IT2	lncRNA	chr8	130082738	130084768	-	12.2281	8.72378	15.7324	0.783057	0.0856517	0.282584
ENSG00000229880	IMMTP1	processed_pseudogene	chr21	44675868	44678086	-	2.25233	1.39079	3.11386	0.783005	0.319833	1
ENSG00000267707	ENSG00000267707	lncRNA	chr18	37243776	37247506	+	2.25233	1.39079	3.11386	0.783005	0.319833	1
ENSG00000274403	ENSG00000274403	lncRNA	chr15	42726583	42727211	+	2.29015	1.41864	3.16167	0.78297	0.329608	1
ENSG00000177106	EPS8L2	protein_coding	chr11	694438	727727	+	9.87213	6.99225	12.752	0.782969	0.115903	0.345554
ENSG00000264443	NCMAP-DT	lncRNA	chr1	24538802	24556024	-	2.72948	1.74198	3.71698	0.782646	0.303442	1
ENSG00000250091	DNAH10OS	lncRNA	chr12	123925461	123934984	-	15.7176	11.2916	20.1437	0.782557	0.0668008	0.238789
ENSG00000227295	ELL2P1	processed_pseudogene	chr1	158175850	158177755	-	8.89021	6.27248	11.5079	0.782325	0.13176	0.373103
ENSG00000237278	RLIMP2	processed_pseudogene	chr1	113125321	113126883	-	7.0114	4.89214	9.13065	0.781863	0.171009	0.434634
ENSG00000286757	ENSG00000286757	lncRNA	chr13	99841879	99957659	-	2.24341	1.38556	3.10125	0.781735	0.335567	1
ENSG00000134780	DAGLA	protein_coding	chr11	61680391	61747001	+	189.511	139.137	239.884	0.7815	8.6222e-10	2.87626e-08
ENSG00000235413	KRT18P63	processed_pseudogene	chr4	17911674	17912976	+	2.31146	1.43603	3.18689	0.781349	0.329	1
ENSG00000274023	ENSG00000274023	lncRNA	chr6	158282841	158428379	+	1.7867	1.05005	2.52335	0.781284	0.345144	1
ENSG00000253669	GASAL1	lncRNA	chr8	102805517	102810039	+	34.6883	25.2587	44.1179	0.780903	0.00709892	0.0464405
ENSG00000145700	ANKRD31	protein_coding	chr5	75068275	75236911	-	9.88974	7.01487	12.7646	0.780214	0.119723	0.35116
ENSG00000170835	CEL	protein_coding	chr9	133061981	133071861	+	9.45041	6.69152	12.2093	0.780214	0.126097	0.363245
ENSG00000185477	GPRIN3	protein_coding	chr4	89236383	89307800	-	11.4249	8.14494	14.7048	0.780162	0.107156	0.328209
ENSG00000265912	ENSG00000265912	lncRNA	chr17	64943262	64951054	+	2.25494	1.39602	3.11386	0.779854	0.32055	1
ENSG00000121281	ADCY7	protein_coding	chr16	50246137	50318135	+	1042.86	767.46	1318.26	0.779682	2.2133e-41	7.03429e-39
ENSG00000247095	MIR210HG	lncRNA	chr11	565657	568457	-	3.69704	2.45823	4.93584	0.779416	0.264179	1
ENSG00000082293	COL19A1	protein_coding	chr6	69866556	70212468	+	9.80078	6.95224	12.6493	0.779395	0.127146	0.364466
ENSG00000144792	ZNF660	protein_coding	chr3	44578223	44599694	+	6.04855	4.18976	7.90735	0.779328	0.238366	0.53173
ENSG00000185739	SRL	protein_coding	chr16	4189374	4242080	-	5.50733	3.79163	7.22304	0.779156	0.22612	0.515531
ENSG00000260805	ENSG00000260805	lncRNA	chr1	212557802	212559731	-	2.72318	1.74198	3.70437	0.778784	0.309122	1
ENSG00000134326	CMPK2	protein_coding	chr2	6840570	6866635	-	407.754	300.047	515.46	0.778667	5.40569e-18	4.43622e-16
ENSG00000204186	ZDBF2	protein_coding	chr2	206274663	206314427	+	2.24602	1.39079	3.10125	0.778577	0.323772	1
ENSG00000266155	ENSG00000266155	unprocessed_pseudogene	chr17	64936485	64940229	-	6.11475	4.24022	7.98928	0.778577	0.188598	0.460045
ENSG00000177688	SUMO4	protein_coding	chr6	149400262	149401278	+	23.4907	17.039	29.9423	0.778466	0.0251219	0.120574
ENSG00000268364	SMC5-DT	lncRNA	chr9	70193997	70258866	-	12.3261	8.81596	15.8362	0.778366	0.0946233	0.302048
ENSG00000231970	ENSG00000231970	lncRNA	chr10	97401115	97419524	+	3.70857	2.46869	4.94845	0.778122	0.264312	1
ENSG00000146700	SSC4D	protein_coding	chr7	76389334	76409697	-	3.26924	2.14534	4.39314	0.777907	0.292546	1
ENSG00000223436	ENSG00000223436	lncRNA	chr7	132352334	132367976	+	65.3626	47.8939	82.8312	0.777834	0.000246848	0.00280553
ENSG00000288076	ENSG00000288076	lncRNA	chr8	6572571	6576219	-	1.31976	0.709318	1.93021	0.777584	0.388839	1
ENSG00000255197	ENSG00000255197	lncRNA	chr11	47381509	47409369	-	234.049	172.207	295.89	0.777431	9.62811e-12	4.15554e-10
ENSG00000288990	ENSG00000288990	lncRNA	chr3	196636180	196639641	-	25.4443	18.4907	32.3979	0.776974	0.0242062	0.11753
ENSG00000261159	ENSG00000261159	lncRNA	chr3	128859716	128860526	-	3.22249	2.11227	4.33271	0.776902	0.293083	1
ENSG00000197503	LINC00477	lncRNA	chr12	24566964	24584168	-	60.0527	44.0049	76.1005	0.776659	0.000479351	0.00499051
ENSG00000243445	ENSG00000243445	processed_pseudogene	chr16	2332313	2332732	-	1.7804	1.05005	2.51074	0.776112	0.340745	1
ENSG00000135525	MAP7	protein_coding	chr6	136342281	136550819	-	58.3573	42.7672	73.9475	0.776032	0.000603361	0.00606483
ENSG00000184313	MROH7	protein_coding	chr1	54641754	54710266	+	16.52	11.9192	21.1209	0.775894	0.0504378	0.19768
ENSG00000199237	RNU6-834P	snRNA	chr12	49593104	49593213	+	2.24863	1.39602	3.10125	0.775426	0.324503	1
ENSG00000134532	SOX5	protein_coding	chr12	23529504	24562544	-	302.575	222.938	382.211	0.775039	1.63854e-14	1.00497e-12
ENSG00000146674	IGFBP3	protein_coding	chr7	45912245	45921874	-	26.8452	19.5407	34.1498	0.775028	0.0169043	0.0905292
ENSG00000280177	ENSG00000280177	TEC	chr17	39165073	39167849	+	8.88891	6.2951	11.4827	0.774934	0.133669	0.376374
ENSG00000224680	PLA2G12AP1	processed_pseudogene	chr1	52368677	52369244	+	9.38737	6.66368	12.1111	0.774676	0.123003	0.357455
ENSG00000226822	LINC02785	lncRNA	chr1	108040263	108076020	+	22.067	16.0237	28.1104	0.77399	0.0288177	0.133298
ENSG00000197653	DNAH10	protein_coding	chr12	123762188	123935720	+	18.9561	13.729	24.1832	0.773802	0.0496235	0.195453
ENSG00000232912	RERE-AS1	lncRNA	chr1	8424645	8435013	+	0.81631	0.340736	1.29188	0.773508	0.363919	1
ENSG00000244502	HDAC11-AS1	lncRNA	chr3	13476982	13480053	-	0.81631	0.340736	1.29188	0.773508	0.363919	1
ENSG00000117643	MAN1C1	protein_coding	chr1	25616791	25786206	+	182.576	134.523	230.629	0.773275	2.13456e-09	6.74723e-08
ENSG00000182287	AP1S2	protein_coding	chrX	15825806	15854931	-	755.409	557.423	953.394	0.773227	1.44214e-28	2.25076e-26
ENSG00000178460	MCMDC2	protein_coding	chr8	66870749	66922048	+	34.4648	25.1839	43.7456	0.773067	0.007273	0.0473137
ENSG00000236654	ENSG00000236654	processed_pseudogene	chr7	23480753	23480959	+	1.83061	1.09006	2.57116	0.772846	0.361486	1
ENSG00000226647	ENSG00000226647	lncRNA	chr10	5712174	5744067	-	2.21342	1.3734	3.05344	0.772191	0.337822	1
ENSG00000286112	ENSG00000286112	protein_coding	chr9	128819663	128881931	-	2.21342	1.3734	3.05344	0.772191	0.337822	1
ENSG00000115641	FHL2	protein_coding	chr2	105357712	105438513	-	122.678	90.3568	155	0.771963	1.01778e-06	2.04023e-05
ENSG00000118402	ELOVL4	protein_coding	chr6	79914814	79947553	-	9.30449	6.61321	11.9958	0.771463	0.143475	0.392972
ENSG00000287787	ENSG00000287787	lncRNA	chr16	85227203	85309176	+	26.2194	19.1112	33.3276	0.771366	0.020438	0.103974
ENSG00000265531	FCGR1CP	unprocessed_pseudogene	chr1	143874793	143883575	+	23.012	16.7435	29.2806	0.771108	0.0293505	0.135226
ENSG00000279957	ENSG00000279957	TEC	chr2	113904086	113905258	+	19.8087	14.3774	25.24	0.770957	0.0382873	0.162521
ENSG00000241095	CYP51A1P1	processed_pseudogene	chr3	82806515	82808021	-	2.70296	1.73675	3.66917	0.770701	0.309893	1
ENSG00000139597	N4BP2L1	protein_coding	chr13	32400723	32428311	-	54.902	40.3209	69.4832	0.770409	0.00134777	0.0119832
ENSG00000232811	ENSG00000232811	lncRNA	chr1	110943467	110952848	+	14.3962	10.3805	18.4118	0.770369	0.0819624	0.274517
ENSG00000183186	C2CD4C	protein_coding	chr19	405445	409147	-	6.95205	4.88169	9.02242	0.768928	0.178228	0.445188
ENSG00000149489	ROM1	protein_coding	chr11	62611722	62615116	+	17.9471	13.0162	22.878	0.768588	0.0478714	0.190613
ENSG00000271857	ENSG00000271857	lncRNA	chr6	45421079	45422005	-	16.8207	12.1851	21.4563	0.768212	0.0667799	0.238784
ENSG00000162383	SLC1A7	protein_coding	chr1	53087179	53142638	-	4.65498	3.18494	6.12502	0.767687	0.266375	1
[truncated: 21,371 more rows]
