# Supplementary material for: RUNX1 interacts with lncRNA SMANTIS to regulate monocytic cell functions
Source: Commun Biol. 2024 Sep 13;7:1131. doi: 10.1038/s42003-024-06794-2 (PMC11399395; doi:10.1038/s42003-024-06794-2)
Supplement: Supplementary file 10 — Supplementary Data 8 [file 42003_2024_6794_MOESM10_ESM.xlsx]

## Sheet: Supplementary Data 8
Supplementary Data 8: Differentially expressed genes after RNA-Seq of RUNX1 knockout versus NTC
Ensembl gene id	Ensembl gene	Ensembl biotype	Ensembl chr	Ensembl start	Ensembl stop	Ensembl strand	baseMean	baseMeanA NTC	baseMeanB RUNX1 KO	log2FoldChange RUNX1 KO/NTC	pvalue	padj
ENSG00000290882	ENSG00000290882	lncRNA	chr9	87857015	87859399	-	24.8913	2.4704	47.3121	3.79921	8.18501e-13	7.39011e-11
ENSG00000162670	BRINP3	protein_coding	chr1	190097658	190478404	-	8.9628	0.344167	17.5814	3.78908	9.423e-06	1
ENSG00000177992	SPATA31E1	protein_coding	chr9	87882877	87888903	+	20.8014	3.17607	38.4268	3.23896	6.59938e-11	4.20446e-09
ENSG00000151615	POU4F2	protein_coding	chr4	146638893	146642474	+	265.91	50.2045	481.615	3.23653	9.83694e-119	7.23851e-115
ENSG00000214888	ENSG00000214888	transcribed_unprocessed_pseudogene	chr9	87858103	87859599	-	11.9924	1.78207	22.2027	3.06006	1.13132e-06	3.1957e-05
ENSG00000006611	USH1C	protein_coding	chr11	17493895	17544416	-	61.1252	12.3987	109.852	3.04847	1.64444e-27	5.04191e-25
ENSG00000230246	SPATA31C1	protein_coding	chr9	87914488	87923657	+	16.6142	3.15874	30.0696	2.90129	1.0213e-08	4.4867e-07
ENSG00000070915	SLC12A3	protein_coding	chr16	56865207	56915850	+	9.00971	1.38199	16.6374	2.8884	1.95433e-05	1
ENSG00000270332	SMC2-DT	lncRNA	chr9	104077308	104093073	-	7.19951	1.07779	13.3212	2.78504	0.000127916	1
ENSG00000077274	CAPN6	protein_coding	chrX	111245099	111270483	-	10.6532	2.13825	19.1681	2.68404	5.66535e-06	1
ENSG00000165868	HSPA12A	protein_coding	chr10	116671192	116850251	-	3.89656	0.344167	7.44896	2.65206	0.00139882	1
ENSG00000182983	ZNF662	protein_coding	chr3	42906142	42919334	+	6.4693	1.0831	11.8555	2.62558	0.000309008	1
ENSG00000196569	LAMA2	protein_coding	chr6	128883138	129516566	+	143.942	40.5564	247.327	2.5791	4.22179e-55	5.17767e-52
ENSG00000122824	NUDT10	protein_coding	chrX	51332231	51337525	+	2.46772	0	4.93543	2.56935	0.00144778	1
ENSG00000153093	ACOXL	protein_coding	chr2	110732539	111118548	+	8.12404	1.7488	14.4993	2.49533	0.000108298	1
ENSG00000234424	ENSG00000234424	unprocessed_pseudogene	chr9	85753306	85786575	+	3.44458	0.349483	6.53968	2.4821	0.00325505	1
ENSG00000233884	ENSG00000233884	lncRNA	chr9	87848113	87853526	-	3.27263	0.349483	6.19578	2.41474	0.00349088	1
ENSG00000104921	FCER2	protein_coding	chr19	7688758	7702146	-	17.2729	4.85162	29.6942	2.39106	0.000735169	0.00921592
ENSG00000243064	ABCC13	transcribed_unprocessed_pseudogene	chr21	14274092	14362754	+	2.10004	0	4.20007	2.37853	0.00575594	1
ENSG00000085733	CTTN	protein_coding	chr11	70398404	70436584	+	94.6107	30.0664	159.155	2.36604	5.31469e-33	2.30048e-30
ENSG00000137177	KIF13A	protein_coding	chr6	17759183	17987635	-	35.2886	11.2916	59.2857	2.29415	4.96086e-13	4.67289e-11
ENSG00000186446	ZNF501	protein_coding	chr3	44729596	44737083	+	1.88998	0	3.77995	2.257	0.00618227	1
ENSG00000140563	MCTP2	protein_coding	chr15	94231538	94483952	+	8.88602	2.46509	15.307	2.23452	0.000121351	1
ENSG00000103196	CRISPLD2	protein_coding	chr16	84819985	84920768	+	8.69401	2.43713	14.9509	2.21436	0.000170948	1
ENSG00000168405	CMAHP	transcribed_unitary_pseudogene	chr6	25061626	25452263	-	15.7864	4.98609	26.5867	2.20428	9.81151e-07	2.79837e-05
ENSG00000254704	ENSG00000254704	processed_pseudogene	chr11	59287339	59289486	-	5.69118	1.3873	9.99505	2.2034	0.00155276	1
ENSG00000003987	MTMR7	protein_coding	chr8	17296794	17413528	-	29.534	9.90426	49.1637	2.20175	7.1065e-11	4.48868e-09
ENSG00000119771	KLHL29	protein_coding	chr2	23385179	23708611	+	63.3342	23.046	103.622	2.12132	3.46466e-19	6.21822e-17
ENSG00000144481	TRPM8	protein_coding	chr2	233917373	234019522	+	3.468	0.688335	6.24767	2.10192	0.0111425	1
ENSG00000101883	RHOXF1	protein_coding	chrX	120109051	120245267	-	2.58045	0.36681	4.79409	2.08377	0.014839	1
ENSG00000234961	ENSG00000234961	lncRNA	chr10	17233325	17234833	-	12.6867	4.24716	21.1263	2.07615	1.66588e-05	0.000352252
ENSG00000106511	MEOX2	protein_coding	chr7	15611212	15686683	-	24.6323	8.83179	40.4329	2.07525	9.29369e-09	4.11974e-07
ENSG00000272115	ENSG00000272115	lncRNA	chr8	144409492	144409976	+	2.5062	0.36681	4.64558	2.04631	0.0130133	1
ENSG00000265558	MIR3918	miRNA	chr6	158764661	158764753	-	1.5604	0	3.12079	2.04292	0.0151622	1
ENSG00000105974	CAV1	protein_coding	chr7	116524994	116561179	+	214.168	83.3775	344.959	2.03567	1.4791e-60	2.17679e-57
ENSG00000169291	SHE	protein_coding	chr1	154469772	154502412	-	51.0792	19.6408	82.5176	2.01658	5.30027e-15	6.1908e-13
ENSG00000135333	EPHA7	protein_coding	chr6	93240020	93419687	-	309.111	122.034	496.188	2.01473	1.35436e-85	3.98643e-82
ENSG00000154258	ABCA9	protein_coding	chr17	68974488	69060949	-	1.51155	0	3.02309	2.0083	0.237462	1
ENSG00000136535	TBR1	protein_coding	chr2	161416297	161425870	+	5.0244	1.40463	8.64417	2.00384	0.00427213	1
ENSG00000232912	RERE-AS1	lncRNA	chr1	8424645	8435013	+	2.35907	0.344167	4.37397	1.99928	0.0162998	1
ENSG00000147381	MAGEA4	protein_coding	chrX	151912495	151925171	+	4.10416	1.04313	7.16519	1.9987	0.00826717	1
ENSG00000161643	SIGLEC16	protein_coding	chr19	49969600	49975819	+	12.9347	4.57931	21.2902	1.99825	2.9543e-05	0.000588342
ENSG00000182263	FIGN	protein_coding	chr2	163593396	163736012	-	117.047	46.7095	187.384	1.98133	5.97585e-33	2.51276e-30
ENSG00000179796	LRRC3B	protein_coding	chr3	26622772	26717537	+	126.713	51.8119	201.614	1.93979	1.29306e-33	6.13871e-31
ENSG00000142627	EPHA2	protein_coding	chr1	16124337	16156069	-	9.11306	3.20402	15.0221	1.93022	0.000384332	1
ENSG00000228437	LINC02474	lncRNA	chr1	221966341	221984964	+	2.21984	0.349483	4.09021	1.91532	0.0217488	1
ENSG00000182326	C1S	protein_coding	chr12	6988259	7071032	+	61.4237	25.1642	97.6832	1.91521	1.54473e-17	2.47106e-15
ENSG00000276975	HYDIN2	transcribed_unprocessed_pseudogene	chr1	146547367	146898974	+	5.60914	1.77144	9.44684	1.91436	0.00401775	1
ENSG00000253266	ENSG00000253266	lncRNA	chr8	141055290	141060596	+	1.3727	0	2.7454	1.90512	0.028787	1
ENSG00000161405	IKZF3	protein_coding	chr17	39757718	39864312	-	10.5877	3.88704	17.2883	1.90389	0.000212794	1
ENSG00000166897	ELFN2	protein_coding	chr22	37367960	37427479	-	21.4695	8.51696	34.4221	1.89608	3.57375e-07	1.13676e-05
ENSG00000163629	PTPN13	protein_coding	chr4	86594315	86815171	+	16.1945	6.31078	26.0782	1.88903	1.16689e-05	0.000257856
ENSG00000254449	SF3A3P2	processed_pseudogene	chr11	123597946	123599452	-	2.16079	0.349483	3.9721	1.88145	0.0283704	1
ENSG00000261192	RNF126P1	transcribed_processed_pseudogene	chr17	57045478	57046797	+	5.58385	1.81141	9.3563	1.88114	0.00499214	1
ENSG00000267058	ENSG00000267058	lncRNA	chr19	43891804	43901805	-	3.7812	1.04313	6.51927	1.87981	0.0140064	1
ENSG00000163827	LRRC2	protein_coding	chr3	46515385	46606948	-	3.80919	1.06046	6.55792	1.87502	0.0128167	1
ENSG00000112299	VNN1	protein_coding	chr6	132680849	132714055	-	4.61218	1.43259	7.79178	1.85366	0.00843736	1
ENSG00000181523	SGSH	protein_coding	chr17	80206716	80220923	-	5.33494	1.75411	8.91577	1.84814	0.00642874	1
ENSG00000135074	ADAM19	protein_coding	chr5	157395534	157575775	-	14.216	5.61713	22.815	1.84759	3.89744e-05	0.000746858
ENSG00000276085	CCL3L1	protein_coding	chr17	36194869	36196758	-	10.8887	4.24184	17.5356	1.82216	0.000240467	1
ENSG00000279319	ENSG00000279319	TEC	chr18	44986109	44989203	+	2.85935	0.710977	5.00773	1.812	0.0280817	1
ENSG00000164695	CHMP4C	protein_coding	chr8	81732448	81759515	+	2.85577	0.710977	5.00057	1.81028	0.0279622	1
ENSG00000159733	ZFYVE28	protein_coding	chr4	2269582	2418651	-	2.03877	0.349483	3.72806	1.80884	0.0300761	1
ENSG00000164850	GPER1	protein_coding	chr7	1082208	1093815	+	10.834	4.2698	17.3982	1.80374	0.000287803	1
ENSG00000161640	SIGLEC11	protein_coding	chr19	49948985	49961172	-	12.3462	4.9475	19.745	1.80241	0.000132232	0.00214088
ENSG00000279155	ENSG00000279155	TEC	chrX	48939992	48940808	+	1.24352	0	2.48704	1.802	0.0420748	1
ENSG00000160593	JAML	protein_coding	chr11	118193725	118225094	-	2.02553	0.349483	3.70157	1.80074	0.0312617	1
ENSG00000113361	CDH6	protein_coding	chr5	31193686	31329146	+	2.06014	0.36681	3.75347	1.79817	0.030505	1
ENSG00000147255	IGSF1	protein_coding	chrX	131273506	131578899	-	286.966	127.655	446.277	1.79767	2.77584e-68	5.1065e-65
ENSG00000148798	INA	protein_coding	chr10	103277138	103290346	+	28.1603	12.0945	44.2261	1.78819	3.11669e-08	1.22643e-06
ENSG00000162496	DHRS3	protein_coding	chr1	12567910	12618210	-	45.8822	20.0981	71.6662	1.78417	2.84131e-12	2.29756e-10
ENSG00000178498	DTX3	protein_coding	chr12	57604622	57609804	+	6.03536	2.16621	9.90451	1.7841	0.00503947	1
ENSG00000253177	ENSG00000253177	lncRNA	chr8	92668660	92683450	+	11.3644	4.6246	18.1042	1.76407	0.000318259	1
ENSG00000168807	SNTB2	protein_coding	chr16	69187147	69309052	+	207.337	94.6133	320.061	1.74756	8.72142e-47	8.02207e-44
ENSG00000169704	GP9	protein_coding	chr3	129060779	129062406	+	1.92322	0.344167	3.50226	1.74394	0.0406444	1
ENSG00000248302	BNIP3P41	transcribed_processed_pseudogene	chr4	49096	50124	-	8.01489	3.16405	12.8657	1.73546	0.0025107	1
ENSG00000182111	ZNF716	protein_coding	chr7	57450177	57473559	+	2.6906	0.716293	4.66491	1.72276	0.0361921	1
ENSG00000110328	GALNT18	protein_coding	chr11	11270877	11622005	-	1.89993	0.349483	3.45037	1.72152	0.0397903	1
ENSG00000201076	RNU4-51P	snRNA	chr2	60911303	60911442	+	1.9315	0.36681	3.49618	1.71789	0.0423821	1
ENSG00000279913	ENSG00000279913	TEC	chr4	99844138	99844696	+	1.91825	0.36681	3.4697	1.70936	0.03962	1
ENSG00000231389	HLA-DPA1	protein_coding	chr6	33064569	33080775	-	13.0129	5.60118	20.4245	1.69847	0.000233367	0.00349031
ENSG00000112769	LAMA4	protein_coding	chr6	112107931	112254939	-	1.12096	0	2.24192	1.69685	0.299841	1
ENSG00000214973	CHCHD3P3	processed_pseudogene	chr1	27200834	27201473	-	1.11792	0	2.23584	1.69414	0.0630884	1
ENSG00000235653	ENSG00000235653	processed_pseudogene	chr2	39929110	39929998	+	1.11792	0	2.23584	1.69414	0.0630884	1
ENSG00000290891	ENSG00000290891	lncRNA	chr6	28107748	28117139	+	1.11792	0	2.23584	1.69414	0.0630884	1
ENSG00000213312	RPL7AP34	processed_pseudogene	chr6	63548708	63549508	-	1.10522	0	2.21043	1.68277	0.299653	1
ENSG00000202184	RNU6-1283P	snRNA	chr1	246189014	246189118	-	3.33469	1.06046	5.60891	1.68145	0.0299193	1
ENSG00000188133	TMEM215	protein_coding	chr9	32783540	32789201	+	1.09197	0	2.18395	1.67082	0.0631532	1
ENSG00000236675	MTX1P1	unprocessed_pseudogene	chr1	155230975	155234325	+	1.08535	0	2.1707	1.6648	0.0641392	1
ENSG00000254238	ENSG00000254238	lncRNA	chr8	75026428	75029460	-	1.07873	0	2.15746	1.65876	0.0690039	1
ENSG00000272381	LINC02664	lncRNA	chr10	31187715	31261910	+	1.07873	0	2.15746	1.65876	0.0690039	1
ENSG00000178573	MAF	protein_coding	chr16	79585843	79600737	-	26.7465	12.3573	41.1357	1.65741	3.57628e-07	1.13676e-05
ENSG00000164853	UNCX	protein_coding	chr7	1232872	1237326	+	112.727	53.774	171.68	1.65654	2.47433e-24	6.06911e-22
ENSG00000270659	ENSG00000270659	lncRNA	chr2	213151972	213153661	+	2.49555	0.688335	4.30276	1.65114	0.0527036	1
ENSG00000286458	ENSG00000286458	lncRNA	chr7	134816543	134998153	-	1.06245	0	2.12489	1.64381	0.0763793	1
ENSG00000133937	GSC	protein_coding	chr14	94768223	94770113	-	3.2008	1.03782	5.36379	1.64286	0.0402551	1
ENSG00000124785	NRN1	protein_coding	chr6	5997999	6007605	-	112.488	54.3891	170.586	1.63126	3.70501e-24	8.9388e-22
ENSG00000248196	ENSG00000248196	processed_pseudogene	chr4	87166844	87167734	+	1.04616	0	2.09233	1.62869	0.344433	1
ENSG00000226791	LINC02611	lncRNA	chr2	98761098	98775361	-	8.28879	3.56552	13.0121	1.61782	0.00286546	1
ENSG00000287049	ENSG00000287049	lncRNA	chr2	240558089	240558925	+	1.72586	0.344167	3.10755	1.61157	0.055834	1
ENSG00000231047	GCNT1P3	processed_pseudogene	chr3	190624595	190625169	+	3.1724	1.06046	5.28434	1.60879	0.0375066	1
ENSG00000230813	ENSG00000230813	unprocessed_pseudogene	chr1	246527030	246528155	+	1.73156	0.349483	3.11363	1.60801	0.0600333	1
ENSG00000079841	RIMS1	protein_coding	chr6	71886550	72403150	+	4.63514	1.78876	7.48152	1.6047	0.0183683	1
ENSG00000230648	ENSG00000230648	lncRNA	chr6	4018843	4021215	-	1.71262	0.344167	3.08106	1.60223	0.062561	1
ENSG00000088827	SIGLEC1	protein_coding	chr20	3686970	3712600	-	54.7091	26.618	82.8003	1.60134	4.90934e-12	3.70517e-10
ENSG00000145545	SRD5A1	protein_coding	chr5	6633427	6674386	+	27.2397	13.075	41.4045	1.59108	8.36548e-07	2.42352e-05
ENSG00000253556	MTCO1P4	processed_pseudogene	chr8	103088796	103090671	+	4.47123	1.73147	7.211	1.58788	0.022884	1
ENSG00000179104	TMTC2	protein_coding	chr12	82686880	83134870	+	143.838	71.4809	216.196	1.58332	3.6554e-28	1.14461e-25
ENSG00000154262	ABCA6	protein_coding	chr17	69078702	69141895	-	10.0596	4.54072	15.5786	1.58117	0.00197433	1
ENSG00000079257	LXN	protein_coding	chr3	158645822	158672648	-	1.72752	0.36681	3.08823	1.58066	0.0571688	1
ENSG00000237176	ENSG00000237176	processed_pseudogene	chr12	59812102	59812576	+	2.41025	0.710977	4.10953	1.57837	0.05923	1
ENSG00000146648	EGFR	protein_coding	chr7	55019017	55211628	+	17.1612	8.12219	26.2002	1.57617	6.3102e-05	0.0011284
ENSG00000272168	CASC15	lncRNA	chr6	21664184	22654455	+	3.78658	1.40994	6.16321	1.57161	0.0300167	1
ENSG00000137962	ARHGAP29	protein_coding	chr1	94148988	94275068	-	3.12575	1.0831	5.16839	1.56616	0.18573	1
ENSG00000137959	IFI44L	protein_coding	chr1	78619902	78646145	+	23.8703	11.5851	36.1555	1.56186	4.00097e-06	9.79738e-05
ENSG00000137965	IFI44	protein_coding	chr1	78649796	78664078	+	16.9936	8.11156	25.8756	1.56053	7.12786e-05	0.00125231
ENSG00000137265	IRF4	protein_coding	chr6	391739	411443	+	2.38393	0.716293	4.05156	1.55743	0.062506	1
ENSG00000287920	ENSG00000287920	lncRNA	chr6	11291299	11296224	+	2.32983	0.693651	3.96602	1.55195	0.0676551	1
ENSG00000272636	DOC2B	protein_coding	chr17	142789	181650	-	8.57311	3.86972	13.2765	1.55173	0.00367164	1
ENSG00000157087	ATP2B2	protein_coding	chr3	10324023	10708007	-	0.962792	0	1.92558	1.54872	0.103811	1
ENSG00000053438	NNAT	protein_coding	chr20	37521206	37523690	+	2.39563	0.73362	4.05764	1.54468	0.063094	1
ENSG00000143546	S100A8	protein_coding	chr1	153390032	153391073	-	50.5266	25.3924	75.6609	1.53837	1.3739e-10	8.35525e-09
ENSG00000288076	ENSG00000288076	lncRNA	chr8	6572571	6576219	-	2.34778	0.716293	3.97926	1.53664	0.065784	1
ENSG00000288577	ENSG00000288577	lncRNA	chr20	3406380	3410036	+	3.01781	1.06046	4.97516	1.53601	0.0464758	1
ENSG00000287917	ENSG00000287917	lncRNA	chr11	65305345	65314737	-	3.69658	1.40994	5.98322	1.53489	0.0353682	1
ENSG00000261762	ENSG00000261762	lncRNA	chr15	78589123	78591276	-	3.0515	1.0831	5.01989	1.531	0.049227	1
ENSG00000226979	LTA	protein_coding	chr6	31572054	31574324	+	0.943467	0	1.88693	1.52954	0.103832	1
ENSG00000072694	FCGR2B	protein_coding	chr1	161663143	161678654	+	3.68334	1.40994	5.95674	1.52941	0.0364555	1
ENSG00000264456	ENSG00000264456	lncRNA	chr17	30971652	30973312	+	11.1997	5.28498	17.1144	1.52716	0.0011819	1
ENSG00000173166	RAPH1	protein_coding	chr2	203394345	203535335	-	30.4993	15.2572	45.7415	1.52363	4.88495e-07	1.51033e-05
ENSG00000173227	SYT12	protein_coding	chr11	67006778	67050863	+	0.933805	0	1.86761	1.51985	0.111081	1
ENSG00000174792	ODAPH	protein_coding	chr4	75556048	75565871	+	0.933805	0	1.86761	1.51985	0.111081	1
ENSG00000241357	ENSG00000241357	lncRNA	chr7	100435257	100436510	+	4.32439	1.75411	6.89466	1.51929	0.0284102	1
ENSG00000116885	OSCP1	protein_coding	chr1	36415827	36450451	-	2.9879	1.06578	4.91003	1.51648	0.0539558	1
ENSG00000143867	OSR1	protein_coding	chr2	19351485	19358623	-	0.930225	0	1.86045	1.51624	0.107192	1
ENSG00000266101	ENSG00000266101	lncRNA	chr17	39173290	39177503	+	0.927184	0	1.85437	1.51317	0.107955	1
ENSG00000276494	ENSG00000276494	misc_RNA	chr11	2674625	2674740	+	1.58701	0.344167	2.82986	1.51058	0.0764308	1
ENSG00000213574	LDHAP5	processed_pseudogene	chr10	118932674	118933295	-	1.58397	0.344167	2.82378	1.50829	0.0767346	1
ENSG00000288100	ENSG00000288100	lncRNA	chr14	24818385	24820157	+	1.58397	0.344167	2.82378	1.50829	0.0767346	1
ENSG00000231806	PCAT7	lncRNA	chr9	94555054	94603990	+	14.5296	7.08437	21.9747	1.50684	0.000378957	0.00524164
ENSG00000276691	ENSG00000276691	lncRNA	chr12	47788426	47788971	+	0.913941	0	1.82788	1.49972	0.11645	1
ENSG00000151632	AKR1C2	protein_coding	chr10	4987775	5018031	-	195.447	101.707	289.187	1.49845	1.45229e-35	8.22053e-33
ENSG00000196114	IFITM3P3	processed_pseudogene	chr6	34576258	34576656	-	2.93086	1.06046	4.80126	1.4934	0.0620597	1
ENSG00000285257	ENSG00000285257	unprocessed_pseudogene	chr10	87214136	87216173	-	4.93171	2.11029	7.75313	1.49275	0.024736	1
ENSG00000265204	ENSG00000265204	lncRNA	chr18	24076794	24099320	-	0.904279	0	1.80856	1.48983	0.137306	1
ENSG00000230010	ENSG00000230010	lncRNA	chr20	18289343	18359300	-	1.56677	0.349483	2.78405	1.48753	0.0831841	1
ENSG00000253649	PRSS51	protein_coding	chr8	10482878	10547585	-	1.59834	0.36681	2.82986	1.48648	0.0759267	1
ENSG00000101251	SEL1L2	protein_coding	chr20	13849247	13996443	-	1.55445	0.344167	2.76473	1.48583	0.0819875	1
ENSG00000139793	MBNL2	protein_coding	chr13	97221434	97394120	+	1.56373	0.349483	2.77797	1.4852	0.0790742	1
ENSG00000289881	ENSG00000289881	lncRNA	chr1	84614068	84621061	-	2.25474	0.716293	3.79319	1.48169	0.0782499	1
ENSG00000290444	FAM238A	lncRNA	chr10	26589865	26594330	+	1.55711	0.349483	2.76473	1.48014	0.0818568	1
ENSG00000259780	ENSG00000259780	lncRNA	chr16	2235689	2236913	-	2.19495	0.688335	3.70157	1.47754	0.0846992	1
ENSG00000236686	BZW1P1	processed_pseudogene	chr3	172425850	172427089	-	2.2415	0.716293	3.76671	1.4737	0.0773297	1
ENSG00000268886	ENSG00000268886	lncRNA	chr19	52575883	52585561	-	1.54744	0.349483	2.7454	1.47271	0.0854246	1
ENSG00000188153	COL4A5	protein_coding	chrX	108439838	108697545	+	142.06	74.8499	209.269	1.47102	9.09492e-26	2.43364e-23
ENSG00000235808	MYL6P2	processed_pseudogene	chr21	39488327	39488760	+	1.56935	0.36681	2.77189	1.46447	0.0834206	1
ENSG00000286672	ENSG00000286672	lncRNA	chr6	37301210	37305176	-	2.2129	0.710977	3.71482	1.46238	0.0791725	1
ENSG00000114529	C3orf52	protein_coding	chr3	112086335	112131004	+	2.22218	0.716293	3.72806	1.46195	0.0787961	1
ENSG00000162599	NFIA	protein_coding	chr1	60865259	61462788	+	102.624	54.2105	151.038	1.46141	1.70456e-18	2.91697e-16
ENSG00000115138	POMC	protein_coding	chr2	25160853	25168903	-	10.0773	4.91285	15.2418	1.45779	0.00310837	1
ENSG00000272754	ENSG00000272754	lncRNA	chr2	32321638	32323002	+	5.41208	2.42512	8.39905	1.45636	0.0230804	1
ENSG00000204194	RPL12P1	processed_pseudogene	chr6	33400059	33400556	-	2.88763	1.07779	4.69747	1.45527	0.0615321	1
ENSG00000278135	U2	snRNA	chr4	25250545	25250639	+	2.81217	1.03782	4.58653	1.45493	0.0690353	1
ENSG00000213058	ENSG00000213058	processed_pseudogene	chr1	178411616	178411972	+	2.19661	0.710977	3.68225	1.45238	0.0831002	1
ENSG00000243280	RPL36AP19	processed_pseudogene	chr4	112171215	112171527	+	2.83978	1.06046	4.6191	1.44737	0.0623198	1
ENSG00000129422	MTUS1	protein_coding	chr8	17643795	17801094	-	36.9455	19.3872	54.5038	1.44493	8.62702e-08	3.14267e-06
ENSG00000201581	RN7SKP78	misc_RNA	chr10	6149623	6149940	+	5.44835	2.46509	8.43161	1.44461	0.0206841	1
ENSG00000153956	CACNA2D1	protein_coding	chr7	81946444	82443956	-	87.4082	46.5591	128.257	1.44245	5.98321e-16	8.00499e-14
ENSG00000135929	CYP27A1	protein_coding	chr2	218781749	218815293	+	10.0483	4.9475	15.1491	1.4411	0.00359205	1
ENSG00000262877	ENSG00000262877	lncRNA	chr17	81388126	81390319	-	28.9827	15.2133	42.7521	1.43218	2.08342e-06	5.4558e-05
ENSG00000233723	LINC01122	lncRNA	chr2	58427738	59063766	+	4.76561	2.12092	7.41031	1.43019	0.0290281	1
ENSG00000286942	ENSG00000286942	lncRNA	chr2	231518582	231521067	-	5.3995	2.46509	8.33391	1.42959	0.0226944	1
ENSG00000165949	IFI27	protein_coding	chr14	94104836	94116695	+	11.9736	6.04124	17.906	1.42494	0.00254383	0.0246624
ENSG00000050628	PTGER3	protein_coding	chr1	70852353	71047816	-	19.1391	9.94699	28.3312	1.4219	0.000162323	0.00254061
ENSG00000185745	IFIT1	protein_coding	chr10	89392546	89406487	+	32.0107	16.9847	47.0366	1.41736	9.35253e-07	2.67784e-05
ENSG00000253629	ENSG00000253629	lncRNA	chr8	101686547	101689093	+	2.74112	1.04313	4.43911	1.41259	0.0789196	1
ENSG00000230570	ENSG00000230570	processed_pseudogene	chr6	7340854	7342056	-	1.45479	0.344167	2.56542	1.40736	0.108503	1
ENSG00000287887	ENSG00000287887	lncRNA	chr13	24747658	24755201	+	0.823948	0	1.6479	1.40485	0.437137	1
ENSG00000260381	ENSG00000260381	lncRNA	chr16	50100339	50121943	-	2.09399	0.698966	3.48902	1.40174	0.106922	1
ENSG00000132274	TRIM22	protein_coding	chr11	5689610	5737089	+	89.6887	48.8052	130.572	1.40149	9.18166e-15	1.05568e-12
ENSG00000145623	OSMR	protein_coding	chr5	38845858	38945596	+	5.33749	2.48242	8.19257	1.40038	0.0281961	1
ENSG00000156299	TIAM1	protein_coding	chr21	31118416	31559977	-	14.292	7.4059	21.1781	1.39967	0.00080165	0.00986123
ENSG00000236407	HMGB1P18	processed_pseudogene	chr1	80283352	80283970	+	2.75602	1.06578	4.44627	1.39858	0.0869305	1
ENSG00000241666	ENSG00000241666	lncRNA	chr1	167627385	167630674	-	2.73388	1.05514	4.41262	1.39709	0.0825049	1
ENSG00000258875	ENSG00000258875	lncRNA	chr14	91242759	91252211	+	4.65668	2.11561	7.19776	1.39572	0.0346398	1
ENSG00000257564	ENSG00000257564	processed_pseudogene	chr12	78793526	78794114	-	0.814286	0	1.62857	1.39428	0.380388	1
ENSG00000170381	SEMA3E	protein_coding	chr7	83363238	83649139	-	5.25823	2.45308	8.06339	1.39217	0.0289711	1
ENSG00000213399	RPS2P17	processed_pseudogene	chr2	84915868	84916660	+	2.06897	0.693651	3.44429	1.39182	0.103757	1
ENSG00000153823	PID1	protein_coding	chr2	228850526	229271287	-	2.09696	0.710977	3.48294	1.38962	0.100849	1
ENSG00000146006	LRRTM2	protein_coding	chr5	138868921	138875368	-	1.43189	0.344167	2.51961	1.3887	0.109715	1
ENSG00000287785	ENSG00000287785	lncRNA	chr8	129241220	129242472	+	1.43189	0.344167	2.51961	1.3887	0.109715	1
ENSG00000290100	ENSG00000290100	lncRNA	chr2	37617328	37661861	+	1.44117	0.349483	2.53285	1.38843	0.105671	1
ENSG00000169989	TIGD4	protein_coding	chr4	152769354	152779730	-	2.73312	1.06578	4.40046	1.3864	0.0797996	1
ENSG00000254088	SLC2A3P4	processed_pseudogene	chr8	86503591	86505061	+	2.05573	0.693651	3.4178	1.38319	0.101283	1
ENSG00000132514	CLEC10A	protein_coding	chr17	7074537	7080307	-	2.71722	1.06046	4.37397	1.38302	0.0757886	1
ENSG00000230314	ELOVL2-AS1	lncRNA	chr6	11043482	11079154	+	1.43455	0.349483	2.51961	1.38301	0.10954	1
ENSG00000112186	CAP2	protein_coding	chr6	17393595	17557780	+	103.898	57.1942	150.602	1.38135	5.82271e-17	8.74417e-15
ENSG00000202408	RNVU1-21	snRNA	chr1	148334612	148334767	-	2.71988	1.06578	4.37397	1.37931	0.0791583	1
ENSG00000175344	CHRNA7	protein_coding	chr15	31923438	32173018	+	1.41918	0.344167	2.4942	1.37825	0.108779	1
ENSG00000273026	ENSG00000273026	lncRNA	chr1	153966516	153966930	+	1.41918	0.344167	2.4942	1.37825	0.108779	1
ENSG00000266160	RN7SL612P	misc_RNA	chr1	156985755	156986049	-	1.42846	0.349483	2.50744	1.37801	0.112849	1
ENSG00000240366	RPL36AP45	processed_pseudogene	chr15	75186651	75186968	-	2.05534	0.698966	3.41172	1.37668	0.11124	1
ENSG00000178175	ZNF366	protein_coding	chr5	72439903	72507410	-	103.813	57.3102	150.315	1.37574	2.30018e-17	3.63032e-15
ENSG00000264006	AKR1C8	protein_coding	chr10	5153920	5185187	-	1.45341	0.36681	2.54001	1.37294	0.122045	1
ENSG00000262223	LINC03048	lncRNA	chr17	81375144	81385464	-	2.03016	0.688335	3.37199	1.37269	0.113091	1
ENSG00000249167	SEMA6A-AS2	lncRNA	chr5	116574482	116611200	+	1.42184	0.349483	2.4942	1.37256	0.108605	1
ENSG00000288872	ENSG00000288872	lncRNA	chr15	92881648	92882340	-	1.42184	0.349483	2.4942	1.37256	0.108605	1
ENSG00000197629	MPEG1	protein_coding	chr11	59208510	59212927	-	148.816	82.5935	215.038	1.36983	3.47698e-23	7.75313e-21
ENSG00000274737	ENSG00000274737	lncRNA	chr12	47817451	47817966	-	0.791381	0	1.58276	1.36891	0.191226	1
ENSG00000231079	KIF5C-AS1	lncRNA	chr2	148866470	148888823	-	0.78834	0	1.57668	1.36551	0.165761	1
ENSG00000143858	SYT2	protein_coding	chr1	202590596	202710454	-	4.65908	2.16621	7.15195	1.36439	0.0393104	1
ENSG00000134061	CD180	protein_coding	chr5	67179613	67196799	-	30.3408	16.5433	44.1384	1.36344	4.89878e-06	0.000118383
ENSG00000272825	ENSG00000272825	lncRNA	chr21	44936303	44936954	+	2.05473	0.710977	3.39848	1.36218	0.105252	1
ENSG00000232267	ACTR3P2	processed_pseudogene	chrX	68771322	68772578	+	0.785299	0	1.5706	1.3621	0.199668	1
ENSG00000239823	Y_RNA	misc_RNA	chr17	64390158	64390263	-	0.785299	0	1.5706	1.3621	0.199668	1
ENSG00000271631	ENSG00000271631	lncRNA	chr9	112885158	112885767	+	0.785299	0	1.5706	1.3621	0.199668	1
ENSG00000268257	AIRN	lncRNA	chr6	160003291	160007664	-	2.68731	1.06578	4.30884	1.36171	0.0844077	1
ENSG00000183813	CCR4	protein_coding	chr3	32951644	32956349	+	0.781719	0	1.56344	1.35808	0.168486	1
ENSG00000207780	MIR648	miRNA	chr22	17980868	17980961	-	3.32324	1.42727	5.2192	1.35739	0.0678702	1
ENSG00000238344	SNORD126	snoRNA	chr14	20326450	20326526	-	2.01654	0.693651	3.33943	1.35737	0.115793	1
ENSG00000126217	MCF2L	protein_coding	chr13	112894378	113099742	+	0.778678	0	1.55736	1.35465	0.173677	1
ENSG00000231131	LNCAROD	lncRNA	chr10	52450874	52755509	-	1.39894	0.349483	2.44839	1.35352	0.115263	1
ENSG00000267752	RPS10P27	processed_pseudogene	chr18	23672253	23672748	-	0.775637	0	1.55127	1.35122	0.449847	1
ENSG00000251235	SNRPCP2	processed_pseudogene	chr5	76376675	76377149	+	1.3959	0.349483	2.44231	1.35097	0.13173	1
ENSG00000230061	TRPM2-AS	lncRNA	chr21	44414588	44425272	-	1.39232	0.349483	2.43515	1.34797	0.118889	1
ENSG00000268603	ENSG00000268603	lncRNA	chr2	219497611	219498706	-	0.772056	0	1.54411	1.34716	0.172514	1
ENSG00000165917	RAPSN	protein_coding	chr11	47437764	47449143	-	3.82874	1.72615	5.93133	1.34627	0.0625322	1
ENSG00000221955	SLC12A8	protein_coding	chr3	125082636	125212864	-	6.39178	3.17607	9.6075	1.34487	0.0213808	1
ENSG00000243811	APOBEC3D	protein_coding	chr22	39021113	39033277	+	0.769016	0	1.53803	1.34371	0.207387	1
ENSG00000260112	ENSG00000260112	processed_pseudogene	chr19	9518150	9519341	+	0.769016	0	1.53803	1.34371	0.207387	1
ENSG00000270799	ENSG00000270799	processed_pseudogene	chr2	174171891	174172725	+	1.41726	0.36681	2.46772	1.34317	0.110132	1
ENSG00000252103	RNU6-917P	snRNA	chr20	1529056	1529159	-	1.37642	0.344167	2.40866	1.34249	0.146269	1
ENSG00000261596	ENSG00000261596	lncRNA	chr16	21626742	21627569	+	11.4739	6.06526	16.8826	1.33974	0.0039204	1
ENSG00000262663	ENSG00000262663	lncRNA	chr17	82918282	82918785	+	3.83048	1.73678	5.92417	1.33916	0.0623747	1
ENSG00000102290	PCDH11X	protein_coding	chrX	91779261	92623230	+	23.2119	12.7228	33.701	1.33841	0.000109663	0.00182776
ENSG00000254119	LINC02842	lncRNA	chr8	61785047	61944180	+	0.762394	0	1.52479	1.33616	0.204837	1
ENSG00000258199	ENSG00000258199	lncRNA	chr12	56162359	56190284	-	3.2414	1.40994	5.07286	1.33338	0.0789545	1
ENSG00000175899	A2M	protein_coding	chr12	9067664	9116229	-	39.7792	22.2004	57.358	1.33078	3.72654e-07	1.17438e-05
ENSG00000256512	ENSG00000256512	lncRNA	chr12	27798641	27800708	-	1.39794	0.36681	2.42907	1.327	0.131234	1
ENSG00000271857	ENSG00000271857	lncRNA	chr6	45421079	45422005	-	22.3279	12.3067	32.3491	1.32549	9.92248e-05	0.00167465
ENSG00000216636	RPL7P25	processed_pseudogene	chr6	34616538	34617258	+	0.749151	0	1.4983	1.32095	0.2173	1
ENSG00000132669	RIN2	protein_coding	chr20	19757606	20002457	+	3.20275	1.40994	4.99556	1.3149	0.0894838	1
ENSG00000144476	ACKR3	protein_coding	chr2	236567787	236582354	+	5.04967	2.4704	7.62894	1.31408	0.0435968	1
ENSG00000289001	ENSG00000289001	lncRNA	chr21	36070024	36070700	+	0.74253	0	1.48506	1.31328	0.459127	1
ENSG00000242600	MBL1P	transcribed_unitary_pseudogene	chr10	79920178	79923119	+	4.4355	2.12092	6.75007	1.31224	0.0525255	1
ENSG00000280037	ENSG00000280037	TEC	chr2	73761269	73761781	-	3.20183	1.41526	4.9884	1.30999	0.0836953	1
ENSG00000139835	GRTP1	protein_coding	chr13	113324163	113364148	-	6.90384	3.54819	10.2595	1.30778	0.0194208	1
ENSG00000235236	ENSG00000235236	lncRNA	chr3	48979918	48983985	-	3.21392	1.42727	5.00057	1.30576	0.0762296	1
ENSG00000225171	DUTP6	processed_pseudogene	chr1	166868748	166869209	+	3.24245	1.4446	5.04029	1.30502	0.0829121	1
ENSG00000108387	SEPTIN4	protein_coding	chr17	58520250	58544368	-	11.3093	6.09322	16.5254	1.30494	0.00662937	1
ENSG00000200091	RN7SKP163	misc_RNA	chr6	75654970	75655299	-	3.84696	1.79408	5.89984	1.30419	0.0707888	1
ENSG00000180537	RNF182	protein_coding	chr6	13924446	13980310	+	25.2147	14.1181	36.3112	1.30333	4.83766e-05	0.000898937
ENSG00000188996	HUS1B	protein_coding	chr6	655939	657100	-	3.2073	1.42727	4.98732	1.30258	0.0787924	1
ENSG00000266891	ENSG00000266891	processed_pseudogene	chr18	9734882	9735602	-	2.60028	1.07779	4.12277	1.30188	0.104506	1
ENSG00000260657	ENSG00000260657	lncRNA	chr15	68267792	68277994	-	3.16395	1.40463	4.92327	1.30058	0.084142	1
ENSG00000281593	ENSG00000281593	protein_coding	chr7	30362400	30412502	+	5.02724	2.48242	7.57206	1.29955	0.0470657	1
ENSG00000092607	TBX15	protein_coding	chr1	118883046	118989556	-	27.5921	15.5468	39.6374	1.29626	2.32377e-05	0.000474984
ENSG00000270761	CD2AP-DT	lncRNA	chr6	47477208	47478160	-	1.92655	0.693651	3.15944	1.29625	0.131427	1
ENSG00000233985	LINC01681	lncRNA	chr1	170173865	170304358	+	4.30103	2.07564	6.52643	1.29108	0.0678741	1
ENSG00000273901	ENSG00000273901	lncRNA	chr19	58500505	58501137	+	1.92616	0.698966	3.15336	1.28962	0.137484	1
ENSG00000264773	MIR4420	miRNA	chr1	30739156	30739232	-	1.91688	0.693651	3.14012	1.28954	0.130112	1
ENSG00000035720	STAP1	protein_coding	chr4	67558727	67607337	+	10.3723	5.6065	15.138	1.28851	0.00846072	1
ENSG00000128284	APOL3	protein_coding	chr22	36140329	36166177	-	3.20326	1.4446	4.96192	1.28618	0.083101	1
ENSG00000249502	MED28-DT	lncRNA	chr4	17586267	17614585	-	6.08148	3.12409	9.03888	1.28345	0.0345988	1
ENSG00000246889	CTTN-DT	lncRNA	chr11	70372246	70398488	-	4.97019	2.4771	7.46328	1.28333	0.0528568	1
ENSG00000181264	TLCD5	protein_coding	chr11	120325296	120333686	+	7.98446	4.23653	11.7324	1.28182	0.0159647	1
ENSG00000162728	KCNJ9	protein_coding	chr1	160081538	160090563	+	1.93521	0.710977	3.15944	1.28157	0.1323	1
ENSG00000289632	ENSG00000289632	lncRNA	chr3	140488639	140490004	+	11.6856	6.40135	16.9698	1.27972	0.00746833	1
ENSG00000278590	RN7SL113P	misc_RNA	chr2	85368282	85368580	+	1.93217	0.710977	3.15336	1.27946	0.13164	1
ENSG00000188039	NWD1	protein_coding	chr19	16719847	16817963	+	1.31199	0.349483	2.27449	1.27886	0.170455	1
ENSG00000230398	HINT2P1	processed_pseudogene	chr3	2362258	2362738	+	1.9006	0.693651	3.10755	1.27814	0.132335	1
ENSG00000287467	ENSG00000287467	lncRNA	chr8	22545560	22548837	+	3.72586	1.75943	5.69229	1.27813	0.0758257	1
ENSG00000155719	OTOA	protein_coding	chr16	21663968	21761935	+	11.6251	6.37477	16.8754	1.2773	0.0050524	1
ENSG00000163702	IL17RC	protein_coding	chr3	9917074	9933630	+	5.51774	2.80926	8.22622	1.27623	0.0443047	1
ENSG00000185078	RPL9P14	processed_pseudogene	chr2	208031383	208031953	-	1.90684	0.698966	3.11471	1.27613	0.145236	1
ENSG00000268069	ENSG00000268069	lncRNA	chr12	47784923	47786002	+	4.30785	2.10359	6.51211	1.27528	0.0574719	1
ENSG00000232953	HSPA8P18	processed_pseudogene	chr3	19940269	19943310	-	1.92555	0.710977	3.14012	1.27485	0.130949	1
ENSG00000248905	FMN1	protein_coding	chr15	32765544	33194714	-	39.8497	22.9007	56.7987	1.27398	6.76001e-07	2.00984e-05
ENSG00000144792	ZNF660	protein_coding	chr3	44578223	44599694	+	7.93404	4.23121	11.6369	1.27242	0.018471	1
ENSG00000259402	ENSG00000259402	lncRNA	chr15	58815272	58817728	+	1.91588	0.710977	3.12079	1.2681	0.132257	1
ENSG00000261385	ENSG00000261385	lncRNA	chr16	31131433	31131877	+	1.29928	0.349483	2.24908	1.26762	0.163387	1
ENSG00000237842	SMU1P1	processed_pseudogene	chr1	157059232	157060762	-	1.29	0.344167	2.23584	1.26743	0.149742	1
ENSG00000237861	ENSG00000237861	processed_pseudogene	chr1	197222222	197223255	+	1.29	0.344167	2.23584	1.26743	0.149742	1
ENSG00000120051	CFAP58	protein_coding	chr10	104353833	104455102	+	11.0034	6.04793	15.9589	1.26677	0.00648521	1
ENSG00000160678	S100A1	protein_coding	chr1	153627926	153632039	+	7.25992	3.85239	10.6675	1.26572	0.0227859	1
ENSG00000106686	SPATA6L	protein_coding	chr9	4553386	4666674	-	9.06493	4.92348	13.2064	1.26202	0.0139223	1
ENSG00000204531	POU5F1	protein_coding	chr6	31164337	31180731	-	1.90834	0.716293	3.10039	1.25646	0.156383	1
ENSG00000285944	H2AL1MP	unprocessed_pseudogene	chrX	37700005	37700277	+	1.27676	0.344167	2.20935	1.25557	0.168601	1
ENSG00000289059	ENSG00000289059	lncRNA	chr7	76318253	76319790	+	1.9053	0.716293	3.09431	1.25432	0.137164	1
ENSG00000092421	SEMA6A	protein_coding	chr5	116443555	116574823	-	88.6564	51.9813	125.332	1.25366	1.76867e-12	1.4874e-10
ENSG00000231619	ANAPC15P1	processed_pseudogene	chrX	8856665	8857059	-	1.93329	0.73362	3.13296	1.25339	0.339233	1
ENSG00000164294	GPX8	protein_coding	chr5	55160167	55167297	+	66.8701	39.1291	94.611	1.25253	3.74736e-10	2.12934e-08
ENSG00000277481	PKD1L3	protein_coding	chr16	71929538	72000402	-	24.0307	13.8193	34.2421	1.24983	0.000117631	0.00194296
ENSG00000284377	ENSG00000284377	lncRNA	chrX	147181064	147271895	+	8.30562	4.5167	12.0945	1.24709	0.022139	1
ENSG00000232553	CLK2P1	processed_pseudogene	chr7	23585062	23586355	-	1.27334	0.349483	2.19719	1.2444	0.153794	1
ENSG00000258177	ENSG00000258177	lncRNA	chr12	96222797	96223973	-	1.27334	0.349483	2.19719	1.2444	0.153794	1
ENSG00000250722	SELENOP	protein_coding	chr5	42799880	42887392	-	15.5573	8.83179	22.2828	1.24374	0.00215831	0.021786
ENSG00000287555	ENSG00000287555	lncRNA	chr4	152448275	152513788	+	1.8767	0.710977	3.04242	1.2404	0.147388	1
ENSG00000215086	NPM1P24	processed_pseudogene	chr10	72917641	72918534	-	1.26671	0.349483	2.18395	1.23841	0.150101	1
ENSG00000291301	ENSG00000291301	lncRNA	chr15	96761545	96766917	-	1.26671	0.349483	2.18395	1.23841	0.150101	1
ENSG00000277954	ENSG00000277954	lncRNA	chr16	79202624	79206739	-	1.2947	0.36681	2.2226	1.23741	0.150214	1
ENSG00000171798	KNDC1	protein_coding	chr10	133160219	133226412	+	1.29166	0.36681	2.21651	1.23469	0.149158	1
ENSG00000272469	RN7SL760P	misc_RNA	chr8	73833773	73834042	-	4.23884	2.12624	6.35145	1.2336	0.0747632	1
ENSG00000289410	ENSG00000289410	lncRNA	chr2	61728808	61764305	-	4.76463	2.44245	7.08681	1.23214	0.059084	1
ENSG00000229314	ORM1	protein_coding	chr9	114323098	114326479	+	1.25081	0.344167	2.15746	1.23205	0.158701	1
ENSG00000249407	IL20RB-AS1	lncRNA	chr3	136959125	136982196	-	1.25081	0.344167	2.15746	1.23205	0.158701	1
ENSG00000088538	DOCK3	protein_coding	chr3	50674927	51384198	+	2.45847	1.06578	3.85117	1.23165	0.138798	1
ENSG00000227039	ITGB2-AS1	lncRNA	chr21	44921051	44929680	+	15.4279	8.81584	22.0399	1.23095	0.00247884	0.0241437
ENSG00000246323	FAM13B-AS1	lncRNA	chr5	138032774	138037266	+	4.22918	2.12624	6.33213	1.2298	0.0724349	1
ENSG00000161649	CD300LG	protein_coding	chr17	43847148	43863639	+	3.06861	1.43259	4.70463	1.22964	0.110813	1
ENSG00000205771	CATSPER2P1	transcribed_unprocessed_pseudogene	chr15	43727181	43745165	-	1.282	0.36681	2.19719	1.22599	0.152999	1
ENSG00000184060	ADAP2	protein_coding	chr17	30906344	30959322	+	57.1536	33.8322	80.475	1.22594	1.2954e-08	5.52592e-07
ENSG00000108846	ABCC3	protein_coding	chr17	50634777	50692253	+	13.0795	7.43523	18.7237	1.22543	0.0040722	0.036081
ENSG00000276071	ENSG00000276071	lncRNA	chr19	36668102	36669404	+	2.40492	1.04313	3.76671	1.22221	0.130949	1
ENSG00000260999	ENSG00000260999	lncRNA	chr16	68927547	68948261	-	1.24381	0.349483	2.13814	1.2175	0.160725	1
ENSG00000163220	S100A9	protein_coding	chr1	153357854	153361023	+	74.5602	44.458	104.662	1.21685	1.49561e-10	9.02085e-09
ENSG00000286375	ENSG00000286375	lncRNA	chr9	97403709	97411908	-	9.97148	5.6065	14.3365	1.21501	0.0119144	1
ENSG00000280181	ENSG00000280181	TEC	chr12	64709458	64710513	+	1.23149	0.344167	2.11881	1.21428	0.180399	1
ENSG00000188001	TPRG1	protein_coding	chr3	188947214	189325304	+	29.385	17.3169	41.4531	1.2127	3.47751e-05	0.000676964
ENSG00000234806	RPL26P29	processed_pseudogene	chr10	68424560	68424997	+	1.23719	0.349483	2.12489	1.2114	0.168865	1
ENSG00000267737	ENSG00000267737	lncRNA	chr17	78315729	78347798	+	1.23719	0.349483	2.12489	1.2114	0.168865	1
ENSG00000172738	TMEM217	protein_coding	chr6	37212180	37258155	-	3.58998	1.77144	5.40852	1.20936	0.0952988	1
ENSG00000231414	RPL39P15	processed_pseudogene	chr2	70253855	70254010	-	5.3257	2.81989	7.83151	1.20913	0.0524271	1
ENSG00000113657	DPYSL3	protein_coding	chr5	147390808	147510068	-	5.27861	2.79193	7.76529	1.20887	0.0539575	1
ENSG00000113494	PRLR	protein_coding	chr5	35048756	35230487	-	591.016	356.583	825.449	1.20865	8.89569e-71	1.87025e-67
ENSG00000236775	ENSG00000236775	processed_pseudogene	chr1	247015068	247017291	+	1.23415	0.349483	2.11881	1.20859	0.180084	1
ENSG00000289913	ENSG00000289913	lncRNA	chr17	81392305	81393364	+	2.41054	1.06046	3.76063	1.20818	0.12724	1
ENSG00000019169	MARCO	protein_coding	chr2	118942194	118994660	+	8.89053	4.97546	12.8056	1.20813	0.0159299	1
ENSG00000225173	ENSG00000225173	lncRNA	chr6	28837240	28839058	-	2.39822	1.05514	3.7413	1.20604	0.135207	1
ENSG00000248138	ENSG00000248138	lncRNA	chr4	16400430	16512187	+	2.4132	1.06578	3.76063	1.20447	0.132506	1
ENSG00000152689	RASGRP3	protein_coding	chr2	33436324	33564750	+	63.3593	38.0886	88.63	1.19723	6.4575e-09	2.96984e-07
ENSG00000125384	PTGER2	protein_coding	chr14	52314305	52328598	+	12.2442	7.0444	17.444	1.19709	0.00648034	0.0518311
ENSG00000231612	ENSG00000231612	lncRNA	chr1	245673732	245676478	-	6.43719	3.52023	9.35414	1.19574	0.0450044	1
ENSG00000133019	CHRM3	protein_coding	chr1	239386565	239915452	+	5.80318	3.1361	8.47026	1.19513	0.0502167	1
ENSG00000259607	ENSG00000259607	lncRNA	chr8	29067279	29068454	+	3.02788	1.44991	4.60585	1.1942	0.113262	1
ENSG00000048342	CC2D2A	protein_coding	chr4	15469865	15601552	+	21.5829	12.7362	30.4296	1.19414	0.000438768	0.00591874
ENSG00000250116	RHOQ-AS1	lncRNA	chr2	46568256	46580238	-	3.59164	1.79408	5.3892	1.19326	0.0973274	1
ENSG00000228261	ITPRIP-AS1	lncRNA	chr10	104323369	104327004	+	1.24585	0.36681	2.12489	1.19299	0.167983	1
ENSG00000288961	ENSG00000288961	lncRNA	chr17	44325409	44327553	+	5.27631	2.81989	7.73273	1.1929	0.0551015	1
ENSG00000252034	RNY4P37	misc_RNA	chr18	46077004	46077099	-	2.38102	1.06046	3.70157	1.19018	0.132765	1
ENSG00000288680	ENSG00000288680	processed_pseudogene	chrX	15727731	15727921	+	2.37798	1.06046	3.69549	1.18831	0.133968	1
ENSG00000201801	RNU5E-4P	snRNA	chr1	11909808	11909927	-	1.76572	0.688335	2.8431	1.18667	0.177798	1
ENSG00000204618	RNF39	protein_coding	chr6	30070266	30075849	-	5.7986	3.15342	8.44378	1.18506	0.0527379	1
ENSG00000119125	GDA	protein_coding	chr9	72114595	72257193	+	8.63784	4.89021	12.3855	1.18428	0.022339	1
ENSG00000099617	EFNA2	protein_coding	chr19	1285873	1301431	+	3.49724	1.7488	5.24569	1.18406	0.098809	1
ENSG00000128655	PDE11A	protein_coding	chr2	177623244	178108339	-	7.70055	4.32178	11.0793	1.18256	0.0312708	1
ENSG00000252615	Y_RNA	misc_RNA	chr6	151378000	151378099	-	1.80564	0.716293	2.895	1.18233	0.17731	1
ENSG00000287401	ENSG00000287401	lncRNA	chr4	76240740	76312098	-	1.7591	0.688335	2.82986	1.18169	0.17909	1
ENSG00000205176	REXO1L1P	transcribed_processed_pseudogene	chr8	85656442	85663497	-	7.53932	4.23121	10.8474	1.17936	0.0289763	1
ENSG00000290476	ENSG00000290476	lncRNA	chr13	40812309	40921749	-	6.92014	3.85239	9.98789	1.17915	0.0370012	1
ENSG00000256739	ENSG00000256739	lncRNA	chr11	72351347	72353210	+	1.76176	0.693651	2.82986	1.17716	0.17157	1
ENSG00000286511	ENSG00000286511	lncRNA	chr6	108798929	108837113	+	1.75248	0.688335	2.81662	1.17669	0.186104	1
ENSG00000223583	ENSG00000223583	processed_pseudogene	chr1	26454653	26455187	-	3.49913	1.76474	5.23352	1.1729	0.116224	1
ENSG00000267724	ENSG00000267724	lncRNA	chr18	47105946	47108062	+	6.88742	3.85101	9.92383	1.17112	0.0431047	1
ENSG00000006118	TMEM132A	protein_coding	chr11	60924460	60937159	+	4.66829	2.48773	6.84885	1.17019	0.0678815	1
ENSG00000229124	VIM-AS1	lncRNA	chr10	17214239	17230018	-	93.585	57.2221	129.948	1.16935	8.16793e-12	5.86377e-10
ENSG00000133055	MYBPH	protein_coding	chr1	203167811	203175826	-	247.031	151.832	342.231	1.16724	1.70595e-29	6.12354e-27
ENSG00000206140	TMEM191C	protein_coding	chr22	21466423	21471269	+	1.74851	0.693651	2.80338	1.16714	0.195142	1
ENSG00000255301	ENSG00000255301	lncRNA	chr11	57476493	57477534	-	6.92711	3.88566	9.96856	1.16675	0.0376785	1
ENSG00000224775	BRAFP1	unprocessed_pseudogene	chrX	75582676	75585506	+	1.7797	0.716293	2.8431	1.16298	0.171927	1
ENSG00000118156	ZNF541	protein_coding	chr19	47520690	47573148	-	2.89858	1.40994	4.38722	1.16054	0.12269	1
ENSG00000230730	ENSG00000230730	lncRNA	chr2	28633282	28664540	-	1.74813	0.698966	2.7973	1.16031	0.183133	1
ENSG00000212302	ENSG00000212302	snoRNA	chr14	22756761	22756829	-	1.76738	0.710977	2.82378	1.16018	0.173287	1
ENSG00000236617	CHFR-DT	lncRNA	chr12	132887842	132888583	+	1.76738	0.710977	2.82378	1.16018	0.173287	1
ENSG00000242951	ENSG00000242951	processed_pseudogene	chr14	75595805	75596206	-	2.88626	1.40463	4.36789	1.15854	0.124271	1
ENSG00000168702	LRP1B	protein_coding	chr2	140231423	142131016	-	1.77308	0.716293	2.82986	1.158	0.173158	1
ENSG00000176641	RNF152	protein_coding	chr18	61808067	61894247	-	1.73581	0.693651	2.77797	1.15748	0.176364	1
ENSG00000257657	ENSG00000257657	lncRNA	chr12	45475520	45610620	-	1.73581	0.693651	2.77797	1.15748	0.176364	1
ENSG00000123009	NME2P1	processed_pseudogene	chr12	120282303	120282716	+	1.77004	0.716293	2.82378	1.1557	0.173683	1
ENSG00000228938	SNRPD2P1	processed_pseudogene	chr10	89978717	89979070	+	1.77004	0.716293	2.82378	1.1557	0.173683	1
ENSG00000259032	ENSAP2	processed_pseudogene	chr14	82692704	82693055	-	1.76076	0.710977	2.81054	1.15517	0.172672	1
ENSG00000287382	ENSG00000287382	lncRNA	chr4	55938153	55947996	-	1.73847	0.698966	2.77797	1.15295	0.185041	1
ENSG00000267764	ENSG00000267764	lncRNA	chr18	48826051	48834770	-	5.09153	2.77992	7.40315	1.15257	0.0759374	1
ENSG00000137693	YAP1	protein_coding	chr11	102110447	102233424	+	129.133	79.7535	178.513	1.15249	5.25513e-16	7.22801e-14
ENSG00000241163	LINC00877	lncRNA	chr3	71943592	72279503	-	5.18851	2.84253	7.5345	1.15125	0.0681874	1
ENSG00000185585	OLFML2A	protein_coding	chr9	124777133	124814885	+	1.76342	0.716293	2.81054	1.1507	0.173059	1
ENSG00000224412	ENSG00000224412	processed_pseudogene	chr10	63489461	63489638	+	1.75414	0.710977	2.7973	1.15015	0.175785	1
ENSG00000269481	ENSG00000269481	lncRNA	chr19	17414257	17422324	-	1.75414	0.710977	2.7973	1.15015	0.175785	1
ENSG00000248698	LINC01085	transcribed_processed_pseudogene	chr4	14111968	14140052	+	8.54188	4.93018	12.1536	1.14931	0.0244258	1
ENSG00000143167	GPA33	protein_coding	chr1	167052836	167166479	-	115.464	71.4244	159.504	1.14806	6.04333e-14	6.49195e-12
ENSG00000240823	RN7SL23P	misc_RNA	chr11	61444149	61444423	+	1.75983	0.716293	2.80338	1.14798	0.197216	1
ENSG00000271367	ENSG00000271367	lncRNA	chr6	53350158	53350705	+	2.84411	1.39262	4.2956	1.1462	0.141874	1
ENSG00000205795	CYS1	protein_coding	chr2	10056473	10080944	-	1.75679	0.716293	2.7973	1.14568	0.176185	1
ENSG00000255629	ENSG00000255629	lncRNA	chr12	64146388	64147857	-	2.93485	1.44991	4.41978	1.1455	0.13251	1
ENSG00000198842	STYXL2	protein_coding	chr1	167094075	167129165	+	82.2509	50.9287	113.573	1.14166	2.07836e-10	1.21861e-08
ENSG00000249669	CARMN	lncRNA	chr5	149406689	149432835	+	2.84441	1.39931	4.28952	1.14052	0.142138	1
ENSG00000100600	LGMN	protein_coding	chr14	92703807	92748679	-	3.44717	1.77675	5.11759	1.13956	0.124523	1
ENSG00000165985	C1QL3	protein_coding	chr10	16513734	16521879	-	1.15116	0.344167	1.95815	1.13798	0.228744	1
ENSG00000240441	ENSG00000240441	processed_pseudogene	chr12	107719599	107720133	+	1.73785	0.710977	2.76473	1.13772	0.182017	1
ENSG00000288877	ENSG00000288877	lncRNA	chr17	44221630	44222157	-	2.26038	1.03782	3.48294	1.13742	0.168705	1
ENSG00000171611	PTCRA	protein_coding	chr6	42915989	42925838	+	10.1543	5.97331	14.3354	1.13695	0.0191591	1
ENSG00000082458	DLG3	protein_coding	chrX	70444835	70505490	+	13.072	7.80067	18.3433	1.13615	0.00790075	0.0603714
ENSG00000186431	FCAR	protein_coding	chr19	54874235	54891420	+	1.74409	0.716293	2.77189	1.13599	0.185198	1
ENSG00000163239	TDRD10	protein_coding	chr1	154502219	154548147	+	5.61244	3.1361	8.08879	1.13582	0.0622555	1
ENSG00000112782	CLIC5	protein_coding	chr6	45880827	46080348	-	13.068	7.80204	18.334	1.13523	0.00923063	0.0683336
ENSG00000146426	TIAM2	protein_coding	chr6	154832697	155257723	+	186.051	116.193	255.908	1.13236	8.22753e-22	1.78066e-19
ENSG00000259102	SMARCE1P3	processed_pseudogene	chr14	21162513	21163743	+	1.15382	0.349483	1.95815	1.13229	0.228386	1
ENSG00000182985	CADM1	protein_coding	chr11	115169218	115504957	-	17.0502	10.311	23.7894	1.13199	0.0029132	0.0276961
ENSG00000286326	ENSG00000286326	lncRNA	chr22	26597028	26611453	+	2.26	1.04313	3.47686	1.1317	0.17741	1
ENSG00000168685	IL7R	protein_coding	chr5	35852695	35879603	+	40.014	24.7054	55.3225	1.13164	7.85706e-06	0.000180394
ENSG00000237991	RPL35P1	processed_pseudogene	chr1	236981339	236981708	+	1.14454	0.344167	1.94491	1.13151	0.23103	1
ENSG00000276317	ENSG00000276317	lncRNA	chr20	62651272	62652186	-	1.76546	0.73362	2.7973	1.13118	0.185851	1
ENSG00000287621	ENSG00000287621	lncRNA	chr2	183253652	183495501	+	3.37133	1.7421	5.00057	1.12982	0.127757	1
ENSG00000138162	TACC2	protein_coding	chr10	121989163	122254545	+	138.7	86.7205	190.68	1.12772	1.80003e-15	2.32377e-13
ENSG00000176697	BDNF	protein_coding	chr11	27654893	27722058	-	4.54307	2.48242	6.60373	1.12662	0.085138	1
ENSG00000201662	RNU6-60P	snRNA	chr13	48987915	48988017	+	2.23482	1.0325	3.43713	1.12637	0.179267	1
ENSG00000243532	RN7SL19P	misc_RNA	chr8	70654578	70654883	-	1.72157	0.710977	2.73216	1.12519	0.192914	1
ENSG00000229656	ITGB1-DT	lncRNA	chr10	32958437	33082409	+	3.35239	1.73678	4.968	1.12477	0.125206	1
ENSG00000170909	OSCAR	protein_coding	chr19	54094668	54102692	-	12.3144	7.37794	17.2508	1.12329	0.0110174	0.0784042
ENSG00000289637	ENSG00000289637	lncRNA	chr6	31821149	31821964	-	2.26242	1.05514	3.4697	1.12094	0.168966	1
ENSG00000235445	ENSG00000235445	lncRNA	chr22	17983205	17983619	-	5.15341	2.87718	7.42963	1.12046	0.0710495	1
ENSG00000149634	SPATA25	protein_coding	chr20	45886491	45887622	-	3.3584	1.7488	4.968	1.11845	0.121818	1
ENSG00000280028	ENSG00000280028	TEC	chr17	57531769	57532355	+	3.36159	1.75411	4.96908	1.11592	0.125871	1
ENSG00000250896	RNPS1P1	processed_pseudogene	chr4	11371975	11372892	+	2.29003	1.07779	3.50226	1.1156	0.172413	1
ENSG00000274023	ENSG00000274023	lncRNA	chr6	158282841	158428379	+	2.26204	1.06046	3.46361	1.11525	0.165668	1
ENSG00000290241	ENSG00000290241	lncRNA	chr3	128850540	128865938	+	4.46631	2.45308	6.47954	1.11507	0.0907719	1
ENSG00000259196	HMBOX1-IT1	lncRNA	chr8	28949676	28955955	+	3.32379	1.73147	4.91611	1.11497	0.131282	1
ENSG00000230387	ENSG00000230387	lncRNA	chr20	23179272	23190419	+	2.23405	1.04313	3.42497	1.11488	0.181291	1
ENSG00000282917	ENSG00000282917	lncRNA	chr4	47831330	47907534	+	2.23351	1.04313	3.42389	1.11453	0.173865	1
ENSG00000229848	ENSG00000229848	lncRNA	chr17	81514047	81527776	+	5.07187	2.83721	7.30653	1.11419	0.0902354	1
ENSG00000271437	ENSG00000271437	processed_pseudogene	chr13	98553243	98553780	+	1.16248	0.36681	1.95815	1.11388	0.227232	1
ENSG00000204103	MAFB	protein_coding	chr20	40685848	40689236	-	27.8866	17.2995	38.4736	1.10908	0.000212463	0.00322352
ENSG00000273524	Metazoa_SRP	misc_RNA	chr18	24179038	24179295	-	2.25238	1.06046	3.44429	1.10899	0.169355	1
ENSG00000206538	VGLL3	protein_coding	chr3	86876388	86991149	-	6.14337	3.52555	8.76119	1.10896	0.0550833	1
ENSG00000288162	ENSG00000288162	lncRNA	chr6	170135374	170142926	+	188.129	118.855	257.402	1.10832	8.28856e-21	1.74261e-18
ENSG00000265982	ENSG00000265982	unprocessed_pseudogene	chr17	64778842	64778937	-	2.21511	1.03782	3.3924	1.10798	0.187394	1
ENSG00000256660	CLEC12B	protein_coding	chr12	10010627	10018796	+	10.6233	6.36808	14.8786	1.10772	0.0163605	1
ENSG00000289633	ENSG00000289633	lncRNA	chr10	133012874	133013524	+	2.25807	1.06578	3.45037	1.10724	0.169892	1
ENSG00000223865	HLA-DPB1	protein_coding	chr6	33075990	33089696	+	4.56268	2.5277	6.59765	1.10683	0.0964209	1
ENSG00000290091	ENSG00000290091	lncRNA	chr7	5424313	5424942	+	2.24879	1.06046	3.43713	1.10666	0.164583	1
ENSG00000226498	RPSAP21	processed_pseudogene	chr1	236819634	236820518	+	8.39357	4.95814	11.829	1.10648	0.0308088	1
ENSG00000272482	ENSG00000272482	lncRNA	chr1	12618900	12619980	-	1.11859	0.344167	1.89302	1.10586	0.211389	1
ENSG00000095951	HIVEP1	protein_coding	chr6	12008762	12164999	+	149.27	94.3757	204.165	1.10509	6.96065e-17	1.0244e-14
ENSG00000199709	RNU4-23P	snRNA	chr11	122927034	122927173	+	1.11555	0.344167	1.88693	1.10283	0.212322	1
ENSG00000214428	NPM1P10	processed_pseudogene	chr6	104025540	104026763	-	1.11555	0.344167	1.88693	1.10283	0.212322	1
ENSG00000124225	PMEPA1	protein_coding	chr20	57648392	57711536	-	33.8909	21.1785	46.6033	1.1019	7.46477e-05	0.00130474
ENSG00000272462	LINC02980	lncRNA	chr6	25992641	26001775	+	26.059	16.2005	35.9176	1.10186	0.000390483	0.00537078
ENSG00000239702	RN7SL507P	misc_RNA	chr17	44290856	44291151	-	2.2764	1.0831	3.4697	1.10144	0.170978	1
ENSG00000155307	SAMSN1	protein_coding	chr21	14485228	14658821	-	111.534	70.5549	152.512	1.10123	8.59375e-13	7.71185e-11
ENSG00000272159	ENSG00000272159	lncRNA	chr8	38408048	38408742	-	2.22985	1.05514	3.40456	1.09976	0.174182	1
ENSG00000175600	SUGCT	protein_coding	chr7	40135005	40860763	+	6.60815	3.84176	9.37454	1.09944	0.0571025	1
ENSG00000280117	ENSG00000280117	TEC	chr12	125160525	125164918	+	4.47132	2.48242	6.46022	1.09913	0.0925245	1
ENSG00000266618	MIR4742	miRNA	chr1	224398227	224398311	-	2.73344	1.37667	4.09021	1.09878	0.175313	1
ENSG00000038427	VCAN	protein_coding	chr5	83471618	83582303	+	994.163	632.721	1355.61	1.09808	1.66849e-98	6.1388e-95
ENSG00000140749	IGSF6	protein_coding	chr16	21639550	21652608	-	137.917	87.465	188.368	1.09802	5.00974e-15	5.89826e-13
ENSG00000074410	CA12	protein_coding	chr15	63321378	63381846	-	1.1462	0.36681	1.92558	1.09791	0.210615	1
ENSG00000243224	TWF2-DT	lncRNA	chr3	52239256	52241104	+	6.68121	3.89236	9.47007	1.09767	0.0563459	1
ENSG00000133216	EPHB2	protein_coding	chr1	22710839	22921500	+	2.26674	1.0831	3.45037	1.09519	0.171105	1
ENSG00000267470	ZNF571-AS1	lncRNA	chr19	37548914	37587348	+	2.26674	1.0831	3.45037	1.09519	0.171105	1
ENSG00000172572	PDE3A	protein_coding	chr12	20368537	20688583	+	5.01748	2.83721	7.19776	1.09517	0.0779924	1
ENSG00000160221	GATD3	protein_coding	chr21	44133610	44210114	+	4.43937	2.4704	6.40833	1.09404	0.101255	1
ENSG00000234568	BIN2P1	processed_pseudogene	chr4	82275071	82276600	+	1.10589	0.344167	1.86761	1.09314	0.221405	1
ENSG00000114487	MORC1	protein_coding	chr3	108958248	109118134	-	19.2143	11.912	26.5165	1.09159	0.00262662	0.025315
ENSG00000168454	TXNDC2	protein_coding	chr18	9885766	9889275	+	1.11159	0.349483	1.87369	1.0905	0.210147	1
ENSG00000271327	ENSG00000271327	lncRNA	chr12	89367807	89369301	+	4.96698	2.81457	7.11938	1.08985	0.0808751	1
ENSG00000249835	VCAN-AS1	lncRNA	chr5	83531352	83581320	-	5.0069	2.84253	7.17127	1.0885	0.0823839	1
ENSG00000248641	HMGA1P2	processed_pseudogene	chr4	73098822	73099145	+	2.76636	1.40994	4.12277	1.08793	0.159105	1
ENSG00000243988	RPS24P17	processed_pseudogene	chr16	56906534	56906956	+	1.13349	0.36681	1.90018	1.08533	0.229846	1
ENSG00000070778	PTPN21	protein_coding	chr14	88465778	88555007	-	64.8552	41.2217	88.4886	1.08372	1.50804e-07	5.19761e-06
ENSG00000236337	FMR1-IT1	lncRNA	chrX	147946941	147947583	+	3.85868	2.11561	5.60175	1.08334	0.112951	1
ENSG00000188707	ZBED10P	transcribed_unitary_pseudogene	chr7	150322639	150332721	+	1.09569	0.344167	1.84721	1.08283	0.241068	1
ENSG00000232754	ENSG00000232754	lncRNA	chr22	41169190	41183144	-	3.87366	2.12624	5.62108	1.08264	0.111968	1
ENSG00000162407	PLPP3	protein_coding	chr1	56494761	56645301	-	2.23813	1.07779	3.39848	1.08196	0.178446	1
ENSG00000112964	GHR	protein_coding	chr5	42423439	42721878	+	49.2657	31.2832	67.2482	1.08001	4.60035e-06	0.000111722
ENSG00000163534	FCRL1	protein_coding	chr1	157794403	157820120	-	1.12687	0.36681	1.88693	1.07873	0.210906	1
ENSG00000185775	SPATA31A6	protein_coding	chr9	42183659	42189887	+	1.62688	0.688335	2.56542	1.07847	0.235941	1
ENSG00000214821	HMGB1P4	processed_pseudogene	chr2	170601662	170602228	-	2.24079	1.0831	3.39848	1.07827	0.178867	1
ENSG00000232901	CYCSP10	processed_pseudogene	chr3	10000647	10000940	-	1.09834	0.349483	1.84721	1.07714	0.240666	1
ENSG00000259471	LINC01169	lncRNA	chr15	66582190	66685794	+	18.0416	11.2583	24.825	1.07501	0.00409763	0.0362408
ENSG00000227741	ENSG00000227741	lncRNA	chr1	160202199	160208869	-	6.03313	3.53086	8.5354	1.07351	0.0704411	1
ENSG00000243305	ENSG00000243305	lncRNA	chr3	152457759	152496813	-	1.08602	0.344167	1.82788	1.07301	0.228272	1
ENSG00000244502	HDAC11-AS1	lncRNA	chr3	13476982	13480053	-	1.08602	0.344167	1.82788	1.07301	0.228272	1
ENSG00000139572	GPR84	protein_coding	chr12	54362445	54364487	-	15.9558	9.9269	21.9847	1.07279	0.00600525	0.0488824
ENSG00000185899	TAS2R60	protein_coding	chr7	143443453	143444409	+	2.18762	1.05514	3.3201	1.07183	0.211207	1
ENSG00000222033	LINC01124	lncRNA	chr2	170712451	170714567	-	2.74611	1.41526	4.07696	1.07179	0.165217	1
ENSG00000129159	KCNC1	protein_coding	chr11	17734774	17856804	+	1.61721	0.688335	2.54609	1.07063	0.234983	1
ENSG00000243388	RPL3P3	processed_pseudogene	chr14	56978409	56979621	+	1.61721	0.688335	2.54609	1.07063	0.234983	1
ENSG00000280273	ENSG00000280273	lncRNA	chr8	11283481	11285068	-	4.37836	2.4704	6.28632	1.07009	0.106153	1
ENSG00000167608	TMC4	protein_coding	chr19	54160108	54173250	-	6.54999	3.87503	9.22495	1.06861	0.0594451	1
ENSG00000272277	ENSG00000272277	lncRNA	chr6	3068045	3068894	-	1.62291	0.693651	2.55217	1.06857	0.228189	1
ENSG00000151715	TMEM45B	protein_coding	chr11	129815848	129860003	+	1.08868	0.349483	1.82788	1.06731	0.227908	1
ENSG00000237294	EIF4BP9	processed_pseudogene	chrX	66074835	66076347	-	1.08868	0.349483	1.82788	1.06731	0.227908	1
ENSG00000229091	HSPA8P8	processed_pseudogene	chr7	10451311	10453252	+	7.59008	4.55136	10.6288	1.06679	0.0473941	1
ENSG00000271361	HTATSF1P2	processed_pseudogene	chr6	3023142	3023772	-	50.862	32.5195	69.2046	1.06657	1.92303e-06	5.11778e-05
ENSG00000185986	SDHAP3	transcribed_unprocessed_pseudogene	chr5	1572222	1593289	-	1.0794	0.344167	1.81464	1.06624	0.254755	1
ENSG00000258759	ENSG00000258759	processed_pseudogene	chr14	67799004	67799609	+	1.61987	0.693651	2.54609	1.06609	0.225658	1
ENSG00000279953	ENSG00000279953	TEC	chr12	123649068	123650485	+	5.96992	3.50822	8.43161	1.06495	0.0685548	1
ENSG00000179715	PCED1B	protein_coding	chr12	47079603	47236662	+	34.277	21.8377	46.7164	1.06307	0.000238715	0.00354866
ENSG00000235686	PPIAP20	processed_pseudogene	chr19	12508129	12508263	+	1.61325	0.693651	2.53285	1.0607	0.223636	1
ENSG00000287405	ENSG00000287405	lncRNA	chr2	239194118	239197654	+	2.74245	1.42727	4.05764	1.05913	0.158875	1
ENSG00000290956	FAM21EP	lncRNA	chr10	50021182	50067803	-	4.82778	2.7813	6.87426	1.05826	0.106635	1
ENSG00000234231	ANAPC1P4	transcribed_unprocessed_pseudogene	chr2	87700984	87738105	+	1.07902	0.349483	1.80856	1.05742	0.247845	1
ENSG00000207269	RN7SKP62	misc_RNA	chr5	100733058	100733386	+	2.73941	1.42727	4.05156	1.05739	0.16482	1
ENSG00000235677	NPM1P26	processed_pseudogene	chr10	96560185	96560922	+	1.6439	0.716293	2.5715	1.05723	0.246925	1
ENSG00000273258	ENSG00000273258	lncRNA	chr2	174011856	174012975	-	1.6439	0.716293	2.5715	1.05723	0.246925	1
ENSG00000284512	ENSG00000284512	protein_coding	chr16	81022316	81096284	-	1.61591	0.698966	2.53285	1.05618	0.233763	1
ENSG00000280376	ENSG00000280376	TEC	chr16	46673443	46673927	-	1.60663	0.693651	2.51961	1.05528	0.228964	1
ENSG00000288698	ENSG00000288698	protein_coding	chr3	179604807	179784179	+	1.60663	0.693651	2.51961	1.05528	0.228964	1
ENSG00000081923	ATP8B1	protein_coding	chr18	57646426	57803315	-	40.17	25.7539	54.5861	1.05498	3.11225e-05	0.000614806
ENSG00000287687	ENSG00000287687	lncRNA	chr2	74723873	74778780	-	1.61287	0.698966	2.52677	1.05369	0.238674	1
ENSG00000238082	NUDCP2	processed_pseudogene	chr2	178454716	178455428	+	4.37036	2.49305	6.24767	1.05303	0.106211	1
ENSG00000287352	ENSG00000287352	lncRNA	chr8	76162119	76308315	-	2.69194	1.40463	3.97926	1.05012	0.170354	1
ENSG00000213783	RPL35P4	processed_pseudogene	chr7	27269357	27269678	-	1.09735	0.36681	1.82788	1.04891	0.226735	1
ENSG00000249786	EAF1-AS1	lncRNA	chr3	15436171	15455940	-	5.95225	3.53086	8.37364	1.04882	0.0725676	1
ENSG00000213057	C1orf220	lncRNA	chr1	178542752	178548889	+	8.11719	4.9475	11.2869	1.04676	0.0459812	1
ENSG00000152217	SETBP1	protein_coding	chr18	44680173	45068510	+	149.951	97.5305	202.371	1.04547	2.91185e-15	3.60115e-13
ENSG00000232015	HSPE1P25	processed_pseudogene	chr1	77853355	77853893	+	1.59393	0.693651	2.4942	1.04483	0.228312	1
ENSG00000253517	XRCC6P4	processed_pseudogene	chr8	62855068	62857134	-	2.11226	1.0325	3.19201	1.04438	0.231299	1
ENSG00000289108	ENSG00000289108	lncRNA	chr7	65219563	65252413	-	1.06578	0.349483	1.78207	1.04375	0.572023	1
ENSG00000236391	ENSG00000236391	transcribed_processed_pseudogene	chr2	173338219	173356208	-	1.59962	0.698966	2.50028	1.04281	0.235764	1
ENSG00000287736	PTCSC1	lncRNA	chr8	133054959	133057767	+	1.5873	0.693651	2.48096	1.03935	0.227946	1
ENSG00000287205	ENSG00000287205	lncRNA	chr1	227518738	227520619	-	4.29124	2.46509	6.1174	1.03846	0.118334	1
ENSG00000133878	DUSP26	protein_coding	chr8	33591330	33600023	-	1.61225	0.710977	2.51353	1.0381	0.225592	1
ENSG00000287680	ENSG00000287680	lncRNA	chr18	77042864	77044739	+	1.61225	0.710977	2.51353	1.0381	0.225592	1
ENSG00000079102	RUNX1T1	protein_coding	chr8	91954972	92103286	-	4.79656	2.79724	6.79588	1.03776	0.106404	1
ENSG00000243918	EIF4BP8	processed_pseudogene	chr3	122660613	122662438	+	1.58426	0.693651	2.47488	1.03683	0.237841	1
ENSG00000255262	ELOBP2	processed_pseudogene	chr11	130032866	130033220	-	1.58426	0.693651	2.47488	1.03683	0.237841	1
ENSG00000229334	TMEM44-AS2	lncRNA	chr3	194632904	194645407	+	4.83414	2.82658	6.84169	1.03511	0.101768	1
ENSG00000259228	HNRNPA1P62	processed_pseudogene	chr15	99284625	99285576	-	2.11453	1.04313	3.18593	1.03476	0.221554	1
ENSG00000232282	MTND1P32	processed_pseudogene	chrX	102785667	102786604	+	4.7869	2.79724	6.77656	1.03418	0.106999	1
ENSG00000053702	NRIP2	protein_coding	chr12	2825348	2835544	-	1.58068	0.693651	2.46772	1.03385	0.231666	1
ENSG00000241462	ENSG00000241462	processed_pseudogene	chr17	58897776	58899692	+	1.58068	0.693651	2.46772	1.03385	0.231666	1
ENSG00000064692	SNCAIP	protein_coding	chr5	122311354	122464219	+	4.25929	2.45308	6.06551	1.03291	0.14004	1
ENSG00000196935	SRGAP1	protein_coding	chr12	63843761	64162217	+	102.014	66.6594	137.369	1.03215	2.46517e-10	1.43399e-08
ENSG00000207605	MIR191	miRNA	chr3	49020618	49020709	-	1.56836	0.688335	2.44839	1.03032	0.247932	1
ENSG00000279091	ENSG00000279091	TEC	chr15	97533738	97541476	-	2.10791	1.04313	3.17268	1.03019	0.216947	1
ENSG00000272966	ENSG00000272966	lncRNA	chr2	202336739	202337200	+	1.60259	0.710977	2.4942	1.03014	0.229998	1
ENSG00000126709	IFI6	protein_coding	chr1	27666064	27672212	-	85.7948	56.0819	115.508	1.02932	4.6347e-09	2.18618e-07
ENSG00000249252	C1QTNF7-AS1	lncRNA	chr4	15004942	15427914	-	3.20585	1.76612	4.64558	1.02926	0.162228	1
ENSG00000177182	CLVS1	protein_coding	chr8	61057158	61501645	+	1.5746	0.693651	2.45555	1.02878	0.259967	1
ENSG00000139970	RTN1	protein_coding	chr14	59595976	59870776	-	12.2228	7.69946	16.7462	1.02851	0.0195324	0.118054
ENSG00000289908	ENSG00000289908	lncRNA	chr11	68038252	68038942	-	1.60829	0.716293	2.50028	1.02818	0.227779	1
ENSG00000255276	RRM1-AS1	lncRNA	chr11	4137116	4138257	-	1.59901	0.710977	2.48704	1.02718	0.234806	1
ENSG00000169398	PTK2	protein_coding	chr8	140657900	141002216	-	306.568	201.513	411.623	1.02681	1.65949e-29	6.10566e-27
ENSG00000237773	ENSG00000237773	lncRNA	chr7	16970320	17299368	-	1.60525	0.716293	2.4942	1.02567	0.230553	1
ENSG00000235101	SETP9	transcribed_processed_pseudogene	chr1	160670148	160670979	+	3.20493	1.77144	4.63842	1.02466	0.153853	1
ENSG00000232568	RPL23AP35	processed_pseudogene	chr2	186261419	186261919	-	4.81389	2.8319	6.79588	1.02465	0.104482	1
ENSG00000289091	ENSG00000289091	lncRNA	chr2	120255848	120259223	-	1.57672	0.698966	2.45447	1.02381	0.252034	1
ENSG00000261183	SPINT1-AS1	lncRNA	chr15	40835808	40844442	-	1.60221	0.716293	2.48812	1.02315	0.246785	1
ENSG00000228509	ENSG00000228509	lncRNA	chr2	190672297	190843734	-	3.73785	2.12624	5.34947	1.02221	0.144333	1
ENSG00000250318	ENSG00000250318	unprocessed_pseudogene	chr22	30653877	30654814	-	4.82544	2.84785	6.80304	1.01999	0.113133	1
ENSG00000261456	TUBB8	protein_coding	chr10	46888	74163	-	1.62357	0.73362	2.51353	1.01913	0.237715	1
ENSG00000212939	ENSG00000212939	lncRNA	chr22	49548681	49556473	+	2.09163	1.04313	3.14012	1.01889	0.216591	1
ENSG00000235036	ENSG00000235036	processed_pseudogene	chr20	10612861	10614229	-	2.09163	1.04313	3.14012	1.01889	0.216591	1
ENSG00000215559	ANKRD20A11P	transcribed_unprocessed_pseudogene	chr21	13909574	13979911	-	3.71321	2.11561	5.31082	1.01832	0.139868	1
ENSG00000104936	DMPK	protein_coding	chr19	45769709	45782552	-	60.9	39.9201	81.8799	1.01821	6.77731e-07	2.01092e-05
ENSG00000127954	STEAP4	protein_coding	chr7	88270892	88306894	-	2.08235	1.03782	3.12687	1.01802	0.21969	1
ENSG00000224221	RPS6P8	processed_pseudogene	chr6	73391038	73391767	-	3.26014	1.81672	4.70355	1.01784	0.163911	1
ENSG00000222005	LINC01118	lncRNA	chr2	46698940	46822804	+	2.07361	1.0325	3.11471	1.01753	0.239857	1
ENSG00000256167	ATF4P4	transcribed_processed_pseudogene	chr11	113789231	113791366	+	3.23215	1.7994	4.66491	1.01694	0.159665	1
ENSG00000283703	VSIG10L2	protein_coding	chr11	125946044	125958647	+	3.68164	2.09828	5.26501	1.01585	0.144534	1
ENSG00000254500	RANP3	processed_pseudogene	chr11	74652636	74652911	+	3.64438	2.07564	5.21312	1.01443	0.159852	1
ENSG00000240403	KIR3DL2	protein_coding	chr19	54850443	54867207	+	2.085	1.04313	3.12687	1.01427	0.220202	1
ENSG00000253309	SERPINE3	protein_coding	chr13	51335773	51364735	+	11.1176	7.02708	15.2082	1.01377	0.0261873	1
ENSG00000222426	RNU2-50P	snRNA	chr9	34282528	34282670	-	2.10995	1.06046	3.15944	1.01342	0.212621	1
ENSG00000224097	ENSG00000224097	transcribed_processed_pseudogene	chr4	39480255	39481905	+	2.10995	1.06046	3.15944	1.01342	0.212621	1
ENSG00000154511	DIPK1A	protein_coding	chr1	92832737	92961522	-	11.2117	7.09107	15.3324	1.01333	0.0239814	1
ENSG00000254224	UQCRB-AS1	lncRNA	chr8	96235427	96239149	+	3.18202	1.77144	4.59261	1.01289	0.165223	1
ENSG00000226699	ENSG00000226699	lncRNA	chr10	133345754	133350726	-	3.1478	1.7488	4.5468	1.01286	0.185264	1
ENSG00000009724	MASP2	protein_coding	chr1	11022009	11047239	-	8.51642	5.30762	11.7252	1.01252	0.0452649	1
ENSG00000228986	PHF10P1	processed_pseudogene	chrX	155292169	155293432	+	2.11619	1.06578	3.1666	1.01219	0.2258	1
ENSG00000276075	ENSG00000276075	lncRNA	chr16	67517862	67528768	-	2.08196	1.04313	3.12079	1.01214	0.218543	1
ENSG00000138061	CYP1B1	protein_coding	chr2	38066973	38109902	-	420.053	278.239	561.868	1.0113	2.17009e-38	1.38857e-35
ENSG00000221333	MIR548K	miRNA	chr11	70283955	70284070	+	1.61391	0.73362	2.4942	1.01118	0.242522	1
ENSG00000082482	KCNK2	protein_coding	chr1	215005775	215237090	+	9.59863	6.03061	13.1667	1.01078	0.0402916	1
ENSG00000063015	SEZ6	protein_coding	chr17	28954901	29006440	-	3.70263	2.12092	5.28434	1.00979	0.144719	1
ENSG00000226526	ENSG00000226526	lncRNA	chr1	16978926	17005091	+	2.10387	1.06046	3.14728	1.0092	0.221813	1
ENSG00000263916	ENSG00000263916	lncRNA	chr18	49484536	49486149	-	1.58538	0.716293	2.45447	1.00917	0.243058	1
ENSG00000127951	FGL2	protein_coding	chr7	77193369	77199848	-	41.1467	26.9809	55.3125	1.00901	5.90202e-05	0.00106316
ENSG00000233705	SLC26A4-AS1	lncRNA	chr7	107650260	107662204	-	1.61087	0.73362	2.48812	1.00866	0.260465	1
ENSG00000158258	CLSTN2	protein_coding	chr3	139935185	140577397	+	1985.13	1318.17	2652.08	1.00803	3.20102e-156	4.71095e-152
ENSG00000230613	HM13-AS1	lncRNA	chr20	31567707	31573263	-	2.07534	1.04313	3.10755	1.00749	0.21993	1
ENSG00000260576	EIF5A2P1	processed_pseudogene	chr15	72041194	72041653	-	2.07534	1.04313	3.10755	1.00749	0.21993	1
ENSG00000283064	ENSG00000283064	lncRNA	chr6	26160765	26172802	-	3.23153	1.81141	4.65166	1.00738	0.166726	1
ENSG00000008056	SYN1	protein_coding	chrX	47571901	47619857	-	2.10029	1.06046	3.14012	1.0067	0.211054	1
ENSG00000247675	LRP4-AS1	lncRNA	chr11	46846410	46874421	+	1.58234	0.716293	2.44839	1.00663	0.240327	1
ENSG00000272625	ENSG00000272625	lncRNA	chr18	2920966	2921685	+	19.7173	12.7828	26.6518	1.0045	0.00444091	0.0385586
ENSG00000266579	ENSG00000266579	lncRNA	chr6	57493855	57497691	+	2.08797	1.05514	3.12079	1.00368	0.219597	1
ENSG00000201643	SNORA14A	snoRNA	chr7	75943782	75943916	+	2.09367	1.06046	3.12687	1.00208	0.214462	1
ENSG00000203321	CARNMT1-AS1	lncRNA	chr9	74952968	74996293	+	4.20179	2.46509	5.93849	1.00173	0.135284	1
ENSG00000260865	ENSG00000260865	transcribed_processed_pseudogene	chr16	58597589	58597945	-	3.1684	1.77675	4.56004	1.0017	0.175006	1
ENSG00000289915	ENSG00000289915	lncRNA	chr19	47243578	47244334	-	2.58363	1.3873	3.77995	1.00162	0.203195	1
ENSG00000259259	NPM1P42	processed_pseudogene	chr15	72899399	72900260	-	3.10781	1.73678	4.47884	1.00139	0.414124	1
ENSG00000267390	KDSR-DT	lncRNA	chr18	63367295	63381631	+	2.06568	1.04313	3.08823	1.00069	0.224196	1
ENSG00000077063	CTTNBP2	protein_coding	chr7	117710651	117874139	-	5.36634	3.24399	7.48869	1.00012	0.102307	1
ENSG00000287754	ENSG00000287754	lncRNA	chr20	11566484	11581335	-	2.08135	1.05514	3.10755	0.999038	0.220989	1
ENSG00000285163	ENSG00000285163	lncRNA	chr16	85924984	85948824	+	112.144	74.5138	149.773	0.997569	3.81845e-11	2.49761e-09
ENSG00000173597	SULT1B1	protein_coding	chr4	69721167	69787961	-	11.622	7.42854	15.8154	0.996432	0.0233843	1
ENSG00000256542	ENSG00000256542	lncRNA	chr12	132277349	132280900	+	2.09328	1.06578	3.12079	0.996238	0.220617	1
ENSG00000289065	ENSG00000289065	lncRNA	chr2	54115268	54115795	-	2.57396	1.3873	3.76063	0.995771	0.204817	1
ENSG00000235740	PHACTR2-AS1	lncRNA	chr6	143554325	143562031	-	2.08401	1.06046	3.10755	0.995311	0.21427	1
ENSG00000267251	ENSG00000267251	lncRNA	chr18	80183680	80202992	+	2.59891	1.40463	3.79319	0.995174	0.201109	1
ENSG00000230189	RABGEF1P2	transcribed_unprocessed_pseudogene	chr7	66427949	66453634	-	2.0897	1.06578	3.11363	0.993728	0.231578	1
ENSG00000290894	PCDHB18P	lncRNA	chr5	141234333	141237529	+	2.0897	1.06578	3.11363	0.993728	0.231578	1
ENSG00000276231	PIK3R6	protein_coding	chr17	8802722	8867677	-	2.11519	1.0831	3.14728	0.99343	0.232222	1
ENSG00000272916	ENSG00000272916	protein_coding	chr10	73796514	73811651	-	4.68397	2.80394	6.564	0.991656	0.126731	1
ENSG00000231870	KRT17P3	unprocessed_pseudogene	chr17	30567700	30571748	-	2.08666	1.06578	3.10755	0.991594	0.222014	1
ENSG00000289262	ENSG00000289262	lncRNA	chr6	131294417	131295770	+	2.11161	1.0831	3.14012	0.990937	0.220232	1
ENSG00000269755	ENSG00000269755	protein_coding	chr19	12433103	12484816	-	2.10233	1.07779	3.12687	0.990001	0.223365	1
ENSG00000267707	ENSG00000267707	lncRNA	chr18	37243776	37247506	+	2.58567	1.40463	3.76671	0.98718	0.199799	1
ENSG00000157800	SLC37A3	protein_coding	chr7	140293693	140404433	-	34.1575	22.5845	45.7305	0.986524	0.000244535	0.00362418
ENSG00000260148	CPNE2-DT	lncRNA	chr16	57091213	57092303	-	2.07076	1.06046	3.08106	0.985979	0.228896	1
ENSG00000214338	SOGA3	protein_coding	chr6	127472806	127519335	-	4.66966	2.80788	6.53144	0.983938	0.135415	1
ENSG00000113319	RASGRF2	protein_coding	chr5	80960363	81230162	+	4.67658	2.81457	6.5386	0.982775	0.120376	1
ENSG00000198398	TMEM207	protein_coding	chr3	190428655	190449901	-	1.57776	0.73362	2.42191	0.981012	0.270081	1
ENSG00000227698	ENSG00000227698	lncRNA	chr21	41874756	41877613	-	6.85108	4.28181	9.42035	0.980299	0.0757646	1
ENSG00000205755	CRLF2	protein_coding	chrX	1187549	1212723	-	27.8611	18.4212	37.301	0.979749	0.00127088	0.0142587
ENSG00000133106	EPSTI1	protein_coding	chr13	42886388	42992271	-	31.4607	20.8477	42.0736	0.979322	0.000430237	0.00582502
ENSG00000236654	ENSG00000236654	processed_pseudogene	chr7	23480753	23480959	+	2.12027	1.10043	3.14012	0.978987	0.234773	1
ENSG00000290049	ENSG00000290049	lncRNA	chr6	42980542	42984303	-	5.78188	3.56552	7.99825	0.978866	0.0986546	1
ENSG00000272137	ENSG00000272137	lncRNA	chr6	79561132	79561602	+	2.55372	1.39262	3.71482	0.978612	0.212954	1
ENSG00000290065	ENSG00000290065	lncRNA	chr7	42888973	42889413	+	2.54444	1.3873	3.70157	0.977763	0.212731	1
ENSG00000091137	SLC26A4	protein_coding	chr7	107660828	107717809	+	8.28877	5.25702	11.3205	0.977517	0.0601311	1
ENSG00000260017	ENSG00000260017	lncRNA	chr16	18803083	18812181	+	2.09229	1.0831	3.10147	0.977406	0.228065	1
ENSG00000226004	LINC02528	lncRNA	chr6	137943079	137957657	-	2.02383	1.03782	3.00985	0.976523	0.263884	1
ENSG00000272156	ENSG00000272156	lncRNA	chr2	54082554	54085066	+	3.0677	1.7421	4.3933	0.975887	0.200615	1
ENSG00000287377	ENSG00000287377	lncRNA	chr3	16361348	16370398	+	2.60057	1.42727	3.77387	0.975824	0.205668	1
ENSG00000249876	ENSG00000249876	processed_pseudogene	chr5	179939457	179940132	-	1.57114	0.73362	2.40866	0.975418	0.484772	1
ENSG00000225872	TEX14BP	transcribed_unitary_pseudogene	chr19	35785697	35797935	-	2.53212	1.38199	3.68225	0.975037	0.220181	1
ENSG00000232702	ENSG00000232702	processed_pseudogene	chr6	51410081	51410537	-	2.58132	1.41526	3.74738	0.974954	0.210404	1
ENSG00000259419	HNRNPCP3	processed_pseudogene	chr15	79236332	79237206	+	3.58595	2.09296	5.07894	0.974831	0.179193	1
ENSG00000213949	ITGA1	protein_coding	chr5	52787916	52959209	+	44.3863	29.6183	59.1544	0.974277	4.21714e-05	0.00079979
ENSG00000124491	F13A1	protein_coding	chr6	6144084	6321013	-	405.505	273.33	537.679	0.973512	1.9782e-34	1.0039e-31
ENSG00000266097	MIR5192	miRNA	chr2	62205826	62205917	+	4.14235	2.4704	5.8143	0.973463	0.147542	1
ENSG00000243964	RPL23AP65	processed_pseudogene	chr11	9606142	9606609	+	2.55402	1.39931	3.70873	0.972719	0.219272	1
ENSG00000278993	ENSG00000278993	TEC	chr12	110501614	110503441	+	18.7192	12.3174	25.1209	0.971898	0.00839105	0.0633938
ENSG00000102174	PHEX	protein_coding	chrX	22032325	22494713	+	2.55972	1.40463	3.71482	0.971388	0.204109	1
ENSG00000240970	RPL23AP64	processed_pseudogene	chr11	119003012	119003446	-	2.55972	1.40463	3.71482	0.971388	0.204109	1
ENSG00000250956	ENSG00000250956	processed_pseudogene	chr5	127179756	127179900	-	2.55972	1.40463	3.71482	0.971388	0.204109	1
ENSG00000244194	RN7SL218P	misc_RNA	chr4	74011578	74011876	+	3.08298	1.75943	4.40654	0.970337	0.188258	1
ENSG00000248468	ENSG00000248468	lncRNA	chr3	131502573	131520880	+	5.2783	3.24399	7.31261	0.969879	0.129822	1
ENSG00000286214	COPG2IT1	lncRNA	chr7	130538954	130546900	+	8.26244	5.26233	11.2626	0.969487	0.0617583	1
ENSG00000267216	ZNF8-ERVK3-1	lncRNA	chr19	58278966	58315197	+	19.6868	12.9884	26.3852	0.969167	0.00659195	0.0524682
ENSG00000233040	FAM204BP	processed_pseudogene	chr1	197746751	197747451	-	16.1565	10.606	21.707	0.968271	0.0121943	0.0839794
ENSG00000229647	MYOSLID	lncRNA	chr2	207166120	207248668	+	10.8878	7.0444	14.7312	0.967569	0.0346267	1
ENSG00000241959	RN7SL76P	misc_RNA	chr7	151464650	151464938	-	4.66234	2.8319	6.49279	0.967443	0.124777	1
ENSG00000141448	GATA6	protein_coding	chr18	22169589	22202528	+	8.30268	5.29699	11.3084	0.966906	0.0642104	1
ENSG00000260231	KDM7A-DT	lncRNA	chr7	140177184	140179640	+	2.56808	1.41526	3.7209	0.966883	0.219823	1
ENSG00000157021	CIBAR1P1	unprocessed_pseudogene	chr15	41163162	41164374	+	8.31765	5.30762	11.3277	0.966735	0.0633921	1
ENSG00000260988	ENSG00000260988	lncRNA	chr15	78141243	78143173	+	2.52153	1.3873	3.65576	0.963637	0.230056	1
ENSG00000186510	CLCNKA	protein_coding	chr1	16018875	16034050	+	5.69989	3.54288	7.85691	0.963198	0.104162	1
ENSG00000269463	ENSG00000269463	lncRNA	chr11	62807682	62808063	-	2.58694	1.43259	3.7413	0.962792	0.213093	1
ENSG00000266228	MIR3611	miRNA	chr10	35079598	35079680	-	2.57766	1.42727	3.72806	0.961913	0.204789	1
ENSG00000137473	TTC29	protein_coding	chr4	146706617	146945882	-	0.989027	0.349483	1.62857	0.961872	0.311351	1
ENSG00000145949	MYLK4	protein_coding	chr6	2663629	2770330	-	26.8967	17.9359	35.8574	0.960833	0.0015758	0.0169773
ENSG00000257594	GALNT4	protein_coding	chr12	89519412	89524796	-	5.67456	3.53086	7.81826	0.960708	0.103502	1
ENSG00000253154	ENSG00000253154	lncRNA	chr8	85833377	85951083	+	50.2767	33.8148	66.7386	0.960276	2.09422e-05	0.000434545
ENSG00000232295	ENSG00000232295	lncRNA	chr6	71221457	71328228	-	7.24661	4.60196	9.89127	0.959169	0.077222	1
ENSG00000203999	LINC01270	lncRNA	chr20	50292709	50315488	+	2.09129	1.10043	3.08214	0.958642	0.256164	1
ENSG00000259658	UBE2Q2P13	transcribed_unprocessed_pseudogene	chr15	101732201	101745983	-	3.09431	1.78207	4.40654	0.958548	0.195244	1
ENSG00000235847	LDHAP7	processed_pseudogene	chr2	84777259	84778223	-	3.03513	1.7421	4.32817	0.958357	0.207891	1
ENSG00000238372	ENSG00000238372	snoRNA	chr8	101847256	101847360	-	2.5461	1.40994	3.68225	0.958202	0.212191	1
ENSG00000242628	ENSG00000242628	lncRNA	chr2	24210650	24222201	+	2.5461	1.40994	3.68225	0.958202	0.212191	1
ENSG00000236279	CLEC2L	protein_coding	chr7	139523685	139544985	+	2.57104	1.42727	3.71482	0.957867	0.205931	1
ENSG00000278918	ENSG00000278918	TEC	chr17	40348049	40350539	-	5.67364	3.53618	7.8111	0.957845	0.105732	1
ENSG00000257803	PIGAP1	processed_pseudogene	chr12	100578744	100580197	+	10.4094	6.75891	14.0599	0.956781	0.0408643	1
ENSG00000233783	ENSG00000233783	lncRNA	chr21	25928754	25952614	+	2.60169	1.44991	3.75347	0.956249	0.218753	1
ENSG00000275223	ENSG00000275223	lncRNA	chr20	33655701	33656423	-	2.55872	1.42195	3.69549	0.955105	0.217429	1
ENSG00000185507	IRF7	protein_coding	chr11	612553	615983	-	77.4528	52.4012	102.504	0.954747	2.20091e-07	7.31169e-06
ENSG00000185972	CCIN	protein_coding	chr9	36169388	36171334	+	0.982406	0.349483	1.61533	0.954585	0.314533	1
ENSG00000261787	TCF24	protein_coding	chr8	66946501	66962591	-	13.9163	9.15469	18.6779	0.954427	0.0188213	0.114792
ENSG00000260698	ENSG00000260698	lncRNA	chr1	246682108	246685075	+	11.3468	7.4059	15.2876	0.954303	0.0331242	1
ENSG00000253616	ENSG00000253616	lncRNA	chr8	23071377	23074488	-	3.07841	1.77675	4.38006	0.954222	0.194626	1
ENSG00000237852	ENSG00000237852	lncRNA	chr1	65486406	65494188	+	2.53948	1.40994	3.66901	0.954116	0.216962	1
ENSG00000279361	ENSG00000279361	TEC	chr17	67637774	67638973	+	3.58365	2.12092	5.04638	0.954099	0.171354	1
ENSG00000285973	ENSG00000285973	lncRNA	chr10	122145106	122155197	-	9.83796	6.38009	13.2958	0.953884	0.0428888	1
ENSG00000164520	RAET1E	protein_coding	chr6	149883179	149898113	-	3.06967	1.77144	4.36789	0.953721	0.188764	1
ENSG00000269910	ENSG00000269910	lncRNA	chr14	103694516	103695050	-	5.61674	3.50684	7.72665	0.95331	0.127812	1
ENSG00000227101	ENSG00000227101	lncRNA	chr10	4024903	4053018	+	1.47837	0.688335	2.26841	0.952986	0.320709	1
ENSG00000085563	ABCB1	protein_coding	chr7	87503017	87713323	-	3.01619	1.73678	4.2956	0.952312	0.208609	1
ENSG00000271581	ENSG00000271581	unprocessed_pseudogene	chr6	31356647	31357637	+	19.1358	12.7255	25.546	0.951635	0.00651672	0.0520101
ENSG00000272843	ENSG00000272843	lncRNA	chr7	72924418	72925125	-	1.48407	0.693651	2.27449	0.951133	0.315374	1
ENSG00000188730	VWC2	protein_coding	chr7	49773638	49921950	+	0.970086	0.344167	1.596	0.94958	0.295138	1
ENSG00000258352	IFITM3P6	transcribed_processed_pseudogene	chr12	47135498	47138370	-	0.970086	0.344167	1.596	0.94958	0.295138	1
ENSG00000286864	ENSG00000286864	lncRNA	chr2	237728569	237731131	-	2.0531	1.0831	3.02309	0.94957	0.264071	1
ENSG00000272690	LINC02018	lncRNA	chr3	75435232	75538029	+	25.7835	17.2769	34.2901	0.949242	0.00230111	0.0228358
ENSG00000137801	THBS1	protein_coding	chr15	39581079	39599466	+	9.18504	5.95205	12.418	0.948664	0.0623664	1
ENSG00000258650	HSBP1P1	processed_pseudogene	chr14	58463971	58464136	+	2.56046	1.43259	3.68833	0.946583	0.224229	1
ENSG00000286086	ENSG00000286086	lncRNA	chr3	185499140	185501109	+	3.54242	2.10359	4.98124	0.946505	0.174785	1
ENSG00000260479	ENSG00000260479	lncRNA	chr16	79090050	79101754	+	4.02537	2.43575	5.61499	0.945114	0.17508	1
ENSG00000261644	CYLD-AS1	lncRNA	chr16	50727417	50742815	-	4.04104	2.44776	5.63432	0.944288	0.160765	1
ENSG00000234084	ENSG00000234084	lncRNA	chr6	135301568	135307158	+	28.8333	19.4045	38.2622	0.944253	0.001206	0.0136844
ENSG00000236797	SPA17P1	transcribed_processed_pseudogene	chr10	75382393	75382844	-	0.997691	0.36681	1.62857	0.943466	0.309836	1
ENSG00000105711	SCN1B	protein_coding	chr19	35030470	35040449	+	6.15498	3.89767	8.41229	0.942449	0.096456	1
ENSG00000139890	REM2	protein_coding	chr14	22883222	22887678	+	0.963464	0.344167	1.58276	0.942202	0.316605	1
ENSG00000286193	CPLANE1-AS1	lncRNA	chr5	37248979	37252617	+	7.73608	4.98078	10.4914	0.942146	0.0712288	1
ENSG00000146192	FGD2	protein_coding	chr6	37005646	37029069	+	124.882	85.2694	164.495	0.939864	1.9848e-10	1.16841e-08
ENSG00000286201	ENSG00000286201	lncRNA	chrY	16599730	16644539	-	0.960424	0.344167	1.57668	0.938801	0.295283	1
ENSG00000111837	MAK	protein_coding	chr6	10762723	10838553	-	4.10195	2.49836	5.70553	0.938672	0.17436	1
ENSG00000160013	PTGIR	protein_coding	chr19	46620468	46625089	-	15.3805	10.2339	20.5272	0.938309	0.0190356	0.115811
ENSG00000287425	ENSG00000287425	lncRNA	chr11	73983449	73985562	+	4.01852	2.44245	5.59459	0.937849	0.167088	1
ENSG00000254528	FXYD6-AS1	lncRNA	chr11	117833719	117838942	+	3.60721	2.16089	5.05354	0.937447	0.190763	1
ENSG00000254422	ENSG00000254422	lncRNA	chr11	102229851	102230922	-	2.56966	1.44991	3.68941	0.936676	0.236776	1
ENSG00000254054	ENSG00000254054	lncRNA	chr8	17900484	17908011	+	3.51381	2.09828	4.92935	0.936407	0.182242	1
ENSG00000198142	SOWAHC	protein_coding	chr2	109614364	109618990	+	0.991069	0.36681	1.61533	0.93618	0.312997	1
ENSG00000227782	ENSG00000227782	lncRNA	chr17	16040472	16041273	+	0.991069	0.36681	1.61533	0.93618	0.312997	1
ENSG00000240160	RN7SL263P	misc_RNA	chr22	23261782	23262071	-	0.957383	0.344167	1.5706	0.935391	0.325839	1
ENSG00000249309	ENSG00000249309	lncRNA	chr4	153720327	153727722	+	1.47402	0.698966	2.24908	0.935374	0.322249	1
ENSG00000254477	ENSG00000254477	lncRNA	chr11	59752578	59754975	-	3.06774	1.79408	4.34141	0.934846	0.195466	1
ENSG00000149380	P4HA3	protein_coding	chr11	74235801	74311640	-	4.53478	2.80256	6.26699	0.934387	0.154051	1
ENSG00000132481	TRIM47	protein_coding	chr17	75874164	75878581	-	1.46474	0.693651	2.23584	0.934003	0.294058	1
ENSG00000132259	CNGA4	protein_coding	chr11	6234765	6244479	+	1.48969	0.710977	2.26841	0.933766	0.310492	1
ENSG00000233799	ENSG00000233799	lncRNA	chr4	764487	765074	-	3.58134	2.14888	5.01381	0.93344	0.1833	1
ENSG00000198807	PAX9	protein_coding	chr14	36657568	36679362	+	0.963082	0.349483	1.57668	0.933106	0.294839	1
ENSG00000185800	DMWD	protein_coding	chr19	45782947	45792845	-	106.144	72.6599	139.629	0.93294	2.16752e-09	1.09244e-07
ENSG00000122728	TAF1L	protein_coding	chr9	32629454	32635669	-	3.54712	2.12624	4.968	0.93282	0.17913	1
ENSG00000222222	RNU2-17P	snRNA	chr1	150236967	150237156	+	3.03048	1.77144	4.28952	0.932501	0.201774	1
ENSG00000215529	EFCAB8	protein_coding	chr20	32858923	32961845	+	6.51071	4.1686	8.85281	0.930763	0.122431	1
ENSG00000201121	RNY1P12	misc_RNA	chr3	101662060	101662164	-	0.960041	0.349483	1.5706	0.929697	0.325343	1
ENSG00000119917	IFIT3	protein_coding	chr10	89327307	89377473	+	96.6798	66.2571	127.103	0.92954	1.71638e-08	7.15578e-07
ENSG00000266265	KLF14	protein_coding	chr7	130730697	130734207	-	1.4674	0.698966	2.23584	0.929482	0.306352	1
ENSG00000125675	GRIA3	protein_coding	chrX	123184153	123490915	+	41.9966	28.6084	55.3849	0.929301	0.000149666	0.00237865
ENSG00000176222	ZNF404	protein_coding	chr19	43872365	43901385	-	6.6513	4.2698	9.0328	0.928904	0.0938648	1
ENSG00000115963	RND3	protein_coding	chr2	150468195	150539011	-	20.4572	13.7846	27.1299	0.928008	0.00671504	0.0532464
ENSG00000240652	ENSG00000240652	processed_pseudogene	chr11	107908420	107908764	+	8.6203	5.62914	11.6115	0.927841	0.0666737	1
ENSG00000169896	ITGAM	protein_coding	chr16	31259967	31332892	+	356.347	245.309	467.384	0.92722	2.54865e-28	8.33521e-26
ENSG00000235529	AGAP1-IT1	lncRNA	chr2	235505553	235507566	+	7.70197	4.9981	10.4058	0.927193	0.091029	1
ENSG00000162645	GBP2	protein_coding	chr1	89106132	89150456	-	13.2996	8.85719	17.7421	0.927034	0.0259572	0.144921
ENSG00000228323	MYADM-AS1	lncRNA	chr19	53854581	53869107	-	2.55284	1.44991	3.65576	0.926287	0.240605	1
ENSG00000145416	MARCHF1	protein_coding	chr4	163524298	164384050	-	4.0325	2.4704	5.59459	0.926179	0.164434	1
ENSG00000003989	SLC7A2	protein_coding	chr8	17497088	17570573	+	208.993	143.824	274.162	0.925979	1.60659e-16	2.31806e-14
ENSG00000242950	ERVW-1	protein_coding	chr7	92468380	92477986	-	0.95646	0.349483	1.56344	0.925672	0.297916	1
ENSG00000213500	LAP3P2	processed_pseudogene	chr6	36673817	36675270	+	0.981407	0.36681	1.596	0.92548	0.293298	1
ENSG00000241370	RPP21	protein_coding	chr6	30345131	30346884	+	4.52808	2.81457	6.24159	0.924784	0.147903	1
ENSG00000101977	MCF2	protein_coding	chrX	139581770	139708216	-	4.49385	2.79193	6.19578	0.924218	0.153452	1
ENSG00000249129	SUDS3P1	processed_pseudogene	chr5	177971316	177972281	+	5.53102	3.50822	7.55382	0.92401	0.128143	1
ENSG00000253392	ENSG00000253392	lncRNA	chr19	2908371	2926847	-	11.2154	7.43523	14.9956	0.923176	0.0385881	1
ENSG00000286741	ENSG00000286741	lncRNA	chr5	32653321	32656022	+	3.51851	2.12092	4.91611	0.922676	0.183434	1
ENSG00000256019	TAS2R63P	unprocessed_pseudogene	chr12	11048332	11049256	-	1.97507	1.05514	2.895	0.922382	0.285192	1
ENSG00000200483	RNU6-1017P	snRNA	chr12	131815263	131815368	-	0.953419	0.349483	1.55736	0.922246	0.303536	1
ENSG00000272533	SNORA28	snoRNA	chr14	103337849	103337974	+	4.0141	2.46509	5.5631	0.921486	0.170524	1
ENSG00000279518	ENSG00000279518	TEC	chr8	134783694	134785879	-	5.9888	3.82975	8.14784	0.921484	0.121296	1
ENSG00000245888	NSMCE1-DT	lncRNA	chr16	27268205	27290492	+	11.2179	7.44725	14.9885	0.920478	0.0448385	1
ENSG00000225193	RPS12P26	transcribed_processed_pseudogene	chr15	90206572	90206967	+	0.94414	0.344167	1.54411	0.92045	0.302847	1
ENSG00000253549	CA3-AS1	lncRNA	chr8	85440596	85464915	-	98.8117	68.0134	129.61	0.920317	1.23034e-08	5.27899e-07
ENSG00000235910	APOA1-AS	lncRNA	chr11	116836117	116856018	+	3.03252	1.78876	4.27627	0.919893	0.217051	1
ENSG00000271344	ENSG00000271344	lncRNA	chr7	128690451	128691717	+	3.48695	2.10359	4.8703	0.919494	0.1997	1
ENSG00000109158	GABRA4	protein_coding	chr4	46918900	46993581	-	8.06058	5.26765	10.8535	0.919319	0.0748618	1
ENSG00000284808	ENSG00000284808	lncRNA	chr1	61481087	61533271	+	4.55476	2.84253	6.26699	0.919302	0.153109	1
ENSG00000223923	TNS1-AS1	lncRNA	chr2	217978707	217993747	+	3.99127	2.45308	5.52946	0.91908	0.177833	1
ENSG00000236007	MTCO1P46	processed_pseudogene	chr2	211778273	211779763	+	1.9378	1.0325	2.8431	0.919016	0.290201	1
ENSG00000279369	ENSG00000279369	TEC	chr17	63700847	63702670	+	4.57097	2.85454	6.28739	0.918844	0.153855	1
ENSG00000111335	OAS2	protein_coding	chr12	112978395	113011723	+	129.429	89.2896	169.569	0.917725	6.79271e-11	4.30898e-09
ENSG00000287580	ENSG00000287580	lncRNA	chr7	64801958	64804117	-	1.47911	0.716293	2.24192	0.917552	0.315918	1
ENSG00000262429	ENSG00000262429	lncRNA	chr17	4967995	4968822	+	5.00949	3.16405	6.85493	0.91561	0.137024	1
ENSG00000159753	CARMIL2	protein_coding	chr16	67644988	67657569	+	6.63668	4.29244	8.98091	0.915237	0.104673	1
ENSG00000165140	FBP1	protein_coding	chr9	94603133	94640249	-	106.01	73.1757	138.844	0.914802	2.90157e-09	1.43297e-07
ENSG00000071909	MYO3B	protein_coding	chr2	170178145	170655171	+	6.60423	4.27118	8.93727	0.914724	0.132813	1
ENSG00000256995	LINC02955	lncRNA	chr12	22699859	23188807	+	0.971745	0.36681	1.57668	0.914701	0.293407	1
ENSG00000188779	SKOR1	protein_coding	chr15	67819704	67834582	+	5.00287	3.16405	6.84169	0.913176	0.138828	1
ENSG00000248503	C4orf46P2	transcribed_processed_pseudogene	chrX	77910682	77966295	+	3.99423	2.46509	5.52337	0.912726	0.172726	1
ENSG00000153976	HS3ST3A1	protein_coding	chr17	13494032	13601929	-	10.2385	6.7975	13.6795	0.912715	0.0631788	1
ENSG00000273174	ENSG00000273174	lncRNA	chr3	129123439	129124003	+	8.58581	5.65179	11.5198	0.912402	0.0655949	1
ENSG00000272361	ENSG00000272361	lncRNA	chr7	16593626	16594224	-	1.44808	0.698966	2.19719	0.912147	0.312806	1
ENSG00000114455	HHLA2	protein_coding	chr3	108296529	108378285	+	70.057	48.3317	91.7822	0.911334	1.99484e-06	5.26579e-05
ENSG00000279339	ENSG00000279339	TEC	chr17	78897264	78900152	+	1.4388	0.693651	2.18395	0.91068	0.296314	1
ENSG00000224167	LINC01357	lncRNA	chr1	112849821	112877878	+	7.57055	4.95282	10.1883	0.910343	0.082131	1
ENSG00000135114	OASL	protein_coding	chr12	121017763	121039246	-	19.2047	13.035	25.3743	0.910099	0.0110102	0.0783925
ENSG00000279122	ENSG00000279122	TEC	chr16	70768967	70770221	-	6.49812	4.20857	8.78768	0.91008	0.112985	1
ENSG00000214812	ENSG00000214812	processed_pseudogene	chr1	28120449	28121321	-	3.60733	2.20086	5.01381	0.909819	0.428359	1
ENSG00000235945	ENSG00000235945	processed_pseudogene	chr7	116873454	116876376	-	1.42952	0.688335	2.1707	0.909202	0.309095	1
ENSG00000203684	IBA57-DT	lncRNA	chr1	228164086	228165512	-	5.51944	3.53086	7.50801	0.909035	0.125479	1
ENSG00000290051	ENSG00000290051	lncRNA	chr6	28335995	28337030	+	13.5973	9.14938	18.0452	0.908036	0.0265455	0.147256
ENSG00000067798	NAV3	protein_coding	chr12	77324641	78213010	+	1054.31	732.982	1375.63	0.90733	2.12395e-75	5.2097e-72
ENSG00000285952	ENSG00000285952	lncRNA	chr16	4777939	4801423	-	0.965124	0.36681	1.56344	0.907267	0.29646	1
ENSG00000117228	GBP1	protein_coding	chr1	89051882	89065360	-	0.940177	0.349483	1.53087	0.907226	0.309887	1
ENSG00000285696	ENSG00000285696	lncRNA	chr11	108142458	108150381	-	5.99288	3.8644	8.12136	0.906987	0.119236	1
ENSG00000231652	CD109-AS1	lncRNA	chr6	73693903	73696131	-	5.98291	3.85771	8.10812	0.906878	0.118472	1
ENSG00000249310	APOBEC3B-AS1	lncRNA	chr22	38991559	38998209	-	1.96144	1.06046	2.86243	0.906542	0.272693	1
ENSG00000291045	ENSG00000291045	lncRNA	chr10	5275206	5285925	-	2.91784	1.72615	4.10953	0.906324	0.244827	1
ENSG00000254459	ENSG00000254459	lncRNA	chr11	77829654	77872262	-	1.44146	0.698966	2.18395	0.906159	0.308378	1
ENSG00000233922	LINC01694	lncRNA	chr21	45590771	45603088	+	156.696	108.759	204.633	0.905728	1.4849e-12	1.27054e-10
ENSG00000261315	LARP4P	transcribed_processed_pseudogene	chr15	36617089	36619265	+	13.0904	8.80915	17.3717	0.905287	0.0344697	0.176756
ENSG00000272672	ENSG00000272672	lncRNA	chr1	89939601	89940147	+	1.92722	1.03782	2.81662	0.90527	0.287041	1
ENSG00000260005	ENSG00000260005	lncRNA	chr17	81228707	81233983	+	16.6981	11.3209	22.0753	0.90524	0.0159078	0.102278
ENSG00000260392	ENSG00000260392	lncRNA	chr15	56542952	56629592	-	2.44417	1.39931	3.48902	0.90378	0.265694	1
ENSG00000222985	RNU2-14P	snRNA	chr14	65124352	65124542	-	1.43842	0.698966	2.17786	0.9034	0.324269	1
ENSG00000101916	TLR8	protein_coding	chrX	12906620	12923169	+	1.92418	1.03782	2.81054	0.90297	0.278918	1
ENSG00000179869	ABCA13	protein_coding	chr7	48171458	48647497	+	2.42546	1.3873	3.46361	0.902832	0.260216	1
ENSG00000248956	HMGB1P44	processed_pseudogene	chr4	77963940	77964511	+	5.56499	3.57615	7.55382	0.902434	0.136229	1
ENSG00000224986	PPP1R8P1	processed_pseudogene	chr1	48325080	48326123	-	1.45408	0.710977	2.19719	0.901984	0.302625	1
ENSG00000253965	ENSG00000253965	lncRNA	chr5	140347868	140357794	-	1.92114	1.03782	2.80446	0.900665	0.285965	1
ENSG00000110042	DTX4	protein_coding	chr11	59171430	59208588	+	84.344	58.5443	110.144	0.900392	1.86482e-07	6.3091e-06
ENSG00000266369	ENSG00000266369	lncRNA	chr17	20855946	20857317	+	1.41986	0.688335	2.15138	0.900383	0.31688	1
ENSG00000101938	CHRDL1	protein_coding	chrX	110673856	110795819	-	1.45978	0.716293	2.20327	0.90025	0.296207	1
ENSG00000173258	ZNF483	protein_coding	chr9	111525159	111577844	+	0.933555	0.349483	1.51763	0.899658	0.338856	1
ENSG00000151117	TMEM86A	protein_coding	chr11	18693122	18704785	+	11.0889	7.44055	14.7373	0.898775	0.0464884	1
ENSG00000186648	CARMIL3	protein_coding	chr14	24052009	24069729	+	14.0188	9.48685	18.5509	0.89865	0.030285	0.160928
ENSG00000089472	HEPH	protein_coding	chrX	66162671	66268867	+	1.91756	1.03782	2.7973	0.897947	0.283072	1
ENSG00000223653	BCL10-AS1	lncRNA	chr1	85276388	85448124	+	1.45674	0.716293	2.19719	0.897508	0.303398	1
ENSG00000266975	FARSA-AS1	lncRNA	chr19	12930522	12933296	+	1.45674	0.716293	2.19719	0.897508	0.303398	1
ENSG00000267414	SETBP1-DT	lncRNA	chr18	44676927	44679717	-	1.92379	1.04313	2.80446	0.896907	0.286643	1
ENSG00000236928	ENSG00000236928	processed_pseudogene	chr7	66434634	66435154	-	6.44288	4.20187	8.68389	0.896556	0.115545	1
ENSG00000239201	RPL21P106	processed_pseudogene	chr12	92168400	92168877	+	1.44746	0.710977	2.18395	0.895996	0.298572	1
ENSG00000255559	ZNF252P-AS1	lncRNA	chr8	145002811	145006046	+	6.49794	4.24184	8.75403	0.895925	0.110432	1
ENSG00000231680	LINC02723	lncRNA	chr11	64394342	64395831	-	8.10078	5.36629	10.8353	0.894567	0.309061	1
ENSG00000266171	ENSG00000266171	lncRNA	chr18	735746	737459	+	1.97011	1.07779	2.86243	0.894461	0.28321	1
ENSG00000243014	PTMAP8	processed_pseudogene	chr3	117026698	117027039	+	18.0533	12.3294	23.7772	0.894404	0.013935	0.0931024
ENSG00000266913	LINC01841	lncRNA	chr19	14305458	14370196	-	3.39622	2.07564	4.7168	0.894322	0.222621	1
ENSG00000207525	Y_RNA	misc_RNA	chr16	74463888	74463988	-	0.921235	0.344167	1.4983	0.894236	0.344474	1
ENSG00000258172	ENSG00000258172	lncRNA	chr12	94272150	94277195	-	0.921235	0.344167	1.4983	0.894236	0.344474	1
ENSG00000286531	ENSG00000286531	lncRNA	chr3	53196820	53197359	+	1.42821	0.698966	2.15746	0.894108	0.319833	1
ENSG00000161911	TREML1	protein_coding	chr6	41149337	41154347	-	30.7084	21.1866	40.2303	0.894019	0.00168326	0.0178863
ENSG00000291144	ENSG00000291144	lncRNA	chr11	4393775	4520905	+	10.9826	7.38463	14.5805	0.893922	0.0552633	1
ENSG00000233292	ENSG00000233292	processed_pseudogene	chr10	89139044	89139458	+	1.44442	0.710977	2.17786	0.893237	0.313458	1
ENSG00000248578	NPM1P21	processed_pseudogene	chr8	56101199	56102267	-	1.44442	0.710977	2.17786	0.893237	0.313458	1
ENSG00000257764	ENSG00000257764	lncRNA	chr12	69353493	69354225	-	39.4322	27.3024	51.5619	0.893092	0.000386569	0.00532691
ENSG00000231817	LINC01198	lncRNA	chr13	46455131	46515958	-	1.44388	0.710977	2.17679	0.892747	0.322857	1
ENSG00000214783	POLR2J4	lncRNA	chr7	43940895	44019175	-	15.5408	10.582	20.4997	0.892435	0.0200053	0.119975
ENSG00000220875	H3C9P	processed_pseudogene	chr6	26321876	26322292	-	1.94212	1.06046	2.82378	0.892033	0.273868	1
ENSG00000287099	ENSG00000287099	lncRNA	chr4	2859983	2862673	-	1.94212	1.06046	2.82378	0.892033	0.273868	1
ENSG00000160111	CPAMD8	protein_coding	chr19	16892951	17026815	-	1.9022	1.0325	2.77189	0.89203	0.309191	1
ENSG00000266385	ENSG00000266385	lncRNA	chr17	32411217	32412420	+	2.43982	1.40994	3.4697	0.891177	0.252749	1
ENSG00000237349	ENSG00000237349	processed_pseudogene	chr1	108986963	108987245	-	3.38959	2.07564	4.70355	0.890977	0.223658	1
ENSG00000258449	ENSG00000258449	lncRNA	chr12	25096868	25100980	-	2.47047	1.43259	3.50834	0.890107	0.273735	1
ENSG00000230547	HMGB1P11	processed_pseudogene	chr1	171270954	171271590	-	5.46397	3.53086	7.39707	0.890099	0.134021	1
ENSG00000186897	C1QL4	protein_coding	chr12	49332409	49337188	-	6.00213	3.90831	8.09595	0.889999	0.127419	1
ENSG00000224891	ARL14EPP1	processed_pseudogene	chr2	37148530	37149304	+	1.41589	0.693651	2.13814	0.889772	0.310187	1
ENSG00000227725	POLR2MP1	processed_pseudogene	chr4	68038544	68039647	+	1.96349	1.07779	2.84919	0.889506	0.289235	1
ENSG00000291230	ENSG00000291230	lncRNA	chr19	50333796	50344806	-	4.52986	2.87718	6.18253	0.889483	0.163804	1
ENSG00000169962	TAS1R3	protein_coding	chr1	1331280	1335314	+	6.485	4.24854	8.72146	0.889258	0.120639	1
ENSG00000229873	OGFR-AS1	lncRNA	chr20	62800627	62805961	-	2.41183	1.39262	3.43105	0.889058	0.265907	1
ENSG00000286112	ENSG00000286112	protein_coding	chr9	128819663	128881931	-	2.40255	1.3873	3.4178	0.887949	0.261107	1
ENSG00000226915	RPL19P4	processed_pseudogene	chr2	130293822	130294405	+	1.96045	1.07779	2.8431	0.887224	0.281735	1
ENSG00000244451	RPL34P21	processed_pseudogene	chr11	130082495	130082781	-	2.89151	1.73147	4.05156	0.887051	0.248337	1
ENSG00000162849	KIF26B	protein_coding	chr1	245154985	245709432	+	88.5652	61.8668	115.264	0.887028	1.51901e-07	5.22318e-06
ENSG00000019549	SNAI2	protein_coding	chr8	48917598	48921740	-	9.93021	6.67228	13.1881	0.886959	0.0647279	1
ENSG00000059378	PARP12	protein_coding	chr7	140023749	140062951	-	124.553	87.1549	161.95	0.886319	7.26831e-10	3.88974e-08
ENSG00000161082	CELF5	protein_coding	chr19	3224661	3297076	+	2.44941	1.42195	3.47686	0.886314	0.272075	1
ENSG00000172243	CLEC7A	protein_coding	chr12	10116777	10130258	-	1.4435	0.716293	2.1707	0.885507	0.301518	1
ENSG00000233251	ENSG00000233251	lncRNA	chr2	56173534	56185870	-	1.4435	0.716293	2.1707	0.885507	0.301518	1
ENSG00000165821	SALL2	protein_coding	chr14	21521080	21537216	-	1.41855	0.698966	2.13814	0.885251	0.323233	1
ENSG00000071242	RPS6KA2	protein_coding	chr6	166409364	166906451	-	73.7031	51.4839	95.9222	0.884951	2.19128e-06	5.69771e-05
ENSG00000225313	ENSG00000225313	lncRNA	chr1	33307348	33349245	+	2.43016	1.40994	3.45037	0.884926	0.253177	1
ENSG00000258365	ENSG00000258365	lncRNA	chr12	94277758	94282844	-	9.96382	6.70693	13.2207	0.883765	0.0647923	1
ENSG00000273350	ENSG00000273350	lncRNA	chr22	30420512	30420912	+	1.40927	0.693651	2.12489	0.883671	0.320179	1
ENSG00000267277	ENSG00000267277	lncRNA	chr19	11368118	11374935	-	2.94976	1.77675	4.12277	0.883526	0.236616	1
ENSG00000274528	ENSG00000274528	lncRNA	chr15	52017167	52018032	-	2.42712	1.40994	3.44429	0.882953	0.260354	1
ENSG00000184979	USP18	protein_coding	chr22	18150118	18177397	+	49.2205	34.3175	64.1235	0.882795	7.86879e-05	0.00136724
ENSG00000137642	SORL1	protein_coding	chr11	121452314	121633763	+	1263.62	888.542	1638.69	0.88229	2.21521e-34	1.08671e-31
ENSG00000225964	NRIR	lncRNA	chr2	6819463	6840464	-	8.96057	6.00659	11.9146	0.882214	0.0739951	1
ENSG00000090659	CD209	protein_coding	chr19	7739993	7747564	-	58.5269	40.8766	76.1772	0.882032	2.4794e-05	0.000502609
ENSG00000134121	CHL1	protein_coding	chr3	196763	409417	+	1.92888	1.06046	2.7973	0.882005	0.277319	1
ENSG00000273776	MIR6126	miRNA	chr16	3485381	3485469	-	1.90393	1.04313	2.76473	0.881762	0.292133	1
ENSG00000182759	MAFA	protein_coding	chr8	143419182	143430732	-	3.4102	2.10359	4.7168	0.881267	0.214456	1
ENSG00000244264	RN7SL597P	misc_RNA	chr13	41121876	41122171	+	1.96006	1.0831	2.83702	0.881253	0.291478	1
ENSG00000220925	IGBP1-AS2	lncRNA	chrX	70148582	70149654	-	0.942219	0.36681	1.51763	0.881252	0.337156	1
ENSG00000208002	MIR643	miRNA	chr19	52281797	52281893	+	1.93512	1.06578	2.80446	0.881006	0.28945	1
ENSG00000147437	GNRH1	protein_coding	chr8	25419258	25424654	-	17.4965	12.0185	22.9745	0.880942	0.0178417	0.110838
ENSG00000164107	HAND2	protein_coding	chr4	173524969	173530229	-	2.42354	1.40994	3.43713	0.880627	0.254586	1
ENSG00000203797	DDO	protein_coding	chr6	110391771	110415575	-	2.45472	1.43259	3.47686	0.879995	0.273346	1
ENSG00000223519	KIF28P	transcribed_unitary_pseudogene	chr1	246771837	246839611	-	5.43444	3.53086	7.33801	0.879917	0.146985	1
ENSG00000279071	ENSG00000279071	TEC	chr12	124537844	124539677	+	3.38221	2.08627	4.67815	0.879557	0.228875	1
ENSG00000205746	PKD1P4	transcribed_unprocessed_pseudogene	chr16	18334400	18352476	-	8.03871	5.37023	10.7072	0.877976	0.0971185	1
ENSG00000230163	ENSG00000230163	lncRNA	chr1	34850694	34851555	+	1.9228	1.06046	2.78513	0.877377	0.291391	1
ENSG00000261007	NPM1P3	processed_pseudogene	chr16	5365797	5366688	+	2.49799	1.46724	3.52875	0.876214	0.619305	1
ENSG00000160951	PTGER1	protein_coding	chr19	14472466	14475354	-	2.39197	1.39262	3.39132	0.876065	0.276019	1
ENSG00000131094	C1QL1	protein_coding	chr17	44959693	44968303	-	7.03045	4.66595	9.39494	0.875493	0.111332	1
ENSG00000080007	DDX43	protein_coding	chr6	73394828	73417566	+	1.88803	1.03782	2.73824	0.875335	0.326837	1
ENSG00000226790	HNRNPA3P1	processed_pseudogene	chr10	43789249	43790387	-	2.39821	1.39793	3.39848	0.875214	0.289041	1
ENSG00000146054	TRIM7	protein_coding	chr5	181193924	181205293	-	1.42456	0.710977	2.13814	0.875088	0.312619	1
ENSG00000201616	RNU1-91P	snRNA	chr11	3048359	3048521	-	1.39961	0.693651	2.10557	0.874722	0.336632	1
ENSG00000254929	ENSG00000254929	lncRNA	chr10	47517816	47553514	-	2.41387	1.40994	3.4178	0.87433	0.256589	1
ENSG00000272046	ENSG00000272046	lncRNA	chr13	87807634	87811232	-	29.5485	20.5675	38.5295	0.874066	0.00308416	0.0288188
ENSG00000227373	RABGAP1L-DT	lncRNA	chr1	174110268	174160165	-	4.37699	2.79724	5.95674	0.873458	0.186263	1
ENSG00000108679	LGALS3BP	protein_coding	chr17	78971238	78979947	-	67.6633	47.4911	87.8355	0.873416	5.53721e-06	0.00013165
ENSG00000238231	ENSG00000238231	processed_pseudogene	chr1	27990158	27990524	-	1.90994	1.05514	2.76473	0.873306	0.293585	1
ENSG00000259773	ENSG00000259773	lncRNA	chr15	50746709	50749829	+	2.89925	1.75411	4.0444	0.873095	0.234898	1
ENSG00000101638	ST8SIA5	protein_coding	chr18	46667821	46759257	-	42.421	29.6769	55.1651	0.87252	0.000319825	0.00453455
ENSG00000148848	ADAM12	protein_coding	chr10	126012381	126388477	-	10.7523	7.30332	14.2012	0.872426	0.23753	1
ENSG00000222076	RNU2-3P	snRNA	chr15	95745804	95745994	+	2.41083	1.40994	3.41172	0.872343	0.263875	1
ENSG00000204287	HLA-DRA	protein_coding	chr6	32439878	32445046	+	55.4191	38.8649	71.9732	0.872248	3.54669e-05	0.00068952
ENSG00000198576	ARC	protein_coding	chr8	142611049	142614479	-	2.4265	1.42195	3.43105	0.871476	0.264921	1
ENSG00000165309	ARMC3	protein_coding	chr10	22928024	23038523	+	1.88195	1.03782	2.72608	0.870633	0.319527	1
ENSG00000269425	ENSG00000269425	lncRNA	chr19	4339577	4343491	+	1.42721	0.716293	2.13814	0.870612	0.313414	1
ENSG00000278863	ENSG00000278863	TEC	chr17	59362665	59363278	+	1.42721	0.716293	2.13814	0.870612	0.313414	1
ENSG00000231304	SGO1-AS1	lncRNA	chr3	20174244	21145967	+	3.39657	2.10891	4.68423	0.870556	0.22129	1
ENSG00000276386	CNTNAP3P2	unprocessed_pseudogene	chr9	67059560	67293468	+	9.40029	6.35607	12.4445	0.870012	0.0744644	1
ENSG00000266946	MRPL37P1	processed_pseudogene	chr18	58690356	58692153	+	1.91259	1.06046	2.76473	0.869579	0.285361	1
ENSG00000256751	PLBD1-AS1	lncRNA	chr12	14567393	14624191	+	9.39686	6.35745	12.4363	0.868857	0.0703508	1
ENSG00000128617	OPN1SW	protein_coding	chr7	128772485	128775794	-	2.39797	1.40463	3.39132	0.868841	0.26563	1
ENSG00000232546	ENSG00000232546	unprocessed_pseudogene	chr7	66848496	66858136	+	6.29014	4.1619	8.41837	0.867574	0.143495	1
ENSG00000253223	ENSG00000253223	processed_pseudogene	chr8	66984135	66986187	-	3.91221	2.48104	5.34339	0.865737	0.213349	1
ENSG00000130396	AFDN	protein_coding	chr6	167826893	167972023	+	122.085	86.2241	157.945	0.865729	1.89729e-09	9.62842e-08
ENSG00000230068	CDC42-IT1	lncRNA	chr1	22059197	22064199	+	4.87423	3.16405	6.58441	0.865047	0.16812	1
ENSG00000256006	ENSG00000256006	lncRNA	chr11	18405609	18406731	+	13.787	9.48291	18.091	0.864853	0.0366885	0.184722
ENSG00000187762	HSPE1P11	processed_pseudogene	chr6	35023522	35023831	+	11.8743	8.12751	15.6211	0.864726	0.0545412	0.239091
ENSG00000254094	ENSG00000254094	lncRNA	chr4	1356581	1358075	+	2.42254	1.42727	3.4178	0.863995	0.258299	1
ENSG00000171617	ENC1	protein_coding	chr5	74627406	74641424	-	132.696	93.8263	171.565	0.863784	4.41246e-10	2.4505e-08
ENSG00000289277	ENSG00000289277	lncRNA	chr15	44275146	44288408	-	2.39759	1.40994	3.38524	0.863655	0.264012	1
ENSG00000224442	RPL4P7	processed_pseudogene	chr2	197028711	197030143	-	4.87635	3.16937	6.58333	0.863001	0.174535	1
ENSG00000113504	SLC12A7	protein_coding	chr5	1050384	1112063	-	54.0461	38.0567	70.0355	0.862971	5.62954e-05	0.00102919
ENSG00000220685	ENSG00000220685	processed_pseudogene	chr6	5065795	5066982	-	2.9448	1.7994	4.09021	0.862608	0.246026	1
ENSG00000241473	ENSG00000241473	processed_pseudogene	chr3	180820544	180821612	+	1.92788	1.07779	2.77797	0.862563	0.290448	1
ENSG00000250073	ESAM-AS1	lncRNA	chr11	124759129	124766119	+	3.88187	2.46509	5.29866	0.862152	0.204957	1
ENSG00000115414	FN1	protein_coding	chr2	215360440	215436073	-	19.3048	13.4125	25.1971	0.86209	0.0133286	0.0901872
ENSG00000232142	RPS25P9	processed_pseudogene	chr10	70198988	70199239	-	2.39455	1.40994	3.37916	0.861653	0.273788	1
ENSG00000264188	ENSG00000264188	lncRNA	chr18	21661787	21662395	-	2.45014	1.44991	3.45037	0.861195	0.26825	1
ENSG00000261552	ENSG00000261552	lncRNA	chr16	28989140	28990778	-	3.84711	2.44245	5.25177	0.86083	0.213078	1
ENSG00000225871	ENSG00000225871	processed_pseudogene	chr1	148435105	148436926	+	3.83768	2.43575	5.2396	0.860829	0.222491	1
ENSG00000230225	MTND5P14	unprocessed_pseudogene	chr9	5109496	5110762	+	16.1613	11.1904	21.1323	0.860415	0.0276447	0.15093
ENSG00000260892	ENSG00000260892	lncRNA	chr15	75676227	75677162	+	1.92484	1.07779	2.77189	0.860239	0.299765	1
ENSG00000236051	MYCBP2-AS1	lncRNA	chr13	77026767	77129717	+	10.827	7.40196	14.252	0.860201	0.0620167	1
ENSG00000143028	SYPL2	protein_coding	chr1	109466546	109482134	+	3.39915	2.12624	4.67207	0.859447	0.231737	1
ENSG00000279833	ENSG00000279833	lncRNA	chr22	39133090	39136760	+	5.94808	3.93764	7.95852	0.859438	0.142731	1
ENSG00000166250	CLMP	protein_coding	chr11	123069872	123195248	-	7.29747	4.8969	9.69804	0.859317	0.118953	1
ENSG00000289103	ENSG00000289103	lncRNA	chr1	155000799	155002108	-	3.44547	2.16089	4.73004	0.858214	0.226336	1
ENSG00000260213	CENPN-AS1	lncRNA	chr16	81016792	81035759	-	2.9289	1.79408	4.06372	0.857824	0.241782	1
ENSG00000143032	BARHL2	protein_coding	chr1	90711539	90717302	-	5.89319	3.90299	7.8834	0.85745	0.146446	1
ENSG00000064309	CDON	protein_coding	chr11	125955796	126063335	-	290.335	206.225	374.446	0.857405	5.44429e-19	9.65345e-17
ENSG00000137726	FXYD6	protein_coding	chr11	117836976	117877486	-	5.85273	3.87503	7.83043	0.857072	0.141529	1
ENSG00000213085	CFAP45	protein_coding	chr1	159872364	159900165	-	8.76089	5.94397	11.5778	0.857048	0.0930001	1
ENSG00000275022	MIR6753	miRNA	chr11	68044794	68044957	+	1.89631	1.06046	2.73216	0.857044	0.298795	1
ENSG00000156535	CD109	protein_coding	chr6	73695785	73828316	+	570.296	405.463	735.128	0.856833	1.24794e-38	8.34817e-36
ENSG00000064042	LIMCH1	protein_coding	chr4	41359607	41700044	+	1.90255	1.06578	2.73932	0.856093	0.321628	1
ENSG00000272211	ENSG00000272211	lncRNA	chr2	196151263	196154881	+	3.39199	2.12624	4.65774	0.8558	0.224514	1
ENSG00000226621	ENSG00000226621	processed_pseudogene	chr3	11290406	11290663	-	1.41093	0.716293	2.10557	0.855562	0.340394	1
ENSG00000265451	CLASP1-AS1	lncRNA	chr2	121530422	121532705	+	1.41093	0.716293	2.10557	0.855562	0.340394	1
ENSG00000291088	NPEPPSP1	lncRNA	chr17	38195703	38257381	-	1.41093	0.716293	2.10557	0.855562	0.340394	1
ENSG00000185272	RBM11	protein_coding	chr21	14216130	14228372	+	1.91822	1.07779	2.75865	0.855165	0.300007	1
ENSG00000199731	RNU6-1079P	snRNA	chr5	32234766	32234875	-	2.38435	1.40994	3.35875	0.854916	0.276004	1
ENSG00000233791	BTG2-DT	lncRNA	chr1	203298758	203305315	-	3.4139	2.14356	4.68423	0.854564	0.218778	1
ENSG00000232838	PET117	protein_coding	chr20	18137863	18143169	+	3.93616	2.51569	5.35663	0.854455	0.212412	1
ENSG00000285280	ENSG00000285280	lncRNA	chr1	192167786	192957713	-	15.2932	10.6046	19.9819	0.854445	0.0331364	0.172321
ENSG00000260911	ENSG00000260911	lncRNA	chr16	31043150	31049868	+	5.32011	3.50153	7.1387	0.854384	0.170316	1
ENSG00000248180	GAPDHP60	processed_pseudogene	chr4	87207092	87208086	+	2.92228	1.79408	4.05048	0.854046	0.248356	1
ENSG00000104321	TRPA1	protein_coding	chr8	72019917	72075584	-	3.34902	2.09828	4.59977	0.853901	0.231801	1
ENSG00000206052	DOK6	protein_coding	chr18	69400888	69849087	+	8.83512	6.00796	11.6623	0.853469	0.0904506	1
ENSG00000270711	ENSG00000270711	processed_pseudogene	chr1	180970837	180971247	+	1.89897	1.06578	2.73216	0.853327	0.309289	1
ENSG00000237797	MACORIS	lncRNA	chr10	31693082	31707487	-	4.38373	2.83721	5.93025	0.852848	0.197671	1
ENSG00000143552	NUP210L	protein_coding	chr1	153992690	154155116	-	4.89991	3.20934	6.59049	0.850599	0.1722	1
ENSG00000169246	NPIPB3	protein_coding	chr16	21402237	21448567	-	7.30984	4.9288	9.69088	0.850569	0.119029	1
ENSG00000205622	ENSG00000205622	lncRNA	chr21	38812878	38956467	-	15.253	10.5993	19.9067	0.84993	0.0284395	0.153763
ENSG00000104888	SLC17A7	protein_coding	chr19	49429401	49442360	-	8.78515	5.98532	11.585	0.849304	0.0873091	1
ENSG00000143199	ADCY10	protein_coding	chr1	167809386	167914215	-	2.88197	1.77144	3.9925	0.849129	0.247845	1
ENSG00000196335	STK31	protein_coding	chr7	23710203	23832513	+	2.88197	1.77144	3.9925	0.849129	0.247845	1
ENSG00000288754	ENSG00000288754	lncRNA	chr22	46537892	46539807	+	3.86732	2.47572	5.25893	0.848604	0.207883	1
ENSG00000054654	SYNE2	protein_coding	chr14	63761899	64226433	+	29.1258	20.5195	37.7322	0.847889	0.00332022	0.0305017
ENSG00000256603	ENSG00000256603	lncRNA	chr11	113770393	113771691	-	3.85805	2.4704	5.24569	0.847756	0.20521	1
ENSG00000258388	PPT2-EGFL8	protein_coding	chr6	32153845	32171978	+	81.6933	58.0837	105.303	0.847346	1.61051e-06	4.39739e-05
ENSG00000232021	LEF1-AS1	lncRNA	chr4	108167525	108258037	+	9.28239	6.35213	12.2126	0.845685	0.0863059	1
ENSG00000102359	SRPX2	protein_coding	chrX	100644195	100675788	+	3.8607	2.47572	5.24569	0.845548	0.210629	1
ENSG00000228328	PGK1P1	processed_pseudogene	chrX	68070520	68071767	-	3.36339	2.12092	4.60585	0.844962	0.227881	1
ENSG00000188732	FAM221A	protein_coding	chr7	23680130	23703249	+	43.8405	31.0816	56.5994	0.844308	0.000390247	0.00537078
ENSG00000109790	KLHL5	protein_coding	chr4	39045039	39126857	+	378.832	270.786	486.878	0.844052	8.83371e-25	2.24148e-22
ENSG00000227214	HCG15	lncRNA	chr6	28986203	28987484	+	4.38631	2.85454	5.91809	0.843814	0.185662	1
ENSG00000251768	RNA5SP217	rRNA_pseudogene	chr6	127317883	127317973	-	5.8048	3.86972	7.73989	0.843777	0.145576	1
ENSG00000238133	MAP3K20-AS1	lncRNA	chr2	173166446	173282036	-	2.3743	1.41526	3.33335	0.843303	0.312713	1
ENSG00000089127	OAS1	protein_coding	chr12	112905856	112933219	+	57.5335	40.9006	74.1665	0.843119	5.24018e-05	0.000962793
ENSG00000279246	ENSG00000279246	TEC	chr11	61352244	61354477	+	3.91964	2.52238	5.3169	0.842665	0.224409	1
ENSG00000242861	ENSG00000242861	lncRNA	chr1	225840883	225846522	-	9.74667	6.69492	12.7984	0.842526	0.0763218	1
ENSG00000170745	KCNS3	protein_coding	chr2	17877847	18361616	+	10.7352	7.40452	14.0659	0.842053	0.0697628	1
ENSG00000030419	IKZF2	protein_coding	chr2	212999691	213152427	-	19.6041	13.7566	25.4516	0.841989	0.0175203	0.109303
ENSG00000172819	RARG	protein_coding	chr12	53210567	53232980	-	9.70425	6.66696	12.7415	0.841816	0.0787949	1
ENSG00000254510	ENSG00000254510	lncRNA	chr11	66409158	66417227	+	24.1241	16.9967	31.2516	0.841637	0.0074676	0.0579951
ENSG00000279416	ENSG00000279416	TEC	chr18	79085134	79086435	+	4.37969	2.85454	5.90484	0.84105	0.188169	1
ENSG00000289481	ENSG00000289481	lncRNA	chr22	19170816	19171614	-	5.80138	3.87503	7.72772	0.840194	0.155087	1
ENSG00000237162	RPS20P9	processed_pseudogene	chr2	62939916	62940282	+	4.34547	2.8319	5.85904	0.839946	0.194031	1
ENSG00000289005	ENSG00000289005	lncRNA	chr3	150763573	150764567	+	2.86569	1.77144	3.95994	0.839687	0.261152	1
ENSG00000258757	ENSG00000258757	lncRNA	chr14	52640839	52641566	+	6.34767	4.2698	8.42553	0.838826	0.135149	1
ENSG00000168874	ATOH8	protein_coding	chr2	85751344	85791383	+	8.22331	5.61851	10.8281	0.837641	0.100676	1
ENSG00000119714	GPR68	protein_coding	chr14	91232532	91253925	-	6.76725	4.574	8.9605	0.837506	0.126683	1
ENSG00000286004	ENSG00000286004	lncRNA	chr3	195900986	195903417	+	7.31157	4.96483	9.65831	0.837426	0.119707	1
ENSG00000258620	ENSG00000258620	lncRNA	chr14	100406599	100408928	+	7.25795	4.9288	9.58709	0.836495	0.121951	1
ENSG00000233349	LINC00333	lncRNA	chr13	84562364	84563236	+	1.90101	1.0831	2.71892	0.836149	0.324657	1
ENSG00000144642	RBMS3	protein_coding	chr3	28574791	30010391	+	9.69039	6.67897	12.7018	0.835381	0.0785299	1
ENSG00000207750	MIR553	miRNA	chr1	100281241	100281308	+	8.7842	6.02923	11.5392	0.835003	0.0905503	1
ENSG00000200888	Y_RNA	misc_RNA	chr17	45071442	45071543	+	4.84841	3.20402	6.49279	0.833731	0.174804	1
ENSG00000286489	ENSG00000286489	lncRNA	chr10	101694401	101705119	+	3.36543	2.13825	4.59261	0.833562	0.239299	1
ENSG00000007237	GAS7	protein_coding	chr17	9910606	10198606	-	373.287	268.282	478.293	0.83179	1.68534e-24	4.20393e-22
ENSG00000270863	DDX55P1	processed_pseudogene	chr12	11512723	11514136	+	1.9163	1.10043	2.73216	0.829326	0.330912	1
ENSG00000258215	ENSG00000258215	processed_pseudogene	chr12	80860955	80861508	-	9.15092	6.31216	11.9897	0.828996	0.095534	1
ENSG00000188766	SPRED3	protein_coding	chr19	38388421	38399587	+	4.35336	2.85986	5.84687	0.826898	0.201497	1
ENSG00000283696	ENSG00000283696	lncRNA	chr1	161399409	161422424	+	14.5341	10.2031	18.865	0.826326	0.0384646	0.190025
ENSG00000152582	SPEF2	protein_coding	chr5	35617844	35814611	+	566.836	408.926	724.746	0.824099	2.25483e-15	2.88318e-13
ENSG00000268804	LINC02132	lncRNA	chr16	85935276	85936223	-	7.28394	4.98078	9.58709	0.823902	0.118829	1
ENSG00000188112	C6orf132	protein_coding	chr6	42092233	42142620	-	10.2806	7.14836	13.4129	0.822774	0.0775315	1
ENSG00000183853	KIRREL1	protein_coding	chr1	157993273	158100262	+	5.17522	3.46294	6.8875	0.821575	0.197548	1
ENSG00000288994	ENSG00000288994	lncRNA	chr2	38342476	38343179	-	3.80062	2.4704	5.13083	0.82098	0.250935	1
ENSG00000204564	C6orf136	protein_coding	chr6	30647039	30653210	+	45.2911	32.4703	58.112	0.820572	0.00055867	0.00729543
ENSG00000174171	ENSG00000174171	lncRNA	chr15	41892777	41899528	+	8.71906	6.02923	11.4089	0.819937	0.0996536	1
ENSG00000236567	TCF3P1	processed_pseudogene	chr9	5110913	5112849	+	19.9751	14.1701	25.7801	0.819927	0.0180478	0.111689
ENSG00000130589	HELZ2	protein_coding	chr20	63558086	63574239	-	225.419	162.894	287.944	0.818033	6.0287e-14	6.49195e-12
ENSG00000240265	ENSG00000240265	processed_pseudogene	chr3	69535664	69536693	-	8.66432	5.99595	11.3327	0.817895	0.104152	1
ENSG00000291055	ENSG00000291055	lncRNA	chr5	1567495	1594651	-	64.4312	46.4027	82.4596	0.816108	3.15562e-05	0.000621703
ENSG00000260510	ENSG00000260510	lncRNA	chr16	20743663	20766620	-	3.26908	2.09296	4.44519	0.815993	0.277508	1
ENSG00000075223	SEMA3C	protein_coding	chr7	80742538	80922359	-	15.4606	10.9261	19.9951	0.815927	0.0396884	0.194633
ENSG00000188710	QRFP	protein_coding	chr9	130892707	130896812	-	1.81128	1.03782	2.58474	0.814844	0.362586	1
ENSG00000185664	PMEL	protein_coding	chr12	55954105	55973317	-	11.505	8.06627	14.9437	0.814407	0.0657514	1
ENSG00000282386	ENSG00000282386	lncRNA	chr1	153964361	153965070	+	3.24109	2.07564	4.40654	0.813822	0.273944	1
ENSG00000163263	CFAP141	protein_coding	chr1	154199085	154206333	-	3.75369	2.44776	5.05962	0.813567	0.243813	1
ENSG00000114013	CD86	protein_coding	chr3	122055362	122121139	+	10.6057	7.42322	13.7882	0.812006	0.0736105	1
ENSG00000069399	BCL3	protein_coding	chr19	44747705	44760044	+	15.5084	10.9941	20.0227	0.809626	0.0346678	0.177278
ENSG00000117281	CD160	protein_coding	chr1	145719471	145739288	+	7.12141	4.90084	9.34197	0.80952	0.137471	1
ENSG00000181634	TNFSF15	protein_coding	chr9	114784652	114806039	-	4.21047	2.78661	5.63432	0.80904	0.226513	1
ENSG00000241404	EGFL8	protein_coding	chr6	32164595	32168281	+	6.65316	4.56337	8.74295	0.8084	0.155158	1
ENSG00000286940	MICB-DT	lncRNA	chr6	31479973	31494935	-	1.79592	1.0325	2.55934	0.808351	0.57314	1
ENSG00000261744	ZFPM1-AS1	lncRNA	chr16	88512960	88531053	-	2.31422	1.40994	3.21849	0.807729	0.337058	1
ENSG00000278743	ENSG00000278743	lncRNA	chr12	25385508	25386241	-	8.62529	6.00127	11.2493	0.807012	0.104499	1
ENSG00000269971	ENSG00000269971	lncRNA	chr1	27773858	27774041	+	2.79259	1.75943	3.82576	0.806388	0.301487	1
ENSG00000164675	IQUB	protein_coding	chr7	123452193	123535077	-	5.72309	3.89236	7.55382	0.806039	0.172009	1
ENSG00000152402	GUCY1A2	protein_coding	chr11	106674019	107018476	-	18.283	13.035	23.531	0.805573	0.0269692	0.149045
ENSG00000130768	SMPDL3B	protein_coding	chr1	27935000	27959157	+	4.20954	2.79193	5.62716	0.805458	0.226063	1
ENSG00000233956	BTF3P6	processed_pseudogene	chr21	33518610	33519108	-	6.66363	4.57931	8.74795	0.805011	0.14727	1
ENSG00000254484	ENSG00000254484	lncRNA	chr11	70319928	70321415	+	16.3401	11.6251	21.055	0.804814	0.031971	0.167384
ENSG00000271654	ENSG00000271654	processed_pseudogene	chr8	18387108	18387777	-	10.0632	7.05641	13.07	0.804416	0.0808525	1
ENSG00000105808	RASA4	protein_coding	chr7	102579646	102616756	-	11.9673	8.44371	15.4909	0.80424	0.0721142	0.284075
ENSG00000270259	ENSG00000270259	processed_pseudogene	chr9	137286112	137287236	+	7.17388	4.95282	9.39494	0.804237	0.132131	1
ENSG00000254618	TMED10P1	processed_pseudogene	chr8	144994886	144995540	+	5.7008	3.88035	7.52125	0.804082	0.171667	1
ENSG00000181773	GPR3	protein_coding	chr1	27392622	27395814	+	11.5046	8.11018	14.899	0.803384	0.0688932	1
ENSG00000272186	VPS11-DT	lncRNA	chr11	119067374	119067698	-	1.80428	1.04313	2.56542	0.803287	0.357616	1
ENSG00000144452	ABCA12	protein_coding	chr2	214931542	215138626	-	2.3076	1.40994	3.20525	0.803192	0.323699	1
ENSG00000072858	SIDT1	protein_coding	chr3	113532555	113629575	+	7.61803	5.27966	9.9564	0.803016	0.121822	1
ENSG00000134070	IRAK2	protein_coding	chr3	10164919	10243745	+	16.0159	11.4008	20.631	0.802664	0.0360173	0.182467
ENSG00000237781	ADAMTSL4-AS2	lncRNA	chr1	150548562	150557724	-	7.07424	4.88489	9.2636	0.802449	0.148892	1
ENSG00000221439	RNU4ATAC16P	snRNA	chr12	781133	781258	+	3.24313	2.09296	4.3933	0.802179	0.272741	1
ENSG00000250056	LINC01018	lncRNA	chr5	6582136	6600288	+	7.10116	4.90615	9.29616	0.801816	0.146191	1
ENSG00000166068	SPRED1	protein_coding	chr15	38252836	38357249	+	24.1618	17.3448	30.9789	0.801747	0.0105772	0.076008
ENSG00000225579	EDNRB-AS1	lncRNA	chr13	77779723	77844145	+	3.79832	2.49836	5.09827	0.801719	0.262323	1
ENSG00000057294	PKP2	protein_coding	chr12	32790745	32896777	-	105.312	76.5189	134.106	0.801471	3.14138e-07	1.01608e-05
ENSG00000197977	ELOVL2	protein_coding	chr6	10980759	11044305	-	60.4431	43.8097	77.0765	0.801078	7.76423e-05	0.00135066
ENSG00000172403	SYNPO2	protein_coding	chr4	118850688	119061247	+	1122.04	818.11	1425.98	0.800831	6.96324e-60	9.31618e-57
ENSG00000261602	ENSG00000261602	lncRNA	chr16	69709874	69710583	+	2.75175	1.73678	3.76671	0.800512	0.298803	1
ENSG00000152939	MARVELD2	protein_coding	chr5	69415065	69444330	+	3.71847	2.44245	4.99448	0.800202	0.245361	1
ENSG00000233998	SETP5	processed_pseudogene	chr9	137640986	137641547	-	1.32856	0.698966	1.95815	0.800038	0.414684	1
ENSG00000264187	ENSG00000264187	protein_coding	chr17	17202649	17237185	-	2.76741	1.7488	3.78603	0.800031	0.296826	1
ENSG00000278869	ENSG00000278869	lncRNA	chr22	49933197	49935277	-	3.21514	2.07564	4.35465	0.799908	0.277446	1
ENSG00000289457	ENSG00000289457	lncRNA	chr1	150561466	150562287	+	6.12905	4.20187	8.05622	0.799879	0.161401	1
ENSG00000137203	TFAP2A	protein_coding	chr6	10393186	10419659	-	89.9315	65.3524	114.511	0.799804	1.44153e-06	3.96543e-05
ENSG00000220091	LAP3P1	processed_pseudogene	chr6	82924829	82925122	-	3.22138	2.08095	4.36181	0.799345	0.285475	1
ENSG00000256433	ENSG00000256433	lncRNA	chr12	6393879	6396148	+	5.64763	3.85239	7.44288	0.799039	0.174408	1
ENSG00000272056	ENSG00000272056	lncRNA	chr2	27053618	27054276	-	5.11313	3.46294	6.76331	0.798679	0.217397	1
ENSG00000226723	ENSG00000226723	processed_pseudogene	chr1	192246708	192247487	-	4.25509	2.83721	5.67297	0.798269	0.221412	1
ENSG00000157502	PWWP3B	protein_coding	chrX	106168305	106208956	+	2.76437	1.7488	3.77995	0.798196	0.29215	1
ENSG00000171017	LRRC8E	protein_coding	chr19	7888505	7902021	+	9.11383	6.38541	11.8423	0.79815	0.0974693	1
ENSG00000251034	ENSG00000251034	lncRNA	chr8	22481588	22553444	-	59.1906	42.9548	75.4264	0.798052	0.000221776	0.00334414
ENSG00000274471	ENSG00000274471	transcribed_unprocessed_pseudogene	chr15	23309607	23313276	+	8.56489	5.98532	11.1444	0.797899	0.108766	1
ENSG00000289476	ENSG00000289476	lncRNA	chr12	95305929	95306863	+	3.71115	2.44107	4.98124	0.797589	0.268635	1
ENSG00000279073	ENSG00000279073	protein_coding	chr9	137031241	137040436	-	9.58917	6.73489	12.4434	0.79745	0.089022	1
ENSG00000200674	RN7SKP160	misc_RNA	chr1	173791548	173791887	+	9.44788	6.63231	12.2635	0.797266	0.110187	1
ENSG00000279148	ENSG00000279148	TEC	chr12	100026248	100027540	-	26.1453	18.8308	33.4598	0.797176	0.00920375	0.0681878
ENSG00000264672	SEPTIN4-AS1	lncRNA	chr17	58519837	58557799	+	4.2271	2.81989	5.63432	0.796418	0.222751	1
ENSG00000075213	SEMA3A	protein_coding	chr7	83955777	84492724	-	127.16	92.6619	161.659	0.796312	7.88786e-08	2.90214e-06
ENSG00000141748	ARL5C	protein_coding	chr17	39156894	39167484	-	6.11581	4.20187	8.02974	0.795653	0.168224	1
ENSG00000270130	ENSG00000270130	lncRNA	chr12	123960717	123961244	-	3.22046	2.08627	4.35465	0.794929	0.278563	1
ENSG00000227288	ARID3BP1	processed_pseudogene	chr1	81501794	81503468	+	1.81028	1.05514	2.56542	0.794831	0.35938	1
ENSG00000235837	ENSG00000235837	lncRNA	chr7	16695871	16719898	-	2.74208	1.73678	3.74738	0.794651	0.299148	1
ENSG00000262061	RPH3AL-AS1	lncRNA	chr17	331205	333488	+	2.26371	1.3873	3.14012	0.794291	0.323874	1
ENSG00000026025	VIM	protein_coding	chr10	17228241	17237593	+	865.585	632.943	1098.23	0.794062	3.86473e-46	3.34572e-43
ENSG00000271218	ENSG00000271218	lncRNA	chr6	53918974	53920788	-	2.26941	1.39262	3.1462	0.7932	0.339253	1
ENSG00000229863	ENSG00000229863	processed_pseudogene	chr3	57134142	57134723	+	1.30696	0.688335	1.92558	0.793123	0.397039	1
ENSG00000267412	ENSG00000267412	lncRNA	chr19	2610155	2611862	-	3.72713	2.45977	4.99448	0.792958	0.246813	1
ENSG00000145703	IQGAP2	protein_coding	chr5	76403285	76708132	+	306.529	224.085	388.973	0.792906	1.03583e-18	1.79345e-16
ENSG00000207369	RNU6-665P	snRNA	chr8	47667771	47667877	+	4.70524	3.17607	6.23442	0.792734	0.205675	1
ENSG00000187951	ENSG00000187951	lncRNA	chr15	30658717	30772993	+	2.75471	1.7488	3.76063	0.792352	0.294213	1
ENSG00000141979	ENSG00000141979	protein_coding	chr19	16479067	16628204	-	2.78536	1.77144	3.79928	0.792182	0.291873	1
ENSG00000272764	ENSG00000272764	lncRNA	chr10	5813985	5814441	+	5.22689	3.5602	6.89358	0.791582	0.196239	1
ENSG00000269902	ENSG00000269902	lncRNA	chrX	45764772	45765299	-	26.5487	19.1789	33.9186	0.791151	0.0083772	0.0633542
ENSG00000179431	FJX1	protein_coding	chr11	35618460	35620865	+	1.33456	0.710977	1.95815	0.789875	0.401978	1
ENSG00000196866	H2AC7	protein_coding	chr6	26198784	26199293	-	1.77301	1.0325	2.51353	0.789663	0.368962	1
ENSG00000279571	ENSG00000279571	lncRNA	chr9	127690098	127690840	-	1.77301	1.0325	2.51353	0.789663	0.368962	1
ENSG00000278716	ENSG00000278716	lncRNA	chr16	85489813	85490831	+	1.80366	1.05514	2.55217	0.789463	0.361702	1
ENSG00000267232	ENSG00000267232	lncRNA	chr19	1875016	1875992	+	6.71989	4.65925	8.78052	0.789299	0.15717	1
ENSG00000287130	ENSG00000287130	lncRNA	chr2	76684975	76698996	+	2.27276	1.39931	3.1462	0.789168	0.340112	1
ENSG00000119922	IFIT2	protein_coding	chr10	89283694	89309271	+	52.853	38.4822	67.2239	0.789076	0.000255058	0.00375368
ENSG00000151474	FRMD4A	protein_coding	chr10	13643706	14462142	-	95.7638	69.9878	121.54	0.787607	1.47049e-06	4.03754e-05
ENSG00000289617	ENSG00000289617	lncRNA	chr13	31962930	31963742	+	1.78495	1.04313	2.52677	0.787563	0.360123	1
ENSG00000019102	VSIG2	protein_coding	chr11	124747474	124752255	-	4.22914	2.83721	5.62108	0.787006	0.221947	1
ENSG00000287193	ENSG00000287193	lncRNA	chr17	82450911	82452213	+	2.74451	1.7488	3.74022	0.786155	0.310004	1
ENSG00000112245	PTP4A1	protein_coding	chr6	63521746	63583588	+	7.17058	4.9981	9.34305	0.786083	0.140695	1
ENSG00000166578	IQCD	protein_coding	chr12	113195441	113221094	-	72.6716	53.0856	92.2575	0.785974	2.15785e-05	0.000443534
ENSG00000107611	CUBN	protein_coding	chr10	16823966	17129811	-	9.42733	6.65633	12.1983	0.78563	0.106068	1
ENSG00000279633	ENSG00000279633	TEC	chr14	61801713	61803634	+	2.28165	1.40994	3.15336	0.785279	0.319906	1
ENSG00000227825	SLC9A7P1	transcribed_processed_pseudogene	chr12	98453835	98457145	-	9.51818	6.72426	12.3121	0.785269	0.10687	1
ENSG00000250091	DNAH10OS	lncRNA	chr12	123925461	123934984	-	15.8839	11.4022	20.3655	0.784684	0.044805	0.210939
ENSG00000256453	DND1	protein_coding	chr5	140670794	140673576	-	5.65796	3.89236	7.42355	0.783898	0.177553	1
ENSG00000269446	ENSG00000269446	lncRNA	chr7	157109980	157111072	+	4.20755	2.82658	5.58851	0.783895	0.229001	1
ENSG00000235489	DBF4P1	processed_pseudogene	chr10	64168959	64170850	-	4.68288	3.17607	6.18969	0.783786	0.211924	1
ENSG00000015133	CCDC88C	protein_coding	chr14	91271323	91417844	-	462.224	339.424	585.025	0.78363	7.37666e-27	2.21556e-24
ENSG00000236539	HNRNPA1P54	processed_pseudogene	chr1	179447602	179457315	-	1.2973	0.688335	1.90626	0.783562	0.394761	1
ENSG00000289829	ENSG00000289829	lncRNA	chr6	31826841	31827443	-	2.25366	1.39262	3.11471	0.782202	0.342033	1
ENSG00000236790	LINC00299	lncRNA	chr2	7988683	8488284	-	5.5676	3.82975	7.30545	0.78211	0.212619	1
ENSG00000233296	TMEM18-DT	lncRNA	chr2	677186	697382	+	2.26933	1.40463	3.13404	0.781737	0.323323	1
ENSG00000124116	WFDC3	protein_coding	chr20	45747944	45791932	-	1.76335	1.0325	2.4942	0.781706	0.374839	1
ENSG00000171189	GRIK1	protein_coding	chr21	29536933	29940033	-	2.23815	1.38199	3.09431	0.781455	0.337902	1
ENSG00000223855	PDGFA-DT	lncRNA	chr7	520391	530163	+	10.5358	7.48584	13.5857	0.781424	0.0877579	1
ENSG00000227105	PARP1P1	processed_pseudogene	chr13	110936759	110939784	+	4.71314	3.20402	6.22226	0.780679	0.209794	1
ENSG00000232036	ENSG00000232036	processed_pseudogene	chr1	184566511	184567835	+	2.27503	1.40994	3.14012	0.780672	0.319313	1
ENSG00000188015	S100A3	protein_coding	chr1	153547329	153549258	-	1.76905	1.03782	2.50028	0.780446	0.357106	1
ENSG00000147144	CCDC120	protein_coding	chrX	49053572	49069857	+	24.202	17.5531	30.8508	0.779667	0.0137375	0.0923593
ENSG00000223722	IFITM3P2	processed_pseudogene	chr12	31754720	31755121	+	2.26629	1.40463	3.12795	0.779613	0.339348	1
ENSG00000274825	ENSG00000274825	lncRNA	chr20	38955910	38956547	+	3.23155	2.11561	4.34749	0.779349	0.279951	1
ENSG00000253537	PCDHGA7	protein_coding	chr5	141382739	141512975	+	2.23511	1.38199	3.08823	0.77931	0.336945	1
ENSG00000082438	COBLL1	protein_coding	chr2	164653624	164843679	-	3.74377	2.49305	4.99448	0.77915	0.247504	1
ENSG00000214093	ENSG00000214093	processed_pseudogene	chr22	31559483	31559939	+	3.6976	2.45977	4.93543	0.778676	0.257102	1
ENSG00000143355	LHX9	protein_coding	chr1	197911902	197935478	+	3.2066	2.09828	4.31492	0.778582	0.284504	1
ENSG00000170458	CD14	protein_coding	chr5	140631728	140633700	-	4.20982	2.83721	5.58243	0.77856	0.228513	1
ENSG00000207991	MIR601	miRNA	chr9	123402525	123402603	-	3.25345	2.13293	4.37397	0.778476	0.278881	1
ENSG00000231424	ENSG00000231424	lncRNA	chr1	170748573	171251857	-	2.2408	1.3873	3.09431	0.778239	0.334328	1
ENSG00000235990	RPL23AP20	processed_pseudogene	chr1	241916123	241916543	+	5.19752	3.56552	6.82953	0.778147	0.196713	1
ENSG00000286366	ENSG00000286366	lncRNA	chrX	119791971	119810949	+	2.75302	1.76474	3.7413	0.778138	0.314882	1
ENSG00000228818	ENSG00000228818	processed_pseudogene	chr1	240142670	240145389	-	1.79666	1.06046	2.53285	0.777866	0.348375	1
ENSG00000141655	TNFRSF11A	protein_coding	chr18	62325287	62391288	+	30.0275	21.8629	38.192	0.777553	0.00626652	0.050602
ENSG00000230615	ENSG00000230615	lncRNA	chr1	44030414	44115913	+	1.30565	0.698966	1.91234	0.777522	0.417181	1
ENSG00000112293	GPLD1	protein_coding	chr6	24424565	24495205	-	18.1234	13.0923	23.1545	0.777383	0.0306755	0.162159
ENSG00000199691	RN7SKP173	misc_RNA	chr20	38761528	38761842	+	8.00245	5.63446	10.3704	0.777237	0.132172	1
ENSG00000221406	MIR320B2	miRNA	chr1	224257004	224257141	-	3.20356	2.09828	4.30884	0.77693	0.277702	1
ENSG00000255387	RDXP1	processed_pseudogene	chr11	4210354	4212091	-	1.77171	1.04313	2.50028	0.776688	0.357931	1
ENSG00000289854	ENSG00000289854	lncRNA	chr12	54358489	54359212	-	3.2098	2.10359	4.316	0.776402	0.281634	1
ENSG00000183779	ZNF703	protein_coding	chr8	37695782	37700019	+	45.8972	33.5746	58.2197	0.776364	0.000725863	0.00911478
ENSG00000218713	ENSG00000218713	processed_pseudogene	chr6	53206598	53208697	-	1.78738	1.05514	2.51961	0.776175	0.363253	1
ENSG00000263924	ENSG00000263924	lncRNA	chr18	31844388	31845178	+	1.78738	1.05514	2.51961	0.776175	0.363253	1
ENSG00000223969	ENSG00000223969	lncRNA	chr7	90590619	90597398	-	4.66302	3.17607	6.14997	0.775792	0.216524	1
ENSG00000166634	SERPINB12	protein_coding	chr18	63542369	63569329	+	2.73446	1.75411	3.71482	0.775615	0.296235	1
ENSG00000204434	POTEKP	unprocessed_pseudogene	chr2	131591752	131628147	+	2.7407	1.75943	3.72198	0.775023	0.309076	1
ENSG00000277639	ENSG00000277639	protein_coding	chr16	53035690	53052897	-	2.25967	1.40463	3.11471	0.774977	0.331049	1
ENSG00000188687	SLC4A5	protein_coding	chr2	74216242	74343416	-	8.12479	5.73172	10.5179	0.774824	0.12772	1
ENSG00000164483	SAMD3	protein_coding	chr6	130144315	130365425	-	2.26537	1.40994	3.12079	0.773922	0.321797	1
ENSG00000186340	THBS2	protein_coding	chr6	169215780	169254050	-	2.73712	1.75943	3.71482	0.772833	0.300474	1
ENSG00000232973	CYP1B1-AS1	lncRNA	chr2	38073447	38231651	+	21.8245	15.8549	27.794	0.7726	0.0199229	0.119578
ENSG00000279278	ENSG00000279278	lncRNA	chr22	22264601	22273020	+	2.75279	1.77144	3.73414	0.772468	0.296009	1
ENSG00000289147	ENSG00000289147	lncRNA	chr17	58518315	58519051	+	1.29333	0.693651	1.89302	0.772438	0.386154	1
ENSG00000285905	BMP8B-AS1	lncRNA	chr1	39779969	39781418	+	20.5528	14.9197	26.1859	0.772045	0.0218836	0.127915
ENSG00000158296	SLC13A3	protein_coding	chr20	46557823	46684467	-	2.75903	1.77675	3.7413	0.771884	0.298684	1
ENSG00000118257	NRP2	protein_coding	chr2	205681990	205798133	+	4.69078	3.20402	6.17753	0.771716	0.238457	1
ENSG00000121316	PLBD1	protein_coding	chr12	14503661	14567883	-	109.894	80.9285	138.859	0.771531	2.56901e-07	8.42052e-06
ENSG00000289716	XNDC1N-ZNF705EP-ALG1L9P	protein_coding	chr11	71804997	71928656	-	1.76509	1.04313	2.48704	0.771219	0.366959	1
ENSG00000187753	C9orf153	protein_coding	chr9	86220265	86259657	-	7.02303	4.9288	9.11726	0.771007	0.163801	1
ENSG00000255115	ENSG00000255115	processed_pseudogene	chr11	77914990	77915275	-	1.75011	1.0325	2.46772	0.770729	0.379596	1
ENSG00000286145	ENSG00000286145	lncRNA	chr2	127294212	127375075	+	2.25305	1.40463	3.10147	0.770327	0.327643	1
ENSG00000248966	BCLAF1P1	processed_pseudogene	chr5	110948029	110950780	-	4.65601	3.18138	6.13064	0.770052	0.219948	1
ENSG00000250802	ZBED3-AS1	lncRNA	chr5	77086688	77166909	+	14.6819	10.5954	18.7684	0.76965	0.0617549	0.258115
ENSG00000274987	ENSG00000274987	lncRNA	chr12	25210652	25211233	+	3.24287	2.13825	4.34749	0.768902	0.28227	1
ENSG00000224374	ENSG00000224374	lncRNA	chr6	135259996	135260933	+	37.6117	27.5613	47.6621	0.768735	0.00227719	0.0226902
ENSG00000279469	ENSG00000279469	TEC	chr5	134394360	134395008	-	1.79269	1.06578	2.51961	0.76873	0.364977	1
ENSG00000256943	ENSG00000256943	lncRNA	chr12	132275391	132278329	+	1.76205	1.04313	2.48096	0.768701	0.36112	1
ENSG00000272501	ENSG00000272501	lncRNA	chr6	31195200	31198037	-	11.8569	8.51164	15.2021	0.768413	0.0727462	0.285531
ENSG00000288533	ENSG00000288533	lncRNA	chr18	623743	626492	-	2.71552	1.7488	3.68225	0.768402	0.308387	1
ENSG00000227857	ENSG00000227857	lncRNA	chr1	46134531	46139081	+	1.77771	1.05514	2.50028	0.768232	0.359677	1
ENSG00000291134	WASH2P	lncRNA	chr2	113583593	113599081	+	14.5479	10.5073	18.5884	0.767446	0.0609575	0.255942
ENSG00000168852	TPTE2P5	transcribed_unprocessed_pseudogene	chr13	40822296	40864352	-	2.25571	1.40994	3.10147	0.767141	0.328343	1
ENSG00000272345	ENSG00000272345	lncRNA	chr6	24700907	24701793	-	7.98517	5.65179	10.3185	0.766875	0.13132	1
ENSG00000127362	TAS2R3	protein_coding	chr7	141764097	141765197	+	6.5594	4.59664	8.52215	0.766727	0.176503	1
ENSG00000109943	CRTAM	protein_coding	chr11	122838500	122872643	+	1.80532	1.07779	2.53285	0.765785	0.360136	1
ENSG00000234737	KRT18P15	processed_pseudogene	chr3	32258940	32260230	+	1.29295	0.698966	1.88693	0.764881	0.401057	1
ENSG00000271933	ENSG00000271933	lncRNA	chr10	84138420	84140582	-	2.77073	1.79408	3.74738	0.764759	0.298944	1
ENSG00000274591	ENSG00000274591	lncRNA	chr12	46239106	46239473	-	2.72388	1.75943	3.68833	0.764706	0.313095	1
ENSG00000198719	DLL1	protein_coding	chr6	170282206	170306565	-	89.7965	66.2904	113.303	0.764385	7.26646e-06	0.000168145
ENSG00000234080	ENSG00000234080	processed_pseudogene	chr1	50326131	50327007	+	1.27797	0.688335	1.86761	0.764248	0.40968	1
ENSG00000131969	ABHD12B	protein_coding	chr14	50872053	50904970	+	8.44368	6.00127	10.8861	0.763585	0.123798	1
ENSG00000147168	IL2RG	protein_coding	chrX	71107404	71112108	-	1.28367	0.693651	1.87369	0.762769	0.386128	1
ENSG00000214846	ENSG00000214846	processed_pseudogene	chr4	15730962	15731627	-	2.26475	1.42195	3.10755	0.762106	0.332658	1
ENSG00000168497	CAVIN2	protein_coding	chr2	191834310	191847088	-	7.46167	5.27828	9.64507	0.761744	0.16277	1
ENSG00000216813	ENSG00000216813	processed_pseudogene	chr6	47562622	47563018	+	3.71386	2.49836	4.92935	0.761194	0.270065	1
ENSG00000291104	BTN2A3P	lncRNA	chr6	26421391	26432383	+	24.3176	17.7916	30.8436	0.76092	0.0153119	0.0994027
ENSG00000197461	PDGFA	protein_coding	chr7	497258	520296	-	145.057	107.417	182.697	0.760732	4.93535e-09	2.31317e-07
ENSG00000165323	FAT3	protein_coding	chr11	92224818	92896473	+	1.75238	1.04313	2.46163	0.76067	0.371203	1
ENSG00000249091	ENSG00000249091	lncRNA	chr4	138277115	138281784	-	1.75238	1.04313	2.46163	0.76067	0.371203	1
ENSG00000272417	ENSG00000272417	lncRNA	chr5	10203600	10204040	-	7.00948	4.9475	9.07145	0.759915	0.157606	1
ENSG00000140057	AK7	protein_coding	chr14	96392128	96489427	+	2.21486	1.3873	3.04242	0.759837	0.351632	1
ENSG00000256852	KNOP1P1	processed_pseudogene	chr12	24583561	24584549	+	11.7997	8.50495	15.0944	0.759808	0.0915418	1
ENSG00000278236	ENSG00000278236	misc_RNA	chr7	87184849	87185020	+	1.28063	0.693651	1.86761	0.759713	0.397562	1
ENSG00000227311	ENSG00000227311	processed_pseudogene	chr1	40333078	40333557	-	1.77375	1.06046	2.48704	0.759036	0.359887	1
ENSG00000270706	PRMT1P1	processed_pseudogene	chr5	177265580	177266588	-	2.26741	1.42727	3.10755	0.758943	0.325692	1
ENSG00000279908	ENSG00000279908	TEC	chr5	1383159	1386409	-	1.7431	1.03782	2.44839	0.758898	0.372662	1
ENSG00000199237	RNU6-834P	snRNA	chr12	49593104	49593213	+	2.24246	1.40994	3.07498	0.757794	0.331973	1
ENSG00000115155	OTOF	protein_coding	chr2	26457203	26558756	-	1.302	0.710977	1.89302	0.757754	0.389241	1
ENSG00000232998	VPS13A-AS1	lncRNA	chr9	77176760	77178180	-	1.302	0.710977	1.89302	0.757754	0.389241	1
ENSG00000258657	ENSG00000258657	lncRNA	chr14	24595723	24657774	+	6.47428	4.55667	8.39189	0.757194	0.182313	1
ENSG00000071205	ARHGAP10	protein_coding	chr4	147732063	148072776	+	183.386	136.089	230.683	0.757046	1.30638e-10	7.97761e-09
ENSG00000243704	RN7SL105P	misc_RNA	chr17	1604374	1604672	-	1.30824	0.716293	1.90018	0.756845	0.408157	1
ENSG00000224401	RPL7P57	processed_pseudogene	chrX	47840963	47841702	-	2.7794	1.81141	3.74738	0.75584	0.314639	1
ENSG00000259407	ENSG00000259407	lncRNA	chr15	85744109	85750281	-	5.51579	3.84707	7.18451	0.755783	0.206469	1
ENSG00000158445	KCNB1	protein_coding	chr20	49293394	49484297	-	1.82326	1.10043	2.54609	0.755546	0.382092	1
ENSG00000251675	ENSG00000251675	lncRNA	chr5	80128361	80143883	+	3.24811	2.16089	4.33533	0.755245	0.285044	1
ENSG00000283023	FRG1GP	unprocessed_pseudogene	chr22	12602466	12626642	+	2.73878	1.78207	3.69549	0.755118	0.316629	1
ENSG00000266903	CEACAM16-AS1	lncRNA	chr19	44631573	44725217	-	6.03706	4.23653	7.83759	0.755043	0.186008	1
ENSG00000215184	RPS12P16	processed_pseudogene	chr10	34675635	34676041	-	7.96126	5.66911	10.2534	0.754796	0.134554	1
ENSG00000252553	RNA5SP73	rRNA_pseudogene	chr1	189666149	189666256	-	0.805296	0.344167	1.26643	0.753706	0.413465	1
ENSG00000286809	ENSG00000286809	lncRNA	chr5	39092658	39103677	-	1.73648	1.03782	2.43515	0.753347	0.379042	1
ENSG00000242899	RPL7P16	processed_pseudogene	chr3	132243528	132244265	-	2.72022	1.77144	3.66901	0.752481	0.312737	1
ENSG00000185641	ENSG00000185641	processed_pseudogene	chr5	116051917	116052289	-	1.79527	1.0831	2.50744	0.751686	0.373637	1
ENSG00000289132	ENSG00000289132	lncRNA	chrX	80810091	80812900	+	4.57067	3.15204	5.9893	0.751327	0.25764	1
ENSG00000270095	ENSG00000270095	lncRNA	chr12	123971457	123971714	-	1.29538	0.710977	1.87977	0.751135	0.409519	1
ENSG00000103034	NDRG4	protein_coding	chr16	58462846	58513628	+	1.76409	1.06046	2.46772	0.751019	0.35897	1
ENSG00000207370	Y_RNA	misc_RNA	chr3	193624189	193624301	+	2.27911	1.4446	3.11363	0.750816	0.351189	1
ENSG00000258981	COX5AP2	processed_pseudogene	chr14	52117602	52117995	+	1.30161	0.716293	1.88693	0.750242	0.391446	1
ENSG00000250474	WBP1LP2	processed_pseudogene	chr7	107628553	107629550	+	11.7798	8.53035	15.0293	0.750107	0.0888534	1
ENSG00000232139	LINC00867	lncRNA	chr10	118341437	118398468	+	1.78599	1.07779	2.4942	0.749915	0.366557	1
ENSG00000143036	SLC44A3	protein_coding	chr1	94820342	94895246	+	6.48949	4.58601	8.39296	0.749763	0.173421	1
ENSG00000286205	ENSG00000286205	lncRNA	chr4	843963	846294	-	5.00639	3.48026	6.53252	0.749548	0.236819	1
ENSG00000289204	ENSG00000289204	lncRNA	chr13	94232987	94235379	+	1.27043	0.693651	1.84721	0.749411	0.415577	1
ENSG00000172404	DNAJB7	protein_coding	chr22	40859549	40862113	-	1.76105	1.06046	2.46163	0.748486	0.364001	1
ENSG00000199961	SNORD1B	snoRNA	chr17	76561109	76561192	+	1.76105	1.06046	2.46163	0.748486	0.364001	1
ENSG00000225365	ENSG00000225365	lncRNA	chr7	158537495	158539879	+	1.32298	0.73362	1.91234	0.748391	0.42458	1
ENSG00000266127	ZNF415P1	processed_pseudogene	chr18	9785108	9787805	+	16.4175	11.9986	20.8364	0.748379	0.0443706	0.209968
ENSG00000157856	DRC1	protein_coding	chr2	26401920	26456711	+	1.29233	0.710977	1.87369	0.748085	0.389153	1
ENSG00000230186	ENSG00000230186	lncRNA	chr1	143905487	143934776	+	2.71984	1.77675	3.66293	0.747836	0.318259	1
ENSG00000215867	KRT18P57	processed_pseudogene	chr1	111648291	111649544	-	1.78241	1.07779	2.48704	0.746955	0.37239	1
ENSG00000259201	ENSG00000259201	lncRNA	chr15	51887560	51901123	-	2.25737	1.43259	3.08214	0.746836	0.352287	1
ENSG00000222686	RNU4-72P	snRNA	chr6	85751581	85751753	+	1.26739	0.693651	1.84112	0.746326	0.397204	1
ENSG00000144596	GRIP2	protein_coding	chr3	14489107	14556075	-	1.78865	1.0831	2.4942	0.746228	0.367417	1
ENSG00000100918	REC8	protein_coding	chr14	24171853	24180257	+	50.4977	37.4709	63.5245	0.746078	0.000774794	0.00962822
ENSG00000166126	AMN	protein_coding	chr14	102922663	102933596	+	7.42576	5.29699	9.55453	0.745128	0.155285	1
ENSG00000288049	ENSG00000288049	lncRNA	chrY	19744756	19759978	+	5.4982	3.85771	7.1387	0.744524	0.209894	1
ENSG00000134548	SPX	protein_coding	chr12	21526296	21541249	+	1.77937	1.07779	2.48096	0.744437	0.366339	1
ENSG00000272911	ENSG00000272911	lncRNA	chr17	2688473	2688960	+	1.78561	1.0831	2.48812	0.743715	0.386788	1
ENSG00000107338	SHB	protein_coding	chr9	37915898	38069227	-	44.7798	33.2358	56.3239	0.743631	0.00182292	0.0190269
ENSG00000172927	MYEOV	protein_coding	chr11	69294151	69341682	+	1.29499	0.716293	1.87369	0.743609	0.390137	1
ENSG00000199781	Y_RNA	misc_RNA	chr2	232828653	232828751	+	1.29499	0.716293	1.87369	0.743609	0.390137	1
ENSG00000206228	HNRNPA1P4	processed_pseudogene	chr8	82291624	82292379	-	5.99772	4.23515	7.76029	0.742749	0.208024	1
ENSG00000099812	MISP	protein_coding	chr19	751112	764318	+	1.3169	0.73362	1.90018	0.742353	0.427245	1
ENSG00000256747	ENSG00000256747	lncRNA	chr12	27779821	27781067	-	6.04973	4.27512	7.82435	0.742286	0.197748	1
ENSG00000277425	ENSG00000277425	lncRNA	chr20	5066082	5068154	-	1.76066	1.06578	2.45555	0.742232	0.401967	1
ENSG00000226674	TEX41	lncRNA	chr2	144666312	145262988	+	71.6173	53.3392	89.8953	0.742212	5.78371e-05	0.00104585
ENSG00000226803	ZNF451-AS1	lncRNA	chr6	57114894	57174236	-	16.4362	12.0492	20.8232	0.741899	0.0444891	0.210326
ENSG00000276216	ENSG00000276216	lncRNA	chr1	145281116	145281462	+	1.72948	1.04313	2.41582	0.74145	0.400039	1
ENSG00000264169	RN7SL665P	misc_RNA	chr9	130400266	130400565	+	5.51973	3.88035	7.15911	0.741427	0.20853	1
ENSG00000273238	TMEM271	protein_coding	chr4	573880	576295	-	0.795634	0.344167	1.2471	0.741352	0.419634	1
ENSG00000256789	ENSG00000256789	lncRNA	chr11	63637677	63658962	+	11.6706	8.489	14.8521	0.740346	0.0877625	1
ENSG00000150873	C2orf50	protein_coding	chr2	11133128	11151317	+	4.07032	2.79724	5.34339	0.740301	0.270067	1
ENSG00000118785	SPP1	protein_coding	chr4	87975667	87983532	+	5.02607	3.51354	6.5386	0.740037	0.226598	1
ENSG00000113739	STC2	protein_coding	chr5	173314723	173328447	-	5.53181	3.89236	7.17127	0.74003	0.206002	1
ENSG00000152104	PTPN14	protein_coding	chr1	214348700	214552449	-	120.75	90.2049	151.295	0.739684	2.99184e-07	9.74134e-06
ENSG00000282978	ENSG00000282978	processed_pseudogene	chr3	101457241	101457732	-	5.98128	4.22983	7.73273	0.739668	0.19845	1
ENSG00000256950	ENSG00000256950	protein_coding	chr12	121888809	121921470	+	1.26077	0.693651	1.82788	0.739586	0.406403	1
ENSG00000231369	ENSG00000231369	processed_pseudogene	chr22	26886909	26887548	-	1.75708	1.06578	2.44839	0.739239	0.377161	1
ENSG00000279932	ENSG00000279932	lncRNA	chr8	17510613	17511300	+	1.75708	1.06578	2.44839	0.739239	0.377161	1
ENSG00000243071	ENSG00000243071	processed_pseudogene	chr12	76660405	76660884	+	1.77275	1.07779	2.46772	0.738938	0.371158	1
ENSG00000222872	RNU4-78P	snRNA	chr3	42221840	42221965	+	1.7259	1.04313	2.40866	0.738422	0.4176	1
ENSG00000279996	ENSG00000279996	TEC	chr7	75625089	75626970	-	4.04302	2.7813	5.30474	0.737555	0.284144	1
ENSG00000223525	RABGAP1L-IT1	lncRNA	chr1	174896958	174897996	+	2.25979	1.4446	3.07498	0.737197	0.349196	1
ENSG00000124915	MYRF-AS1	lncRNA	chr11	61746493	61757655	-	1.28837	0.716293	1.86045	0.736946	0.397226	1
ENSG00000105499	PLA2G4C	protein_coding	chr19	48047843	48110817	-	26.564	19.6754	33.4527	0.736699	0.0163078	0.104089
ENSG00000234604	ENSG00000234604	processed_pseudogene	chr1	169474060	169474159	-	1.76971	1.07779	2.46163	0.736405	0.376678	1
ENSG00000265975	ENSG00000265975	lncRNA	chr17	8967523	8976995	+	1.76971	1.07779	2.46163	0.736405	0.376678	1
ENSG00000245067	IGFBP7-AS1	lncRNA	chr4	57109762	57207459	+	13.0885	9.5721	16.6049	0.735712	0.0752341	0.291374
ENSG00000279957	ENSG00000279957	TEC	chr2	113904086	113905258	+	19.6803	14.5196	24.8411	0.735574	0.0307864	0.162629
ENSG00000006062	MAP3K14	protein_coding	chr17	45263119	45317029	-	65.9703	49.2651	82.6754	0.735245	0.000166676	0.002593
ENSG00000061676	NCKAP1	protein_coding	chr2	182909115	183038858	-	37.509	27.9041	47.1139	0.735178	0.00357317	0.0324807
ENSG00000109762	SNX25	protein_coding	chr4	185204237	185370185	+	78.1844	58.4378	97.9311	0.735045	5.12309e-05	0.000943637
ENSG00000134343	ANO3	protein_coding	chr11	26188842	26663289	+	3.62313	2.4704	4.77585	0.734929	0.307916	1
ENSG00000164342	TLR3	protein_coding	chr4	186068911	186088073	+	1.27909	0.710977	1.84721	0.734726	0.419089	1
ENSG00000286623	ENSG00000286623	lncRNA	chr2	74415422	74416781	+	1.27909	0.710977	1.84721	0.734726	0.419089	1
ENSG00000226989	ENSG00000226989	processed_pseudogene	chr22	42853403	42853799	-	1.24845	0.688335	1.80856	0.734229	0.439077	1
ENSG00000268288	ENSG00000268288	lncRNA	chr1	151766486	151767000	-	1.24845	0.688335	1.80856	0.734229	0.439077	1
ENSG00000226745	OAZ1P1	processed_pseudogene	chr1	40132764	40133448	+	1.77237	1.0831	2.46163	0.732719	0.37757	1
ENSG00000165168	CYBB	protein_coding	chrX	37780018	37813461	+	145.393	109.004	181.782	0.732569	3.48794e-08	1.35689e-06
ENSG00000291052	ABCC13	lncRNA	chr21	14236206	14338017	+	159.504	119.643	199.365	0.731888	3.91217e-09	1.87542e-07
ENSG00000176720	BOK	protein_coding	chr2	241551424	241574131	+	20.8358	15.4135	26.2582	0.731806	0.0361894	0.183087
ENSG00000167080	B4GALNT2	protein_coding	chr17	49132460	49176840	+	0.795251	0.349483	1.24102	0.731748	0.655848	1
ENSG00000216657	GLRX3P2	processed_pseudogene	chr6	3978062	3979099	+	0.795251	0.349483	1.24102	0.731748	0.655848	1
ENSG00000259062	ACTN1-DT	lncRNA	chr14	68979682	68987463	+	7.05376	5.0554	9.05212	0.731206	0.185598	1
ENSG00000178726	THBD	protein_coding	chr20	23045633	23049672	-	606.776	456.137	757.416	0.730364	7.04861e-29	2.41243e-26
ENSG00000239392	ENSG00000239392	processed_pseudogene	chr9	34133157	34134696	-	1.28175	0.716293	1.84721	0.730251	0.420227	1
ENSG00000242574	HLA-DMB	protein_coding	chr6	32934629	32941028	-	1.2511	0.693651	1.80856	0.729693	0.424387	1
ENSG00000259113	ENSG00000259113	lncRNA	chr14	50448807	50456742	+	1.2511	0.693651	1.80856	0.729693	0.424387	1
ENSG00000260955	ENSG00000260955	lncRNA	chr8	54042989	54045629	-	6.82874	4.89021	8.76727	0.729638	0.190592	1
ENSG00000280232	ENSG00000280232	TEC	chr6	85498441	85499058	-	4.09996	2.83721	5.36271	0.729583	0.270276	1
ENSG00000272777	ENSG00000272777	lncRNA	chr4	99067256	99068125	-	13.3949	9.83102	16.9588	0.729519	0.079936	0.302343
ENSG00000115461	IGFBP5	protein_coding	chr2	216672105	216695549	-	6.91139	4.95282	8.86996	0.729472	0.186497	1
ENSG00000272692	ENSG00000272692	lncRNA	chr10	75409142	75411842	+	4.06932	2.81457	5.32406	0.729331	0.267094	1
ENSG00000279499	ENSG00000279499	TEC	chr13	30196443	30196881	-	1.30366	0.73362	1.87369	0.729118	0.406146	1
ENSG00000227394	RPL11P1	processed_pseudogene	chr2	64960053	64960634	-	1.27301	0.710977	1.83504	0.72855	0.421711	1
ENSG00000234337	ENSG00000234337	processed_pseudogene	chr16	52655307	52656045	+	13.0959	9.61345	16.5784	0.727908	0.0830367	0.310481
ENSG00000248693	LINC02100	lncRNA	chr5	18704433	18746173	-	3.54181	2.4198	4.66383	0.727864	0.335993	1
ENSG00000272902	TBC1D8-AS1	lncRNA	chr2	101151660	101155412	+	18.0647	13.3552	22.7742	0.727822	0.0460705	0.214699
ENSG00000196878	LAMB3	protein_coding	chr1	209614870	209652425	-	83.7674	62.8328	104.702	0.727633	2.72322e-05	0.000547508
ENSG00000272379	ENSG00000272379	lncRNA	chr6	13290018	13290490	-	5.93871	4.22589	7.65152	0.727276	0.25387	1
ENSG00000274286	ADRA2B	protein_coding	chr2	96112876	96116571	-	0.791671	0.349483	1.23386	0.72713	0.42343	1
ENSG00000078018	MAP2	protein_coding	chr2	209424047	209734147	+	5.03107	3.54288	6.51927	0.726987	0.230925	1
ENSG00000228414	REL-DT	lncRNA	chr2	60823069	60881393	-	3.08292	2.07564	4.09021	0.726839	0.335585	1
ENSG00000199420	RN7SKP170	misc_RNA	chr4	15093767	15094094	-	3.59187	2.45977	4.72396	0.726336	0.309368	1
ENSG00000256849	TCP1P3	processed_pseudogene	chr12	19941521	19943018	+	4.97548	3.50291	6.44806	0.726008	0.252843	1
ENSG00000123836	PFKFB2	protein_coding	chr1	207034366	207081024	+	29.0484	21.6493	36.4475	0.725406	0.012175	0.0839251
ENSG00000254739	ENSG00000254739	lncRNA	chr11	528907	529659	+	2.24974	1.44991	3.04958	0.72504	0.383558	1
ENSG00000287857	ENSG00000287857	lncRNA	chr10	113865811	113869614	-	1.26943	0.710977	1.82788	0.724901	0.409709	1
ENSG00000146112	PPP1R18	protein_coding	chr6	30676389	30687895	-	300.381	226.249	374.513	0.724589	1.26169e-14	1.42833e-12
ENSG00000155980	KIF5A	protein_coding	chr12	57546026	57586633	+	4.54311	3.18138	5.90484	0.723629	0.248099	1
ENSG00000124216	SNAI1	protein_coding	chr20	49982980	49988886	+	17.1707	12.7096	21.6319	0.723174	0.0505023	0.22743
ENSG00000238554	RNU1-88P	snRNA	chr6	36639545	36639672	-	1.24448	0.693651	1.79531	0.722875	0.435448	1
ENSG00000291298	ENSG00000291298	lncRNA	chr19	46390515	46390852	-	4.48128	3.1361	5.82647	0.72287	0.271528	1
ENSG00000108839	ALOX12	protein_coding	chr17	6996049	7010754	+	1.75343	1.07779	2.42907	0.722768	0.402025	1
ENSG00000135835	KIAA1614	protein_coding	chr1	180912897	180951614	+	25.606	19.0777	32.1344	0.722737	0.0186484	0.114094
ENSG00000259468	ENSG00000259468	lncRNA	chr15	34255286	34257832	+	3.62159	2.48773	4.75545	0.722639	0.299722	1
ENSG00000289521	ENSG00000289521	lncRNA	chr8	22695456	22696332	+	3.55961	2.44107	4.67815	0.722565	0.326499	1
ENSG00000145506	NKD2	protein_coding	chr5	1008802	1038943	+	248.498	187.375	309.622	0.721554	2.82889e-13	2.739e-11
ENSG00000111452	ADGRD1	protein_coding	chr12	130953907	131141469	+	12.0237	8.83317	15.2143	0.721534	0.0908464	0.327506
ENSG00000163565	IFI16	protein_coding	chr1	158999968	159055155	+	207.575	156.503	258.647	0.721173	2.94706e-11	1.96253e-09
ENSG00000231503	PTMAP4	processed_pseudogene	chr12	9239986	9240331	-	4.99288	3.52555	6.46022	0.721125	0.235865	1
ENSG00000211578	MIR766	miRNA	chrX	119646738	119646848	-	3.56546	2.44776	4.68315	0.721031	0.337257	1
ENSG00000250030	ENSG00000250030	processed_pseudogene	chr4	67446267	67446574	+	1.27209	0.716293	1.82788	0.720426	0.410783	1
ENSG00000254065	ENSG00000254065	processed_pseudogene	chr8	47592147	47592609	-	1.27209	0.716293	1.82788	0.720426	0.410783	1
ENSG00000268660	LETM1P2	processed_pseudogene	chr19	58044592	58046769	+	1.27209	0.716293	1.82788	0.720426	0.410783	1
ENSG00000255252	ENSG00000255252	lncRNA	chr11	32097143	32105091	-	0.77935	0.344167	1.21453	0.72029	0.451417	1
ENSG00000163032	VSNL1	protein_coding	chr2	17539126	17657018	+	6.89558	4.96483	8.82633	0.720171	0.192728	1
ENSG00000213033	AURKAP1	transcribed_processed_pseudogene	chr1	220266706	220267917	-	9.70805	7.08969	12.3264	0.720133	0.127998	1
ENSG00000005471	ABCB4	protein_coding	chr7	87401696	87480435	-	46.6414	34.998	58.2848	0.719748	0.00181616	0.0189968
ENSG00000257950	P2RX5-TAX1BP3	protein_coding	chr17	3663063	3696194	-	6.82432	4.91285	8.73579	0.719444	0.188621	1
ENSG00000263874	LINC00672	protein_coding	chr17	38925168	38929384	+	7.79481	5.64647	9.94316	0.719369	0.157557	1
ENSG00000258471	ENSG00000258471	lncRNA	chr14	20995837	21014822	-	12.5256	9.22262	15.8287	0.719157	0.0838745	0.312502
ENSG00000120327	PCDHB14	protein_coding	chr5	141223343	141227759	+	48.2719	36.2399	60.3038	0.719125	0.0015876	0.017067
ENSG00000274985	PTCHD3P1	unprocessed_pseudogene	chr10	29421476	29422012	-	8.24139	5.98532	10.4975	0.718916	0.158342	1
ENSG00000227072	ENSG00000227072	processed_pseudogene	chr6	108387512	108388080	+	7.31971	5.29029	9.34913	0.718311	0.17256	1
ENSG00000228172	ENSG00000228172	lncRNA	chr1	25816749	25820797	-	16.176	11.9866	20.3655	0.71826	0.0567943	0.245691
ENSG00000259161	NPM1P20	processed_pseudogene	chr14	101843394	101844122	-	3.11919	2.11561	4.12277	0.717412	0.329843	1
ENSG00000236136	ADORA2BP1	processed_pseudogene	chr1	209744373	209745214	+	0.806955	0.36681	1.2471	0.717252	0.417234	1
ENSG00000233384	CNIH3-AS2	lncRNA	chr1	224608130	224616220	-	3.09424	2.09828	4.09021	0.716257	0.326142	1
ENSG00000265287	ENSG00000265287	lncRNA	chr17	28607963	28609730	+	3.12755	2.12624	4.12885	0.714209	0.33043	1
ENSG00000143194	MAEL	protein_coding	chr1	166975582	167022214	+	4.55709	3.20934	5.90484	0.714015	0.257227	1
ENSG00000245768	ENSG00000245768	lncRNA	chr16	58733910	59199395	+	4.96732	3.52023	6.41441	0.713935	0.252615	1
ENSG00000181201	H2BC27P	unitary_pseudogene	chr1	228464213	228464594	-	3.14945	2.14356	4.15534	0.713666	0.339842	1
ENSG00000120332	TNN	protein_coding	chr1	175067833	175148075	+	142.247	107.531	176.963	0.713474	6.59241e-08	2.46872e-06
ENSG00000237738	RNF216-IT1	lncRNA	chr7	5662432	5680461	-	9.11935	6.66696	11.5717	0.713456	0.14191	1
ENSG00000232153	ENSG00000232153	lncRNA	chr2	34732287	34822726	-	0.803915	0.36681	1.24102	0.713342	0.655849	1
ENSG00000284783	ENSG00000284783	transcribed_unprocessed_pseudogene	chr15	30750406	30759859	+	3.1026	2.10891	4.09629	0.713038	0.33399	1
ENSG00000259933	PKD1-AS1	lncRNA	chr16	2091436	2095433	+	4.03941	2.81989	5.25893	0.712386	0.277126	1
ENSG00000269473	ZNF132-DT	lncRNA	chr19	58440448	58445849	+	6.82332	4.93018	8.71646	0.712356	0.191921	1
ENSG00000258796	ENSG00000258796	processed_pseudogene	chr14	66760532	66761018	+	3.62363	2.50506	4.7422	0.712166	0.312715	1
ENSG00000185339	TCN2	protein_coding	chr22	30607003	30627271	+	7.34008	5.32495	9.35522	0.711233	0.172302	1
ENSG00000258311	ENSG00000258311	protein_coding	chr12	55716036	55724703	+	6.85997	4.96483	8.75511	0.709677	0.193094	1
ENSG00000134955	SLC37A2	protein_coding	chr11	125063302	125090516	+	45.7181	34.4614	56.9748	0.709174	0.00299553	0.0282055
ENSG00000149972	CNTN5	protein_coding	chr11	99020949	100358885	+	33.4112	25.1203	41.7021	0.709138	0.0103734	0.0749947
ENSG00000142530	GARIN5A	protein_coding	chr19	50466785	50476848	-	13.3482	9.89225	16.8042	0.708914	0.0865895	0.318983
ENSG00000217862	H4C10P	processed_pseudogene	chr6	27807075	27807339	+	0.800334	0.36681	1.23386	0.708725	0.421569	1
ENSG00000172824	CES4A	protein_coding	chr16	66988589	67010417	+	37.5689	28.2883	46.8495	0.70818	0.00498476	0.0420646
ENSG00000140859	KIFC3	protein_coding	chr16	57758217	57863053	-	257.132	195.055	319.21	0.707763	4.8139e-13	4.57072e-11
ENSG00000230306	BANF1P2	processed_pseudogene	chr10	133344643	133344906	-	2.58826	1.72615	3.45037	0.70706	0.373433	1
ENSG00000275632	ENSG00000275632	lncRNA	chr20	6000418	6000941	+	6.85031	4.96483	8.73579	0.706816	0.195621	1
ENSG00000289623	ENSG00000289623	lncRNA	chr6	170147195	170150941	+	5.01553	3.57083	6.46022	0.706761	0.242964	1
ENSG00000138119	MYOF	protein_coding	chr10	93306429	93482334	-	507.883	385.707	630.058	0.706531	3.94433e-24	9.36268e-22
ENSG00000287782	ENSG00000287782	lncRNA	chr9	125426169	125438509	+	8.28821	6.05857	10.5179	0.706426	0.155096	1
ENSG00000289939	ENSG00000289939	lncRNA	chr21	33402653	33403047	+	3.12054	2.13155	4.10953	0.706312	0.341608	1
ENSG00000171657	GPR82	protein_coding	chrX	41724181	41730130	+	2.63085	1.75943	3.50226	0.706282	0.364481	1
ENSG00000252118	RNU6ATAC39P	snRNA	chr10	12456483	12456631	+	0.775387	0.349483	1.20129	0.705943	0.459502	1
ENSG00000289306	ENSG00000289306	lncRNA	chr5	142149435	142150200	+	3.59526	2.49305	4.69747	0.705836	0.301537	1
ENSG00000289419	ENSG00000289419	lncRNA	chr1	147608331	147610187	+	4.11629	2.88919	5.34339	0.705782	0.297314	1
ENSG00000276712	MIR7111	miRNA	chr6	35470508	35470579	+	2.6002	1.73678	3.46361	0.705731	0.370686	1
ENSG00000240890	ENSG00000240890	processed_pseudogene	chr3	132386522	132389074	+	3.56407	2.4704	4.65774	0.705123	0.303906	1
ENSG00000277873	ENSG00000277873	lncRNA	chr12	118024817	118025518	-	3.07438	2.09828	4.05048	0.704953	0.335997	1
ENSG00000230707	ENSG00000230707	protein_coding	chrX	140091678	140092911	+	0.797293	0.36681	1.22778	0.704792	0.448194	1
ENSG00000259448	LINC02352	lncRNA	chr15	31215622	31224445	+	12.3234	9.13343	15.5134	0.704518	0.127707	0.402973
ENSG00000173599	PC	protein_coding	chr11	66848417	66958386	-	92.4902	70.1121	114.868	0.704321	3.19973e-05	0.000627872
ENSG00000163576	EFHB	protein_coding	chr3	19879472	19947025	-	2.64347	1.77144	3.51551	0.704253	0.366678	1
ENSG00000153563	CD8A	protein_coding	chr2	86784610	86808396	-	0.766108	0.344167	1.18805	0.702932	0.663029	1
ENSG00000242992	FTH1P4	processed_pseudogene	chr3	128764466	128765018	-	0.766108	0.344167	1.18805	0.702932	0.663029	1
ENSG00000278972	ENSG00000278972	TEC	chr17	69433084	69435533	+	10.9386	8.08892	13.7882	0.702271	0.118552	1
ENSG00000167210	LOXHD1	protein_coding	chr18	46476972	46657220	-	74.35	56.3714	92.3287	0.70199	0.000205458	0.00313016
ENSG00000279428	ENSG00000279428	TEC	chr17	18107334	18110463	-	4.52811	3.20934	5.84687	0.701851	0.269107	1
ENSG00000121297	TSHZ3	protein_coding	chr19	31149979	31349436	-	40.4609	30.5722	50.3495	0.701696	0.00485199	0.0412279
ENSG00000260793	ENSG00000260793	lncRNA	chr17	44221369	44223710	+	32.3725	24.416	40.3291	0.701422	0.0117654	0.0815066
ENSG00000288933	ENSG00000288933	lncRNA	chr10	113844406	113854473	+	3.56369	2.47572	4.65166	0.701363	0.30645	1
ENSG00000234130	AP2B1P1	processed_pseudogene	chrX	93222220	93225015	-	3.57632	2.48773	4.66491	0.699763	0.30081	1
ENSG00000196778	OR52K1	protein_coding	chr11	4482646	4493497	+	2.12525	1.38199	2.86851	0.699614	0.431755	1
ENSG00000241014	GPR199P	transcribed_unitary_pseudogene	chr1	34975699	34978706	-	3.08662	2.11561	4.05764	0.698951	0.329934	1
ENSG00000234782	TPT1P9	processed_pseudogene	chr9	118082869	118083382	-	2.6119	1.75411	3.4697	0.69859	0.359125	1
ENSG00000139714	MORN3	protein_coding	chr12	121648742	121672631	-	5.36956	3.85771	6.88142	0.69818	0.245483	1
ENSG00000274569	ENSG00000274569	processed_pseudogene	chr12	56413647	56414045	-	3.57274	2.48773	4.65774	0.697938	0.305649	1
ENSG00000154099	DNAAF1	protein_coding	chr16	84145287	84178767	+	4.87363	3.48026	6.26699	0.697775	0.274745	1
ENSG00000226659	TSPAN14-AS1	lncRNA	chr10	80529592	80536026	-	2.6176	1.75943	3.47578	0.69777	0.374406	1
ENSG00000251535	ENSG00000251535	processed_pseudogene	chr4	336258	336786	-	0.768766	0.349483	1.18805	0.697237	0.663029	1
ENSG00000254701	ENSG00000254701	unprocessed_pseudogene	chr5	70197255	70207745	-	0.768766	0.349483	1.18805	0.697237	0.663029	1
ENSG00000266066	POLRMTP1	processed_pseudogene	chr17	62136972	62140639	-	0.768766	0.349483	1.18805	0.697237	0.663029	1
ENSG00000142552	RCN3	protein_coding	chr19	49528003	49546962	+	63.8536	48.4851	79.2222	0.697008	0.000707643	0.00890118
ENSG00000235917	MTCO2P11	unprocessed_pseudogene	chr9	5098341	5099325	+	11.9249	8.86644	14.9835	0.695977	0.106257	0.362994
ENSG00000268696	ZNF723	protein_coding	chr19	22832291	22858667	+	9.06219	6.68291	11.4415	0.695431	0.154908	1
ENSG00000225951	ODF2-AS1	lncRNA	chr9	128468957	128473012	-	6.31381	4.58463	8.04298	0.695337	0.223249	1
ENSG00000171951	SCG2	protein_coding	chr2	223596940	223602361	-	4.91013	3.51354	6.30672	0.694965	0.270299	1
ENSG00000277558	ENSG00000277558	lncRNA	chr20	34476205	34476787	+	3.0857	2.12092	4.05048	0.694448	0.335075	1
ENSG00000236548	RNF217-AS1	lncRNA	chr6	124644434	124963165	-	70.0058	53.2392	86.7724	0.69443	0.00030217	0.00434281
ENSG00000289929	ENSG00000289929	lncRNA	chr3	195635087	195640472	+	5.37503	3.86972	6.88034	0.69442	0.250466	1
ENSG00000141505	ASGR1	protein_coding	chr17	7173431	7179564	-	2.58961	1.7421	3.43713	0.694345	0.377591	1
ENSG00000211452	DIO1	protein_coding	chr1	53891239	53911086	+	4.89461	3.50291	6.28632	0.694333	0.271629	1
ENSG00000284678	LINC02811	lncRNA	chr1	39801414	39817460	-	15.8972	11.908	19.8863	0.694289	0.0741547	0.288942
ENSG00000071575	TRIB2	protein_coding	chr2	12716910	12742734	+	23.835	17.9758	29.6942	0.693803	0.027954	0.15192
ENSG00000289061	ENSG00000289061	lncRNA	chr18	2845351	2847850	-	3.07696	2.11561	4.03831	0.693429	0.335069	1
ENSG00000228280	ENSG00000228280	lncRNA	chr10	75742740	75743755	+	12.8264	9.56679	16.086	0.693275	0.0947495	0.337063
ENSG00000118492	ADGB	protein_coding	chr6	146598967	146815462	+	3.04508	2.09158	3.99859	0.693174	0.363038	1
ENSG00000258345	ENSG00000258345	lncRNA	chr12	56118968	56119939	-	4.44804	3.16405	5.73202	0.69305	0.301575	1
ENSG00000283930	PLD5P1	protein_coding	chr10	38094368	38360098	+	8.19321	6.02923	10.3572	0.692169	0.174096	1
ENSG00000253968	ENSG00000253968	lncRNA	chr5	173383941	173451591	+	8.56298	6.31216	10.8138	0.692102	0.17449	1
ENSG00000186583	SPATC1	protein_coding	chr8	144012280	144047114	+	3.06768	2.11029	4.02507	0.692095	0.347228	1
ENSG00000187608	ISG15	protein_coding	chr1	1001138	1014540	+	69.0008	52.5257	85.4759	0.692068	0.000374901	0.00519042
ENSG00000268034	TPM3P5	processed_pseudogene	chr19	41506152	41506898	+	9.05587	6.6896	11.4221	0.691932	0.151053	1
ENSG00000274667	ENSG00000274667	lncRNA	chr15	56729932	56730611	-	8.56922	6.31748	10.821	0.691928	0.163818	1
ENSG00000100292	HMOX1	protein_coding	chr22	35380361	35394214	+	17.0378	12.7948	21.2808	0.691675	0.0641994	0.265055
ENSG00000104972	LILRB1	protein_coding	chr19	54617158	54638022	+	23.0861	17.4208	28.7513	0.691616	0.0319344	0.167312
ENSG00000206878	ENSG00000206878	snoRNA	chr1	228652436	228652560	+	10.4546	7.7607	13.1484	0.691523	0.130135	1
ENSG00000154122	ANKH	protein_coding	chr5	14704800	14871778	-	85.6362	65.2778	105.995	0.69094	6.18071e-05	0.00110929
ENSG00000250290	NCAPGP1	processed_pseudogene	chr8	120635558	120638204	-	16.8266	12.6389	21.0142	0.69071	0.0762329	0.293742
ENSG00000277840	ENSG00000277840	lncRNA	chr12	117002463	117003152	+	2.58353	1.7421	3.42497	0.690385	0.393584	1
ENSG00000213853	EMP2	protein_coding	chr16	10528422	10580632	-	116.725	89.096	144.354	0.690033	2.46677e-06	6.35788e-05
ENSG00000276926	MIR6797	miRNA	chr19	41869627	41869698	+	3.07034	2.11561	4.02507	0.689632	0.335258	1
ENSG00000242798	ENSG00000242798	lncRNA	chr7	100115214	100127139	-	2.11878	1.3873	2.85027	0.689578	0.430983	1
ENSG00000163354	DCST2	protein_coding	chr1	155018520	155033781	-	2.62057	1.77144	3.4697	0.689542	0.361327	1
ENSG00000272078	ENSG00000272078	lncRNA	chr1	10639241	10654333	+	3.10364	2.14356	4.06372	0.687797	0.334263	1
ENSG00000207234	RNU6-125P	snRNA	chr1	88816779	88816885	+	6.36605	4.64331	8.08879	0.687548	0.21539	1
ENSG00000198515	CNGA1	protein_coding	chr4	47935977	48016681	-	2.62322	1.77675	3.4697	0.686777	0.362037	1
ENSG00000070985	TRPM5	protein_coding	chr11	2404515	2444514	-	2.58634	1.7488	3.42389	0.686515	0.370612	1
ENSG00000231970	ENSG00000231970	lncRNA	chr10	97401115	97419524	+	3.55607	2.49305	4.6191	0.685852	0.313204	1
ENSG00000167642	SPINT2	protein_coding	chr19	38244035	38292615	+	18.0279	13.5897	22.4661	0.685627	0.0643227	0.265446
ENSG00000234325	MRPS10P2	processed_pseudogene	chr3	4414580	4414960	-	2.61395	1.77144	3.45645	0.685261	0.365486	1
ENSG00000196502	SULT1A1	protein_coding	chr16	28605196	28614279	-	22.0281	16.6618	27.3943	0.684971	0.0352461	0.179425
ENSG00000285650	ENSG00000285650	lncRNA	chr9	92600094	92612368	-	7.62929	5.61851	9.64007	0.684928	0.190338	1
ENSG00000128965	CHAC1	protein_coding	chr15	40952962	40956512	+	8.61346	6.3734	10.8535	0.684915	0.163032	1
ENSG00000172780	RAB43	protein_coding	chr3	129087569	129122801	-	13.7403	10.3071	17.1735	0.684606	0.0901024	0.326398
ENSG00000253147	LINC03023	lncRNA	chr8	20953127	20968904	+	2.56763	1.73678	3.39848	0.684523	0.379628	1
ENSG00000250644	ENSG00000250644	protein_coding	chr11	1734821	1763954	-	3.5744	2.51037	4.63842	0.683666	0.313807	1
ENSG00000100154	TTC28	protein_coding	chr22	27978014	28679840	-	536.87	411.805	661.934	0.683403	9.40315e-24	2.16228e-21
ENSG00000263220	ENSG00000263220	lncRNA	chr17	5364315	5371626	-	2.58026	1.7488	3.41172	0.682543	0.375074	1
ENSG00000072952	IRAG1	protein_coding	chr11	10573091	10693988	-	13.7545	10.3284	17.1806	0.682463	0.0928776	0.332412
ENSG00000253683	ENSG00000253683	processed_pseudogene	chr5	172656522	172656713	-	2.63851	1.79408	3.48294	0.682071	0.368701	1
ENSG00000273139	ENSG00000273139	lncRNA	chr22	20320104	20321208	+	3.0571	2.11561	3.99859	0.682008	0.343788	1
ENSG00000287678	ENSG00000287678	lncRNA	chr6	41080624	41101056	-	3.0571	2.11561	3.99859	0.682008	0.343788	1
ENSG00000123612	ACVR1C	protein_coding	chr2	157526767	157628864	-	63.4218	48.4731	78.3705	0.681959	0.00051514	0.00681773
ENSG00000225329	LHFPL3-AS2	lncRNA	chr7	104894628	104926645	-	5.39821	3.915	6.88142	0.681263	0.247914	1
ENSG00000147509	RGS20	protein_coding	chr8	53851795	53959303	+	43.4737	33.1678	53.7795	0.680997	0.00370464	0.0334239
ENSG00000145020	AMT	protein_coding	chr3	49416778	49422685	-	3.0847	2.13825	4.03115	0.68093	0.338592	1
ENSG00000228929	RPS13P2	processed_pseudogene	chr1	52772194	52772648	-	4.89019	3.52555	6.25483	0.680849	0.269797	1
ENSG00000286788	ENSG00000286788	lncRNA	chr17	58241164	58247385	-	4.93292	3.5602	6.30564	0.679913	0.287047	1
ENSG00000244041	LINC01011	lncRNA	chr6	2987967	2991173	+	4.91725	3.54819	6.28632	0.679896	0.271928	1
ENSG00000255760	LINC02422	lncRNA	chr12	31876969	31959333	-	9.96567	7.42992	12.5014	0.67952	0.147415	1
ENSG00000229585	RPL21P44	processed_pseudogene	chr4	53986587	53987058	-	7.17463	5.28498	9.06429	0.679266	0.202713	1
ENSG00000216863	LY86-AS1	lncRNA	chr6	6346465	6622771	-	2.60428	1.77144	3.43713	0.678992	0.363924	1
ENSG00000221930	DENND10P1	transcribed_processed_pseudogene	chrX	130494965	130496588	+	2.60428	1.77144	3.43713	0.678992	0.363924	1
ENSG00000228237	EFCAB14-AS1	lncRNA	chr1	46674036	46692098	+	2.60428	1.77144	3.43713	0.678992	0.363924	1
ENSG00000144130	NT5DC4	protein_coding	chr2	112721020	112742879	+	0.777429	0.36681	1.18805	0.678832	0.66303	1
ENSG00000250803	ENSG00000250803	protein_coding	chr5	122129622	122182658	+	0.777429	0.36681	1.18805	0.678832	0.66303	1
ENSG00000289627	ENSG00000289627	lncRNA	chr2	54581577	54582580	+	2.11124	1.39262	2.82986	0.678703	0.41152	1
ENSG00000222112	RN7SKP16	misc_RNA	chr1	33336566	33336864	-	2.61052	1.77675	3.44429	0.678554	0.37062	1
ENSG00000280543	ASAP1-IT2	lncRNA	chr8	130082738	130084768	-	11.7515	8.81052	14.6925	0.677675	0.115725	1
ENSG00000237940	LINC01238	lncRNA	chr2	241970683	241977276	+	10.3589	7.73943	12.9784	0.677589	0.141212	1
ENSG00000279019	ENSG00000279019	TEC	chr16	57140896	57144586	-	2.57934	1.75411	3.40456	0.677412	0.367687	1
ENSG00000288739	ENSG00000288739	lncRNA	chrX	55488883	55490449	+	5.8342	4.25917	7.40923	0.677139	0.244261	1
ENSG00000291084	ALOX12P2	lncRNA	chr17	6853861	6954107	+	2.10196	1.3873	2.81662	0.676915	0.415393	1
ENSG00000196139	AKR1C3	protein_coding	chr10	5035354	5107686	+	46.7236	35.7288	57.7184	0.6769	0.00332923	0.0305463
ENSG00000074276	CDHR2	protein_coding	chr5	176542511	176595974	+	9.43855	7.03377	11.8433	0.676871	0.153865	1
ENSG00000136689	IL1RN	protein_coding	chr2	113099315	113134016	+	67.1388	51.4719	82.8057	0.675502	0.000456442	0.00614335
ENSG00000224403	DPPA2P3	processed_pseudogene	chr3	193993331	193993985	-	2.59196	1.76612	3.4178	0.675465	0.376512	1
ENSG00000259238	ENSG00000259238	lncRNA	chr15	59688517	59689418	+	6.26027	4.59133	7.92921	0.675342	0.251258	1
ENSG00000149201	CCDC81	protein_coding	chr11	86374736	86423109	+	10.4137	7.79003	13.0375	0.675342	0.132555	1
ENSG00000285599	ENSG00000285599	lncRNA	chr8	143838779	143840256	+	3.05937	2.12624	3.9925	0.675337	0.345826	1
ENSG00000279621	ENSG00000279621	TEC	chr16	68199841	68200981	-	2.61957	1.78876	3.45037	0.6743	0.375174	1
ENSG00000287553	ENSG00000287553	lncRNA	chr17	2040953	2041932	-	2.56078	1.74348	3.37808	0.67429	0.405309	1
ENSG00000180347	ITPRID1	protein_coding	chr7	31514090	31656504	+	2.10516	1.39262	2.8177	0.674114	0.427273	1
ENSG00000232936	PANK1-AS1	lncRNA	chr10	89645272	89652144	+	3.91291	2.78661	5.03921	0.673453	0.339714	1
ENSG00000105642	KCNN1	protein_coding	chr19	17951293	18000085	+	2.12652	1.40994	2.8431	0.673273	0.399867	1
ENSG00000165591	FAAH2	protein_coding	chrX	57286706	57489193	+	2.12652	1.40994	2.8431	0.673273	0.399867	1
ENSG00000267769	ENSG00000267769	lncRNA	chr19	4454014	4455286	+	2.12652	1.40994	2.8431	0.673273	0.399867	1
ENSG00000224977	RC3H1-DT	lncRNA	chr1	174022509	174023167	+	2.58838	1.76612	3.41064	0.673124	0.392476	1
ENSG00000287825	ENSG00000287825	lncRNA	chr6	42927686	42929479	-	19.0443	14.4517	23.637	0.67306	0.0648164	0.26705
ENSG00000290551	ENSG00000290551	lncRNA	chr9	81977614	82780194	+	12.7293	9.58411	15.8745	0.672943	0.102373	0.354257
ENSG00000289422	ENSG00000289422	lncRNA	chr2	208064701	208077198	+	4.39226	3.15736	5.62716	0.672723	0.319272	1
ENSG00000139132	FGD4	protein_coding	chr12	32399558	32646050	+	173.076	133.214	212.938	0.672663	2.42084e-08	9.7343e-07
ENSG00000198467	TPM2	protein_coding	chr9	35681992	35690056	-	162.007	124.698	199.316	0.672313	3.62312e-07	1.1467e-05
ENSG00000259409	BMF-AS1	lncRNA	chr15	40088832	40089386	+	2.15413	1.43259	2.87567	0.671955	0.414508	1
ENSG00000271155	ENSG00000271155	lncRNA	chr9	95506235	95507636	+	7.64439	5.66911	9.61966	0.671171	0.188695	1
ENSG00000215840	ENSG00000215840	processed_pseudogene	chr1	161406068	161407082	+	12.6885	9.56147	15.8154	0.670975	0.10397	0.357925
ENSG00000287548	ENSG00000287548	lncRNA	chr11	13463377	13464717	+	3.08035	2.14888	4.01183	0.670498	0.35239	1
ENSG00000204516	MICB	protein_coding	chr6	31494881	31511124	+	191.359	147.456	235.261	0.670349	5.02394e-09	2.34722e-07
ENSG00000205209	SCGB2B2	protein_coding	chr19	34590644	34677159	-	2.15055	1.43259	2.86851	0.669287	0.436151	1
ENSG00000253230	MIR124-1HG	lncRNA	chr8	9899871	9919233	-	2.15055	1.43259	2.86851	0.669287	0.436151	1
ENSG00000039600	SOX30	protein_coding	chr5	157625679	157671480	-	2.1142	1.40463	2.82378	0.669186	0.402087	1
ENSG00000111886	GABRR2	protein_coding	chr6	89254464	89315299	-	23.1244	17.6277	28.621	0.669169	0.0346451	0.177232
ENSG00000214077	GNAQP1	processed_pseudogene	chr2	131423801	131424867	-	2.56663	1.75411	3.37916	0.669066	0.382831	1
ENSG00000286931	ENSG00000286931	lncRNA	chr14	24007057	24027782	+	14.5336	10.9954	18.0717	0.668946	0.0904449	0.326886
ENSG00000008516	MMP25	protein_coding	chr16	3046062	3060726	+	15.3332	11.6131	19.0533	0.668915	0.0829431	0.310288
ENSG00000227766	ENSG00000227766	unprocessed_pseudogene	chr6	29942075	29943067	-	16.2658	12.3361	20.1955	0.668424	0.0732841	0.286688
ENSG00000137343	ATAT1	protein_coding	chr6	30626842	30646823	+	59.0843	45.4254	72.7433	0.667599	0.00120992	0.0137012
ENSG00000238042	LINC02257	lncRNA	chr1	221880981	221978523	-	15.8279	12.0025	19.6534	0.667583	0.0785809	0.299677
ENSG00000246100	LINC00900	lncRNA	chr11	115753889	115760646	-	9.48591	7.10308	11.8687	0.667329	0.161314	1
ENSG00000229349	ACTG1P9	processed_pseudogene	chr6	46204729	46207386	+	14.5234	10.9994	18.0474	0.666632	0.108025	0.366228
ENSG00000132122	SPATA6	protein_coding	chr1	48295373	48472208	-	27.3864	20.9436	33.8291	0.666494	0.0244225	0.138828
ENSG00000229023	RAB1AP1	processed_pseudogene	chr2	190992639	190993567	-	16.2725	12.3534	20.1916	0.666283	0.0792429	0.301081
ENSG00000137312	FLOT1	protein_coding	chr6	30727709	30742732	-	173.535	133.94	213.131	0.666178	1.86759e-08	7.69897e-07
ENSG00000145526	CDH18	protein_coding	chr5	19471296	20575873	-	2.11686	1.40994	2.82378	0.666	0.402921	1
ENSG00000244242	IFITM10	protein_coding	chr11	1732406	1750595	-	2.11686	1.40994	2.82378	0.666	0.402921	1
ENSG00000143178	TBX19	protein_coding	chr1	168280877	168314426	+	26.7964	20.4929	33.0999	0.665905	0.023825	0.136221
ENSG00000229739	PDC-AS1	lncRNA	chr1	186423481	186521147	+	17.7416	13.4924	21.9908	0.665759	0.0660427	0.269416
ENSG00000223904	HMGB1P12	processed_pseudogene	chrX	111434427	111435024	+	1.66443	1.06046	2.26841	0.66562	0.455072	1
ENSG00000246863	GPR176-DT	lncRNA	chr15	39921042	39925880	+	1.66443	1.06046	2.26841	0.66562	0.455072	1
ENSG00000288942	ENSG00000288942	lncRNA	chr19	35267862	35268080	-	4.3772	3.15874	5.59567	0.665373	0.302887	1
ENSG00000197646	PDCD1LG2	protein_coding	chr9	5510531	5571282	+	3.92477	2.80926	5.04029	0.66511	0.327228	1
ENSG00000230379	ENSG00000230379	lncRNA	chr21	24938431	24992817	-	1.62755	1.0325	2.2226	0.664966	0.466895	1
ENSG00000241770	ENSG00000241770	lncRNA	chr3	157163452	157169133	+	1.62755	1.0325	2.2226	0.664966	0.466895	1
ENSG00000227638	HNRNPA1P14	processed_pseudogene	chr9	88410529	88411463	-	2.08622	1.3873	2.78513	0.664963	0.427504	1
ENSG00000236559	BCL2L1-AS1	lncRNA	chr20	31686216	31716825	+	4.39857	3.17607	5.62108	0.664921	0.295472	1
ENSG00000231697	NANOGP5	transcribed_processed_pseudogene	chr9	100175178	100176054	+	17.0464	12.9604	21.1323	0.664814	0.0788636	0.300327
ENSG00000258813	RBM25-AS1	lncRNA	chr14	73057925	73059415	-	6.60636	4.88489	8.32783	0.664526	0.239561	1
ENSG00000111799	COL12A1	protein_coding	chr6	75084326	75206267	-	27.4081	20.981	33.8352	0.664289	0.027162	0.149683
ENSG00000276058	STMN1P1	processed_pseudogene	chr12	31715342	31715781	-	5.81053	4.2698	7.35126	0.664245	0.252187	1
ENSG00000216331	H1-12P	unprocessed_pseudogene	chr6	26195554	26196633	+	2.10758	1.40463	2.81054	0.664181	0.401927	1
ENSG00000075399	VPS9D1	protein_coding	chr16	89707134	89720898	-	50.065	38.5141	61.616	0.664166	0.00240765	0.0236854
ENSG00000231841	FAM192BP	processed_pseudogene	chr4	152927446	152928207	+	11.2931	8.51302	14.0731	0.664	0.13477	1
ENSG00000167601	AXL	protein_coding	chr19	41219223	41261766	+	104.557	80.6954	128.418	0.663712	2.1023e-05	0.000434545
ENSG00000232815	DUX4L50	unprocessed_pseudogene	chr9	63817748	63818462	-	3.07708	2.15557	3.99859	0.663617	0.362169	1
ENSG00000214975	PPIAP29	processed_pseudogene	chr6	24976419	24976982	+	3.97998	2.85454	5.10543	0.663533	0.343329	1
ENSG00000254616	ENSG00000254616	processed_pseudogene	chr11	134173095	134173680	+	1.63949	1.04313	2.23584	0.663356	0.450831	1
ENSG00000260197	ENSG00000260197	lncRNA	chrY	19691941	19694606	-	26.6349	20.3957	32.8741	0.662864	0.0283912	0.153621
ENSG00000262837	ENSG00000262837	lncRNA	chr17	49834239	49836454	+	4.82247	3.50822	6.13672	0.662703	0.287614	1
ENSG00000239944	TRBV8-2	TR_V_pseudogene	chr7	142386378	142386647	+	3.87488	2.7746	4.97516	0.662653	0.340631	1
ENSG00000231050	GNB1-DT	lncRNA	chr1	1891223	1892726	+	4.37058	3.15874	5.58243	0.662473	0.301262	1
ENSG00000264349	MIR4258	miRNA	chr1	154975693	154975783	+	2.0983	1.39931	2.7973	0.662351	0.417961	1
ENSG00000183722	LHFPL6	protein_coding	chr13	39209116	39603528	-	2.15655	1.4446	2.86851	0.662181	0.443184	1
ENSG00000005961	ITGA2B	protein_coding	chr17	44372180	44389649	-	6.20807	4.58463	7.83151	0.661198	0.255291	1
ENSG00000266378	ENSG00000266378	lncRNA	chr17	14327335	14329474	+	11.2419	8.48506	13.9986	0.661102	0.162574	1
ENSG00000241106	HLA-DOB	protein_coding	chr6	32812763	32820466	-	2.60594	1.79408	3.4178	0.660956	0.373191	1
ENSG00000260500	ENSG00000260500	lncRNA	chr19	7918652	7919157	-	2.60594	1.79408	3.4178	0.660956	0.373191	1
ENSG00000179456	ZBTB18	protein_coding	chr1	244048547	244057476	+	291.958	226.021	357.894	0.660732	3.36783e-13	3.2395e-11
ENSG00000278126	ENSG00000278126	lncRNA	chr12	51201684	51202581	-	4.85327	3.53618	6.17037	0.660569	0.289317	1
ENSG00000206344	HCG27	lncRNA	chr6	31197760	31203968	+	41.3721	31.8432	50.901	0.66017	0.00625994	0.0505917
ENSG00000271257	ENSG00000271257	processed_pseudogene	chr5	58503295	58503700	+	4.37963	3.17075	5.58851	0.659645	0.305296	1
ENSG00000197019	SERTAD1	protein_coding	chr19	40421589	40425992	-	26.2597	20.1367	32.3827	0.659349	0.0268516	0.148674
ENSG00000284738	ENSG00000284738	lncRNA	chr1	153923284	153935245	+	6.23278	4.60865	7.85691	0.65915	0.239781	1
ENSG00000151789	ZNF385D	protein_coding	chr3	21412218	22373321	-	6.6446	4.9288	8.3604	0.65883	0.235053	1
ENSG00000280057	ENSG00000280057	TEC	chr6	166388136	166389920	+	2.12287	1.42195	2.82378	0.658828	0.412769	1
ENSG00000252620	RNU6ATAC24P	snRNA	chr3	195523087	195523221	-	2.6086	1.7994	3.4178	0.658214	0.381158	1
ENSG00000286177	ENSG00000286177	lncRNA	chr19	41307397	41310412	-	23.9329	18.3466	29.5192	0.657638	0.0388735	0.19121
ENSG00000251593	MSNP1	processed_pseudogene	chr5	25909503	25911234	+	10.1884	7.68214	12.6946	0.65749	0.164214	1
ENSG00000287176	ENSG00000287176	lncRNA	chr5	30545177	30693984	-	1.63286	1.04313	2.2226	0.657439	0.453614	1
ENSG00000244405	ETV5	protein_coding	chr3	186046314	186110318	-	182.738	141.615	223.86	0.656904	1.17757e-08	5.09714e-07
ENSG00000259144	RANBP20P	processed_pseudogene	chr14	20720742	20723127	-	2.09792	1.40463	2.79121	0.656846	0.40735	1
ENSG00000224645	ENSG00000224645	lncRNA	chr1	151340648	151341966	+	3.91419	2.81457	5.01381	0.656758	0.322876	1
ENSG00000156345	CDK20	protein_coding	chr9	87966441	87974753	-	461.213	357.833	564.592	0.656448	1.13707e-19	2.20187e-17
ENSG00000233589	ENSG00000233589	lncRNA	chr1	68479129	68483539	+	2.11929	1.42195	2.81662	0.656123	0.421018	1
ENSG00000161940	BCL6B	protein_coding	chr17	7023050	7030290	+	1.66047	1.06578	2.25516	0.656045	0.458969	1
ENSG00000229983	ENSG00000229983	lncRNA	chr1	212168207	212190259	+	2.10362	1.40994	2.7973	0.655973	0.407292	1
ENSG00000224114	ENSG00000224114	processed_pseudogene	chr1	206695837	206696269	-	2.54677	1.75411	3.33943	0.655918	0.392561	1
ENSG00000267096	ENSG00000267096	lncRNA	chr19	55670632	55672069	+	20.6389	15.8029	25.4748	0.655907	0.0551314	0.240865
ENSG00000249138	SLED1	transcribed_processed_pseudogene	chr4	184798296	184799046	-	2.12553	1.42727	2.82378	0.655665	0.405531	1
ENSG00000217527	RPS16P5	transcribed_processed_pseudogene	chr6	53336943	53337346	-	17.0617	13.0297	21.0937	0.655148	0.0722187	0.284259
ENSG00000229618	ENSG00000229618	lncRNA	chr7	12726152	13751920	+	2.08864	1.39931	2.77797	0.654991	0.421184	1
ENSG00000168916	ZNF608	protein_coding	chr5	124636913	124748807	-	19.0296	14.5596	23.4995	0.654951	0.0607864	0.255744
ENSG00000197363	ZNF517	protein_coding	chr8	144798876	144811169	+	50.0713	38.6739	61.4686	0.65494	0.00307542	0.0287554
ENSG00000165794	SLC39A2	protein_coding	chr14	20999255	21001871	+	1.64549	1.05514	2.23584	0.654899	0.453071	1
ENSG00000150722	PPP1R1C	protein_coding	chr2	181954241	182131398	+	9.29563	6.99912	11.5921	0.65461	0.185913	1
ENSG00000147027	TMEM47	protein_coding	chrX	34627075	34657285	-	11.1754	8.46104	13.8899	0.654259	0.136656	1
ENSG00000091536	MYO15A	protein_coding	chr17	18108756	18179802	+	4.85836	3.55351	6.16321	0.653628	0.28308	1
ENSG00000188672	RHCE	protein_coding	chr1	25362249	25430192	-	2.54943	1.75943	3.33943	0.653136	0.397567	1
ENSG00000279597	ENSG00000279597	lncRNA	chr22	49534062	49534926	+	2.06369	1.38199	2.7454	0.652957	0.432699	1
ENSG00000284959	ENSG00000284959	lncRNA	chr14	81012099	81170429	-	10.2825	7.77271	12.7923	0.652774	0.150124	1
ENSG00000289315	ENSG00000289315	lncRNA	chr3	152159528	152205461	-	13.0253	9.90564	16.145	0.652715	0.10959	0.369056
ENSG00000248996	PDLIM7-AS1	lncRNA	chr5	177494995	177503647	+	3.89883	2.80926	4.9884	0.652662	0.332356	1
ENSG00000279476	ENSG00000279476	TEC	chr16	81517824	81520617	+	57.0293	44.1259	69.9328	0.652498	0.00158673	0.017067
ENSG00000254887	POU2F2-AS1	lncRNA	chr19	42132555	42137386	+	2.06939	1.3873	2.75149	0.652081	0.433553	1
ENSG00000288093	ENSG00000288093	lncRNA	chr1	161399998	161401868	+	36.801	28.4015	45.2005	0.652019	0.0106302	0.0763114
ENSG00000227962	ENSG00000227962	processed_pseudogene	chr1	235336806	235337087	+	1.64815	1.06046	2.23584	0.651173	0.444429	1
ENSG00000240606	RN7SL564P	misc_RNA	chr6	122745280	122745529	+	1.64815	1.06046	2.23584	0.651173	0.444429	1
ENSG00000214869	TPM3P4	processed_pseudogene	chr7	27023737	27024907	+	3.48898	2.49305	4.48492	0.650984	0.374317	1
ENSG00000213707	HMGB1P10	processed_pseudogene	chr22	26560526	26561088	+	5.67729	4.19656	7.15803	0.650664	0.272123	1
ENSG00000226543	MYL6P1	processed_pseudogene	chr21	43855890	43856342	-	1.67575	1.0831	2.26841	0.649853	0.471314	1
ENSG00000277901	ENSG00000277901	lncRNA	chr20	23320958	23325352	-	1.6175	1.03782	2.19719	0.649779	0.457685	1
ENSG00000279382	ENSG00000279382	TEC	chr17	76090308	76091669	+	9.90574	7.49115	12.3203	0.649598	0.166522	1
ENSG00000164088	PPM1M	protein_coding	chr3	52245759	52250599	+	55.5769	43.0562	68.0977	0.649295	0.00199427	0.0204243
ENSG00000284324	MIR3175	miRNA	chr15	92904399	92904475	+	2.10962	1.42195	2.7973	0.6488	0.417267	1
ENSG00000279722	ENSG00000279722	TEC	chr16	53487607	53489943	-	3.91981	2.8319	5.00773	0.64876	0.327448	1
ENSG00000185920	PTCH1	protein_coding	chr9	95442980	95517057	-	279.222	217.267	341.178	0.648656	6.55587e-12	4.82414e-10
ENSG00000235748	SEPTIN14P12	processed_pseudogene	chr1	197138748	197139307	-	22.0268	16.938	27.1156	0.648347	0.0460258	0.214559
ENSG00000279068	ENSG00000279068	lncRNA	chr5	141182409	141188582	+	3.88794	2.80788	4.968	0.648261	0.347469	1
ENSG00000226525	RPS7P10	processed_pseudogene	chr13	21628413	21629015	-	2.1002	1.41526	2.78513	0.648165	0.436876	1
ENSG00000246350	ZBED9-AS1	lncRNA	chr6	28587378	28591747	+	2.13777	1.4446	2.83094	0.648102	0.456145	1
ENSG00000261441	POLG-DT	lncRNA	chr15	89335053	89336161	+	4.4025	3.20934	5.59567	0.647925	0.313055	1
ENSG00000207518	RNU6-59P	snRNA	chr13	21551304	21551410	-	4.35938	3.17607	5.5427	0.647741	0.308987	1
ENSG00000172345	STARD5	protein_coding	chr15	81309053	81324183	-	15.2837	11.6891	18.8783	0.647603	0.0936754	0.334454
ENSG00000233509	ZNF197-AS1	lncRNA	chr3	44617128	44624797	-	7.49918	5.62383	9.37454	0.647311	0.216514	1
ENSG00000266126	ENSG00000266126	lncRNA	chr17	19929372	19929737	-	15.7633	12.0665	19.4601	0.646939	0.0945936	0.336822
ENSG00000157483	MYO1E	protein_coding	chr15	59132434	59372871	-	417.874	325.519	510.23	0.646804	2.31875e-17	3.63032e-15
ENSG00000273145	ENSG00000273145	lncRNA	chr22	46013606	46015498	+	8.40578	6.33343	10.4781	0.646329	0.200445	1
ENSG00000228040	ENSG00000228040	processed_pseudogene	chr1	112890767	112890922	-	3.45741	2.47572	4.43911	0.646058	0.364611	1
ENSG00000238061	ENSG00000238061	processed_pseudogene	chr1	185280844	185281816	+	1.62016	1.04313	2.19719	0.646021	0.458749	1
ENSG00000187566	NHLRC1	protein_coding	chr6	18120440	18122677	-	17.9463	13.7754	22.1172	0.645771	0.0735252	0.287227
ENSG00000233347	ERP29P1	processed_pseudogene	chr20	52110344	52111049	-	3.42053	2.44776	4.3933	0.645508	0.361727	1
ENSG00000219085	NPM1P37	processed_pseudogene	chr6	69705287	69706160	-	13.9232	10.6393	17.2071	0.645504	0.111363	0.371722
ENSG00000106178	CCL24	protein_coding	chr7	75810825	75823356	-	2.09662	1.41526	2.77797	0.645433	0.423881	1
ENSG00000240966	RN7SL681P	misc_RNA	chr4	87386883	87387174	-	1.64153	1.06046	2.2226	0.645256	0.44715	1
ENSG00000229521	MYCBP2-AS2	lncRNA	chr13	77080511	77081190	-	1.66343	1.07779	2.24908	0.644984	0.470434	1
ENSG00000196408	NOXO1	protein_coding	chr16	1978917	1984192	-	2.61064	1.81672	3.40456	0.644981	0.394673	1
ENSG00000233155	HMGA1P8	processed_pseudogene	chr2	74418122	74418442	-	5.16958	3.8138	6.52535	0.644584	0.320965	1
ENSG00000152192	POU4F1	protein_coding	chr13	78598362	78603552	-	85.5505	66.5314	104.57	0.644564	0.000150404	0.00238406
ENSG00000227836	ENSG00000227836	processed_pseudogene	chr5	96942299	96943184	+	3.91015	2.8319	4.9884	0.644112	0.332494	1
ENSG00000255642	PABPC1P4	processed_pseudogene	chr12	63822021	63823895	+	11.9377	9.0974	14.7781	0.643937	0.15583	0.450118
ENSG00000290357	ENSG00000290357	lncRNA	chr8	7092275	7187316	+	1.61088	1.03782	2.18395	0.643791	0.454111	1
ENSG00000231871	IPO9-AS1	lncRNA	chr1	201688259	201829559	-	10.1519	7.70478	12.5991	0.643633	0.179697	1
ENSG00000236529	ENSG00000236529	lncRNA	chr7	65840055	65842396	+	4.37163	3.19339	5.54986	0.643346	0.316796	1
ENSG00000117407	ARTN	protein_coding	chr1	43933320	43937240	+	54.5897	42.405	66.7744	0.642879	0.00228632	0.0227658
ENSG00000172348	RCAN2	protein_coding	chr6	46220736	46491972	-	2.11494	1.43259	2.7973	0.642481	0.419034	1
ENSG00000137434	C6orf52	protein_coding	chr6	10671418	10694797	-	5.68307	4.2192	7.14694	0.64243	0.287385	1
ENSG00000219074	SOD1P1	processed_pseudogene	chr6	53196720	53197159	-	1.62282	1.04845	2.19719	0.642272	0.475637	1
ENSG00000235128	ENSG00000235128	processed_pseudogene	chr2	126679622	126680420	+	18.0015	13.8433	22.1597	0.641808	0.0750852	0.291027
ENSG00000257176	ENSG00000257176	lncRNA	chr12	29277955	29317848	-	33.3553	25.8383	40.8723	0.641701	0.143	0.431512
ENSG00000261072	ENSG00000261072	processed_pseudogene	chr15	56192353	56193262	-	7.48556	5.62914	9.34197	0.641617	0.2178	1
ENSG00000291146	RP9P	lncRNA	chr7	32916810	32943176	-	6.1278	4.56868	7.68692	0.641508	0.2626	1
ENSG00000137411	VARS2	protein_coding	chr6	30914205	30926459	+	2.0843	1.40994	2.75865	0.641214	0.420021	1
ENSG00000159648	TEPP	protein_coding	chr16	57976435	57988116	+	2.0843	1.40994	2.75865	0.641214	0.420021	1
ENSG00000263941	RN7SL32P	misc_RNA	chr2	233205199	233205479	+	2.0843	1.40994	2.75865	0.641214	0.420021	1
ENSG00000252153	MIR2278	miRNA	chr9	94809962	94810057	+	5.59879	4.15659	7.041	0.640959	0.310393	1
ENSG00000232450	ENSG00000232450	transcribed_processed_pseudogene	chr1	113698884	113699631	-	5.70032	4.23653	7.16411	0.640685	0.281375	1
ENSG00000179899	PHC1P1	processed_pseudogene	chr12	55411727	55414787	-	5.27269	3.90299	6.64238	0.64036	0.294338	1
ENSG00000252906	SCARNA3	scaRNA	chr1	175968398	175968540	-	5.67591	4.2192	7.13262	0.639892	0.267445	1
ENSG00000214067	ENSG00000214067	processed_pseudogene	chr10	110257064	110257843	+	13.3951	10.2565	16.5336	0.639368	0.120257	0.388259
ENSG00000226251	LINC02608	lncRNA	chr1	212180141	212285130	-	9.3384	7.08575	11.5911	0.638945	0.181463	1
ENSG00000251619	LINC02508	lncRNA	chr4	188776657	188785511	+	7.46023	5.61713	9.30333	0.638832	0.223743	1
ENSG00000026751	SLAMF7	protein_coding	chr1	160739057	160754821	+	1.64115	1.06578	2.21651	0.638814	0.45688	1
ENSG00000198156	NPIPB6	protein_coding	chr16	28342517	28363508	-	1.59856	1.0325	2.16462	0.638777	0.479292	1
ENSG00000064989	CALCRL	protein_coding	chr2	187341964	187448460	-	4.38834	3.21466	5.56202	0.638726	0.329692	1
ENSG00000250492	INTS6P1	processed_pseudogene	chr5	39718984	39721513	-	1.15845	0.688335	1.62857	0.638678	0.521756	1
ENSG00000278346	ENSG00000278346	processed_pseudogene	chr17	40380666	40381838	-	2.08071	1.40994	2.75149	0.638462	0.428229	1
ENSG00000081041	CXCL2	protein_coding	chr4	74097040	74099196	-	8.79373	6.66165	10.9258	0.638362	0.195312	1
ENSG00000074660	SCARF1	protein_coding	chr17	1633858	1645744	-	9.27588	7.03909	11.5127	0.638287	0.180754	1
ENSG00000289981	ENSG00000289981	lncRNA	chr6	20400741	20401503	-	9.24578	7.01644	11.4751	0.638018	0.189573	1
ENSG00000237669	ENSG00000237669	unprocessed_pseudogene	chr6	30006121	30007116	-	3.89691	2.8319	4.96192	0.637717	0.330694	1
ENSG00000224945	ENSG00000224945	lncRNA	chr9	89088604	89109934	-	7.48494	5.64115	9.32873	0.637157	0.222987	1
ENSG00000266933	MADCAM1-AS1	lncRNA	chr19	490046	507833	-	5.24235	3.88704	6.59765	0.636591	0.298391	1
ENSG00000031081	ARHGAP31	protein_coding	chr3	119294383	119420714	+	98.4647	76.9064	120.023	0.635466	6.87954e-05	0.00121915
ENSG00000111249	CUX2	protein_coding	chr12	111034165	111350554	+	104.156	81.3647	126.947	0.635448	3.71912e-05	0.000714547
ENSG00000243260	RN7SL558P	misc_RNA	chr4	39761000	39761298	+	5.72716	4.2698	7.18451	0.635148	0.269839	1
ENSG00000264160	MIR4762	miRNA	chr22	45760524	45760598	+	1.60122	1.03782	2.16462	0.635008	0.464533	1
ENSG00000291079	ENSG00000291079	lncRNA	chr5	1598920	1634014	-	79.0851	61.743	96.4272	0.63487	0.000692149	0.00875869
ENSG00000188396	DYNLT4	protein_coding	chr1	44805893	44807351	-	5.20689	3.86302	6.55076	0.634769	0.301338	1
ENSG00000111331	OAS3	protein_coding	chr12	112938051	112976460	+	220.683	172.702	268.665	0.634553	1.88369e-09	9.5925e-08
ENSG00000175147	TMEM51-AS1	lncRNA	chr1	15111815	15153618	-	5.73978	4.28181	7.19776	0.634196	0.269368	1
ENSG00000232197	ENSG00000232197	lncRNA	chr6	170160606	170163142	+	26.5119	20.5608	32.4629	0.634147	0.0356138	0.180734
ENSG00000214121	PRDX1P1	processed_pseudogene	chr9	12972843	12973438	-	1.16111	0.693651	1.62857	0.634143	0.508577	1
ENSG00000234222	LIX1L-AS1	lncRNA	chr1	145926590	145959179	+	12.4623	9.55084	15.3738	0.634034	0.148851	0.440063
ENSG00000233892	PAIP1P1	processed_pseudogene	chr6	30186798	30188614	-	7.47155	5.63978	9.30333	0.633904	0.223853	1
ENSG00000256973	ENSG00000256973	lncRNA	chr12	22460519	22463914	-	8.81075	6.6896	10.9319	0.633842	0.192271	1
ENSG00000285564	ENSG00000285564	lncRNA	chr6	163338363	163346744	-	1.62882	1.06046	2.19719	0.633837	0.452153	1
ENSG00000225439	BOLA3-DT	lncRNA	chr2	74148007	74151952	+	5.18317	3.84707	6.51927	0.633479	0.298658	1
ENSG00000289445	ENSG00000289445	lncRNA	chr21	38959431	38961079	+	2.11791	1.4446	2.79121	0.633063	0.426333	1
ENSG00000171877	FRMD5	protein_coding	chr15	43870761	44195271	-	2.56317	1.79408	3.33227	0.632748	0.433872	1
ENSG00000165171	METTL27	protein_coding	chr7	73834590	73842516	-	3.90861	2.84923	4.968	0.632679	0.338478	1
ENSG00000230356	NCAPD2P1	processed_pseudogene	chr7	34750253	34752053	-	3.44714	2.48773	4.40654	0.632417	0.359932	1
ENSG00000283839	ENSG00000283839	lncRNA	chr2	184593577	184599008	-	63.5384	49.6227	77.454	0.632063	0.00133506	0.0148064
ENSG00000198917	SPOUT1	protein_coding	chr9	128819651	128829794	-	5.77575	4.31509	7.2364	0.631922	0.295317	1
ENSG00000196872	CRACDL	protein_coding	chr2	98793846	98936259	-	16.4108	12.6576	20.164	0.631909	0.0894924	0.3258
ENSG00000234127	TRIM26	protein_coding	chr6	30184455	30213427	-	195.983	153.526	238.441	0.631826	5.31866e-08	2.01739e-06
ENSG00000172458	IL17D	protein_coding	chr13	20702127	20723098	+	5.21344	3.87503	6.55184	0.631416	0.291395	1
ENSG00000123965	PMS2P5	unprocessed_pseudogene	chr7	74894116	74897835	+	6.9678	5.2517	8.68389	0.631339	0.249846	1
ENSG00000271394	7SK	misc_RNA	chr17	35889558	35889804	+	1.60388	1.04313	2.16462	0.63125	0.465607	1
ENSG00000265800	ENSG00000265800	lncRNA	chr17	75138416	75141350	-	4.27801	3.14141	5.4146	0.631237	0.36012	1
ENSG00000233072	RPS15AP6	processed_pseudogene	chr1	21003550	21003934	-	5.68685	4.24716	7.12654	0.631105	0.273377	1
ENSG00000166833	NAV2	protein_coding	chr11	19350724	20121601	+	23.6879	18.3734	29.0025	0.631007	0.0450338	0.211635
ENSG00000112679	DUSP22	protein_coding	chr6	291630	351355	+	141.583	110.89	172.277	0.631004	1.52921e-06	4.19095e-05
ENSG00000215045	GRID2IP	protein_coding	chr7	6496778	6551461	-	6.52769	4.90753	8.14784	0.630876	0.259443	1
ENSG00000290318	ENSG00000290318	protein_coding	chr3	49357176	49412051	-	4.7302	3.49759	5.96282	0.630519	0.340116	1
ENSG00000250138	ENSG00000250138	unprocessed_pseudogene	chr5	69631963	69636399	+	6.16095	4.62066	7.70124	0.630481	0.265925	1
ENSG00000111913	RIPOR2	protein_coding	chr6	24804282	25042170	-	2.98832	2.13155	3.84509	0.629644	0.422377	1
ENSG00000287952	ENSG00000287952	lncRNA	chr8	99893373	99895121	+	5.71141	4.2698	7.15302	0.629587	0.282796	1
ENSG00000260246	ENSG00000260246	lncRNA	chr1	109693117	109693742	-	9.78456	7.46851	12.1006	0.629455	0.17178	1
ENSG00000224080	UBE2FP1	processed_pseudogene	chr3	37143512	37143958	-	8.31177	6.31216	10.3114	0.629406	0.214376	1
ENSG00000138193	PLCE1	protein_coding	chr10	93993931	94332823	+	17.3873	13.4418	21.3327	0.628907	0.0806725	0.304269
ENSG00000243314	ENSG00000243314	processed_pseudogene	chr3	158496561	158496934	+	5.22872	3.89236	6.56508	0.628826	0.295278	1
ENSG00000255348	ENSG00000255348	lncRNA	chr11	134178824	134186166	+	7.95697	6.03592	9.87802	0.628605	0.210235	1
ENSG00000145864	GABRB2	protein_coding	chr5	161288429	161549044	-	41.2947	32.2277	50.3617	0.628308	0.0142283	0.094281
ENSG00000288551	ENSG00000288551	lncRNA	chr6	145749917	145751137	+	1.14879	0.688335	1.60925	0.628033	0.521396	1
ENSG00000286669	ENSG00000286669	lncRNA	chr19	47255850	47256477	-	1.6003	1.04313	2.15746	0.627981	0.467281	1
ENSG00000259652	ENSG00000259652	lncRNA	chr15	77043680	77045160	+	3.38796	2.44776	4.32817	0.627979	0.371379	1
ENSG00000163491	NEK10	protein_coding	chr3	27106484	27369460	-	8.31139	6.31748	10.3053	0.627582	0.210946	1
ENSG00000155011	DKK2	protein_coding	chr4	106921802	107283806	-	90.4166	70.8439	109.989	0.627481	0.000138166	0.00222471
ENSG00000136826	KLF4	protein_coding	chr9	107484852	107490482	-	151.201	118.631	183.771	0.627145	1.68014e-06	4.55371e-05
ENSG00000249274	PDLIM1P4	processed_pseudogene	chr3	98782188	98783193	+	6.55133	4.93549	8.16717	0.627108	0.255849	1
ENSG00000267679	EIF5AP2	processed_pseudogene	chr17	78157403	78159135	+	1.15449	0.693651	1.61533	0.626856	0.512259	1
ENSG00000224725	CEP57L1P1	processed_pseudogene	chr10	70389426	70390626	+	1.64981	1.0831	2.21651	0.626764	0.460198	1
ENSG00000135298	ADGRB3	protein_coding	chr6	68635282	69390571	+	19.4509	15.0788	23.823	0.626521	0.0848434	0.314836
ENSG00000233237	LINC00472	lncRNA	chr6	71343427	71420745	-	10.1512	7.76739	12.5351	0.626482	0.173025	1
ENSG00000273398	ENSG00000273398	protein_coding	chr2	68131238	68261230	-	1.59156	1.03782	2.1453	0.626172	0.488462	1
ENSG00000236804	RPS3AP12	processed_pseudogene	chr1	119126539	119127291	-	6.15341	4.62598	7.68084	0.62573	0.264079	1
ENSG00000163683	SMIM14	protein_coding	chr4	39546336	39638902	-	108.485	85.1145	131.856	0.625534	3.70368e-05	0.000713416
ENSG00000277130	ENSG00000277130	lncRNA	chr12	79818784	79819465	-	8.27412	6.29484	10.2534	0.625415	0.217847	1
ENSG00000166173	LARP6	protein_coding	chr15	70829130	70854157	-	7.52911	5.70908	9.34913	0.625323	0.224428	1
ENSG00000225602	MTOR-AS1	lncRNA	chr1	11143898	11149537	+	1.59726	1.04313	2.15138	0.6252	0.466182	1
ENSG00000259954	IL21R-AS1	lncRNA	chr16	27447669	27453393	-	1.59726	1.04313	2.15138	0.6252	0.466182	1
ENSG00000172322	CLEC12A	protein_coding	chr12	9951316	9995694	+	107.186	84.1046	130.267	0.6252	3.60834e-05	0.000698248
ENSG00000197935	ZNF311	protein_coding	chr6	28994785	29005316	-	40.9268	31.9822	49.8715	0.625171	0.0110079	0.0783925
ENSG00000049192	ADAMTS6	protein_coding	chr5	65148738	65481920	-	55.442	43.4017	67.4822	0.625115	0.00297831	0.0281203
ENSG00000253395	LINC03044	lncRNA	chr8	101122145	101126158	-	2.96672	2.12092	3.81252	0.62482	0.397949	1
ENSG00000188641	DPYD	protein_coding	chr1	97077743	97995000	-	891.686	701.352	1082.02	0.624794	3.44073e-32	1.36857e-29
ENSG00000255837	TAS2R20	protein_coding	chr12	10995961	10998304	-	12.8436	9.89225	15.795	0.624733	0.142269	0.430578
ENSG00000180891	CUEDC1	protein_coding	chr17	57861243	57955412	-	64.6314	50.6633	78.5995	0.62362	0.00163117	0.0174716
ENSG00000064886	CHI3L2	protein_coding	chr1	111200771	111243440	+	1.15145	0.693651	1.60925	0.623497	0.508221	1
ENSG00000021300	PLEKHB1	protein_coding	chr11	73646178	73662819	+	8.75408	6.67897	10.8292	0.623367	0.216471	1
ENSG00000164898	FMC1	protein_coding	chr7	139339457	139346328	+	8.30135	6.32279	10.2799	0.623288	0.214875	1
ENSG00000196914	ARHGEF12	protein_coding	chr11	120336413	120489937	+	1225.44	964.589	1486.29	0.623202	2.43808e-41	1.88849e-38
ENSG00000219200	RNASEK	protein_coding	chr17	7012417	7014532	+	14.6198	11.2983	17.9414	0.62309	0.109613	0.369056
ENSG00000169548	ZNF280A	protein_coding	chr22	22513736	22520270	-	43.5594	34.0858	53.0331	0.622957	0.0098382	0.0717469
ENSG00000226822	LINC02785	lncRNA	chr1	108040263	108076020	+	20.8224	16.1831	25.4616	0.622905	0.0617067	0.258017
ENSG00000138172	CALHM2	protein_coding	chr10	103446786	103452402	-	23.1851	18.0452	28.3251	0.622712	0.0473752	0.218222
ENSG00000277728	ENSG00000277728	lncRNA	chr17	73202968	73203431	-	6.95021	5.26233	8.63809	0.622046	0.2511	1
ENSG00000242110	AMACR	protein_coding	chr5	33986165	34008104	-	10.1226	7.76208	12.4832	0.621815	0.175726	1
ENSG00000184986	TMEM121	protein_coding	chr14	105526583	105530202	+	4.77164	3.54681	5.99646	0.621771	0.34696	1
ENSG00000136235	GPNMB	protein_coding	chr7	23235967	23275108	+	45.9504	35.9903	55.9105	0.621548	0.00748544	0.0580723
ENSG00000117266	CDK18	protein_coding	chr1	205504596	205532793	+	89.4609	70.272	108.65	0.621497	0.000173323	0.00268222
ENSG00000225726	ENSG00000225726	processed_pseudogene	chr7	77071751	77072237	-	3.45542	2.51037	4.40046	0.621458	0.370617	1
ENSG00000082397	EPB41L3	protein_coding	chr18	5392381	5630700	-	26.9577	21.0281	32.8873	0.621401	0.0493801	0.224253
ENSG00000170293	CMTM8	protein_coding	chr3	32238679	32370321	+	6.54144	4.94219	8.14068	0.621308	0.265642	1
ENSG00000272674	PCDHB16	protein_coding	chr5	141182387	141186226	+	96.9439	76.176	117.712	0.621242	9.96177e-05	0.00167935
ENSG00000110492	MDK	protein_coding	chr11	46380756	46383837	+	70.3882	55.2518	85.5246	0.62121	0.000831723	0.0101161
ENSG00000253347	ENSG00000253347	lncRNA	chr17	47409322	47423526	-	4.75666	3.53618	5.97714	0.621158	0.324064	1
ENSG00000181929	PRKAG1	protein_coding	chr12	49002274	49018807	-	11.4386	8.80521	14.072	0.620252	0.154943	1
ENSG00000289000	ENSG00000289000	lncRNA	chr9	131373054	131373420	-	3.44614	2.50506	4.38722	0.620102	0.368335	1
ENSG00000124920	MYRF	protein_coding	chr11	61752636	61788518	+	37.0384	28.9872	45.0895	0.620091	0.0137179	0.0923213
ENSG00000273791	ENSG00000273791	unprocessed_pseudogene	chr19	19908268	19909146	-	2.12923	1.46724	2.79121	0.619762	0.448274	1
ENSG00000154856	APCDD1	protein_coding	chr18	10454635	10489949	+	15.4987	12.0092	18.9881	0.619607	0.100295	0.34996
ENSG00000232031	ENSG00000232031	lncRNA	chr6	81724722	81736353	-	9.18823	7.03377	11.3427	0.619507	0.213506	1
ENSG00000260471	PPIAP49	processed_pseudogene	chr16	74220929	74221427	+	1.16977	0.710977	1.62857	0.619458	0.512961	1
ENSG00000263585	ENSG00000263585	lncRNA	chr17	81932398	81933058	+	16.4971	12.7988	20.1955	0.619218	0.0952322	0.338126
ENSG00000157551	KCNJ15	protein_coding	chr21	38155549	38307357	+	6.04558	4.55667	7.5345	0.619085	0.292724	1
ENSG00000102539	MLNR	protein_coding	chr13	49220338	49222377	+	49.3742	38.7291	60.0194	0.619072	0.00683907	0.0539971
ENSG00000250886	ENSG00000250886	processed_pseudogene	chr5	35081223	35081992	+	1.61254	1.06046	2.16462	0.619066	0.458848	1
ENSG00000224722	ENSG00000224722	processed_pseudogene	chr8	127086263	127087510	-	4.76001	3.54288	5.97714	0.61903	0.323028	1
ENSG00000174125	TLR1	protein_coding	chr4	38790677	38856817	-	27.0065	21.0893	32.9238	0.618949	0.037508	0.187086
ENSG00000073282	TP63	protein_coding	chr3	189631389	189897276	+	12.803	9.88831	15.7177	0.618599	0.13605	0.418274
ENSG00000277007	ENSG00000277007	lncRNA	chr1	219270774	219273387	+	19.3927	15.0867	23.6988	0.618579	0.0796046	0.301788
ENSG00000260027	HOXB7	protein_coding	chr17	48607232	48633572	-	19.0579	14.8238	23.292	0.618382	0.0738484	0.287977
ENSG00000008323	PLEKHG6	protein_coding	chr12	6310436	6328506	+	1.61824	1.06578	2.1707	0.618119	0.462249	1
ENSG00000256642	LINC00273	lncRNA	chr16	34158585	34160036	-	1.64015	1.0831	2.19719	0.61807	0.466541	1
ENSG00000243431	RPL5P30	processed_pseudogene	chr11	118560690	118561580	+	2.92641	2.09828	3.75454	0.61784	0.409843	1
ENSG00000137364	TPMT	protein_coding	chr6	18128311	18155077	-	181.541	143.058	220.024	0.617548	1.07376e-07	3.81704e-06
ENSG00000133424	LARGE1	protein_coding	chr22	33162226	33922841	-	12.7887	9.883	15.6945	0.617297	0.14033	0.426339
ENSG00000204520	MICA	protein_coding	chr6	31399784	31415315	+	199.047	156.911	241.183	0.616986	2.31792e-08	9.37166e-07
ENSG00000148516	ZEB1	protein_coding	chr10	31318495	31529814	+	985.086	777.393	1192.78	0.616963	9.59304e-33	3.92169e-30
ENSG00000235859	ENSG00000235859	processed_pseudogene	chr7	30371508	30372741	+	101.769	80.127	123.41	0.616852	6.29153e-05	0.00112643
ENSG00000227855	DPY19L2P3	transcribed_unprocessed_pseudogene	chr7	29650227	29742594	+	1.58136	1.03782	2.12489	0.616782	0.481142	1
ENSG00000267750	RUNDC3A-AS1	lncRNA	chr17	44299574	44315315	-	4.24598	3.14141	5.35055	0.616759	0.358777	1
ENSG00000288875	ENSG00000288875	lncRNA	chr10	88101929	88104410	-	1.60326	1.05514	2.15138	0.616744	0.46845	1
ENSG00000276136	ENSG00000276136	lncRNA	chr12	32000375	32001222	+	5.19615	3.89236	6.49995	0.61635	0.302329	1
ENSG00000224613	RNPC3-DT	lncRNA	chr1	103415980	103525511	-	1.58759	1.04313	2.13206	0.616326	0.488767	1
ENSG00000279783	ENSG00000279783	processed_pseudogene	chr21	9810501	9810848	+	1.14483	0.693651	1.596	0.616157	0.499245	1
ENSG00000234946	SDHCP3	processed_pseudogene	chr2	23943846	23944351	+	1.60896	1.06046	2.15746	0.615798	0.460492	1
ENSG00000265745	RN7SL375P	misc_RNA	chr13	60034465	60034762	-	1.63087	1.07779	2.18395	0.615768	0.461649	1
ENSG00000138606	SHF	protein_coding	chr15	45167214	45201175	-	4.79293	3.57615	6.00971	0.61522	0.335709	1
ENSG00000162576	MXRA8	protein_coding	chr1	1352689	1361777	-	3.85734	2.83721	4.87746	0.615133	0.361892	1
ENSG00000273253	TRABD-AS1	lncRNA	chr22	50199090	50200837	-	8.3484	6.38541	10.3114	0.615027	0.213588	1
ENSG00000212493	SNORD19	snoRNA	chr3	52689248	52689315	+	3.41457	2.48773	4.34141	0.614931	0.367087	1
ENSG00000291038	ENSG00000291038	lncRNA	chr14	20437701	20443812	+	16.8507	13.103	20.5984	0.614929	0.0932862	0.333227
ENSG00000115607	IL18RAP	protein_coding	chr2	102418689	102452565	+	3.3989	2.47572	4.32208	0.614679	0.375371	1
ENSG00000226581	LINC02848	lncRNA	chr7	63900313	63925202	+	4.76174	3.55351	5.96998	0.614176	0.322352	1
ENSG00000213190	MLLT11	protein_coding	chr1	151060397	151069544	+	5.55323	4.17923	6.92723	0.614079	0.322086	1
ENSG00000234975	FTH1P2	processed_pseudogene	chr1	228687415	228687826	+	9.63428	7.4059	11.8627	0.613715	0.188559	1
ENSG00000229046	HMGN1P2	processed_pseudogene	chr21	31706555	31706864	+	1.13555	0.688335	1.58276	0.613314	0.529009	1
ENSG00000164047	CAMP	protein_coding	chr3	48223347	48225491	+	8.40695	6.43739	10.3765	0.613192	0.227364	1
ENSG00000270427	NRBF2P5	processed_pseudogene	chr10	5776071	5776858	+	2.07005	1.42727	2.71284	0.613187	0.451982	1
ENSG00000227773	ASH1L-IT1	lncRNA	chr1	155396010	155396978	-	19.4053	15.1333	23.6774	0.613144	0.0825168	0.309247
ENSG00000259931	ENSG00000259931	processed_pseudogene	chr15	75512770	75513040	-	6.07827	4.59664	7.5599	0.613033	0.284702	1
ENSG00000120057	SFRP5	protein_coding	chr10	97766751	97771999	-	1.16315	0.710977	1.61533	0.612172	0.516664	1
ENSG00000254718	ENSG00000254718	lncRNA	chr14	60240121	60248765	-	1.16315	0.710977	1.61533	0.612172	0.516664	1
ENSG00000274515	ENSG00000274515	lncRNA	chr15	75645020	75645442	+	1.16315	0.710977	1.61533	0.612172	0.516664	1
ENSG00000253865	ENSG00000253865	lncRNA	chr5	149372174	149375116	+	1.14749	0.698966	1.596	0.611635	0.513297	1
ENSG00000117069	ST6GALNAC5	protein_coding	chr1	76867480	77067546	+	2.94381	2.12092	3.76671	0.611021	0.398785	1
ENSG00000224578	HNRNPA1L3	protein_coding	chr16	51553436	51647132	+	4.72502	3.53086	5.91917	0.610812	0.335007	1
ENSG00000272515	ENSG00000272515	lncRNA	chr13	87607907	87609234	-	1.59664	1.05514	2.13814	0.610668	0.473662	1
ENSG00000269956	MKNK1-AS1	lncRNA	chr1	46538611	46570255	+	5.15104	3.86834	6.43373	0.610658	0.326886	1
ENSG00000189186	DCAF8L2	protein_coding	chrX	27590344	27749942	+	1.57473	1.03782	2.11165	0.610655	0.505376	1
ENSG00000278881	ENSG00000278881	TEC	chr22	47115838	47117217	-	1.58097	1.04313	2.11881	0.610213	0.491776	1
ENSG00000250731	TPM3P6	processed_pseudogene	chr19	53479350	53480091	+	12.7465	9.883	15.61	0.60998	0.140356	0.426339
ENSG00000198729	PPP1R14C	protein_coding	chr6	150143044	150250392	+	38.5308	30.3027	46.7589	0.609484	0.0151693	0.0988924
ENSG00000136404	TM6SF1	protein_coding	chr15	83107572	83144854	+	21.6026	16.8994	26.3057	0.609289	0.0692567	0.277405
ENSG00000254413	CHKB-CPT1B	protein_coding	chr22	50568869	50582965	-	6.52346	4.95814	8.08879	0.609228	0.260943	1
ENSG00000152495	CAMK4	protein_coding	chr5	111223653	111494886	+	33.6776	26.4635	40.8916	0.609149	0.0236178	0.135246
ENSG00000184566	ENSG00000184566	lncRNA	chr11	33880643	33881800	+	2.92511	2.10891	3.7413	0.608874	0.412908	1
ENSG00000229917	RPL7P46	processed_pseudogene	chr16	11027024	11027763	+	5.14495	3.86834	6.42157	0.608296	0.334178	1
ENSG00000279021	ENSG00000279021	TEC	chr16	81463892	81464859	-	2.90389	2.09296	3.71482	0.608212	0.411245	1
ENSG00000162552	WNT4	protein_coding	chr1	22117313	22143969	-	2.04153	1.40994	2.67311	0.608002	0.64175	1
ENSG00000118515	SGK1	protein_coding	chr6	134169248	134318112	-	34.8675	27.4202	42.3148	0.607946	0.0253761	0.142487
ENSG00000135525	MAP7	protein_coding	chr6	136342281	136550819	-	54.7689	43.1906	66.3471	0.607876	0.00361105	0.0327846
ENSG00000266978	ENSG00000266978	lncRNA	chr19	10252268	10285108	-	6.50544	4.9475	8.06339	0.607766	0.267785	1
ENSG00000232628	ENSG00000232628	lncRNA	chr1	224208741	224213625	-	7.37228	5.63446	9.1101	0.607746	0.251901	1
ENSG00000100453	GZMB	protein_coding	chr14	24630954	24634267	-	1.16581	0.716293	1.61533	0.607696	0.518082	1
ENSG00000234816	H2AC5P	unprocessed_pseudogene	chr6	26043989	26044357	+	1.6212	1.07779	2.16462	0.606985	0.472377	1
ENSG00000143434	SEMA6C	protein_coding	chr1	151131685	151146631	-	7.34232	5.6132	9.07145	0.606852	0.257881	1
ENSG00000132000	PODNL1	protein_coding	chr19	13931187	13953392	-	23.4211	18.3614	28.4808	0.606593	0.0550861	0.24085
ENSG00000253872	ENSG00000253872	lncRNA	chr8	95505406	95527524	+	1.12947	0.688335	1.5706	0.606503	0.538056	1
ENSG00000157601	MX1	protein_coding	chr21	41420020	41470071	+	82.4701	65.1847	99.7555	0.60629	0.000700435	0.0088256
ENSG00000124593	ENSG00000124593	protein_coding	chr6	41780349	41790141	+	11.8857	9.2173	14.554	0.606272	0.169217	0.468379
ENSG00000268529	CYP2T3P	unprocessed_pseudogene	chr19	41134722	41137308	+	2.92791	2.11561	3.74022	0.605442	0.418306	1
ENSG00000225357	RPF2P1	processed_pseudogene	chr20	35752814	35753719	+	1.13517	0.693651	1.57668	0.605377	0.500707	1
ENSG00000261457	ENSG00000261457	transcribed_processed_pseudogene	chr16	31802947	31807973	+	1.13517	0.693651	1.57668	0.605377	0.500707	1
ENSG00000275902	ENSG00000275902	lncRNA	chr17	81697025	81697714	-	2.95606	2.13825	3.77387	0.6052	0.408824	1
ENSG00000274421	ENSG00000274421	lncRNA	chr9	70310875	70312120	+	31.2239	24.5642	37.8835	0.605032	0.0364438	0.183957
ENSG00000236095	ENSG00000236095	lncRNA	chr9	94900429	94904754	+	4.71747	3.53618	5.89876	0.60486	0.32719	1
ENSG00000204560	DHX16	protein_coding	chr6	30653119	30673006	-	328.08	260.095	396.065	0.6048	3.36991e-12	2.66712e-10
ENSG00000261819	ENSG00000261819	processed_pseudogene	chr16	14988259	14990160	-	2.52827	1.7994	3.25714	0.60477	0.632366	1
ENSG00000267077	ENSG00000267077	lncRNA	chr16	4795265	4796532	-	8.66486	6.66834	10.6614	0.604751	0.235984	1
ENSG00000124614	RPS10	protein_coding	chr6	34417454	34426069	-	124.919	98.9125	150.926	0.604628	1.55763e-05	0.000332708
ENSG00000228663	PSMD10P1	processed_pseudogene	chr20	50913731	50914411	+	2.93985	2.12624	3.75347	0.604553	0.408818	1
ENSG00000213839	TMX2P1	processed_pseudogene	chr9	37885683	37886390	+	6.04609	4.59133	7.50085	0.604417	0.284645	1
ENSG00000240639	RN7SL666P	misc_RNA	chr20	43222206	43222509	+	1.61816	1.07779	2.15854	0.60421	0.503395	1
ENSG00000110446	SLC15A3	protein_coding	chr11	60937060	60952653	-	55.4936	43.8362	67.1509	0.604067	0.00488079	0.041377
ENSG00000248208	WDR45P1	processed_pseudogene	chr4	153658572	153659653	+	7.07603	5.4102	8.74187	0.603829	0.269478	1
ENSG00000225693	LAGE3P1	processed_pseudogene	chr9	33019682	33020165	-	1.61762	1.07779	2.15746	0.603717	0.474067	1
ENSG00000102984	ZNF821	protein_coding	chr16	71859680	71895336	-	71.8595	56.8408	86.8783	0.60342	0.00116681	0.0132952
ENSG00000221044	U3	snoRNA	chr17	44025020	44025223	-	1.62386	1.0831	2.16462	0.603299	0.473472	1
ENSG00000267526	ENSG00000267526	processed_pseudogene	chr17	60063004	60064782	-	7.84896	6.02529	9.67263	0.603286	0.239282	1
ENSG00000264743	DPRXP4	processed_pseudogene	chr17	30975387	30975954	+	6.06441	4.60865	7.52017	0.603229	0.288196	1
ENSG00000242134	RPL5P13	processed_pseudogene	chr4	142286917	142287625	-	9.14	7.0511	11.2289	0.603038	0.205844	1
ENSG00000260331	ENSG00000260331	lncRNA	chr2	18547386	18548204	-	2.48196	1.76474	3.19917	0.602959	0.622187	1
ENSG00000222881	Y_RNA	misc_RNA	chr17	40391232	40391338	-	3.3922	2.48773	4.29668	0.602799	0.391787	1
ENSG00000105997	HOXA3	protein_coding	chr7	27106184	27152583	-	7.39053	5.6638	9.11726	0.602402	0.253386	1
ENSG00000266922	ENSG00000266922	lncRNA	chr19	11725961	11730783	-	1.13212	0.693651	1.5706	0.601968	0.524471	1
ENSG00000283031	ENSG00000283031	lncRNA	chr2	23667208	23685453	-	2.90616	2.10359	3.70873	0.6014	0.412846	1
ENSG00000070388	FGF22	protein_coding	chr19	639879	644373	+	2.92753	2.12092	3.73414	0.601131	0.403021	1
ENSG00000273129	PACERR	lncRNA	chr1	186680601	186683165	+	4.31136	3.22135	5.40136	0.600674	0.373209	1
ENSG00000287643	ENSG00000287643	lncRNA	chr14	70945640	70959029	-	9.66177	7.4752	11.8483	0.600262	0.206936	1
ENSG00000174899	SLC66A1L	transcribed_unitary_pseudogene	chr3	157543246	157677749	+	1.64219	1.10043	2.18395	0.600131	0.482124	1
ENSG00000267092	ENSG00000267092	lncRNA	chr19	1508375	1508963	+	1.62028	1.0831	2.15746	0.600031	0.475165	1
ENSG00000272347	ENSG00000272347	lncRNA	chr5	1005039	1006623	+	1.62028	1.0831	2.15746	0.600031	0.475165	1
ENSG00000232926	ENSG00000232926	processed_pseudogene	chr22	19887289	19887970	+	6.09856	4.64331	7.55382	0.600028	0.297552	1
ENSG00000236104	ZBTB22	protein_coding	chr6	33314406	33317942	-	167.745	133.155	202.335	0.599957	9.07931e-07	2.61488e-05
ENSG00000136717	BIN1	protein_coding	chr2	127048027	127107288	-	169.108	134.262	203.954	0.599536	5.12451e-07	1.57447e-05
ENSG00000203469	ENSG00000203469	lncRNA	chr1	10458555	10459338	+	2.90258	2.10359	3.70157	0.599204	0.411515	1
ENSG00000134198	TSPAN2	protein_coding	chr1	115048011	115089503	-	11.7466	9.13737	14.3558	0.599099	0.166616	1
ENSG00000255692	ENSG00000255692	lncRNA	chr12	119699768	119701011	+	1.12285	0.688335	1.55736	0.599052	0.521198	1
ENSG00000143153	ATP1B1	protein_coding	chr1	169105697	169310992	+	216.152	171.72	260.584	0.598838	2.02118e-08	8.28572e-07
ENSG00000236683	HMGA1P1	processed_pseudogene	chrX	26748029	26749090	+	4.2344	3.16405	5.30474	0.598448	0.354229	1
ENSG00000164082	GRM2	protein_coding	chr3	51707068	51718613	+	5.55997	4.2192	6.90074	0.59816	0.309179	1
ENSG00000112763	BTN2A1	protein_coding	chr6	26457904	26476621	+	280.28	222.795	337.765	0.598109	1.20145e-10	7.42927e-09
ENSG00000204086	RPA4	protein_coding	chrX	96883908	96885467	+	9.17589	7.09638	11.2554	0.598067	0.207396	1
ENSG00000268659	ENSG00000268659	lncRNA	chr10	75642476	75643106	+	8.31711	6.41336	10.2208	0.597981	0.227221	1
ENSG00000178722	C5orf64	lncRNA	chr5	61610424	61793401	+	1.12854	0.693651	1.56344	0.597943	0.504345	1
ENSG00000112343	TRIM38	protein_coding	chr6	25962802	25991231	+	574.631	457.063	692.198	0.597721	7.61309e-20	1.49389e-17
ENSG00000204792	LINC01291	lncRNA	chr2	74918148	74938418	+	7.35804	5.65179	9.06429	0.597431	0.254123	1
ENSG00000185567	AHNAK2	protein_coding	chr14	104937244	104978374	-	121.147	96.2117	146.082	0.597417	4.92457e-05	0.000912783
ENSG00000154721	JAM2	protein_coding	chr21	25639258	25717562	+	3.78593	2.80926	4.76261	0.597212	0.392854	1
ENSG00000231329	ENSG00000231329	lncRNA	chr6	139144204	139239653	-	15.4789	12.1171	18.8407	0.597011	0.123934	0.394876
ENSG00000270953	ENSG00000270953	lncRNA	chr7	130507660	130508282	+	3.3877	2.49305	4.28236	0.596695	0.395982	1
ENSG00000241007	SEPTIN7P6	processed_pseudogene	chr7	152367519	152368661	+	2.46606	1.75943	3.17268	0.596607	0.446679	1
ENSG00000117425	PTCH2	protein_coding	chr1	44819844	44843253	-	14.3656	11.2343	17.497	0.596362	0.141208	0.428134
ENSG00000143369	ECM1	protein_coding	chr1	150508062	150513789	+	298.783	237.738	359.827	0.595879	5.2306e-11	3.36152e-09
ENSG00000239503	MARK2P8	processed_pseudogene	chr3	128748538	128749489	-	1.58036	1.05514	2.10557	0.595618	0.501218	1
ENSG00000177294	FBXO39	protein_coding	chr17	6776215	6797101	+	7.37332	5.66911	9.07753	0.595575	0.252642	1
ENSG00000187987	ZSCAN23	protein_coding	chr6	28431930	28443502	-	36.7263	29.0498	44.4028	0.595424	0.0203112	0.121118
ENSG00000134532	SOX5	protein_coding	chr12	23529504	24562544	-	282.856	225.147	340.565	0.594897	1.1703e-10	7.26722e-09
ENSG00000199572	RNA5SP174	rRNA_pseudogene	chr4	190015138	190015255	+	1.60796	1.07779	2.13814	0.59486	0.47818	1
ENSG00000129167	TPH1	protein_coding	chr11	18017555	18046269	-	8.13324	6.27751	9.98897	0.59454	0.253035	1
ENSG00000289488	ENSG00000289488	lncRNA	chr2	158545074	158546205	+	9.97458	7.74475	12.2044	0.59453	0.201764	1
ENSG00000229750	ENSG00000229750	lncRNA	chr2	175167904	175168522	+	4.23416	3.17075	5.29758	0.59449	0.363794	1
ENSG00000073756	PTGS2	protein_coding	chr1	186671791	186680922	-	39.3061	31.1202	47.4921	0.594271	0.0152885	0.0992943
ENSG00000289307	ENSG00000289307	lncRNA	chr16	54929495	54930588	-	9.94089	7.72211	12.1597	0.593375	0.202032	1
ENSG00000288595	ENSG00000288595	lncRNA	chrX	114040388	114056276	+	3.42489	2.5277	4.32208	0.593263	0.389932	1
ENSG00000216938	RPL7P58	processed_pseudogene	chrX	26686026	26687955	+	1.17447	0.73362	1.61533	0.593204	0.537814	1
ENSG00000183798	EMILIN3	protein_coding	chr20	41359962	41366818	-	23.6844	18.6815	28.6872	0.593002	0.0578443	0.248408
ENSG00000124145	SDC4	protein_coding	chr20	45325288	45348424	-	170.058	135.405	204.712	0.592735	1.14722e-06	3.23443e-05
ENSG00000139971	ARMH4	protein_coding	chr14	57999735	58298139	-	6.84432	5.25702	8.43161	0.592029	0.276193	1
ENSG00000269244	RPL23AP78	processed_pseudogene	chr19	8728735	8729204	-	1.12246	0.693651	1.55127	0.591082	0.551697	1
ENSG00000212452	SNORD69	snoRNA	chr3	52692736	52692812	+	2.44446	1.7488	3.14012	0.590872	0.446251	1
ENSG00000124233	SEMG1	protein_coding	chr20	45207033	45209768	+	152.367	121.394	183.339	0.590825	3.6781e-06	9.0671e-05
ENSG00000236213	ENSG00000236213	lncRNA	chr2	37562486	37646698	+	2.89558	2.10891	3.68225	0.590793	0.423577	1
ENSG00000241155	ARHGAP31-AS1	lncRNA	chr3	119314293	119322760	-	8.62756	6.68429	10.5708	0.590509	0.23384	1
ENSG00000164330	EBF1	protein_coding	chr5	158695916	159099916	-	6.89594	5.3023	8.48959	0.590466	0.277866	1
ENSG00000162897	FCAMR	protein_coding	chr1	206957965	206970625	-	2.94509	2.14888	3.7413	0.590445	0.422771	1
ENSG00000214203	RPS4XP1	processed_pseudogene	chr12	100009052	100009838	-	12.2083	9.54414	14.8725	0.590088	0.157768	0.452976
ENSG00000205940	HSP90AB2P	transcribed_processed_pseudogene	chr4	13333414	13338657	+	14.9424	11.7277	18.1572	0.589919	0.135483	0.417747
ENSG00000157827	FMNL2	protein_coding	chr2	152335174	152649826	+	89.2308	71.0388	107.423	0.58982	0.000379504	0.00524428
ENSG00000272787	ENSG00000272787	lncRNA	chr22	23969211	23969873	+	9.92461	7.72211	12.1271	0.5898	0.203946	1
ENSG00000134871	COL4A2	protein_coding	chr13	110305812	110513209	+	15.3832	12.0825	18.6839	0.589384	0.122767	0.392749
ENSG00000258640	RPL21P5	processed_pseudogene	chr14	31111569	31112239	-	8.70055	6.7469	10.6542	0.58916	0.227071	1
ENSG00000205794	ENSG00000205794	transcribed_processed_pseudogene	chr4	40042917	40057199	-	1.60134	1.07779	2.12489	0.588759	0.489396	1
ENSG00000268729	ENSG00000268729	lncRNA	chr19	55312029	55312495	-	2.91391	2.12624	3.70157	0.588717	0.414605	1
ENSG00000285830	ENSG00000285830	lncRNA	chr14	39147833	39151363	+	5.56163	4.24184	6.88142	0.588381	0.311739	1
ENSG00000269293	ZSCAN16-AS1	lncRNA	chr6	28015122	28137313	-	69.4228	55.2631	83.5825	0.588171	0.00245197	0.0239931
ENSG00000290760	UBE2Q2P13	lncRNA	chr15	101737099	101746870	-	4.21149	3.16405	5.25893	0.587927	0.359895	1
ENSG00000289975	ENSG00000289975	lncRNA	chr6	33247976	33249215	-	5.51851	4.20857	6.82845	0.58784	0.326458	1
ENSG00000063515	GSC2	protein_coding	chr22	19146993	19150292	-	5.55235	4.23653	6.86818	0.587419	0.312055	1
ENSG00000166825	ANPEP	protein_coding	chr15	89784895	89815401	-	979.882	782.926	1176.84	0.587353	4.15994e-30	1.56979e-27
ENSG00000018408	WWTR1	protein_coding	chr3	149517235	149736714	-	49.6724	39.4987	59.8461	0.587289	0.00879957	0.0658715
ENSG00000285417	ENSG00000285417	transcribed_unitary_pseudogene	chr1	206035253	206062257	+	1.14079	0.710977	1.5706	0.587283	0.528946	1
ENSG00000116983	HPCAL4	protein_coding	chr1	39678648	39691485	-	5.60132	4.2765	6.92615	0.58704	0.321407	1
ENSG00000136999	CCN3	protein_coding	chr8	119416446	119424434	+	1.11888	0.693651	1.54411	0.587026	0.509547	1
ENSG00000162374	ELAVL4	protein_coding	chr1	50024029	50203772	+	1.11888	0.693651	1.54411	0.587026	0.509547	1
ENSG00000206824	Y_RNA	misc_RNA	chr17	50386145	50386246	-	1.12512	0.698966	1.55127	0.58656	0.769372	1
ENSG00000146700	SSC4D	protein_coding	chr7	76389334	76409697	-	2.96038	2.16621	3.75454	0.586552	0.433248	1
ENSG00000278831	ENSG00000278831	lncRNA	chr10	124623353	124624079	+	4.59686	3.47495	5.71878	0.586328	0.39106	1
ENSG00000205267	DGAT2L7P	unprocessed_pseudogene	chr7	101201809	101203526	-	2.43783	1.7488	3.12687	0.58625	0.450713	1
ENSG00000205922	ONECUT3	protein_coding	chr19	1753506	1780988	+	1.14649	0.716293	1.57668	0.586217	0.506031	1
ENSG00000230592	RPSAP8	processed_pseudogene	chrX	100155885	100156773	-	1.14649	0.716293	1.57668	0.586217	0.506031	1
ENSG00000197181	PIWIL2	protein_coding	chr8	22275316	22357568	+	3.30497	2.44245	4.1675	0.586033	0.447517	1
ENSG00000271787	ENSG00000271787	lncRNA	chr2	10054421	10054866	-	1.5983	1.07779	2.11881	0.585949	0.499125	1
ENSG00000261332	ENSG00000261332	lncRNA	chr16	30498766	30499554	-	4.23552	3.1867	5.28434	0.585947	0.365018	1
ENSG00000260382	ENSG00000260382	processed_pseudogene	chr15	30882267	30883231	-	2.48735	1.78876	3.18593	0.585921	0.463058	1
ENSG00000162817	C1orf115	protein_coding	chr1	220690363	220699153	+	31.5283	25.0163	38.0403	0.585547	0.035276	0.179453
ENSG00000221988	PPT2	protein_coding	chr6	32153441	32163678	+	13.4435	10.5526	16.3343	0.585412	0.158404	0.454116
ENSG00000162779	AXDND1	protein_coding	chr1	179365720	179554735	+	2.92349	2.13825	3.70873	0.58538	0.417593	1
ENSG00000159712	ANKRD18CP	unprocessed_pseudogene	chr9	97156570	97221235	-	5.98119	4.58463	7.37774	0.5851	0.315369	1
ENSG00000279605	ENSG00000279605	TEC	chr8	143578358	143583304	+	57.3737	45.6996	69.0478	0.584929	0.0048264	0.0410817
ENSG00000122223	CD244	protein_coding	chr1	160830160	160862887	-	340.084	271.876	408.292	0.584884	3.56683e-12	2.80712e-10
ENSG00000213104	NPM1P46	processed_pseudogene	chr2	197379701	197380892	-	6.41911	4.93549	7.90272	0.584879	0.302192	1
ENSG00000258944	ENSG00000258944	lncRNA	chr14	73272182	73274081	-	19.2861	15.2306	23.3417	0.584714	0.0901573	0.326398
ENSG00000281404	LINC01176	lncRNA	chr7	30390885	30412375	+	77.5521	61.8523	93.2519	0.584557	0.00127694	0.0143128
ENSG00000269220	LINC00528	lncRNA	chr22	17777322	17779481	+	13.8894	10.9155	16.8632	0.584153	0.146021	0.435635
ENSG00000267122	ENSG00000267122	lncRNA	chr19	2212029	2215565	-	8.57917	6.66696	10.4914	0.583824	0.238123	1
ENSG00000235078	ENSG00000235078	lncRNA	chr2	3519275	3523197	+	9.04469	7.04047	11.0489	0.583553	0.244961	1
ENSG00000100583	SAMD15	protein_coding	chr14	77376689	77392163	+	32.9292	26.162	39.6964	0.583311	0.0289629	0.155715
ENSG00000256458	ENSG00000256458	lncRNA	chr2	203328459	203329226	-	1.13721	0.710977	1.56344	0.583259	0.50839	1
ENSG00000279202	ENSG00000279202	TEC	chr16	24098239	24099971	+	8.66768	6.74021	10.5952	0.583079	0.234883	1
ENSG00000163864	NMNAT3	protein_coding	chr3	139560180	139678017	-	197.274	157.754	236.794	0.582917	1.4344e-07	4.97935e-06
ENSG00000227678	ENSG00000227678	lncRNA	chr6	130133410	130146179	-	1.12154	0.698966	1.54411	0.582505	0.523822	1
ENSG00000285747	ENSG00000285747	lncRNA	chr14	50831962	50838100	+	1.12154	0.698966	1.54411	0.582505	0.523822	1
ENSG00000164125	GASK1B	protein_coding	chr4	158124474	158173318	-	22.3288	17.6823	26.9753	0.582483	0.0755748	0.292155
ENSG00000136213	CHST12	protein_coding	chr7	2403588	2448484	+	507.969	406.635	609.304	0.582251	3.42426e-16	4.79951e-14
ENSG00000222976	RN7SKP94	misc_RNA	chr17	57789449	57789732	+	2.40985	1.73147	3.08823	0.581798	0.461326	1
ENSG00000240718	RN7SL851P	misc_RNA	chr7	6047721	6048023	-	2.46506	1.77675	3.15336	0.58088	0.44712	1
ENSG00000185189	NRBP2	protein_coding	chr8	143833583	143840973	-	99.2103	79.3121	119.109	0.580651	0.00030594	0.00437563
ENSG00000203727	SAMD5	protein_coding	chr6	147508690	147737547	+	22.7769	18.0558	27.4981	0.580637	0.067028	0.271899
ENSG00000200834	Y_RNA	misc_RNA	chr9	33830978	33831078	+	1.13417	0.710977	1.55736	0.579832	0.513726	1
ENSG00000233690	EBAG9P1	processed_pseudogene	chr10	99697407	99697949	-	12.129	9.52682	14.7312	0.579557	0.173391	0.474599
ENSG00000234426	ENSG00000234426	lncRNA	chr6	88177804	88442928	-	1.11226	0.693651	1.53087	0.579497	0.517009	1
ENSG00000238086	PPP1R26P1	processed_pseudogene	chr13	48316863	48320475	-	1.11226	0.693651	1.53087	0.579497	0.517009	1
ENSG00000273450	ENSG00000273450	lncRNA	chr10	94314907	94315327	-	1.11226	0.693651	1.53087	0.579497	0.517009	1
ENSG00000259453	ENSG00000259453	lncRNA	chr15	85701109	85702771	+	2.45578	1.77144	3.14012	0.579037	0.446114	1
ENSG00000260896	ARLNC1	lncRNA	chr16	80826074	80892682	-	2.4125	1.73678	3.08823	0.578993	0.462216	1
ENSG00000158321	AUTS2	protein_coding	chr7	69598296	70793506	+	3.29227	2.44245	4.1421	0.578923	0.435091	1
ENSG00000265327	RN7SL411P	misc_RNA	chr3	40209005	40209304	+	1.13987	0.716293	1.56344	0.578783	0.509696	1
ENSG00000237406	NDUFA9P1	processed_pseudogene	chr22	35897270	35898404	-	5.55705	4.25917	6.85493	0.578764	0.314963	1
ENSG00000124813	RUNX2	protein_coding	chr6	45328157	45664349	+	1337.07	1072.34	1601.81	0.578498	5.60311e-38	3.43588e-35
ENSG00000260664	ENSG00000260664	lncRNA	chr16	72425633	72533892	+	5.61226	4.30445	6.92007	0.578308	0.324941	1
ENSG00000251323	LINC02728	lncRNA	chr11	78423982	78429836	-	11.2771	8.85049	13.7038	0.57792	0.180978	1
ENSG00000198626	RYR2	protein_coding	chr1	237042184	237833988	+	2.42513	1.7488	3.10147	0.577341	0.456262	1
ENSG00000227189	ENSG00000227189	lncRNA	chr4	1151372	1153701	+	48.394	38.6527	58.1352	0.5766	0.0100261	0.0729023
ENSG00000272181	ENSG00000272181	lncRNA	chr3	64019508	64019925	+	1.10298	0.688335	1.51763	0.576464	0.553734	1
ENSG00000102755	FLT1	protein_coding	chr13	28300346	28495145	-	1.61624	1.10043	2.13206	0.576425	0.668985	1
ENSG00000264443	NCMAP-DT	lncRNA	chr1	24538802	24556024	-	2.43707	1.75943	3.11471	0.576422	0.460991	1
ENSG00000172346	CSDC2	protein_coding	chr22	41561010	41577741	+	2.45844	1.77675	3.14012	0.576272	0.446952	1
ENSG00000237276	ANO7L1	transcribed_unprocessed_pseudogene	chr1	16216469	16228027	-	1.59434	1.0831	2.10557	0.576124	0.507417	1
ENSG00000205923	CEMP1	protein_coding	chr16	2530035	2531417	-	4.21315	3.1867	5.2396	0.575642	0.368312	1
ENSG00000259536	ENSG00000259536	lncRNA	chr15	40488041	40558019	+	9.98418	7.82193	12.1464	0.575505	0.237852	1
ENSG00000233101	HOXB-AS3	lncRNA	chr17	48549630	48606414	+	1.13682	0.716293	1.55736	0.575357	0.515062	1
ENSG00000247774	PCED1B-AS1	lncRNA	chr12	47205893	47216487	-	148.174	118.841	177.506	0.574853	6.40858e-06	0.000150183
ENSG00000286017	ENSG00000286017	lncRNA	chr3	196973709	196979197	+	8.59307	6.70693	10.4792	0.574795	0.241051	1
ENSG00000005059	MCUB	protein_coding	chr4	109560209	109688719	+	27.7455	22.0952	33.3958	0.574638	0.0586461	0.250608
ENSG00000232303	DFFBP1	processed_pseudogene	chr9	32566148	32567126	-	15.2679	12.0705	18.4653	0.574595	0.137538	0.420909
ENSG00000238966	ENSG00000238966	snoRNA	chr8	42043504	42043575	-	2.44916	1.77144	3.12687	0.574415	0.450555	1
ENSG00000171368	TPPP	protein_coding	chr5	659862	693352	-	21.9535	17.4435	26.4636	0.57441	0.0788808	0.300327
ENSG00000175489	LRRC25	protein_coding	chr19	18391137	18397622	-	9.92928	7.78334	12.0752	0.573993	0.213326	1
ENSG00000182687	GALR2	protein_coding	chr17	76074781	76077537	+	11.6565	9.17202	14.1411	0.57386	0.186947	1
ENSG00000153162	BMP6	protein_coding	chr6	7726099	7881728	+	8.11061	6.32279	9.89843	0.573654	0.260646	1
ENSG00000226849	ENSG00000226849	lncRNA	chr1	11068471	11073097	+	16.1688	12.8001	19.5374	0.573571	0.122539	0.3923
ENSG00000006459	KDM7A	protein_coding	chr7	140084746	140176983	-	44.4233	35.5209	53.3257	0.572914	0.018321	0.112675
ENSG00000254595	ENSG00000254595	processed_pseudogene	chr11	6488186	6489377	-	2.93123	2.16089	3.70157	0.572813	0.425742	1
ENSG00000258749	ENSG00000258749	lncRNA	chr14	99512501	99513576	+	10.7874	8.47837	13.0965	0.572628	0.195247	1
ENSG00000245105	A2M-AS1	lncRNA	chr12	9065163	9068689	+	3.74332	2.81457	4.67207	0.572353	0.404966	1
ENSG00000256347	OR8R1P	unprocessed_pseudogene	chr11	73248779	73249867	+	30.1258	24.033	36.2185	0.572187	0.0463558	0.215502
ENSG00000171596	NMUR1	protein_coding	chr2	231523187	231530445	-	22.7691	18.1184	27.4197	0.571931	0.0714398	0.282477
ENSG00000183780	SLC35F3	protein_coding	chr1	233904676	234324511	+	1.10564	0.693651	1.51763	0.571928	0.539803	1
ENSG00000217488	ENSG00000217488	transcribed_processed_pseudogene	chr6	75610958	75611945	-	1.10564	0.693651	1.51763	0.571928	0.539803	1
ENSG00000241757	RN7SL714P	misc_RNA	chr14	98351367	98351664	-	1.10564	0.693651	1.51763	0.571928	0.539803	1
ENSG00000244485	RPL18P13	processed_pseudogene	chr16	76235055	76235623	-	2.49509	1.81141	3.17877	0.571784	0.478202	1
ENSG00000225138	SLC9A3-AS1	lncRNA	chr5	473236	480884	+	260.037	208.982	311.092	0.571703	3.2519e-05	0.000637261
ENSG00000112053	SLC26A8	protein_coding	chr6	35943516	36024868	-	2.89435	2.13293	3.65576	0.571504	0.447668	1
ENSG00000073464	CLCN4	protein_coding	chrX	10156975	10237660	+	269.678	216.774	322.581	0.571295	6.30154e-09	2.9072e-07
ENSG00000130592	LSP1	protein_coding	chr11	1850904	1892267	+	14.3499	11.3502	17.3496	0.571207	0.161785	0.458139
ENSG00000087589	CASS4	protein_coding	chr20	56412112	56460387	+	60.5826	48.5489	72.6163	0.571173	0.00487072	0.0413632
ENSG00000216915	GPR89P	processed_pseudogene	chr6	27737000	27738494	-	2.38163	1.72084	3.04242	0.571167	0.632317	1
ENSG00000257285	PRMT5-DT	lncRNA	chr14	22929607	22956436	+	5.52221	4.24854	6.79588	0.570797	0.338388	1
ENSG00000127589	TUBBP1	transcribed_processed_pseudogene	chr8	30351873	30353518	+	7.66357	5.97193	9.35522	0.570727	0.279592	1
ENSG00000163995	ABLIM2	protein_coding	chr4	7965310	8158832	-	14.7331	11.6611	17.8051	0.570716	0.159801	0.455559
ENSG00000118004	COLEC11	protein_coding	chr2	3594832	3644644	+	3.81062	2.87187	4.74936	0.570373	0.404164	1
ENSG00000157782	CABP1	protein_coding	chr12	120640626	120667324	+	1.60962	1.10043	2.11881	0.570312	0.670539	1
ENSG00000256940	PPP1R14B-AS1	lncRNA	chr11	64245838	64248221	+	13.8501	10.9541	16.7462	0.570006	0.148885	0.440063
ENSG00000279620	ENSG00000279620	TEC	chr16	17249674	17251395	-	8.98549	7.03909	10.9319	0.56972	0.237197	1
ENSG00000139597	N4BP2L1	protein_coding	chr13	32400723	32428311	-	50.8178	40.7234	60.9121	0.569366	0.0117077	0.0813131
ENSG00000126467	TSKS	protein_coding	chr19	49739753	49763306	-	2.4055	1.7421	3.0689	0.569358	0.481757	1
ENSG00000289245	ENSG00000289245	lncRNA	chrX	49155862	49156285	-	1.1245	0.710977	1.53803	0.568889	0.538234	1
ENSG00000283674	ENSG00000283674	lncRNA	chr8	12467693	12665588	-	11.1943	8.82116	13.5674	0.568782	0.199541	1
ENSG00000234183	H2AZ2-DT	lncRNA	chr7	44848416	44849568	+	2.92461	2.16089	3.68833	0.568743	0.434543	1
ENSG00000279859	ENSG00000279859	TEC	chr4	6691995	6692970	-	1.1026	0.693651	1.51155	0.568439	0.535714	1
ENSG00000061337	LZTS1	protein_coding	chr8	20246165	20303963	-	109.423	87.9464	130.899	0.568426	0.000130143	0.00211404
ENSG00000265429	MIR4782	miRNA	chr2	113721290	113721368	-	1.96366	1.3873	2.54001	0.568373	0.521402	1
ENSG00000099974	DDTL	protein_coding	chr22	23966888	23972556	+	14.2309	11.2689	17.1928	0.56836	0.152927	0.44611
ENSG00000140022	STON2	protein_coding	chr14	81260652	81436465	-	80.5429	64.6934	96.3924	0.568061	0.0012445	0.0140347
ENSG00000229950	TFAP2A-AS1	lncRNA	chr6	10409340	10416446	+	6.36722	4.93549	7.79894	0.567962	0.305173	1
ENSG00000225671	FCF1P6	processed_pseudogene	chr1	50405430	50406024	-	1.1302	0.716293	1.54411	0.567867	0.514935	1
ENSG00000231187	SYT15-AS1	lncRNA	chr10	46580708	46598150	-	1.1302	0.716293	1.54411	0.567867	0.514935	1
ENSG00000234982	RPL7AP47	processed_pseudogene	chr9	14204248	14205039	+	2.43949	1.77144	3.10755	0.567643	0.451248	1
ENSG00000184530	C6orf58	protein_coding	chr6	127519455	127591820	+	3.74878	2.82658	4.67099	0.567543	0.39912	1
ENSG00000250995	TMEM30BP1	processed_pseudogene	chrX	118769796	118770857	+	7.75878	6.05857	9.459	0.567298	0.277887	1
ENSG00000138646	HERC5	protein_coding	chr4	88457119	88506163	+	121.666	97.8618	145.471	0.567125	0.000118002	0.00194589
ENSG00000249961	TERB1	protein_coding	chr16	66754640	66801620	-	5.04865	3.87503	6.22226	0.567039	0.347463	1
ENSG00000290547	ENSG00000290547	lncRNA	chr1	108272943	108337853	+	5.49688	4.23653	6.75723	0.566932	0.330763	1
ENSG00000257605	MYG1-AS1	lncRNA	chr12	53298655	53300375	-	2.45143	1.78207	3.12079	0.566763	0.461682	1
ENSG00000254006	ENSG00000254006	lncRNA	chr8	64801236	64817573	-	195.844	157.68	234.008	0.566596	4.61916e-07	1.43721e-05
ENSG00000146950	SHROOM2	protein_coding	chrX	9786429	9949443	+	5.06004	3.88566	6.23442	0.566324	0.352416	1
ENSG00000287024	ENSG00000287024	lncRNA	chrX	129675888	129678348	-	1.95438	1.38199	2.52677	0.566182	0.509683	1
ENSG00000124588	NQO2	protein_coding	chr6	2987987	3019755	+	100.325	80.699	119.952	0.566041	0.000307517	0.0043939
ENSG00000286777	ENSG00000286777	lncRNA	chr18	57046406	57047692	+	1.98198	1.40463	2.55934	0.565794	0.509831	1
ENSG00000246877	DNM1P35	lncRNA	chr15	75727670	75738629	-	48.8903	39.2424	58.5382	0.565101	0.0117436	0.0815061
ENSG00000205740	ENSG00000205740	lncRNA	chr10	971146	988341	-	15.5605	12.3587	18.7623	0.564971	0.136351	0.418944
ENSG00000239405	TMED10P2	processed_pseudogene	chr3	128538020	128538631	+	7.30854	5.70239	8.91469	0.564893	0.286791	1
ENSG00000230769	ENSG00000230769	processed_pseudogene	chr22	40788777	40789267	-	5.48957	4.23515	6.74399	0.564847	0.345157	1
ENSG00000281005	LINC00921	lncRNA	chr16	3263743	3269151	+	62.7304	50.4154	75.0454	0.56466	0.00437535	0.0381469
ENSG00000140416	TPM1	protein_coding	chr15	63042632	63071915	+	182.319	146.897	217.741	0.564625	9.61612e-07	2.74797e-05
ENSG00000231969	MMADHC-DT	lncRNA	chr2	149587196	150047447	+	12.883	10.2018	15.5642	0.564346	0.183237	0.488797
ENSG00000082196	C1QTNF3	protein_coding	chr5	34017858	34043213	-	49.564	39.8068	59.3211	0.563852	0.011422	0.080261
ENSG00000289267	ENSG00000289267	lncRNA	chr5	138463990	138464678	-	1.9727	1.39931	2.54609	0.56361	0.5092	1
ENSG00000229018	PMS2P7	unprocessed_pseudogene	chr7	73005541	73021103	+	19.8952	15.8669	23.9236	0.563312	0.095017	0.337443
ENSG00000114378	HYAL1	protein_coding	chr3	50299890	50312381	-	7.66592	5.99595	9.33589	0.56307	0.268522	1
ENSG00000242849	ALDOAP1	processed_pseudogene	chr3	52193170	52194785	+	2.00601	1.42727	2.58474	0.562534	0.506721	1
ENSG00000230847	OCLNP1	unprocessed_pseudogene	chr5	71074225	71093193	-	6.35663	4.94081	7.77246	0.562321	0.305789	1
ENSG00000287823	ENSG00000287823	lncRNA	chr6	170088022	170097234	+	63.9631	51.4648	76.4614	0.562127	0.00600263	0.0488824
[truncated: 21,301 more rows]
