# Supplementary material for: RUNX1 interacts with lncRNA SMANTIS to regulate monocytic cell functions
Source: Commun Biol. 2024 Sep 13;7:1131. doi: 10.1038/s42003-024-06794-2 (PMC11399395; doi:10.1038/s42003-024-06794-2)
Supplement: Supplementary file 11 — Supplementary Data 9 [file 42003_2024_6794_MOESM11_ESM.xlsx]

## Sheet: Supplementary Data 9
Supplementary Data 9: CUT&RUN with anti-RUNX1 in SMANTIS knockout cells
PeakID (SMANTIS_vs_NTC)	Chr	Start	End	Strand	Peak Score	Annotation	Distance to TSS	Nearest PromoterID	Entrez ID	Nearest Unigene	Nearest Refseq	Nearest Ensembl	Gene Name	Gene Alias	Gene Description	Gene Type
diff_SMANTIS_vs_NTC_cond2_489	chr20	47233444	47233560	+	26.0954	intron (NM_001281774, intron 17 of 23)	66535	NR_037410	100500814		NR_037410	ENSG00000264901	MIR3616	mir-3616	microRNA 3616	ncRNA
diff_SMANTIS_vs_NTC_cond2_634	chr5	98963881	98963970	+	22.6668	intron (NR_151718, intron 1 of 3)	-34211	NR_157078	1105	Hs.643465	NM_001270	ENSG00000153922	CHD1	CHD-1|PILBOS	chromodomain helicase DNA binding protein 1	protein-coding
diff_SMANTIS_vs_NTC_cond2_181	chr13	50678532	50678859	+	21.6007	Intergenic	-129160	NR_046551	100874074	Hs.734030	NR_046551	ENSG00000176124	DLEU7-AS1	-	DLEU7 antisense RNA 1	ncRNA
diff_SMANTIS_vs_NTC_cond2_378	chr19	40604243	40604339	+	20.9488	intron (NM_001042545, intron 1 of 29)	2922	NM_001042545	8425	Hs.466766	NM_003573	ENSG00000090006	LTBP4	ARCL1C|LTBP-4|LTBP4L|LTBP4S	latent transforming growth factor beta binding protein 4	protein-coding
diff_SMANTIS_vs_NTC_cond2_117	chr11	3153617	3153796	+	20.0832	intron (NM_145638, intron 1 of 20)	11604	NM_020896	114879	Hs.436166	NM_020896	ENSG00000021762	OSBPL5	OBPH1|ORP5	oxysterol binding protein like 5	protein-coding
diff_SMANTIS_vs_NTC_cond2_609	chr5	964090	964199	+	19.8711	Intergenic	33196	NR_104614	100506688	Hs.532063	NM_001242737	ENSG00000215246	LOC100506688	-	uncharacterized LOC100506688	ncRNA
diff_SMANTIS_vs_NTC_cond2_84	chr10	11358175	11358294	+	19.6586	Intergenic	-13560	NR_126062	414196	Hs.729598	NM_001012713		CELF2-AS1	C10orf31	CELF2 antisense RNA 1	ncRNA
diff_SMANTIS_vs_NTC_cond2_433	chr2	45890235	45890326	+	18.1844	intron (NM_005400, intron 2 of 14)	238605	NM_005400	5581	Hs.580351	NM_005400	ENSG00000171132	PRKCE	PKCE|nPKC-epsilon	protein kinase C epsilon	protein-coding
diff_SMANTIS_vs_NTC_cond2_113	chr10	125605320	125605466	+	17.9484	intron (NM_001318133, intron 3 of 3)	31022	NR_023362	100169752	Hs.652647	NR_023362	ENSG00000237675	TEX36-AS1	-	TEX36 antisense RNA 1	ncRNA
diff_SMANTIS_vs_NTC_cond2_265	chr16	66619640	66619732	+	17.9254	3' UTR (NM_181521, exon 4 of 4)	14955	NR_037619	123920	Hs.298198	NM_144601	ENSG00000140931	CMTM3	BNAS2|CKLFSF3	CKLF like MARVEL transmembrane domain containing 3	protein-coding
diff_SMANTIS_vs_NTC_cond2_228	chr15	62647621	62647780	+	17.5361	intron (NM_015059, intron 1 of 55)	389	NM_015059	83660	Hs.569438	NM_015059	ENSG00000171914	TLN2	ILWEQ	talin 2	protein-coding
diff_SMANTIS_vs_NTC_cond2_192	chr13	113381179	113381358	+	17.4989	Intergenic	-17120	NM_001286732	79774	Hs.745043	NM_024719	ENSG00000139835	GRTP1	TBC1D6	growth hormone regulated TBC protein 1	protein-coding
diff_SMANTIS_vs_NTC_cond2_752	chr8	65946280	65946401	+	17.3641	Intergenic	-68638	NM_001349432	85479	Hs.491885	NM_033105	ENSG00000147570	DNAJC5B	CSP-beta	DnaJ heat shock protein family (Hsp40) member C5 beta	protein-coding
diff_SMANTIS_vs_NTC_cond2_333	chr18	47953591	47953722	+	17.1333	Intergenic	-22510	NM_001135937	4087	Hs.12253	NM_005901	ENSG00000175387	SMAD2	JV18|JV18-1|MADH2|MADR2|hMAD-2|hSMAD2	SMAD family member 2	protein-coding
diff_SMANTIS_vs_NTC_cond2_512	chr22	29167529	29167695	+	16.9125	3' UTR (NM_032045, exon 10 of 10)	-38284	NM_001267895	129080	Hs.289106	NM_133455	ENSG00000186998	EMID1	EMI5|EMU1	EMI domain containing 1	protein-coding
diff_SMANTIS_vs_NTC_cond2_172	chr12	118399198	118399298	+	16.3293	intron (NM_022491, intron 6 of 11)	22693	NM_022491	64426	Hs.416630	NM_022491	ENSG00000111707	SUDS3	SAP45|SDS3	SDS3 homolog, SIN3A corepressor complex component	protein-coding
diff_SMANTIS_vs_NTC_cond2_780	chr9	90796198	90796292	+	16.159	Intergenic	-5355	NM_001174168	6850	Hs.371720	NM_003177	ENSG00000165025	SYK	p72-Syk	spleen associated tyrosine kinase	protein-coding
diff_SMANTIS_vs_NTC_cond2_448	chr2	85706760	85706876	+	16.1439	Intergenic	12460	NM_006433	10578	Hs.105806	NM_006433	ENSG00000115523	GNLY	D2S69E|LAG-2|LAG2|NKG5|TLA519	granulysin	protein-coding
diff_SMANTIS_vs_NTC_cond2_528	chr3	12354222	12354346	+	15.9993	intron (NM_015869, intron 1 of 6)	2782	NM_015869	5468	Hs.162646	NM_005037	ENSG00000132170	PPARG	CIMT1|GLM1|NR1C3|PPARG1|PPARG2|PPARgamma	peroxisome proliferator activated receptor gamma	protein-coding
diff_SMANTIS_vs_NTC_cond2_583	chr4	7650088	7650243	+	15.943	intron (NM_020777, intron 4 of 26)	-103925	NR_026892	84740	Hs.663029	NM_032654	ENSG00000272620	AFAP1-AS1	AFAP1-AS|AFAP1AS	AFAP1 antisense RNA 1	ncRNA
diff_SMANTIS_vs_NTC_cond2_713	chr7	36303376	36303587	+	15.7879	Intergenic	63759	NM_001199706	23366	Hs.6224	NM_015314	ENSG00000164542	KIAA0895	-	KIAA0895	protein-coding
diff_SMANTIS_vs_NTC_cond2_617	chr5	36054805	36054894	+	15.7807	intron (NM_001168316, intron 1 of 5)	12033	NM_001168316	167127	Hs.348941	NM_174914	ENSG00000168671	UGT3A2	-	UDP glycosyltransferase family 3 member A2	protein-coding
diff_SMANTIS_vs_NTC_cond2_745	chr8	27299981	27300095	+	15.6549	intron (NM_171982, intron 1 of 5)	11234	NM_171982	23087	Hs.104223	NM_171982	ENSG00000104228	TRIM35	HLS5|MAIR	tripartite motif containing 35	protein-coding
diff_SMANTIS_vs_NTC_cond2_330	chr18	21178071	21178200	+	15.2397	Intergenic	-64107	NM_001142966	80000	Hs.149020	NM_024935	ENSG00000141449	GREB1L	C18orf6|KIAA1772|RHDA3	GREB1 like retinoic acid receptor coactivator	protein-coding
diff_SMANTIS_vs_NTC_cond2_481	chr20	33993298	33993414	+	15.2269	promoter-TSS (NM_016732)	-555	NM_007367	22913	Hs.136947	NM_007367	ENSG00000125970	RALY	HNRPCL2|P542	RALY heterogeneous nuclear ribonucleoprotein	protein-coding
diff_SMANTIS_vs_NTC_cond2_732	chr7	101729442	101729636	+	15.091	Intergenic	-86468	NM_181500	1523	Hs.191482	NM_001913	ENSG00000257923	CUX1	CASP|CDP|CDP/Cut|CDP1|COY1|CUTL1|CUX|Clox|Cux/CDP|GDDI|GOLIM6|Nbla10317|p100|p110|p200|p75	cut like homeobox 1	protein-coding
diff_SMANTIS_vs_NTC_cond2_547	chr3	120095552	120095652	+	14.7928	Intergenic	-1155	NM_001354596	2932	Hs.445733	NM_002093	ENSG00000082701	GSK3B	-	glycogen synthase kinase 3 beta	protein-coding
diff_SMANTIS_vs_NTC_cond2_18	chr1	23980432	23980535	+	14.779	promoter-TSS (NR_034035)	-20	NR_034035	10772	Hs.3530	NM_006625	ENSG00000188529	SRSF10	FUSIP1|FUSIP2|NSSR|PPP1R149|SFRS13|SFRS13A|SRp38|SRrp40|TASR|TASR1|TASR2	serine and arginine rich splicing factor 10	protein-coding
diff_SMANTIS_vs_NTC_cond2_320	chr17	78187077	78187264	+	14.6435	promoter-TSS (NM_001010982)	34	NM_001363848	7083	Hs.515122	NM_003258	ENSG00000167900	TK1	TK2	thymidine kinase 1	protein-coding
diff_SMANTIS_vs_NTC_cond2_195	chr13	114340329	114340454	+	14.6215	Intergenic	-6443	NR_126391	104355150	Hs.569217	NR_126391		LINC01054	-	long intergenic non-protein coding RNA 1054	ncRNA
diff_SMANTIS_vs_NTC_cond2_427	chr2	26788859	26789015	+	14.5239	intron (NM_001042426, intron 1 of 3)	2881	NM_001809	1058	Hs.1594	NM_001809	ENSG00000115163	CENPA	CENP-A|CenH3	centromere protein A	protein-coding
diff_SMANTIS_vs_NTC_cond2_478	chr20	12058312	12058427	+	14.4741	Intergenic	140476	NM_014962	22903	Hs.709366	NM_014962	ENSG00000132640	BTBD3	dJ742J24.1	BTB domain containing 3	protein-coding
diff_SMANTIS_vs_NTC_cond2_12	chr1	12525691	12525793	+	14.4565	Intergenic	18496	NR_003022	677882	Hs.658450	NR_003022	ENSG00000266079	SNORA59B	ACA59	small nucleolar RNA, H/ACA box 59B	snoRNA
diff_SMANTIS_vs_NTC_cond2_689	chr6	117359291	117359467	+	14.3841	intron (NM_002944, intron 23 of 42)	66476	NM_002944	6098	Hs.1041	NM_002944	ENSG00000047936	ROS1	MCF3|ROS|c-ros-1	ROS proto-oncogene 1, receptor tyrosine kinase	protein-coding
diff_SMANTIS_vs_NTC_cond2_397	chr19	47228021	47228121	+	14.3675	intron (NM_001127241, intron 1 of 2)	-1052	NR_036159	100422832		NR_036159	ENSG00000284411	MIR3191	mir-3191	microRNA 3191	ncRNA
diff_SMANTIS_vs_NTC_cond2_36	chr1	46247473	46247575	+	14.3531	promoter-TSS (NM_001370766)	-164	NM_001370766	8438	Hs.642042	NM_003579	ENSG00000085999	RAD54L	HR54|RAD54A|hHR54|hRAD54	RAD54 like	protein-coding
diff_SMANTIS_vs_NTC_cond2_806	chrX	81708689	81708781	+	14.3276	Intergenic	506633	NM_003022	6451	Hs.108029	NM_003022	ENSG00000131171	SH3BGRL	HEL-S-115|SH3BGR	SH3 domain binding glutamate rich protein like	protein-coding
diff_SMANTIS_vs_NTC_cond2_605	chr4	171025925	171026020	+	14.3082	Intergenic	-14630	NR_038838	100506122	Hs.434205	NR_038838	ENSG00000248872	LINC02431	-	long intergenic non-protein coding RNA 2431	ncRNA
diff_SMANTIS_vs_NTC_cond2_597	chr4	108596240	108596377	+	14.2895	intron (NR_026968, intron 1 of 3)	24149	NR_026968	285456	Hs.683863	NM_182591	ENSG00000234492	RPL34-AS1	-	RPL34 antisense RNA 1 (head to head)	ncRNA
diff_SMANTIS_vs_NTC_cond2_178	chr13	30465873	30465962	+	14.1955	promoter-TSS (NM_001363661)	19	NM_002128	3146	Hs.434102	NM_002128	ENSG00000189403	HMGB1	HMG-1|HMG1|HMG3|SBP-1	high mobility group box 1	protein-coding
diff_SMANTIS_vs_NTC_cond2_224	chr15	51180158	51180273	+	14.1696	intron (NR_146310, intron 1 of 2)	-61975	NR_039863	100616369		NR_039863	ENSG00000266593	MIR4713	-	microRNA 4713	ncRNA
diff_SMANTIS_vs_NTC_cond2_773	chr9	35719130	35719299	+	14.1477	exon (NM_006289, exon 16 of 57)	-8473	NR_106911	102465513		NR_106911	ENSG00000284195	MIR6852	hsa-mir-6852	microRNA 6852	ncRNA
diff_SMANTIS_vs_NTC_cond2_503	chr21	38310812	38311050	+	14.0701	Intergenic	35145	NR_110545	102724678	Hs.635675	NR_110545		LINC01423	-	long intergenic non-protein coding RNA 1423	ncRNA
diff_SMANTIS_vs_NTC_cond2_541	chr3	57068657	57068751	+	14.0014	intron (NM_181727, intron 1 of 1)	8040	NM_181727	353324	Hs.129794	NM_181727	ENSG00000186451	SPATA12	SRG5	spermatogenesis associated 12	protein-coding
diff_SMANTIS_vs_NTC_cond2_205	chr14	83255078	83255167	+	13.809	Intergenic	612490	NR_146650	101928599		NR_146650	ENSG00000258743	LINC02301	-	long intergenic non-protein coding RNA 2301	ncRNA
diff_SMANTIS_vs_NTC_cond2_783	chr9	92764971	92765107	+	13.751	promoter-TSS (NM_015250)	-206	NM_015250	23299	Hs.436939	NM_015250	ENSG00000185963	BICD2	SMALED2|SMALED2A|SMALED2B|bA526D8.1	BICD cargo adaptor 2	protein-coding
diff_SMANTIS_vs_NTC_cond2_414	chr19	51783528	51783617	+	13.7257	Intergenic	-11585	NM_002030	2359	Hs.445466	NM_002030	ENSG00000187474	FPR3	FML2_HUMAN|FMLP-R-II|FMLPY|FPRH1|FPRH2|FPRL2|RMLP-R-I	formyl peptide receptor 3	protein-coding
diff_SMANTIS_vs_NTC_cond2_477	chr20	2280293	2280388	+	13.6548	Intergenic	-15661	NM_003245	7053	Hs.2022	NM_003245	ENSG00000125780	TGM3	TGE|UHS2	transglutaminase 3	protein-coding
diff_SMANTIS_vs_NTC_cond2_95	chr10	35035782	35035872	+	13.6408	intron (NM_003591, intron 9 of 20)	38456	NM_001324376	8453	Hs.82919	NM_003591	ENSG00000108094	CUL2	-	cullin 2	protein-coding
diff_SMANTIS_vs_NTC_cond2_628	chr5	77233159	77233290	+	13.632	intron (NM_001029853, intron 1 of 20)	22544	NM_001349748	8622	Hs.584830	NM_003719	ENSG00000113231	PDE8B	ADSD|PPNAD3	phosphodiesterase 8B	protein-coding
diff_SMANTIS_vs_NTC_cond2_250	chr16	10744093	10744182	+	13.6173	intron (NM_002484, intron 2 of 10)	268	NM_001323597	4682	Hs.81469	NM_002484	ENSG00000103274	NUBP1	CIAO5|NBP|NBP1|NBP35	nucleotide binding protein 1	protein-coding
diff_SMANTIS_vs_NTC_cond2_665	chr6	33856807	33856936	+	13.596	Intergenic	40036	NR_038989	100507584	Hs.547104	NR_038989	ENSG00000249346	LINC01016	-	long intergenic non-protein coding RNA 1016	ncRNA
diff_SMANTIS_vs_NTC_cond2_180	chr13	40563093	40563243	+	13.578	intron (NM_002015, intron 1 of 2)	-82162	NR_024505	646982	Hs.287664	NR_024505	ENSG00000215483	LINC00598	lncFOXO1	long intergenic non-protein coding RNA 598	ncRNA
diff_SMANTIS_vs_NTC_cond2_494	chr20	56374149	56374238	+	13.5638	intron (NM_198433, intron 8 of 10)	15219	NM_080821	116151	Hs.143736	NM_080821	ENSG00000124098	FAM210B	5A3|C20orf108|dJ1167H4.1	family with sequence similarity 210 member B	protein-coding
diff_SMANTIS_vs_NTC_cond2_629	chr5	80070466	80070678	+	13.4656	intron (NM_001306214, intron 11 of 21)	13093	NR_109930	101929215		NR_109930	ENSG00000249825	CTD-2201I18.1	-	uncharacterized LOC101929215	ncRNA
diff_SMANTIS_vs_NTC_cond2_67	chr1	178093890	178093979	+	13.3698	promoter-TSS (NR_027982)	59	NR_027982	100302401	Hs.736117	NR_027982	ENSG00000224687	RASAL2-AS1	-	RASAL2 antisense RNA 1	ncRNA
diff_SMANTIS_vs_NTC_cond2_306	chr17	56985820	56985966	+	13.35	intron (NM_021626, intron 3 of 12)	7786	NM_021626	59342	Hs.514950	NM_021626	ENSG00000121064	SCPEP1	HSCP1|RISC	serine carboxypeptidase 1	protein-coding
diff_SMANTIS_vs_NTC_cond2_505	chr21	42893260	42893359	+	13.3466	promoter-TSS (NM_021075)	0	NM_021075	4731	Hs.473937	NM_021075	ENSG00000160194	NDUFV3	CI-10k|CI-9KD	NADH:ubiquinone oxidoreductase subunit V3	protein-coding
diff_SMANTIS_vs_NTC_cond2_279	chr17	2484348	2484461	+	13.2476	intron (NM_024086, intron 2 of 9)	27484	NM_024086	79066	Hs.632237	NM_024086	ENSG00000127804	METTL16	METT10D	methyltransferase like 16	protein-coding
diff_SMANTIS_vs_NTC_cond2_405	chr19	49487318	49487407	+	13.171	promoter-TSS (NM_001270491)	-192	NM_001270491	23521	Hs.523185	NM_012423	ENSG00000142541	RPL13A	L13A|TSTA1	ribosomal protein L13a	protein-coding
diff_SMANTIS_vs_NTC_cond2_443	chr2	69914617	69914710	+	13.1409	promoter-TSS (NM_002357)	-378	NM_001202514	4084	Hs.468908	NM_002357	ENSG00000059728	MXD1	BHLHC58|MAD|MAD1	MAX dimerization protein 1	protein-coding
diff_SMANTIS_vs_NTC_cond2_537	chr3	45679861	45679975	+	13.074	non-coding (NR_033947, exon 2 of 3)	8964	NR_033947	644714	Hs.712889	NR_033947		LIMD1-AS1	-	LIMD1 antisense RNA 1	ncRNA
diff_SMANTIS_vs_NTC_cond2_288	chr17	28041590	28041724	+	12.9924	Intergenic	-1020	NM_016231	51701	Hs.208759	NM_016231	ENSG00000087095	NLK	-	nemo like kinase	protein-coding
diff_SMANTIS_vs_NTC_cond2_143	chr11	111409343	111409471	+	12.906	Intergenic	8779	NR_046085	100132078	Hs.672662	NR_046085	ENSG00000255428	LOC100132078	-	uncharacterized LOC100132078	ncRNA
diff_SMANTIS_vs_NTC_cond2_115	chr11	697208	697350	+	12.8882	intron (NM_001042463, intron 1 of 4)	-1525	NM_021008	10522	Hs.243994	NM_021008	ENSG00000177030	DEAF1	MRD24|NUDR|SPN|ZMYND5	DEAF1 transcription factor	protein-coding
diff_SMANTIS_vs_NTC_cond2_643	chr5	126715210	126715299	+	12.8755	Intergenic	61232	NR_134485	102723557	Hs.582207	NR_134485	ENSG00000251072	LMNB1-DT	-	LMNB1 divergent transcript	ncRNA
diff_SMANTIS_vs_NTC_cond2_179	chr13	36451636	36451773	+	12.7929	Intergenic	19209	NM_003914	8900	Hs.417050	NM_003914	ENSG00000133101	CCNA1	CT146	cyclin A1	protein-coding
diff_SMANTIS_vs_NTC_cond2_213	chr14	100373859	100373968	+	12.7576	intron (NM_173701, intron 1 of 10)	1434	NM_213646	7453	Hs.497599	NM_004184	ENSG00000140105	WARS	GAMMA-2|HMN9|IFI53|IFP53	tryptophanyl-tRNA synthetase	protein-coding
diff_SMANTIS_vs_NTC_cond2_567	chr3	183876821	183876914	+	12.7086	intron (NM_001324437, intron 1 of 7)	8013	NM_001037639	55486	Hs.478469	NM_018622	ENSG00000175193	PARL	PRO2207|PSARL|PSARL1|PSENIP2|RHBDS1	presenilin associated rhomboid like	protein-coding
diff_SMANTIS_vs_NTC_cond2_210	chr14	91419229	91419327	+	12.7075	Intergenic	-1458	NM_001080414	440193	Hs.525536	NM_001080414	ENSG00000015133	CCDC88C	DAPLE|HKRP2|HYC1|KIAA1509|SCA40	coiled-coil domain containing 88C	protein-coding
diff_SMANTIS_vs_NTC_cond2_339	chr19	2169088	2169272	+	12.6874	intron (NM_032482, intron 1 of 27)	5247	NM_032482	84444	Hs.713641	NM_032482	ENSG00000104885	DOT1L	DOT1|KMT4	DOT1 like histone lysine methyltransferase	protein-coding
diff_SMANTIS_vs_NTC_cond2_284	chr17	10114741	10114865	+	12.6783	intron (NM_201433, intron 1 of 13)	-78146	NM_201432	8522	Hs.462214	NM_003644	ENSG00000007237	GAS7	-	growth arrest specific 7	protein-coding
diff_SMANTIS_vs_NTC_cond2_287	chr17	19876683	19876773	+	12.6452	Intergenic	-8792	NM_001142610	9706	Hs.168762	NM_014683	ENSG00000083290	ULK2	ATG1B|Unc51.2	unc-51 like autophagy activating kinase 2	protein-coding
diff_SMANTIS_vs_NTC_cond2_141	chr11	83156807	83156924	+	12.6351	promoter-TSS (NM_015885)	-266	NM_001346414	51585	Hs.128959	NM_015885	ENSG00000165494	PCF11	-	PCF11 cleavage and polyadenylation factor subunit	protein-coding
diff_SMANTIS_vs_NTC_cond2_649	chr5	139661169	139661274	+	12.6333	intron (NM_001317207, intron 1 of 2)	1666	NM_001317207	51523	Hs.189119	NM_016463	ENSG00000171604	CXXC5	CF5|HSPC195|RINF|WID	CXXC finger protein 5	protein-coding
diff_SMANTIS_vs_NTC_cond2_238	chr15	76336575	76336672	+	12.5574	promoter-TSS (NM_145805)	-150	NM_145805	64843	Hs.444677	NM_145805	ENSG00000159556	ISL2	-	ISL LIM homeobox 2	protein-coding
diff_SMANTIS_vs_NTC_cond2_565	chr3	171814174	171814289	+	12.5106	Intergenic	-3748	NM_002662	5337	Hs.382865	NM_002662	ENSG00000075651	PLD1	CVDD	phospholipase D1	protein-coding
diff_SMANTIS_vs_NTC_cond2_663	chr5	179698681	179698780	+	12.4784	promoter-TSS (NM_001363995)	-57	NM_001363996	821	Hs.567968	NM_001746	ENSG00000127022	CANX	CNX|IP90|P90	calnexin	protein-coding
diff_SMANTIS_vs_NTC_cond2_86	chr10	16904872	16904962	+	12.4781	intron (NM_001081, intron 50 of 66)	-87463	NM_152724	6251	Hs.524161	NM_012425	ENSG00000148484	RSU1	RSP-1	Ras suppressor protein 1	protein-coding
diff_SMANTIS_vs_NTC_cond2_76	chr1	226717370	226717469	+	12.3823	intron (NM_002221, intron 2 of 7)	21756	NM_002221	3707	Hs.528087	NM_002221	ENSG00000143772	ITPKB	IP3-3KB|IP3K|IP3K-B|IP3KB|PIG37	inositol-trisphosphate 3-kinase B	protein-coding
diff_SMANTIS_vs_NTC_cond2_262	chr16	46883733	46883871	+	12.3043	promoter-TSS (NM_133443)	-560	NM_133443	84706	Hs.460693	NM_133443	ENSG00000166123	GPT2	ALT2|GPT 2|MRT49	glutamic--pyruvic transaminase 2	protein-coding
diff_SMANTIS_vs_NTC_cond2_636	chr5	109506876	109506967	+	12.2978	Intergenic	-96947	NM_014819	9867	Hs.483036	NM_014819	ENSG00000198961	PJA2	Neurodap1|RNF131	praja ring finger ubiquitin ligase 2	protein-coding
diff_SMANTIS_vs_NTC_cond2_302	chr17	46580050	46580139	+	12.2945	promoter-TSS (NM_001288812)	-372	NM_001330244	51326	Hs.559259	NM_016632	ENSG00000185829	ARL17A	ARF1P2|ARL17P1	ADP ribosylation factor like GTPase 17A	protein-coding
diff_SMANTIS_vs_NTC_cond2_543	chr3	75136296	75136402	+	12.2451	Intergenic	-78127	NR_049831	100846999		NR_049831	ENSG00000266780	MIR4444-2	-	microRNA 4444-2	ncRNA
diff_SMANTIS_vs_NTC_cond2_372	chr19	36054521	36054645	+	12.2019	promoter-TSS (NM_173636)	179	NR_138539	199745	Hs.350209	NM_152658	ENSG00000161277	THAP8	-	THAP domain containing 8	protein-coding
diff_SMANTIS_vs_NTC_cond2_362	chr19	16877119	16877221	+	12.195	intron (NM_001297595, intron 16 of 18)	-11829	NM_003950	9002	Hs.137574	NM_003950	ENSG00000127533	F2RL3	PAR4	F2R like thrombin or trypsin receptor 3	protein-coding
diff_SMANTIS_vs_NTC_cond2_533	chr3	25665336	25665445	+	12.1058	promoter-TSS (NR_039644)	-451	NR_039644	100616477		NR_039644	ENSG00000283971	MIR4442	mir-4442	microRNA 4442	ncRNA
diff_SMANTIS_vs_NTC_cond2_731	chr7	101244795	101244884	+	12.0884	intron (NM_016068, intron 1 of 4)	242	NM_016068	51024	Hs.423968	NM_016068	ENSG00000214253	FIS1	CGI-135|TTC11	fission, mitochondrial 1	protein-coding
diff_SMANTIS_vs_NTC_cond2_563	chr3	156522740	156522830	+	12.0533	intron (NM_172159, intron 11 of 13)	31340	NM_001308205	6747	Hs.518346	NM_007107	ENSG00000114850	SSR3	TRAPG	signal sequence receptor subunit 3	protein-coding
diff_SMANTIS_vs_NTC_cond2_422	chr2	10534116	10534219	+	12.0189	Intergenic	84439	NR_110597	101929715	Hs.634550	NR_110597		ODC1-DT	lncRNA-MIF	ODC1 divergent transcript	ncRNA
diff_SMANTIS_vs_NTC_cond2_161	chr12	57693934	57694058	+	11.9773	promoter-TSS (NM_001261421)	41	NM_001017957	10956	Hs.527861	NM_006812	ENSG00000135506	OS9	ERLEC2|OS-9	OS9 endoplasmic reticulum lectin	protein-coding
diff_SMANTIS_vs_NTC_cond2_441	chr2	69628444	69628553	+	11.9685	intron (NM_014911, intron 2 of 21)	15241	NM_014911	22848	Hs.468878	NM_014911	ENSG00000115977	AAK1	-	AP2 associated kinase 1	protein-coding
diff_SMANTIS_vs_NTC_cond2_312	chr17	65229000	65229103	+	11.967	Intergenic	91681	NM_003835	8787	Hs.664380	NM_003835	ENSG00000108370	RGS9	PERRS|RGS9L	regulator of G protein signaling 9	protein-coding
diff_SMANTIS_vs_NTC_cond2_219	chr15	36758924	36759050	+	11.9628	intron (NM_032499, intron 11 of 11)	59519	NR_027320	161635	Hs.659822	NR_027320		CSNK1A1P1	CSNK1A1P	casein kinase 1 alpha 1 pseudogene 1	pseudo
diff_SMANTIS_vs_NTC_cond2_570	chr3	184408016	184408153	+	11.9297	intron (NR_161198, intron 1 of 2)	6547	NR_161198	105374250	Hs.129464	NR_161198		LINC02054	-	long intergenic non-protein coding RNA 2054	ncRNA
diff_SMANTIS_vs_NTC_cond2_707	chr7	11133580	11133742	+	11.791	intron (NR_033436, intron 16 of 16)	159789	NM_014660	9678	Hs.655688	NM_014660	ENSG00000106443	PHF14	-	PHD finger protein 14	protein-coding
diff_SMANTIS_vs_NTC_cond2_111	chr10	124718307	124718437	+	11.6775	intron (NM_014661, intron 1 of 4)	14344	NR_120630	101927944	Hs.437448	NR_120630		FAM53B-AS1	-	FAM53B antisense RNA 1	ncRNA
diff_SMANTIS_vs_NTC_cond2_604	chr4	156968724	156968837	+	11.6671	intron (NR_036641, intron 1 of 6)	3019	NM_016205	56034	Hs.570855	NM_016205	ENSG00000145431	PDGFC	FALLOTEIN|SCDGF	platelet derived growth factor C	protein-coding
diff_SMANTIS_vs_NTC_cond2_188	chr13	109654412	109654501	+	11.6097	Intergenic	-73818	NR_103846	101409253	Hs.578072	NR_103846	ENSG00000234854	LINC00676	-	long intergenic non-protein coding RNA 676	ncRNA
diff_SMANTIS_vs_NTC_cond2_79	chr10	821476	821587	+	11.5694	intron (NM_001351277, intron 13 of 17)	110174	NM_001351277	23185	Hs.159069	NM_015155	ENSG00000107929	LARP4B	KIAA0217|LARP5	La ribonucleoprotein domain family member 4B	protein-coding
diff_SMANTIS_vs_NTC_cond2_253	chr16	18402275	18402365	+	11.4972	promoter-TSS (NR_146331)	-49	NR_036141	100422870		NR_036141	ENSG00000265537	MIR3180-1	-	microRNA 3180-1	ncRNA
diff_SMANTIS_vs_NTC_cond2_709	chr7	25856812	25856912	+	11.4869	Intergenic	-66743	NR_157808	646588	Hs.72068	NR_157808	ENSG00000223561	LOC646588	-	uncharacterized LOC646588	ncRNA
diff_SMANTIS_vs_NTC_cond2_269	chr16	72665297	72665386	+	11.4556	promoter-TSS (NR_126330)	-371	NR_159372	101927957	Hs.637253	NR_126330	ENSG00000261008	LINC01572	-	long intergenic non-protein coding RNA 1572	ncRNA
diff_SMANTIS_vs_NTC_cond2_281	chr17	6752498	6752592	+	11.4185	Intergenic	-2902	NM_001353135	54739	Hs.441975	NM_017523	ENSG00000132530	XAF1	BIRC4BP|HSXIAPAF1|XIAPAF1	XIAP associated factor 1	protein-coding
diff_SMANTIS_vs_NTC_cond2_807	chrX	149940506	149940603	+	11.3936	intron (NR_027456, intron 1 of 11)	2006	NR_027456	100272228	Hs.496916	NR_027456	ENSG00000235703	LINC00894	-	long intergenic non-protein coding RNA 894	ncRNA
diff_SMANTIS_vs_NTC_cond2_421	chr2	9656496	9656586	+	11.3554	Intergenic	-25544	NM_006826	10971	Hs.74405	NM_006826	ENSG00000134308	YWHAQ	14-3-3|1C5|HS1	tyrosine 3-monooxygenase/tryptophan 5-monooxygenase activation protein theta	protein-coding
diff_SMANTIS_vs_NTC_cond2_74	chr1	206504320	206504427	+	11.253	Intergenic	-3158	NM_182663	83593	Hs.497579	NM_031437	ENSG00000266094	RASSF5	Maxp1|NORE1|NORE1A|NORE1B|RAPL|RASSF3	Ras association domain family member 5	protein-coding
diff_SMANTIS_vs_NTC_cond2_711	chr7	30658686	30658776	+	11.2237	intron (NM_001202481, intron 10 of 13)	23725	NM_001883	1395	Hs.546246	NM_001883	ENSG00000106113	CRHR2	CRF-RB|CRF2|CRFR2|HM-CRF	corticotropin releasing hormone receptor 2	protein-coding
diff_SMANTIS_vs_NTC_cond2_805	chrX	78650962	78651059	+	11.1351	Intergenic	8318	NM_152694	203430	Hs.134873	NM_152694	ENSG00000179300	RTL3	Mar3|Mart3|SIRH9|ZCCHC5|ZHC5	retrotransposon Gag like 3	protein-coding
diff_SMANTIS_vs_NTC_cond2_737	chr7	155961863	155961957	+	11.1016	promoter-TSS (NM_001291913)	691	NR_144629	389602	Hs.583071	NM_001291913		LOC389602	-	uncharacterized LOC389602	protein-coding
diff_SMANTIS_vs_NTC_cond2_425	chr2	25042056	25042146	+	10.9885	promoter-TSS (NM_001319099)	25	NM_014971	22979	Hs.4892	NM_014971	ENSG00000084710	EFR3B	KIAA0953	EFR3 homolog B	protein-coding
diff_SMANTIS_vs_NTC_cond2_109	chr10	106023437	106023587	+	10.9773	Intergenic	-116653	NR_134329	105378470	Hs.142910	NR_134329	ENSG00000229775	LINC02624	-	long intergenic non-protein coding RNA 2624	ncRNA
diff_SMANTIS_vs_NTC_cond2_283	chr17	8069168	8069298	+	10.96	Intergenic	18483	NM_001139	242	Hs.136574	NM_001139	ENSG00000179477	ALOX12B	12R-LOX|ARCI2	arachidonate 12-lipoxygenase, 12R type	protein-coding
diff_SMANTIS_vs_NTC_cond2_294	chr17	38853332	38853449	+	10.931	promoter-TSS (NR_002576)	331	NM_000978	9349	Hs.406300	NM_000978	ENSG00000125691	RPL23	L23|rpL17	ribosomal protein L23	protein-coding
diff_SMANTIS_vs_NTC_cond2_239	chr15	78361275	78361391	+	10.9169	Intergenic	20980	NM_004378	1381	Hs.346950	NM_004378	ENSG00000166426	CRABP1	CRABP|CRABP-I|CRABPI|RBP5	cellular retinoic acid binding protein 1	protein-coding
diff_SMANTIS_vs_NTC_cond2_626	chr5	72472885	72473047	+	10.843	intron (NM_152625, intron 1 of 4)	34444	NM_152625	167465	Hs.224794	NM_152625	ENSG00000178175	ZNF366	DC-SCRIPT|DCSCRIPT	zinc finger protein 366	protein-coding
diff_SMANTIS_vs_NTC_cond2_539	chr3	52057361	52057517	+	10.8412	promoter-TSS (NM_001947)	-868	NM_001947	1849	Hs.591664	NM_001947	ENSG00000164086	DUSP7	MKPX|PYST2	dual specificity phosphatase 7	protein-coding
diff_SMANTIS_vs_NTC_cond2_127	chr11	59413881	59413980	+	10.7566	Intergenic	9023	NM_001001954	219981	Hs.553648	NM_001001954	ENSG00000172324	OR5A2	-	olfactory receptor family 5 subfamily A member 2	protein-coding
diff_SMANTIS_vs_NTC_cond2_553	chr3	123961388	123961490	+	10.7209	promoter-TSS (NM_001308317)	-210	NM_001366335	64770	Hs.645028	NM_022757	ENSG00000175455	CCDC14	-	coiled-coil domain containing 14	protein-coding
diff_SMANTIS_vs_NTC_cond2_61	chr1	156492687	156492924	+	10.6836	intron (NM_005920, intron 1 of 11)	-2118	NM_001271629	4209	Hs.314327	NM_005920	ENSG00000116604	MEF2D	-	myocyte enhancer factor 2D	protein-coding
diff_SMANTIS_vs_NTC_cond2_105	chr10	98349597	98349694	+	10.6588	Intergenic	45662	NR_031619	100302133		NR_031619	ENSG00000284415	MIR1287	MIRN1287|hsa-mir-1287|mir-1287	microRNA 1287	ncRNA
diff_SMANTIS_vs_NTC_cond2_612	chr5	7878618	7878712	+	10.6348	intron (NR_157177, intron 5 of 14)	9517	NR_157175	4552	Hs.481551	NM_002454	ENSG00000124275	MTRR	MSR|cblE	5-methyltetrahydrofolate-homocysteine methyltransferase reductase	protein-coding
diff_SMANTIS_vs_NTC_cond2_223	chr15	48617684	48617793	+	10.63	intron (NM_000138, intron 2 of 65)	28050	NM_000138	2200	Hs.591133	NM_000138	ENSG00000166147	FBN1	ACMICD|ECTOL1|FBN|GPHYSD2|MASS|MFLS|MFS1|OCTD|SGS|SSKS|WMS|WMS2	fibrillin 1	protein-coding
diff_SMANTIS_vs_NTC_cond2_551	chr3	123764786	123764906	+	10.5991	intron (NM_053025, intron 4 of 33)	75202	NR_046629	100873940	Hs.667316	NR_046629	ENSG00000250174	MYLK-AS2	-	MYLK antisense RNA 2	ncRNA
diff_SMANTIS_vs_NTC_cond2_204	chr14	81219380	81219494	+	10.5946	intron (NM_201595, intron 1 of 8)	1522	NM_015859	2957	Hs.592334	NM_015859	ENSG00000165417	GTF2A1	TF2A1|TFIIA|TFIIA-42|TFIIAL	general transcription factor IIA subunit 1	protein-coding
diff_SMANTIS_vs_NTC_cond2_254	chr16	22374692	22374831	+	10.5641	promoter-TSS (NR_148970)	-126	NR_148970	440346	Hs.680205	NR_148970	ENSG00000260790	LOC440346	-	uncharacterized LOC440346	ncRNA
diff_SMANTIS_vs_NTC_cond2_83	chr10	11197411	11197554	+	10.5291	intron (NM_001326339, intron 2 of 11)	32452	NM_001083591	10659	Hs.309288	NM_006561	ENSG00000048740	CELF2	BRUNOL3|CELF-2|CUG-BP2|CUGBP2|ETR-3|ETR3|NAPOR	CUGBP Elav-like family member 2	protein-coding
diff_SMANTIS_vs_NTC_cond2_469	chr2	224714499	224714590	+	10.5003	Intergenic	-129147	NM_001257197	8452	Hs.372286	NM_003590	ENSG00000036257	CUL3	CUL-3|PHA2E	cullin 3	protein-coding
diff_SMANTIS_vs_NTC_cond2_364	chr19	17519739	17519832	+	10.4039	intron (NM_012088, intron 4 of 4)	-3516	NM_173544	199786	Hs.434133	NM_173544	ENSG00000167483	NIBAN3	BCNP1|FAM129C	niban apoptosis regulator 3	protein-coding
diff_SMANTIS_vs_NTC_cond2_490	chr20	48722281	48722459	+	10.3202	intron (NM_020820, intron 5 of 39)	105629	NM_020820	57580	Hs.153310	NM_020820	ENSG00000124126	PREX1	P-REX1	phosphatidylinositol-3,4,5-trisphosphate dependent Rac exchange factor 1	protein-coding
diff_SMANTIS_vs_NTC_cond2_434	chr2	46876529	46876667	+	10.2841	Intergenic	39208	NM_001171509	90411	Hs.662152	NM_139279	ENSG00000180398	MCFD2	F5F8D|F5F8D2|LMAN1IP|SDNSF	multiple coagulation factor deficiency 2	protein-coding
diff_SMANTIS_vs_NTC_cond2_588	chr4	25861077	25861206	+	10.2762	intron (NM_001297592, intron 1 of 23)	1847	NM_015187	23231	Hs.479384	NM_015187	ENSG00000091490	SEL1L3	Sel-1L3	SEL1L family member 3	protein-coding
diff_SMANTIS_vs_NTC_cond2_447	chr2	84964046	84964149	+	10.213	Intergenic	-7064	NM_020122	56888	Hs.654968	NM_020122	ENSG00000176407	KCMF1	DEBT91|FIGC|PCMF|ZZZ1	potassium channel modulatory factor 1	protein-coding
diff_SMANTIS_vs_NTC_cond2_796	chr9	137451112	137451292	+	10.2032	intron (NM_015537, intron 11 of 14)	-1116	NR_106964	102466223		NR_106964	ENSG00000284317	MIR7114	hsa-mir-7114	microRNA 7114	ncRNA
diff_SMANTIS_vs_NTC_cond2_20	chr1	24419423	24419518	+	10.2015	non-coding (NR_136506, exon 2 of 11)	3445	NM_001322857	57185	Hs.523442	NM_020448	ENSG00000001461	NIPAL3	DJ462O23.2|NPAL3	NIPA like domain containing 3	protein-coding
diff_SMANTIS_vs_NTC_cond2_519	chr22	42615401	42615607	+	10.0881	promoter-TSS (NM_032311)	259	NR_029422	267010	Hs.574857	NR_029422	ENSG00000276027	RNU12	RNU12-1|RNU12L|RNU12P|dJ222E13.7	RNA, U12 small nuclear	snRNA
diff_SMANTIS_vs_NTC_cond2_171	chr12	113233055	113233280	+	10.0498	intron (NM_001351346, intron 3 of 28)	-11094	NM_001301214	53373	Hs.524763	NM_017901	ENSG00000186815	TPCN1	TPC1	two pore segment channel 1	protein-coding
diff_SMANTIS_vs_NTC_cond2_407	chr19	49641864	49642208	+	10.044	promoter-TSS (NM_021228)	-173	NM_021228	58506	Hs.103521	NM_021228	ENSG00000126461	SCAF1	SRA1	SR-related CTD associated factor 1	protein-coding
diff_SMANTIS_vs_NTC_cond2_679	chr6	85643032	85643197	+	9.98548	promoter-TSS (NM_001159673)	-192	NM_001159673	10492	Hs.571177	NM_006372	ENSG00000135316	SYNCRIP	GRY-RBP|GRYRBP|HNRNPQ|HNRPQ1|NSAP1|PP68|hnRNP-Q	synaptotagmin binding cytoplasmic RNA interacting protein	protein-coding
diff_SMANTIS_vs_NTC_cond2_754	chr8	73080660	73080771	+	9.98269	intron (NM_153225, intron 2 of 4)	12457	NM_153225	157869	Hs.439040	NM_153225	ENSG00000164764	SBSPON	C8orf84|RPESP	somatomedin B and thrombospondin type 1 domain containing	protein-coding
diff_SMANTIS_vs_NTC_cond2_693	chr6	145756553	145756685	+	9.97624	intron (NR_038246, intron 1 of 2)	-20596	NR_153398	7957	Hs.486696	NM_005670	ENSG00000112425	EPM2A	EPM2|MELF	EPM2A glucan phosphatase, laforin	protein-coding
diff_SMANTIS_vs_NTC_cond2_51	chr1	115977625	115977811	+	9.9618	promoter-TSS (NR_125970)	-442	NR_125970	101928977	Hs.627914	NR_125970		LOC101928977	-	uncharacterized LOC101928977	ncRNA
diff_SMANTIS_vs_NTC_cond2_371	chr19	19026782	19026912	+	9.94373	intron (NR_147915, intron 2 of 11)	6670	NR_147913	10147	Hs.77876	NM_014884	ENSG00000064607	SUGP2	SFRS14|SRFS14	SURP and G-patch domain containing 2	protein-coding
diff_SMANTIS_vs_NTC_cond2_59	chr1	155208518	155208610	+	9.93389	promoter-TSS (NM_001252607)	-135	NM_198883	4580	Hs.490874	NM_002455	ENSG00000173171	MTX1	MTX|MTXN	metaxin 1	protein-coding
diff_SMANTIS_vs_NTC_cond2_799	chrX	10235971	10236127	+	9.91904	3' UTR (NM_001256944, exon 11 of 11)	79074	NM_001830	1183	Hs.495674	NM_001830	ENSG00000073464	CLCN4	CLC4|ClC-4|ClC-4A|MRX15|MRX49|MRXSRC	chloride voltage-gated channel 4	protein-coding
diff_SMANTIS_vs_NTC_cond2_736	chr7	155590488	155590583	+	9.90189	Intergenic	-19789	NM_001369813	285888	Hs.146751	NM_001103176	ENSG00000146910	CNPY1	-	canopy FGF signaling regulator 1	protein-coding
diff_SMANTIS_vs_NTC_cond2_286	chr17	17591724	17591857	+	9.86126	promoter-TSS (NM_148172)	-82	NM_148172	10400	Hs.714193	NM_007169	ENSG00000133027	PEMT	PEAMT|PEMPT|PEMT2|PLMT|PNMT	phosphatidylethanolamine N-methyltransferase	protein-coding
diff_SMANTIS_vs_NTC_cond2_184	chr13	95480326	95480443	+	9.8182	intron (NR_046533, intron 3 of 3)	46785	NM_001160100	9071	Hs.534377	NM_006984	ENSG00000134873	CLDN10	CPETRL3|HELIX|OSP-L|OSPL	claudin 10	protein-coding
diff_SMANTIS_vs_NTC_cond2_666	chr6	34386681	34386850	+	9.81092	intron (NM_001202470, intron 5 of 8)	5904	NM_006703	11165	Hs.188882	NM_006703	ENSG00000272325	NUDT3	DIPP|DIPP-1|DIPP1	nudix hydrolase 3	protein-coding
diff_SMANTIS_vs_NTC_cond2_92	chr10	30529757	30529910	+	9.79852	Intergenic	95187	NM_001320961	1326	Hs.432453	NM_005204	ENSG00000107968	MAP3K8	AURA2|COT|EST|ESTF|MEKK8|TPL2|Tpl-2|c-COT	mitogen-activated protein kinase kinase kinase 8	protein-coding
diff_SMANTIS_vs_NTC_cond2_800	chrX	12982095	12982210	+	9.74244	Intergenic	7042	NM_021109	7114	Hs.437277	NM_021109	ENSG00000205542	TMSB4X	FX|PTMB4|TB4X|TMSB4	thymosin beta 4 X-linked	protein-coding
diff_SMANTIS_vs_NTC_cond2_546	chr3	115147775	115147891	+	9.73628	promoter-TSS (NM_001348803)	-545	NM_001348802	26137	Hs.202577	NM_015642	ENSG00000181722	ZBTB20	DPZF|HOF|ODA-8S|PRIMS|ZNF288	zinc finger and BTB domain containing 20	protein-coding
diff_SMANTIS_vs_NTC_cond2_169	chr12	110661570	110661817	+	9.73479	intron (NM_001256413, intron 2 of 6)	27422	NM_032369	84329	Hs.211511	NM_032369	ENSG00000122986	HVCN1	HV1|VSOP	hydrogen voltage gated channel 1	protein-coding
diff_SMANTIS_vs_NTC_cond2_221	chr15	41215872	41215961	+	9.70375	intron (NM_152596, intron 3 of 9)	14841	NM_001286441	161829	Hs.307999	NM_152596	ENSG00000178997	EXD1	EXDL1	exonuclease 3'-5' domain containing 1	protein-coding
diff_SMANTIS_vs_NTC_cond2_242	chr15	89825382	89825634	+	9.70103	Intergenic	-10656	NM_001150	290	Hs.1239	NM_001150	ENSG00000166825	ANPEP	APN|CD13|GP150|LAP1|P150|PEPN	alanyl aminopeptidase, membrane	protein-coding
diff_SMANTIS_vs_NTC_cond2_708	chr7	25615726	25615869	+	9.66295	intron (NR_157815, intron 3 of 4)	47343	NR_157820	646588	Hs.72068	NR_157808	ENSG00000223561	LOC646588	-	uncharacterized LOC646588	ncRNA
diff_SMANTIS_vs_NTC_cond2_374	chr19	38287674	38287837	+	9.62229	intron (NM_021102, intron 2 of 6)	-16496	NM_001317801	64073	Hs.631544	NM_022125	ENSG00000167644	C19orf33	H2RSP|IMUP|IMUP-1|IMUP-2	chromosome 19 open reading frame 33	protein-coding
diff_SMANTIS_vs_NTC_cond2_564	chr3	167691519	167691619	+	9.5857	intron (NM_145859, intron 6 of 8)	-33646	NM_001348951	151790	Hs.213762	NM_178824	ENSG00000174776	WDR49	-	WD repeat domain 49	protein-coding
diff_SMANTIS_vs_NTC_cond2_727	chr7	95904133	95904232	+	9.57943	intron (NM_004411, intron 6 of 16)	131676	NM_001135557	1780	Hs.440364	NM_004411	ENSG00000158560	DYNC1I1	DNCI1|DNCIC1	dynein cytoplasmic 1 intermediate chain 1	protein-coding
diff_SMANTIS_vs_NTC_cond2_411	chr19	50728445	50728657	+	9.5357	Intergenic	5187	NM_002975	6320	Hs.512680	NM_002975	ENSG00000105472	CLEC11A	CLECSF3|LSLCL|P47|SCGF	C-type lectin domain containing 11A	protein-coding
diff_SMANTIS_vs_NTC_cond2_120	chr11	19240989	19241089	+	9.53474	promoter-TSS (NM_024680)	-94	NM_024680	79733	Hs.523526	NM_024680	ENSG00000129173	E2F8	E2F-8	E2F transcription factor 8	protein-coding
diff_SMANTIS_vs_NTC_cond2_15	chr1	20590333	20590582	+	9.48147	intron (NM_001785, intron 1 of 3)	1360	NM_001785	978	Hs.466910	NM_001785	ENSG00000158825	CDA	CDD	cytidine deaminase	protein-coding
diff_SMANTIS_vs_NTC_cond2_560	chr3	143971860	143971970	+	9.47623	5' UTR (NM_173552, exon 1 of 3)	117	NM_173552	205428	Hs.288954	NM_173552	ENSG00000181744	DIPK2A	C3orf58|DIA1|GoPro49|HASF	divergent protein kinase domain 2A	protein-coding
diff_SMANTIS_vs_NTC_cond2_442	chr2	69734495	69734584	+	9.37883	intron (NM_001320698, intron 3 of 14)	-7595	NM_001365496	307	Hs.422986	NM_001153	ENSG00000196975	ANXA4	ANX4|HEL-S-274|P32.5|PAP-II|PIG28|PP4-X|ZAP36	annexin A4	protein-coding
diff_SMANTIS_vs_NTC_cond2_156	chr12	51335995	51336108	+	9.37334	intron (NM_001971, intron 6 of 7)	10628	NM_001971	1990	Hs.348395	NM_001971	ENSG00000139610	CELA1	ELA1	chymotrypsin like elastase 1	protein-coding
diff_SMANTIS_vs_NTC_cond2_544	chr3	112756223	112756378	+	9.31483	Intergenic	-6981	NR_110017	101929694	Hs.385630	NR_110017	ENSG00000240893	LINC02042	-	long intergenic non-protein coding RNA 2042	ncRNA
diff_SMANTIS_vs_NTC_cond2_357	chr19	11095092	11095281	+	9.30173	intron (NM_001195803, intron 1 of 15)	-5527	NR_163945
diff_SMANTIS_vs_NTC_cond2_264	chr16	57735524	57735680	+	9.20328	promoter-TSS (NM_005886)	-168	NM_005886	10300	Hs.275675	NM_005886	ENSG00000140854	KATNB1	KAT|LIS6	katanin regulatory subunit B1	protein-coding
diff_SMANTIS_vs_NTC_cond2_610	chr5	6607026	6607163	+	9.16265	intron (NM_017755, intron 13 of 18)	23818	NR_024424	255167	Hs.435515	NR_024423	ENSG00000250056	LINC01018	SRHC	long intergenic non-protein coding RNA 1018	ncRNA
diff_SMANTIS_vs_NTC_cond2_126	chr11	58573503	58573703	+	9.13315	intron (NM_001143995, intron 1 of 8)	2314	NM_004811	9404	Hs.125474	NM_004811	ENSG00000110031	LPXN	LDPL	leupaxin	protein-coding
diff_SMANTIS_vs_NTC_cond2_580	chr4	3202479	3202622	+	9.09518	intron (NM_002111, intron 41 of 66)	-41819	NM_001330620	345222	Hs.442291	NM_001012982	ENSG00000188981	MSANTD1	C4orf44	Myb/SANT DNA binding domain containing 1	protein-coding
diff_SMANTIS_vs_NTC_cond2_417	chr19	54480210	54480349	+	9.06057	Intergenic	-6983	NM_145057	148170	Hs.415791	NM_145057	ENSG00000167617	CDC42EP5	Borg3|CEP5	CDC42 effector protein 5	protein-coding
diff_SMANTIS_vs_NTC_cond2_386	chr19	43765592	43765714	+	9.00197	TTS (NM_002250)	-10691	NM_019108	56006	Hs.466875	NM_019108	ENSG00000105771	SMG9	C19orf61|F17127_1|HBMS	SMG9 nonsense mediated mRNA decay factor	protein-coding
diff_SMANTIS_vs_NTC_cond2_552	chr3	123765859	123765962	+	8.98686	intron (NM_053025, intron 4 of 33)	76266	NR_046629	100873940	Hs.667316	NR_046629	ENSG00000250174	MYLK-AS2	-	MYLK antisense RNA 2	ncRNA
diff_SMANTIS_vs_NTC_cond2_151	chr12	8229646	8229735	+	8.98656	Intergenic	-2072	NM_001319982	55138	Hs.196086	NM_018088	ENSG00000171847	FAM90A1	-	family with sequence similarity 90 member A1	protein-coding
diff_SMANTIS_vs_NTC_cond2_444	chr2	74206228	74206330	+	8.89902	intron (NM_006636, intron 2 of 7)	7664	NM_006636	10797	Hs.469030	NM_006636	ENSG00000065911	MTHFD2	NMDMC	methylenetetrahydrofolate dehydrogenase (NADP+ dependent) 2, methenyltetrahydrofolate cyclohydrolase	protein-coding
diff_SMANTIS_vs_NTC_cond2_160	chr12	56646200	56646348	+	8.85803	promoter-TSS (NM_001686)	-290	NM_001686	506	Hs.406510	NM_001686	ENSG00000110955	ATP5F1B	ATP5B|ATPMB|ATPSB|HEL-S-271	ATP synthase F1 subunit beta	protein-coding
diff_SMANTIS_vs_NTC_cond2_648	chr5	139565615	139565711	+	8.85113	intron (NM_181838, intron 2 of 7)	4324	NM_003339	7322	Hs.108332	NM_003339	ENSG00000131508	UBE2D2	E2(17)KB2|PUBC1|UBC4|UBC4/5|UBCH4|UBCH5B	ubiquitin conjugating enzyme E2 D2	protein-coding
diff_SMANTIS_vs_NTC_cond2_734	chr7	118184075	118184220	+	8.83409	promoter-TSS (NM_016200)	-17	NM_016200	51691	Hs.655046	NM_016200	ENSG00000128534	LSM8	NAA38	LSM8 homolog, U6 small nuclear RNA associated	protein-coding
diff_SMANTIS_vs_NTC_cond2_566	chr3	177835097	177835221	+	8.81453	intron (NR_110826, intron 1 of 2)	18294	NR_110826	102724550	Hs.570526	NR_110826	ENSG00000231574	LINC02015	KCCAT211	long intergenic non-protein coding RNA 2015	ncRNA
diff_SMANTIS_vs_NTC_cond2_673	chr6	47714928	47715098	+	8.814	exon (NM_153838, exon 6 of 10)	16433	NM_153838	221393	Hs.150131	NM_153838	ENSG00000153294	ADGRF4	GPR115|PGR18	adhesion G protein-coupled receptor F4	protein-coding
diff_SMANTIS_vs_NTC_cond2_786	chr9	94554369	94554531	+	8.77924	promoter-TSS (NR_121566)	-595	NR_121567	101928099	Hs.674409	NR_121566		PCAT7	PCAN-R2	prostate cancer associated transcript 7	ncRNA
diff_SMANTIS_vs_NTC_cond2_389	chr19	44925565	44925672	+	8.75497	Intergenic	-1185	NR_028414	342	Hs.110675	NR_028412	ENSG00000214855	APOC1P1	-	apolipoprotein C1 pseudogene 1	pseudo
diff_SMANTIS_vs_NTC_cond2_130	chr11	61967563	61967679	+	8.74074	promoter-TSS (NM_002032)	13	NM_002032	2495	Hs.524910	NM_002032	ENSG00000167996	FTH1	FHC|FTH|FTHL6|HFE5|PIG15|PLIF	ferritin heavy chain 1	protein-coding
diff_SMANTIS_vs_NTC_cond2_684	chr6	108598338	108598460	+	8.71233	intron (NM_201559, intron 2 of 3)	37482	NM_001455	2309	Hs.220950	NM_001455	ENSG00000118689	FOXO3	AF6q21|FKHRL1|FKHRL1P2|FOXO2|FOXO3A	forkhead box O3	protein-coding
diff_SMANTIS_vs_NTC_cond2_89	chr10	23374134	23374240	+	8.71098	Intergenic	-29390	NM_001351306	256815	Hs.132442	NM_153714	ENSG00000179133	C10orf67	C10orf115|LINC01552	chromosome 10 open reading frame 67	protein-coding
diff_SMANTIS_vs_NTC_cond2_355	chr19	10652670	10652770	+	8.70835	non-coding (NR_024333, exon 1 of 1)	1152	NR_024333	147727	Hs.631616	NR_024333	ENSG00000267100	ILF3-DT	ILF3-AS1	ILF3 divergent transcript	ncRNA
diff_SMANTIS_vs_NTC_cond2_595	chr4	82900535	82900754	+	8.70727	promoter-TSS (NM_024672)	-6	NM_001317776	79725	Hs.582050	NM_024672	ENSG00000168152	THAP9	hTh9	THAP domain containing 9	protein-coding
diff_SMANTIS_vs_NTC_cond2_484	chr20	36605601	36605745	+	8.70628	promoter-TSS (NM_199483)	-106	NR_026562	55969	Hs.584985	NM_018840	ENSG00000101084	RAB5IF	C20orf24|PNAS-11|RIP5	RAB5 interacting factor	protein-coding
diff_SMANTIS_vs_NTC_cond2_390	chr19	45016393	45016582	+	8.68794	intron (NM_006509, intron 3 of 10)	15023	NM_006509	5971	Hs.654402	NM_006509	ENSG00000104856	RELB	I-REL|IMD53|IREL|REL-B	RELB proto-oncogene, NF-kB subunit	protein-coding
diff_SMANTIS_vs_NTC_cond2_542	chr3	69320974	69321145	+	8.61772	intron (NM_015123, intron 1 of 22)	65029	NM_015123	23150	Hs.371681	NM_015123	ENSG00000114541	FRMD4B	6030440G05Rik|GRSP1	FERM domain containing 4B	protein-coding
diff_SMANTIS_vs_NTC_cond2_245	chr15	101199779	101199987	+	8.5986	intron (NM_014918, intron 2 of 2)	52165	NM_014918	22856	Hs.110488	NM_014918	ENSG00000131873	CHSY1	CHSY|CSS1|ChSy-1|TPBS	chondroitin sulfate synthase 1	protein-coding
diff_SMANTIS_vs_NTC_cond2_409	chr19	49930048	49930143	+	8.55573	promoter-TSS (NM_001258017)	-109	NM_001290746	22809	Hs.9754	NM_012068	ENSG00000169136	ATF5	ATFX|HMFN0395	activating transcription factor 5	protein-coding
diff_SMANTIS_vs_NTC_cond2_485	chr20	36944411	36944562	+	8.54147	intron (NM_015474, intron 2 of 15)	7222	NM_001363733	25939	Hs.580681	NM_015474	ENSG00000101347	SAMHD1	CHBL2|DCIP|HDDC1|MOP-5|SBBI88|hSAMHD1	SAM and HD domain containing deoxynucleoside triphosphate triphosphohydrolase 1	protein-coding
diff_SMANTIS_vs_NTC_cond2_343	chr19	6100285	6100462	+	8.52519	intron (NM_000635, intron 1 of 17)	10127	NM_134433	5990	Hs.465709	NM_000635	ENSG00000087903	RFX2	-	regulatory factor X2	protein-coding
diff_SMANTIS_vs_NTC_cond2_359	chr19	12441074	12441166	+	8.44803	promoter-TSS (NM_005815)	-99	NM_005815	10224	Hs.636894	NM_005815	ENSG00000180855	ZNF443	ZK1	zinc finger protein 443	protein-coding
diff_SMANTIS_vs_NTC_cond2_373	chr19	38020374	38020504	+	8.4284	intron (NM_015073, intron 1 of 21)	113231	NM_015073	23094	Hs.655502	NM_015073	ENSG00000105738	SIPA1L3	CTRCT45|SPAL3|SPAR3	signal induced proliferation associated 1 like 3	protein-coding
diff_SMANTIS_vs_NTC_cond2_335	chr18	49476702	49476881	+	8.41987	TTS (NM_001035005)	10443	NM_001199346	497661	Hs.603040	NM_001035005	ENSG00000177576	C18orf32	-	chromosome 18 open reading frame 32	protein-coding
diff_SMANTIS_vs_NTC_cond2_431	chr2	44167968	44168064	+	8.41881	promoter-TSS (NM_002706)	-787	NM_177969	5495	Hs.416769	NM_002706	ENSG00000138032	PPM1B	PP2C-beta|PP2C-beta-X|PP2CB|PP2CBETA|PPC2BETAX	protein phosphatase, Mg2+/Mn2+ dependent 1B	protein-coding
diff_SMANTIS_vs_NTC_cond2_73	chr1	206282530	206282631	+	8.37324	intron (NM_015326, intron 1 of 21)	77151	NM_015326	23380	Hs.497575	NM_015326	ENSG00000266028	SRGAP2	ARHGAP34|FNBP2|SRGAP2A|SRGAP3	SLIT-ROBO Rho GTPase activating protein 2	protein-coding
diff_SMANTIS_vs_NTC_cond2_700	chr6	165184460	165184755	+	8.33072	Intergenic	124998	NM_144980	168090	Hs.144734	NM_144980	ENSG00000112539	C6orf118	bA85G2.1|dJ416F21.2	chromosome 6 open reading frame 118	protein-coding
diff_SMANTIS_vs_NTC_cond2_793	chr9	124205983	124206231	+	8.30271	Intergenic	-51499	NM_001166167	10783	Hs.197071	NM_014397	ENSG00000119408	NEK6	SID6-1512	NIMA related kinase 6	protein-coding
diff_SMANTIS_vs_NTC_cond2_771	chr9	7121224	7121333	+	8.27916	intron (NR_148679, intron 19 of 22)	363928	NR_130707	23081	Hs.709425	NM_015061	ENSG00000107077	KDM4C	GASC1|JHDM3C|JMJD2C|TDRD14C	lysine demethylase 4C	protein-coding
diff_SMANTIS_vs_NTC_cond2_99	chr10	69075609	69075736	+	8.23803	Intergenic	-11931	NM_001321053	5552	Hs.1908	NM_002727	ENSG00000122862	SRGN	PPG|PRG|PRG1	serglycin	protein-coding
diff_SMANTIS_vs_NTC_cond2_208	chr14	90332093	90332205	+	8.18887	promoter-TSS (NM_017970)	-208	NM_017970	55051	Hs.528131	NM_017970	ENSG00000119720	NRDE2	C14orf102	NRDE-2, necessary for RNA interference, domain containing	protein-coding
diff_SMANTIS_vs_NTC_cond2_486	chr20	38143880	38144052	+	8.18522	intron (NM_198951, intron 6 of 9)	21304	NM_004613	7052	Hs.517033	NM_004613	ENSG00000198959	TGM2	TG(C)|TGC	transglutaminase 2	protein-coding
diff_SMANTIS_vs_NTC_cond2_581	chr4	6942307	6942417	+	8.11286	intron (NM_020773, intron 2 of 13)	-11804	NM_001330638	57533	Hs.518611	NM_020773	ENSG00000132405	TBC1D14	-	TBC1 domain family member 14	protein-coding
diff_SMANTIS_vs_NTC_cond2_470	chr2	224910113	224910302	+	8.09627	intron (NM_001290263, intron 3 of 55)	36842	NM_001290263	55619	Hs.46578	NM_014689	ENSG00000135905	DOCK10	DRIP2|Nbla10300|ZIZ3	dedicator of cytokinesis 10	protein-coding
diff_SMANTIS_vs_NTC_cond2_375	chr19	38374679	38374775	+	8.0369	exon (NM_002812, exon 1 of 7)	177	NM_002812	5714	Hs.78466	NM_002812	ENSG00000099341	PSMD8	HEL-S-91n|HIP6|HYPF|Nin1p|Rpn12|S14|p31	proteasome 26S subunit, non-ATPase 8	protein-coding
diff_SMANTIS_vs_NTC_cond2_255	chr16	27169870	27169976	+	8.02745	Intergenic	-33603	NM_024773	79831	Hs.145717	NM_024773	ENSG00000155666	KDM8	JMJD5	lysine demethylase 8	protein-coding
diff_SMANTIS_vs_NTC_cond2_203	chr14	77593740	77593832	+	8.02131	intron (NM_004863, intron 2 of 11)	22981	NM_004863	9517	Hs.435661	NM_004863	ENSG00000100596	SPTLC2	HSN1C|LCB2|LCB2A|NSAN1C|SPT2|hLCB2a	serine palmitoyltransferase long chain base subunit 2	protein-coding
diff_SMANTIS_vs_NTC_cond2_91	chr10	26433046	26433291	+	7.99263	Intergenic	-5173	NM_019043	54518	Hs.310421	NM_019043	ENSG00000077420	APBB1IP	INAG1|PREL1|RARP1|RIAM	amyloid beta precursor protein binding family B member 1 interacting protein	protein-coding
diff_SMANTIS_vs_NTC_cond2_795	chr9	136038073	136038192	+	7.93614	intron (NM_144653, intron 2 of 5)	57157	NM_144653	138151	Hs.112895	NM_144653	ENSG00000148411	NACC2	BEND9|BTBD14|BTBD14A|BTBD31|NAC-2|RBB	NACC family member 2	protein-coding
diff_SMANTIS_vs_NTC_cond2_803	chrX	39750920	39751052	+	7.91043	Intergenic	-86575	NR_039763	100616251		NR_039763	ENSG00000263972	MIR1587	-	microRNA 1587	ncRNA
diff_SMANTIS_vs_NTC_cond2_420	chr2	8302131	8302297	+	7.88593	intron (NR_034135, intron 2 of 8)	26205	NR_152741	339789	Hs.565619	NR_034135	ENSG00000236790	LINC00299	C2orf46|NCRNA00299	long intergenic non-protein coding RNA 299	ncRNA
diff_SMANTIS_vs_NTC_cond2_175	chr12	122527000	122527149	+	7.88591	promoter-TSS (NR_036435)	-138	NM_023012	65117	Hs.432996	NM_023012	ENSG00000111011	RSRC2	-	arginine and serine rich coiled-coil 2	protein-coding
diff_SMANTIS_vs_NTC_cond2_314	chr17	68456045	68456235	+	7.86049	intron (NM_017983, intron 1 of 12)	1356	NM_017983	55062	Hs.463964	NM_017983	ENSG00000070540	WIPI1	ATG18|ATG18A|WIPI49	WD repeat domain, phosphoinositide interacting 1	protein-coding
diff_SMANTIS_vs_NTC_cond2_436	chr2	62142162	62142276	+	7.8397	Intergenic	-53896	NM_006577	10678	Hs.173203	NM_006577	ENSG00000170340	B3GNT2	3-Gn-T1|3-Gn-T2|B3GN-T2|B3GNT|B3GNT-2|B3GNT1|BETA3GNT|BGNT2|BGnT-2|beta-1|beta3Gn-T1|beta3Gn-T2	UDP-GlcNAc:betaGal beta-1,3-N-acetylglucosaminyltransferase 2	protein-coding
diff_SMANTIS_vs_NTC_cond2_271	chr16	77722414	77722530	+	7.83345	promoter-TSS (NM_001105663)	-20	NM_001243660	283927	Hs.282665	NM_001105663	ENSG00000140876	NUDT7	-	nudix hydrolase 7	protein-coding
diff_SMANTIS_vs_NTC_cond2_167	chr12	104695577	104695672	+	7.78371	intron (NM_018413, intron 2 of 2)	103991	NR_037487	100500843		NR_037487	ENSG00000264295	MIR3922	-	microRNA 3922	ncRNA
diff_SMANTIS_vs_NTC_cond2_802	chrX	39331271	39331518	+	7.75384	Intergenic	-4032	NR_038968	286442	Hs.638478	NR_038968	ENSG00000235304	LINC01281	-	long intergenic non-protein coding RNA 1281	ncRNA
diff_SMANTIS_vs_NTC_cond2_5	chr1	3677645	3677757	+	7.74726	intron (NM_001204185, intron 1 of 12)	-12971	NM_001204191	7161	Hs.192132	NM_005427	ENSG00000078900	TP73	P73	tumor protein p73	protein-coding
diff_SMANTIS_vs_NTC_cond2_464	chr2	196160139	196160228	+	7.74661	intron (NM_004226, intron 2 of 7)	11395	NM_004226	9262	Hs.88297	NM_004226	ENSG00000081320	STK17B	DRAK2	serine/threonine kinase 17b	protein-coding
diff_SMANTIS_vs_NTC_cond2_432	chr2	45729910	45730015	+	7.7459	intron (NM_005400, intron 1 of 14)	78287	NM_005400	5581	Hs.580351	NM_005400	ENSG00000171132	PRKCE	PKCE|nPKC-epsilon	protein kinase C epsilon	protein-coding
diff_SMANTIS_vs_NTC_cond2_529	chr3	15098879	15099038	+	7.71706	intron (NM_022340, intron 1 of 13)	190	NM_001302378	64145	Hs.475565	NM_022340	ENSG00000131381	RBSN	Rabenosyn-5|ZFYVE20	rabenosyn, RAB effector	protein-coding
diff_SMANTIS_vs_NTC_cond2_426	chr2	25632458	25632560	+	7.69137	intron (NM_033147, intron 3 of 19)	17713	NM_001256308	1838	Hs.307720	NM_021907	ENSG00000138101	DTNB	-	dystrobrevin beta	protein-coding
diff_SMANTIS_vs_NTC_cond2_393	chr19	45670976	45671093	+	7.67008	intron (NM_001308418, intron 3 of 12)	2813	NM_000164	2696	Hs.251412	NM_000164	ENSG00000010310	GIPR	PGQTL2	gastric inhibitory polypeptide receptor	protein-coding
diff_SMANTIS_vs_NTC_cond2_717	chr7	50217905	50218152	+	7.66708	Intergenic	-86036	NM_001291839	10320	Hs.435949	NM_006060	ENSG00000185811	IKZF1	CVID13|Hs.54452|IK1|IKAROS|LYF1|LyF-1|PPP1R92|PRO0758|ZNFN1A1	IKAROS family zinc finger 1	protein-coding
diff_SMANTIS_vs_NTC_cond2_289	chr17	29294019	29294268	+	7.65624	promoter-TSS (NM_020772)	5	NM_020772	57532	Hs.462598	NM_020772	ENSG00000108256	NUFIP2	182-FIP|82-FIP|FIP-82|PIG1	nuclear FMR1 interacting protein 2	protein-coding
diff_SMANTIS_vs_NTC_cond2_157	chr12	53451962	53452057	+	7.63073	promoter-TSS (NM_001128911)	-93	NM_001128912	5094	Hs.546271	NM_005016	ENSG00000197111	PCBP2	HNRNPE2|HNRPE2|hnRNP-E2	poly(rC) binding protein 2	protein-coding
diff_SMANTIS_vs_NTC_cond2_449	chr2	86038537	86038756	+	7.59112	intron (NM_015425, intron 27 of 33)	67240	NM_015425	25885	Hs.531818	NM_015425	ENSG00000068654	POLR1A	A190|AFDCIN|RPA1|RPA194|RPO1-4|RPO14	RNA polymerase I subunit A	protein-coding
diff_SMANTIS_vs_NTC_cond2_338	chr19	1855378	1855533	+	7.58731	intron (NM_031918, intron 1 of 1)	-6972	NM_020695	57455	Hs.192477	NM_020695	ENSG00000079313	REXO1	ELOABP1|EloA-BP1|REX1|TCEB3BP1	RNA exonuclease 1 homolog	protein-coding
diff_SMANTIS_vs_NTC_cond2_22	chr1	25366731	25366821	+	7.58534	intron (NM_138617, intron 6 of 6)	28442	NM_014313	23585	Hs.705699	NM_014313	ENSG00000183726	TMEM50A	IFNRC|SMP1	transmembrane protein 50A	protein-coding
diff_SMANTIS_vs_NTC_cond2_755	chr8	85491706	85491806	+	7.53773	Intergenic	-26841	NR_121630	100996348	Hs.606624	NR_121630	ENSG00000253549	CA3-AS1	-	CA3 antisense RNA 1	ncRNA
diff_SMANTIS_vs_NTC_cond2_586	chr4	15756384	15756579	+	7.53762	Intergenic	-21847	NM_001775	952	Hs.479214	NM_001775	ENSG00000004468	CD38	ADPRC 1|ADPRC1	CD38 molecule	protein-coding
diff_SMANTIS_vs_NTC_cond2_522	chr22	50621762	50621861	+	7.4808	TTS (NM_001362782)	6341	NM_001085428	410	Hs.88251	NM_000487	ENSG00000100299	ARSA	ASA|MLD	arylsulfatase A	protein-coding
diff_SMANTIS_vs_NTC_cond2_500	chr21	28235381	28235498	+	7.47474	Intergenic	-6772	NR_126012	101927973	Hs.570414	NR_126012	ENSG00000236532	LINC01695	-	long intergenic non-protein coding RNA 1695	ncRNA
diff_SMANTIS_vs_NTC_cond2_139	chr11	73761154	73761266	+	7.46028	promoter-TSS (NM_001243718)	-136	NM_198896	5870	Hs.503222	NM_002869	ENSG00000175582	RAB6A	RAB6	RAB6A, member RAS oncogene family	protein-coding
diff_SMANTIS_vs_NTC_cond2_751	chr8	58162626	58162750	+	7.46006	Intergenic	109413	NR_105005	101929528	Hs.563551	NR_105005	ENSG00000253281	LOC101929528	-	uncharacterized LOC101929528	ncRNA
diff_SMANTIS_vs_NTC_cond2_517	chr22	36388019	36388175	+	7.45607	promoter-TSS (NM_002473)	-30	NM_002473	4627	Hs.474751	NM_002473	ENSG00000100345	MYH9	BDPLT6|DFNA17|EPSTS|FTNS|MATINS|MHA|NMHC-II-A|NMMHC-IIA|NMMHCA	myosin heavy chain 9	protein-coding
diff_SMANTIS_vs_NTC_cond2_435	chr2	55900040	55900167	+	7.39385	intron (NM_001039349, intron 4 of 10)	23679	NM_001039349	2202	Hs.76224	NM_004105	ENSG00000115380	EFEMP1	DHRD|DRAD|FBLN3|FBNL|FIBL-3|MLVT|MTLV|S1-5	EGF containing fibulin extracellular matrix protein 1	protein-coding
diff_SMANTIS_vs_NTC_cond2_295	chr17	38976284	38976448	+	7.37421	Intergenic	-8963	NM_001008777	494188	Hs.549536	NM_001008777	ENSG00000204952	FBXO47	-	F-box protein 47	protein-coding
diff_SMANTIS_vs_NTC_cond2_38	chr1	52056851	52056979	+	7.36889	promoter-TSS (NR_046405)	620	NM_152265	91408	Hs.429839	NM_152265	ENSG00000134717	BTF3L4	-	basic transcription factor 3 like 4	protein-coding
diff_SMANTIS_vs_NTC_cond2_315	chr17	69134174	69134304	+	7.33346	intron (NM_080284, intron 5 of 38)	7656	NM_080284	23460	Hs.709514	NM_080284	ENSG00000154262	ABCA6	EST155051	ATP binding cassette subfamily A member 6	protein-coding
diff_SMANTIS_vs_NTC_cond2_131	chr11	62004637	62004858	+	7.27826	Intergenic	-37113	NM_002032	2495	Hs.524910	NM_002032	ENSG00000167996	FTH1	FHC|FTH|FTHL6|HFE5|PIG15|PLIF	ferritin heavy chain 1	protein-coding
diff_SMANTIS_vs_NTC_cond2_416	chr19	54344026	54344136	+	7.26538	Intergenic	-4919	NM_012276	23547	Hs.406708	NM_012276	ENSG00000239961	LILRA4	CD85g|ILT7	leukocyte immunoglobulin like receptor A4	protein-coding
diff_SMANTIS_vs_NTC_cond2_60	chr1	155219757	155219853	+	7.25879	intron (NR_002188, intron 1 of 12)	7729	NR_002188	2630	Hs.719930	NR_002188	ENSG00000160766	GBAP1	Beta-GC|GBA|GBAP|GC|GLUC	glucosylceramidase beta pseudogene 1	pseudo
diff_SMANTIS_vs_NTC_cond2_599	chr4	118942614	118942734	+	7.23729	intron (NM_001128934, intron 1 of 4)	53820	NM_001128934	171024	Hs.655519	NM_133477	ENSG00000172403	SYNPO2	-	synaptopodin 2	protein-coding
diff_SMANTIS_vs_NTC_cond2_658	chr5	169833962	169834680	+	7.23451	intron (NR_156756, intron 26 of 52)	146174	NM_001129891	100131897	Hs.721917	NM_001129891	ENSG00000204767	INSYN2B	C5orf57|FAM196B	inhibitory synaptic factor family member 2B	protein-coding
diff_SMANTIS_vs_NTC_cond2_794	chr9	127607556	127607764	+	7.19575	Intergenic	-4617	NM_003165	6812	Hs.288229	NM_003165	ENSG00000136854	STXBP1	MUNC18-1|NSEC1|P67|RBSEC1|UNC18	syntaxin binding protein 1	protein-coding
diff_SMANTIS_vs_NTC_cond2_672	chr6	43917525	43917677	+	7.17589	intron (NR_024478, intron 1 of 1)	26573	NR_024478	100132354	Hs.376232	NR_024478		LINC01512	HI-LNC77	long intergenic non-protein coding RNA 1512	ncRNA
diff_SMANTIS_vs_NTC_cond2_770	chr9	7011863	7011978	+	7.17556	intron (NR_148679, intron 14 of 22)	254570	NR_130707	23081	Hs.709425	NM_015061	ENSG00000107077	KDM4C	GASC1|JHDM3C|JMJD2C|TDRD14C	lysine demethylase 4C	protein-coding
diff_SMANTIS_vs_NTC_cond2_545	chr3	115147379	115147571	+	7.15539	promoter-TSS (NM_001348803)	-187	NM_001348802	26137	Hs.202577	NM_015642	ENSG00000181722	ZBTB20	DPZF|HOF|ODA-8S|PRIMS|ZNF288	zinc finger and BTB domain containing 20	protein-coding
diff_SMANTIS_vs_NTC_cond2_438	chr2	64751097	64751252	+	7.13964	Intergenic	-97261	NM_014755	9792	Hs.591569	NM_014755	ENSG00000179833	SERTAD2	Sei-2|TRIP-Br2|TRIPBR2	SERTA domain containing 2	protein-coding
diff_SMANTIS_vs_NTC_cond2_784	chr9	93098665	93098806	+	7.12757	intron (NR_134468, intron 1 of 4)	2518	NR_160513	84270	Hs.434213	NM_032310	ENSG00000165233	CARD19	BinCARD|C9orf89	caspase recruitment domain family member 19	protein-coding
diff_SMANTIS_vs_NTC_cond2_400	chr19	47600365	47600460	+	7.11659	Intergenic	-7784	NM_015711	29998	Hs.97244	NM_015711	ENSG00000063169	BICRA	GLTSCR1	BRD4 interacting chromatin remodeling complex associated protein	protein-coding
diff_SMANTIS_vs_NTC_cond2_456	chr2	134740010	134740099	+	7.09334	Intergenic	-21054	NM_030923	81615	Hs.369471	NM_030923	ENSG00000152128	TMEM163	DC29|SV31	transmembrane protein 163	protein-coding
diff_SMANTIS_vs_NTC_cond2_527	chr3	12193656	12193756	+	7.02283	Intergenic	-34794	NM_003256	7079	Hs.591665	NM_003256	ENSG00000157150	TIMP4	TIMP-4	TIMP metallopeptidase inhibitor 4	protein-coding
diff_SMANTIS_vs_NTC_cond2_487	chr20	39603529	39603629	+	6.99511	Intergenic	-378831	NR_027124	339568	Hs.434319	NR_027124	ENSG00000230324	LINC01734	-	long intergenic non-protein coding RNA 1734	ncRNA
diff_SMANTIS_vs_NTC_cond2_785	chr9	93453522	93453673	+	6.98162	promoter-TSS (NM_198841)	4	NR_136230	158293	Hs.350364	NM_198841	ENSG00000188938	FAM120AOS	C9orf10OS	family with sequence similarity 120A opposite strand	protein-coding
diff_SMANTIS_vs_NTC_cond2_37	chr1	48617363	48617470	+	6.96456	intron (NM_001323575, intron 9 of 12)	-145208	NM_001286239	54558	Hs.538103	NM_019073	ENSG00000132122	SPATA6	HASH|SRF-1|SRF1	spermatogenesis associated 6	protein-coding
diff_SMANTIS_vs_NTC_cond2_450	chr2	100235249	100235378	+	6.95215	intron (NR_103730, intron 1 of 2)	27059	NR_103730	150577	Hs.434127	NM_001102655	ENSG00000232084	LINC01104	-	long intergenic non-protein coding RNA 1104	ncRNA
diff_SMANTIS_vs_NTC_cond2_692	chr6	137291457	137291596	+	6.94704	Intergenic	-72096	NM_000416	3459	Hs.520414	NM_000416	ENSG00000027697	IFNGR1	CD119|IFNGR|IMD27A|IMD27B	interferon gamma receptor 1	protein-coding
diff_SMANTIS_vs_NTC_cond2_792	chr9	124054942	124055070	+	6.93209	Intergenic	43238	NM_004789	9355	Hs.696425	NM_004789	ENSG00000106689	LHX2	LH2|hLhx2	LIM homeobox 2	protein-coding
diff_SMANTIS_vs_NTC_cond2_236	chr15	75350059	75350179	+	6.92419	intron (NM_001256552, intron 2 of 9)	2284	NR_046311	79661	Hs.512732	NM_024608	ENSG00000140398	NEIL1	FPG1|NEI1|hFPG1	nei like DNA glycosylase 1	protein-coding
diff_SMANTIS_vs_NTC_cond2_110	chr10	110545038	110545213	+	6.91868	Intergenic	-22566	NM_005445	9126	Hs.24485	NM_005445	ENSG00000108055	SMC3	BAM|BMH|CDLS3|CSPG6|HCAP|SMC3L1	structural maintenance of chromosomes 3	protein-coding
diff_SMANTIS_vs_NTC_cond2_41	chr1	75952128	75952235	+	6.89466	Intergenic	-19777	NM_080868	127247	Hs.125423	NM_080868	ENSG00000154007	ASB17	Asb-17	ankyrin repeat and SOCS box containing 17	protein-coding
diff_SMANTIS_vs_NTC_cond2_765	chr8	144104275	144104376	+	6.8464	promoter-TSS (NM_030974)	-136	NM_032272	84232	Hs.19673	NM_032272	ENSG00000179632	MAF1	-	MAF1 homolog, negative regulator of RNA polymerase III	protein-coding
diff_SMANTIS_vs_NTC_cond2_328	chr18	12948166	12948319	+	6.83857	intron (NM_031216, intron 1 of 8)	231	NM_001013437	81929	Hs.301048	NM_031216	ENSG00000085415	SEH1L	SEC13L|SEH1A|SEH1B|Seh1	SEH1 like nucleoporin	protein-coding
diff_SMANTIS_vs_NTC_cond2_68	chr1	178608147	178608323	+	6.82435	Intergenic	65439	NR_033186	400798	Hs.668085	NM_207467	ENSG00000213057	C1orf220	-	chromosome 1 open reading frame 220 (putative)	ncRNA
diff_SMANTIS_vs_NTC_cond2_88	chr10	17847540	17847686	+	6.80759	intron (NM_002438, intron 6 of 29)	2506	NR_030167	574445		NR_030167	ENSG00000207938	MIR511	MIR511-1|MIR511-2|MIRN511-1|MIRN511-2|hsa-mir-511|hsa-mir-511-2|mir-511	microRNA 511	ncRNA
diff_SMANTIS_vs_NTC_cond2_466	chr2	215900365	215900543	+	6.79314	Intergenic	-56918	NR_037195	646324	Hs.655713	NR_037195	ENSG00000235770	LINC00607	-	long intergenic non-protein coding RNA 607	ncRNA
diff_SMANTIS_vs_NTC_cond2_598	chr4	115515510	115515635	+	6.78983	Intergenic	-401952	NM_022569	64579	Hs.591700	NM_022569	ENSG00000138653	NDST4	N-HSST|N-HSST 4|NDST-4|NHSST4	N-deacetylase and N-sulfotransferase 4	protein-coding
diff_SMANTIS_vs_NTC_cond2_790	chr9	110875292	110875439	+	6.78578	3' UTR (NM_001401, exon 4 of 4)	147103	NM_001369398	4593	Hs.521653	NM_005592	ENSG00000030304	MUSK	CMS9|FADS|FADS1	muscle associated receptor tyrosine kinase	protein-coding
diff_SMANTIS_vs_NTC_cond2_531	chr3	23829682	23829785	+	6.7309	intron (NM_003341, intron 3 of 5)	19279	NM_001202476	7324	Hs.164853	NM_003341	ENSG00000170142	UBE2E1	UBCH6	ubiquitin conjugating enzyme E2 E1	protein-coding
diff_SMANTIS_vs_NTC_cond2_331	chr18	32057978	32058074	+	6.70887	intron (NM_017831, intron 4 of 5)	-33848	NM_016271	51444	Hs.302408	NM_016271	ENSG00000134758	RNF138	HSD-4|NARF|STRIN|hNARF	ring finger protein 138	protein-coding
diff_SMANTIS_vs_NTC_cond2_134	chr11	66002304	66002473	+	6.70752	promoter-TSS (NM_001242483)	-115	NM_003860	8815	Hs.433759	NM_003860	ENSG00000175334	BANF1	BAF|BCRP1|D14S1460|NGPS	barrier to autointegration factor 1	protein-coding
diff_SMANTIS_vs_NTC_cond2_275	chr16	85567158	85567270	+	6.69919	Intergenic	-44195	NM_001134473	23199	Hs.461647	NM_014615	ENSG00000131149	GSE1	CRHSP24|KIAA0182	Gse1 coiled-coil protein	protein-coding
diff_SMANTIS_vs_NTC_cond2_674	chr6	52685177	52685354	+	6.69538	intron (NM_014051, intron 4 of 4)	14152	NM_014051	28978	Hs.94896	NM_014051	ENSG00000096092	TMEM14A	C6orf73|PTD011	transmembrane protein 14A	protein-coding
diff_SMANTIS_vs_NTC_cond2_600	chr4	138435207	138435303	+	6.68162	Intergenic	125544	NR_051987	100874047	Hs.570848	NR_051987	ENSG00000251372	LINC00499	-	long intergenic non-protein coding RNA 499	ncRNA
diff_SMANTIS_vs_NTC_cond2_509	chr22	23761925	23762033	+	6.65189	Intergenic	-1035	NM_001331041	150248	Hs.116254	NM_182520	ENSG00000169314	C22orf15	N27C7-3	chromosome 22 open reading frame 15	protein-coding
diff_SMANTIS_vs_NTC_cond2_123	chr11	46660093	46660184	+	6.63828	intron (NM_001346360, intron 11 of 16)	40481	NM_004308	392	Hs.138860	NM_004308	ENSG00000175220	ARHGAP1	CDC42GAP|RHOGAP|RHOGAP1|p50rhoGAP	Rho GTPase activating protein 1	protein-coding
diff_SMANTIS_vs_NTC_cond2_44	chr1	93180439	93180640	+	6.6318	promoter-TSS (NM_206886)	-126	NR_030761	50999	Hs.482873	NM_016040	ENSG00000117500	TMED5	CGI-100|p24g2|p28	transmembrane p24 trafficking protein 5	protein-coding
diff_SMANTIS_vs_NTC_cond2_42	chr1	88992835	88992961	+	6.62983	promoter-TSS (NM_001349448)	62	NM_001008662	56267	Hs.481898	NM_001008661	ENSG00000137944	KYAT3	CCBL2|KAT3|KATIII	kynurenine aminotransferase 3	protein-coding
diff_SMANTIS_vs_NTC_cond2_173	chr12	121649903	121650134	+	6.62449	3' UTR (NM_001363685, exon 7 of 7)	19636	NM_173855	283385	Hs.434154	NM_173855	ENSG00000139714	MORN3	-	MORN repeat containing 3	protein-coding
diff_SMANTIS_vs_NTC_cond2_550	chr3	122534057	122534323	+	6.6137	3' UTR (NM_001146106, exon 10 of 10)	-19251	NM_002264	3836	Hs.161008	NM_002264	ENSG00000114030	KPNA1	IPOA5|NPI-1|RCH2|SRP1	karyopherin subunit alpha 1	protein-coding
diff_SMANTIS_vs_NTC_cond2_554	chr3	125110643	125110753	+	6.60131	intron (NM_001195483, intron 7 of 12)	40854	NR_049815	100847039		NR_049815	ENSG00000264986	MIR5092	-	microRNA 5092	ncRNA
diff_SMANTIS_vs_NTC_cond2_680	chr6	87747761	87747874	+	6.59706	Intergenic	-37043	NR_110869	101928911	Hs.571178	NR_110869		LOC101928911	-	uncharacterized LOC101928911	ncRNA
diff_SMANTIS_vs_NTC_cond2_19	chr1	24190462	24190568	+	6.5807	Intergenic	-3226	NM_173065	163702	Hs.221375	NM_170743	ENSG00000185436	IFNLR1	CRF2/12|IFNLR|IL-28R1|IL28RA|LICR2	interferon lambda receptor 1	protein-coding
diff_SMANTIS_vs_NTC_cond2_769	chr9	6412834	6412998	+	6.57855	promoter-TSS (NR_046386)	-235	NR_046386	115426	Hs.493401	NM_152896	ENSG00000147854	UHRF2	NIRF|RNF107|TDRD23|URF2	ubiquitin like with PHD and ring finger domains 2	protein-coding
diff_SMANTIS_vs_NTC_cond2_483	chr20	34643970	34644122	+	6.56312	intron (NM_080476, intron 4 of 11)	33239	NM_080476	128869	Hs.253319	NM_080476	ENSG00000101464	PIGU	CDC91L1|GAB1	phosphatidylinositol glycan anchor biosynthesis class U	protein-coding
diff_SMANTIS_vs_NTC_cond2_681	chr6	89321750	89321847	+	6.53782	Intergenic	-6499	NM_002043	2570	Hs.379330	NM_002043	ENSG00000111886	GABRR2	-	gamma-aminobutyric acid type A receptor rho2 subunit	protein-coding
diff_SMANTIS_vs_NTC_cond2_404	chr19	49415212	49415328	+	6.52013	intron (NM_144688, intron 17 of 19)	8171	NM_178449	113091	Hs.339845	NM_178449	ENSG00000142538	PTH2	TIP39	parathyroid hormone 2	protein-coding
diff_SMANTIS_vs_NTC_cond2_697	chr6	159789669	159789776	+	6.51906	promoter-TSS (NM_014161)	-19	NM_001008897	6950	Hs.363137	NM_030752	ENSG00000120438	TCP1	CCT-alpha|CCT1|CCTa|D6S230E|TCP-1-alpha	t-complex 1	protein-coding
diff_SMANTIS_vs_NTC_cond2_299	chr17	45247414	45247568	+	6.50793	promoter-TSS (NR_024434)	-434	NR_110326	100133991	Hs.668927	NR_024434	ENSG00000267278	MAP3K14-AS1	-	MAP3K14 antisense RNA 1	ncRNA
diff_SMANTIS_vs_NTC_cond2_346	chr19	7492421	7492715	+	6.50025	Intergenic	-3168	NM_001300881	92960	Hs.515100	NM_080662	ENSG00000104883	PEX11G	-	peroxisomal biogenesis factor 11 gamma	protein-coding
diff_SMANTIS_vs_NTC_cond2_317	chr17	74532291	74532420	+	6.49379	promoter-TSS (NM_174892)	-880	NM_174892	124599	Hs.313343	NM_174892	ENSG00000178789	CD300LB	CD300b|CLM-7|CLM7|CMRF35-A2|IREM-3|IREM3|TREM-5|TREM5	CD300 molecule like family member b	protein-coding
diff_SMANTIS_vs_NTC_cond2_571	chr3	184711198	184711287	+	6.49212	exon (NM_022149, exon 1 of 1)	822	NM_022149	64110	Hs.306123	NM_022149	ENSG00000177383	MAGEF1	MAGE-F1	MAGE family member F1	protein-coding
diff_SMANTIS_vs_NTC_cond2_209	chr14	91060834	91060933	+	6.48944	promoter-TSS (NM_001322234)	-234	NM_182398	9252	Hs.510225	NM_004755	ENSG00000100784	RPS6KA5	MSK1|MSPK1|RLPK	ribosomal protein S6 kinase A5	protein-coding
diff_SMANTIS_vs_NTC_cond2_591	chr4	40763418	40763547	+	6.47937	intron (NM_024677, intron 4 of 11)	13527	NM_001330648	79730	Hs.479602	NM_024677	ENSG00000179299	NSUN7	-	NOP2/Sun RNA methyltransferase family member 7	protein-coding
diff_SMANTIS_vs_NTC_cond2_81	chr10	6291332	6291421	+	6.47185	Intergenic	-35168	NR_040079	399715		NR_040079	ENSG00000215244	LINC02649	-	long intergenic non-protein coding RNA 2649	ncRNA
diff_SMANTIS_vs_NTC_cond2_763	chr8	143936576	143936667	+	6.46064	intron (NM_201379, intron 5 of 31)	2976	NM_201384	5339	Hs.434248	NM_000445	ENSG00000178209	PLEC	EBS1|EBSMD|EBSND|EBSO|EBSOG|EBSPA|HD1|LGMD2Q|LGMDR17|PCN|PLEC1|PLEC1b|PLTN	plectin	protein-coding
diff_SMANTIS_vs_NTC_cond2_304	chr17	49515198	49515383	+	6.45668	TTS (NM_002507)	4473	NR_106751	102465141		NR_106751	ENSG00000277478	MIR6165	hsa-mir-6165	microRNA 6165	ncRNA
diff_SMANTIS_vs_NTC_cond2_459	chr2	137707198	137707387	+	6.45195	Intergenic	220640	NR_120402	101928273	Hs.560928	NR_120402		LOC101928273	-	uncharacterized LOC101928273	ncRNA
diff_SMANTIS_vs_NTC_cond2_337	chr19	1205598	1205760	+	6.43488	promoter-TSS (NM_000455)	-120	NM_000455	6794	Hs.515005	NM_000455	ENSG00000118046	STK11	LKB1|PJS|hLKB1	serine/threonine kinase 11	protein-coding
diff_SMANTIS_vs_NTC_cond2_613	chr5	17713356	17713563	+	6.41883	Intergenic	-57821	NM_001355258	391769		NM_001355258	ENSG00000269466	H3.Y	-	histone cluster 2, H3c pseudogene	protein-coding
diff_SMANTIS_vs_NTC_cond2_781	chr9	92022053	92022212	+	6.3661	Intergenic	-71904	NM_004560	4920	Hs.98255	NM_004560	ENSG00000169071	ROR2	BDB|BDB1|NTRKR2	receptor tyrosine kinase like orphan receptor 2	protein-coding
diff_SMANTIS_vs_NTC_cond2_559	chr3	142850487	142850576	+	6.337	intron (NM_013363, intron 2 of 8)	38552	NM_013363	26577	Hs.8944	NM_013363	ENSG00000163710	PCOLCE2	PCPE2	procollagen C-endopeptidase enhancer 2	protein-coding
diff_SMANTIS_vs_NTC_cond2_185	chr13	98673271	98673403	+	6.33104	Intergenic	79335	NM_005073	6564	Hs.436893	NM_005073	ENSG00000088386	SLC15A1	HPECT1|HPEPT1|PEPT1	solute carrier family 15 member 1	protein-coding
diff_SMANTIS_vs_NTC_cond2_257	chr16	28950753	28950874	+	6.32722	promoter-TSS (NM_032815)	-184	NM_032815	84901	Hs.513470	NM_032815	ENSG00000176953	NFATC2IP	ESC2|NIP45|RAD60	nuclear factor of activated T cells 2 interacting protein	protein-coding
diff_SMANTIS_vs_NTC_cond2_499	chr20	63942132	63942253	+	6.30942	promoter-TSS (NR_031735)	534	NR_030377	693232		NR_030377	ENSG00000207554	MIR647	MIRN647|hsa-mir-647	microRNA 647	ncRNA
diff_SMANTIS_vs_NTC_cond2_66	chr1	161530811	161531114	+	6.30457	Intergenic	6422	NM_002155	3310	Hs.654614	NM_002155	ENSG00000173110	HSPA6	HSP70B'	heat shock protein family A (Hsp70) member 6	protein-coding
diff_SMANTIS_vs_NTC_cond2_217	chr15	32850051	32850202	+	6.30209	intron (NM_001277313, intron 17 of 20)	-131261	NR_109767	100131315	Hs.610545	NR_109767	ENSG00000259721	LOC100131315	-	uncharacterized LOC100131315	ncRNA
diff_SMANTIS_vs_NTC_cond2_724	chr7	77410259	77410352	+	6.27239	intron (NR_146937, intron 1 of 31)	-4893	NR_110073	101927243	Hs.547753	NR_110073		LOC101927243	-	uncharacterized LOC101927243	ncRNA
diff_SMANTIS_vs_NTC_cond2_251	chr16	10897385	10897505	+	6.25106	intron (NR_104444, intron 3 of 17)	20243	NM_001286403	4261	Hs.592051	NM_000246	ENSG00000179583	CIITA	C2TA|CIITAIV|MHC2TA|NLRA	class II major histocompatibility complex transactivator	protein-coding
diff_SMANTIS_vs_NTC_cond2_561	chr3	143998336	143998437	+	6.25008	Intergenic	25305	NM_001134470	205428	Hs.288954	NM_173552	ENSG00000181744	DIPK2A	C3orf58|DIA1|GoPro49|HASF	divergent protein kinase domain 2A	protein-coding
diff_SMANTIS_vs_NTC_cond2_54	chr1	147580361	147580508	+	6.24902	intron (NM_004326, intron 1 of 9)	38933	NM_004326	607	Hs.415209	NM_004326	ENSG00000116128	BCL9	LGS	BCL9 transcription coactivator	protein-coding
diff_SMANTIS_vs_NTC_cond2_791	chr9	112809433	112809688	+	6.21996	intron (NM_001012994, intron 2 of 8)	58800	NM_001012994	401548	Hs.522350	NM_001012994	ENSG00000148158	SNX30	ATG24A	sorting nexin family member 30	protein-coding
diff_SMANTIS_vs_NTC_cond2_318	chr17	74631944	74632042	+	6.21367	Intergenic	-8255	NM_181449	342510	Hs.158954	NM_181449	ENSG00000186407	CD300E	CD300LE|CLM-2|CLM2|CMRF35-A5|IREM-2|IREM2|PIgR-2|PIgR2	CD300e molecule	protein-coding
diff_SMANTIS_vs_NTC_cond2_191	chr13	110715442	110715615	+	6.19813	promoter-TSS (NM_001267728)	91	NM_001267728	3621	Hs.46700	NM_005537	ENSG00000153487	ING1	p24ING1c|p33|p33ING1|p33ING1b|p47|p47ING1a	inhibitor of growth family member 1	protein-coding
diff_SMANTIS_vs_NTC_cond2_280	chr17	4206998	4207119	+	6.1765	intron (NR_047571, intron 5 of 23)	56789	NM_001257999	51479	Hs.696087	NM_016376	ENSG00000185722	ANKFY1	ANKHZN|BTBD23|ZFYVE14	ankyrin repeat and FYVE domain containing 1	protein-coding
diff_SMANTIS_vs_NTC_cond2_182	chr13	79392924	79393022	+	6.16249	intron (NM_022118, intron 1 of 20)	13248	NM_001286631	64062	Hs.558528	NM_018605	ENSG00000139746	RBM26	ARRS2|C13orf10|PPP1R132|PRO1777|SE70-2|ZC3H17	RNA binding motif protein 26	protein-coding
diff_SMANTIS_vs_NTC_cond2_215	chr15	28956098	28956197	+	6.14294	intron (NM_001353793, intron 1 of 12)	22143	NM_001353791	321	Hs.618112	NM_005503	ENSG00000034053	APBA2	D15S1518E|HsT16821|LIN-10|MGC:14091|MINT2|X11-BETA|X11L	amyloid beta precursor protein binding family A member 2	protein-coding
diff_SMANTIS_vs_NTC_cond2_307	chr17	59786548	59786650	+	6.14076	intron (NM_001329400, intron 5 of 9)	-54667	NR_029493	406991	Hs.444569	NR_029493	ENSG00000284190	MIR21	MIRN21|hsa-mir-21|miR-21|miRNA21	microRNA 21	ncRNA
diff_SMANTIS_vs_NTC_cond2_49	chr1	110619641	110619785	+	6.13008	intron (NM_001204269, intron 1 of 4)	11727	NM_001204269	3737	Hs.248139	NM_004974	ENSG00000177301	KCNA2	EIEE32|HBK5|HK4|HUKIV|KV1.2|MK2|NGK1|RBK2	potassium voltage-gated channel subfamily A member 2	protein-coding
diff_SMANTIS_vs_NTC_cond2_523	chr3	3589837	3590046	+	6.12898	Intergenic	-209490	NM_020873	57633	Hs.163244	NM_020873	ENSG00000175928	LRRN1	FIGLER3|NLRR-1	leucine rich repeat neuronal 1	protein-coding
diff_SMANTIS_vs_NTC_cond2_720	chr7	74395272	74395427	+	6.11163	intron (NM_032421, intron 12 of 15)	-58557	NM_016328	9569	Hs.647056	NM_005685	ENSG00000006704	GTF2IRD1	BEN|CREAM1|GTF3|MUSTRD1|RBAP2|WBS|WBSCR11|WBSCR12|hMusTRD1alpha1	GTF2I repeat domain containing 1	protein-coding
diff_SMANTIS_vs_NTC_cond2_569	chr3	184363297	184363388	+	6.07761	promoter-TSS (NM_001278698)	-19	NM_001278698	5437	Hs.432574	NM_006232	ENSG00000163882	POLR2H	RPABC3|RPB17|RPB8	RNA polymerase II subunit H	protein-coding
diff_SMANTIS_vs_NTC_cond2_641	chr5	119309174	119309263	+	6.07092	intron (NM_001077654, intron 1 of 1)	-23957	NM_001286814	25816	Hs.618488	NM_014350	ENSG00000145779	TNFAIP8	GG2-1|MDC-3.13|NDED|SCC-S2|SCCS2	TNF alpha induced protein 8	protein-coding
diff_SMANTIS_vs_NTC_cond2_96	chr10	42989088	42989222	+	6.04825	Intergenic	-7648	NR_126352	104266963	Hs.559152	NR_126352	ENSG00000229630	LINC01264	-	long intergenic non-protein coding RNA 1264	ncRNA
diff_SMANTIS_vs_NTC_cond2_476	chr20	376876	377037	+	6.03366	Intergenic	-3673	NM_021158	57761	Hs.516826	NM_021158	ENSG00000101255	TRIB3	C20orf97|NIPK|SINK|SKIP3|TRB3	tribbles pseudokinase 3	protein-coding
diff_SMANTIS_vs_NTC_cond2_282	chr17	7627928	7628038	+	6.03308	promoter-TSS (NM_001289115)	14	NM_001289113	6462	Hs.632235	NM_001040	ENSG00000129214	SHBG	ABP|SBP|TEBG	sex hormone binding globulin	protein-coding
diff_SMANTIS_vs_NTC_cond2_776	chr9	36842623	36842717	+	6.02644	intron (NM_001280550, intron 6 of 6)	-19071	NR_039686	100616289		NR_039686	ENSG00000266255	MIR4475	-	microRNA 4475	ncRNA
diff_SMANTIS_vs_NTC_cond2_645	chr5	132069676	132069790	+	6.02345	Intergenic	-4056	NM_000758	1437	Hs.1349	NM_000758	ENSG00000164400	CSF2	CSF|GMCSF	colony stimulating factor 2	protein-coding
diff_SMANTIS_vs_NTC_cond2_336	chr19	862167	862260	+	6.01654	intron (NM_001928, intron 4 of 4)	2549	NM_001317335	1675	Hs.155597	NM_001928	ENSG00000197766	CFD	ADIPSIN|ADN|DF|PFD	complement factor D	protein-coding
diff_SMANTIS_vs_NTC_cond2_246	chr15	101500157	101500318	+	6.00151	Intergenic	-10253	NM_138324	5046	Hs.498494	NM_002570	ENSG00000140479	PCSK6	PACE4|SPC4	proprotein convertase subtilisin/kexin type 6	protein-coding
diff_SMANTIS_vs_NTC_cond2_574	chr3	194255564	194255700	+	5.99227	intron (NR_125402, intron 3 of 3)	-5479	NR_125403	100505920	Hs.436654	NR_125403	ENSG00000225742	LINC02036	-	long intergenic non-protein coding RNA 2036	ncRNA
diff_SMANTIS_vs_NTC_cond2_761	chr8	143454802	143454908	+	5.99119	intron (NM_015117, intron 9 of 11)	-24123	NM_201589	389692		NM_201589	ENSG00000182759	MAFA	INSDM|RIPE3b1|hMafA	MAF bZIP transcription factor A	protein-coding
diff_SMANTIS_vs_NTC_cond2_25	chr1	32066653	32066823	+	5.97497	Intergenic	-5293	NM_001319677	55116	Hs.25544	NM_018056	ENSG00000121775	TMEM39B	-	transmembrane protein 39B	protein-coding
diff_SMANTIS_vs_NTC_cond2_329	chr18	13216275	13216421	+	5.96584	Intergenic	-2412	NM_181482	753	Hs.697787	NM_004338	ENSG00000168675	LDLRAD4	C18orf1	low density lipoprotein receptor class A domain containing 4	protein-coding
diff_SMANTIS_vs_NTC_cond2_270	chr16	75478239	75478336	+	5.96314	3' UTR (NM_021615, exon 3 of 3)	-13550	NM_001304998	124491	Hs.487510	NM_145254	ENSG00000166822	TMEM170A	TMEM170	transmembrane protein 170A	protein-coding
diff_SMANTIS_vs_NTC_cond2_721	chr7	75617941	75618043	+	5.96236	intron (NM_005338, intron 1 of 30)	-89869	NR_028059	5387	Hs.659871	NM_005395	ENSG00000127957	PMS2P3	PMS2L3|PMS2L9|PMS5|PMSR3	PMS1 homolog 2, mismatch repair system component pseudogene 3	pseudo
diff_SMANTIS_vs_NTC_cond2_214	chr14	102629927	102630080	+	5.96076	intron (NM_015156, intron 2 of 11)	37354	NM_015156	23186	Hs.510521	NM_015156	ENSG00000089902	RCOR1	COREST|RCOR	REST corepressor 1	protein-coding
diff_SMANTIS_vs_NTC_cond2_358	chr19	11346342	11346550	+	5.96044	promoter-TSS (NM_198536)	-73	NM_001080503	126075	Hs.631636	NM_001080503	ENSG00000183401	CCDC159	-	coiled-coil domain containing 159	protein-coding
diff_SMANTIS_vs_NTC_cond2_40	chr1	65812082	65812263	+	5.94982	intron (NM_002600, intron 1 of 16)	19277	NM_002600	5142	Hs.198072	NM_002600	ENSG00000184588	PDE4B	DPDE4|PDEIVB	phosphodiesterase 4B	protein-coding
diff_SMANTIS_vs_NTC_cond2_767	chr9	758320	758443	+	5.94902	Intergenic	51704	NM_001354342	23189	Hs.306764	NM_015158	ENSG00000107104	KANK1	ANKRD15|CPSQ2|KANK	KN motif and ankyrin repeat domains 1	protein-coding
diff_SMANTIS_vs_NTC_cond2_739	chr8	2127586	2127697	+	5.93555	intron (NM_003970, intron 31 of 36)	51052	NR_106983	102465695		NR_106983	ENSG00000273593	MIR7160	hsa-mir-7160	microRNA 7160	ncRNA
diff_SMANTIS_vs_NTC_cond2_260	chr16	31128871	31128992	+	5.93055	intron (NM_032188, intron 6 of 10)	6796	NM_002773	5652	Hs.75799	NM_002773	ENSG00000052344	PRSS8	CAP1|PROSTASIN	serine protease 8	protein-coding
diff_SMANTIS_vs_NTC_cond2_155	chr12	31896751	31896898	+	5.92184	Intergenic	-9621	NR_135029	105369723	Hs.736954	NR_135029	ENSG00000255760	LINC02422	-	long intergenic non-protein coding RNA 2422	ncRNA
diff_SMANTIS_vs_NTC_cond2_798	chrX	10137886	10138032	+	5.918	intron (NM_015691, intron 20 of 22)	-18986	NM_001256944	1183	Hs.495674	NM_001830	ENSG00000073464	CLCN4	CLC4|ClC-4|ClC-4A|MRX15|MRX49|MRXSRC	chloride voltage-gated channel 4	protein-coding
diff_SMANTIS_vs_NTC_cond2_227	chr15	58866422	58866515	+	5.91318	Intergenic	67211	NM_001013843	79811	Hs.512932	NM_017968	ENSG00000137776	SLTM	Met	SAFB like transcription modulator	protein-coding
diff_SMANTIS_vs_NTC_cond2_360	chr19	12551559	12551648	+	5.90969	promoter-TSS (NM_144976)	-121	NM_144976	163050	Hs.655615	NM_144976	ENSG00000249709	ZNF564	-	zinc finger protein 564	protein-coding
diff_SMANTIS_vs_NTC_cond2_575	chr3	194943017	194943120	+	5.90468	Intergenic	-151520	NR_104188	100874528	Hs.581659	NR_104188	ENSG00000233303	XXYLT1-AS1	-	XXYLT1 antisense RNA 1	ncRNA
diff_SMANTIS_vs_NTC_cond2_498	chr20	62678695	62678810	+	5.87092	Intergenic	-12131	NR_024470	100127888	Hs.671273	NR_024470	ENSG00000232803	SLCO4A1-AS1	-	SLCO4A1 antisense RNA 1	ncRNA
diff_SMANTIS_vs_NTC_cond2_801	chrX	38718374	38718496	+	5.86264	Intergenic	-82997	NM_001098791	58526	Hs.522605	NM_021242	ENSG00000165175	MID1IP1	G12-like|MIG12|S14R|STRAIT11499|THRSPL	MID1 interacting protein 1	protein-coding
diff_SMANTIS_vs_NTC_cond2_305	chr17	49676454	49676571	+	5.85399	intron (NM_001007226, intron 1 of 11)	1585	NM_001007228	8405	Hs.463382	NM_003563	ENSG00000121067	SPOP	BTBD32|TEF2	speckle type BTB/POZ protein	protein-coding
diff_SMANTIS_vs_NTC_cond2_78	chr1	234841827	234842032	+	5.85259	Intergenic	-81873	NR_148962	100130249	Hs.617350	NR_148962	ENSG00000279261	PP2672	-	uncharacterized LOC100130249	ncRNA
diff_SMANTIS_vs_NTC_cond2_725	chr7	92642199	92642438	+	5.81574	intron (NM_001259, intron 5 of 7)	-51928	NM_001040057	257415	Hs.18564	NM_152789	ENSG00000234545	FAM133B	-	family with sequence similarity 133 member B	protein-coding
diff_SMANTIS_vs_NTC_cond2_249	chr16	2882712	2882853	+	5.79958	promoter-TSS (NM_138439)	-413	NM_001142500	114984	Hs.534525	NM_138439	ENSG00000162076	FLYWCH2	-	FLYWCH family member 2	protein-coding
diff_SMANTIS_vs_NTC_cond2_350	chr19	8050664	8050804	+	5.79364	Intergenic	-2028	NM_005624	6370	Hs.310511	NM_005624	ENSG00000131142	CCL25	Ckb15|SCYA25|TECK	C-C motif chemokine ligand 25	protein-coding
diff_SMANTIS_vs_NTC_cond2_524	chr3	4831123	4831255	+	5.78845	intron (NM_001168272, intron 59 of 60)	75312	NR_125914	100507582	Hs.434505	NR_037903	ENSG00000235831	BHLHE40-AS1	-	BHLHE40 antisense RNA 1	ncRNA
diff_SMANTIS_vs_NTC_cond2_97	chr10	43418295	43418388	+	5.78237	promoter-TSS (NR_145740)	-901	NR_145740	109616985		NR_145740	ENSG00000221400	SNORD3J	-	small nucleolar RNA, C/D box 3J	snoRNA
diff_SMANTIS_vs_NTC_cond2_321	chr17	80219491	80219661	+	5.7733	promoter-TSS (NM_001166347)	757	NM_001352921	6448	Hs.31074	NM_000199	ENSG00000181523	SGSH	HSS|MPS3A|SFMD	N-sulfoglucosamine sulfohydrolase	protein-coding
diff_SMANTIS_vs_NTC_cond2_100	chr10	70578516	70578612	+	5.74904	Intergenic	24177	NM_001083116	5551	Hs.2200	NM_005041	ENSG00000180644	PRF1	HPLH2|P1|PFP	perforin 1	protein-coding
diff_SMANTIS_vs_NTC_cond2_686	chr6	110063970	110064070	+	5.74846	Intergenic	85709	NM_005284	2830	Hs.46332	NM_005284	ENSG00000146360	GPR6	-	G protein-coupled receptor 6	protein-coding
diff_SMANTIS_vs_NTC_cond2_17	chr1	23100494	23100603	+	5.74062	intron (NM_001142546, intron 2 of 3)	56243	NR_036057	100422866		NR_036057	ENSG00000263793	MIR3115	mir-3115	microRNA 3115	ncRNA
diff_SMANTIS_vs_NTC_cond2_365	chr19	17523298	17523405	+	5.72162	promoter-TSS (NM_173544)	50	NM_001098524	199786	Hs.434133	NM_173544	ENSG00000167483	NIBAN3	BCNP1|FAM129C	niban apoptosis regulator 3	protein-coding
diff_SMANTIS_vs_NTC_cond2_452	chr2	120279839	120279942	+	5.7199	intron (NM_001369400, intron 2 of 4)	27038	NM_002881	5899	Hs.469820	NM_002881	ENSG00000144118	RALB	-	RAS like proto-oncogene B	protein-coding
diff_SMANTIS_vs_NTC_cond2_534	chr3	26591248	26591374	+	5.71356	Intergenic	-31495	NM_052953	116135	Hs.517868	NM_052953	ENSG00000179796	LRRC3B	LRP15	leucine rich repeat containing 3B	protein-coding
diff_SMANTIS_vs_NTC_cond2_716	chr7	43572568	43572681	+	5.68584	Intergenic	-10484	NM_004760	9263	Hs.709489	NM_004760	ENSG00000164543	STK17A	DRAK1	serine/threonine kinase 17a	protein-coding
diff_SMANTIS_vs_NTC_cond2_229	chr15	63610389	63610486	+	5.68166	intron (NM_003922, intron 77 of 77)	-9610	NR_034080	100130855	Hs.631163	NR_034080	ENSG00000259248	USP3-AS1	-	USP3 antisense RNA 1	ncRNA
diff_SMANTIS_vs_NTC_cond2_620	chr5	40486917	40487204	+	5.67123	Intergenic	-192855	NM_000958	5734	Hs.199248	NM_000958	ENSG00000171522	PTGER4	EP4|EP4R	prostaglandin E receptor 4	protein-coding
diff_SMANTIS_vs_NTC_cond2_726	chr7	94658290	94658422	+	5.65783	intron (NM_001172437, intron 1 of 1)	1986	NM_001172438	23089	Hs.147492	NM_015068	ENSG00000242265	PEG10	EDR|HB-1|MEF3L|Mar2|Mart2|RGAG3|RTL2|SIRH1	paternally expressed 10	protein-coding
diff_SMANTIS_vs_NTC_cond2_140	chr11	76626984	76627175	+	5.65082	Intergenic	42859	NM_001370188	2615	Hs.151641	NM_005512	ENSG00000137507	LRRC32	D11S833E|GARP	leucine rich repeat containing 32	protein-coding
diff_SMANTIS_vs_NTC_cond2_391	chr19	45456286	45456397	+	5.63783	Intergenic	-4794	NM_001369413	2067	Hs.435981	NM_001983	ENSG00000012061	ERCC1	COFS4|RAD10|UV20	ERCC excision repair 1, endonuclease non-catalytic subunit	protein-coding
diff_SMANTIS_vs_NTC_cond2_216	chr15	31434969	31435069	+	5.62184	intron (NM_001302461, intron 1 of 1).3	108184	NM_001302461	51621	Hs.376443	NM_015995	ENSG00000169926	KLF13	BTEB3|FKLF2|NSLP1|RFLAT-1|RFLAT1	Kruppel like factor 13	protein-coding
diff_SMANTIS_vs_NTC_cond2_639	chr5	116454592	116454724	+	5.60873	intron (NR_109879, intron 2 of 2)	7160	NR_109879	101927233	Hs.732850	NR_109879	ENSG00000248445	SEMA6A-AS1	CTB-118N6.3	SEMA6A antisense RNA 1	ncRNA
diff_SMANTIS_vs_NTC_cond2_698	chr6	161136368	161136457	+	5.60684	3' UTR (NM_020133, exon 9 of 9)	25570	NR_024277	79992	Hs.664873	NM_024929	ENSG00000279355	AGPAT4-IT1	C6orf59|NCRNA00241	AGPAT4 intronic transcript 1	ncRNA
diff_SMANTIS_vs_NTC_cond2_276	chr16	85615934	85616075	+	5.60161	intron (NM_001278184, intron 1 of 14)	2682	NM_014615	23199	Hs.461647	NM_014615	ENSG00000131149	GSE1	CRHSP24|KIAA0182	Gse1 coiled-coil protein	protein-coding
diff_SMANTIS_vs_NTC_cond2_200	chr14	58244642	58244793	+	5.60156	promoter-TSS (NM_152132)	-88	NM_152132	5684	Hs.558799	NM_002788	ENSG00000100567	PSMA3	HC8|PSC3	proteasome subunit alpha 3	protein-coding
diff_SMANTIS_vs_NTC_cond2_119	chr11	17276435	17276567	+	5.59664	promoter-TSS (NM_001352672)	-213	NM_001352663	4925	Hs.654599	NM_005013	ENSG00000070081	NUCB2	HEL-S-109|NEFA	nucleobindin 2	protein-coding
diff_SMANTIS_vs_NTC_cond2_753	chr8	66010152	66010265	+	5.57858	Intergenic	-4770	NM_001349432	85479	Hs.491885	NM_033105	ENSG00000147570	DNAJC5B	CSP-beta	DnaJ heat shock protein family (Hsp40) member C5 beta	protein-coding
diff_SMANTIS_vs_NTC_cond2_145	chr11	119367951	119368091	+	5.5707	intron (NM_001243759, intron 1 of 11)	-3813	NM_171997	9099	Hs.524085	NM_004205	ENSG00000036672	USP2	UBP41|USP9	ubiquitin specific peptidase 2	protein-coding
diff_SMANTIS_vs_NTC_cond2_366	chr19	17539820	17539919	+	5.56969	intron (NM_001098524, intron 9 of 15)	12600	NM_001321828	199786	Hs.434133	NM_173544	ENSG00000167483	NIBAN3	BCNP1|FAM129C	niban apoptosis regulator 3	protein-coding
diff_SMANTIS_vs_NTC_cond2_268	chr16	70404498	70404644	+	5.56474	intron (NM_006927, intron 1 of 6)	34529	NM_006927	6483	Hs.368611	NM_006927	ENSG00000157350	ST3GAL2	Gal-NAc6S|SIAT4B|ST3GALII|ST3GalA.2	ST3 beta-galactoside alpha-2,3-sialyltransferase 2	protein-coding
diff_SMANTIS_vs_NTC_cond2_701	chr6	166235309	166235420	+	5.55579	Intergenic	-1605	NR_125862	101929297	Hs.434661	NR_125862	ENSG00000233365	LOC101929297	-	uncharacterized LOC101929297	ncRNA
diff_SMANTIS_vs_NTC_cond2_576	chr3	196632355	196632465	+	5.54827	non-coding (NR_132101, exon 1 of 2)	177	NR_132101	101929769	Hs.518527	NR_132101	ENSG00000232065	LINC01063	-	long intergenic non-protein coding RNA 1063	ncRNA
diff_SMANTIS_vs_NTC_cond2_651	chr5	140647501	140647668	+	5.53937	promoter-TSS (NM_006083)	201	NM_002488	4695	Hs.75914	NM_002488	ENSG00000131495	NDUFA2	B8|CD14|CIB8|MC1DN13	NADH:ubiquinone oxidoreductase subunit A2	protein-coding
diff_SMANTIS_vs_NTC_cond2_106	chr10	99659418	99659519	+	5.53899	promoter-TSS (NM_001349963)	-41	NM_001349962	57089	Hs.28326	NM_020354	ENSG00000198018	ENTPD7	LALP1	ectonucleoside triphosphate diphosphohydrolase 7	protein-coding
diff_SMANTIS_vs_NTC_cond2_14	chr1	16896147	16896311	+	5.53585	TTS (NR_004400).4	249	NR_004400	26863		NR_004400	ENSG00000206737	RNVU1-18	RNU1-25|RNU1-25P|RNU1-5|RNU1P1|RNU1P9|U1.15|U1P101|U1P15|vU1.18	RNA, variant U1 small nuclear 18	snRNA
diff_SMANTIS_vs_NTC_cond2_152	chr12	11580291	11580389	+	5.53519	Intergenic	32310	NR_033890	338817	Hs.733066	NR_033890	ENSG00000247157	LINC01252	-	long intergenic non-protein coding RNA 1252	ncRNA
diff_SMANTIS_vs_NTC_cond2_495	chr20	57435889	57436001	+	5.53485	Intergenic	-42889	NR_149006	100291105	Hs.638423	NR_149006	ENSG00000218018	LOC100291105	-	uncharacterized LOC100291105	ncRNA
diff_SMANTIS_vs_NTC_cond2_220	chr15	40594262	40594422	+	5.53315	promoter-TSS (NM_170589)	93	NM_170589	57082	Hs.181855	NM_144508	ENSG00000137812	KNL1	AF15Q14|CASC5|CT29|D40|MCPH4|PPP1R55|Spc7|hKNL-1|hSpc105	kinetochore scaffold 1	protein-coding
diff_SMANTIS_vs_NTC_cond2_455	chr2	127179878	127179993	+	5.53203	Intergenic	25832	NM_001001665	339761	Hs.407639	NM_001001665	ENSG00000186684	CYP27C1	-	cytochrome P450 family 27 subfamily C member 1	protein-coding
diff_SMANTIS_vs_NTC_cond2_57	chr1	150611763	150611879	+	5.52776	Intergenic	17312	NM_207047	2029	Hs.632456	NM_004436	ENSG00000143420	ENSA	ARPP-19e	endosulfine alpha	protein-coding
diff_SMANTIS_vs_NTC_cond2_348	chr19	7829585	7829783	+	5.52679	promoter-TSS (NM_145245)	-534	NM_001159944	115704	Hs.26870	NM_145245	ENSG00000142459	EVI5L	-	ecotropic viral integration site 5 like	protein-coding
diff_SMANTIS_vs_NTC_cond2_589	chr4	37394089	37394202	+	5.5039	intron (NM_001144990, intron 3 of 6)	-59780	NM_001104629	55286	Hs.107527	NM_018302	ENSG00000154274	C4orf19	-	chromosome 4 open reading frame 19	protein-coding
diff_SMANTIS_vs_NTC_cond2_585	chr4	15002241	15002334	+	5.50075	promoter-TSS (NM_001177382)	-194	NM_001177383	132864	Hs.656937	NM_182485	ENSG00000137449	CPEB2	CPE-BP2|CPEB-2|hCPEB-2	cytoplasmic polyadenylation element binding protein 2	protein-coding
diff_SMANTIS_vs_NTC_cond2_226	chr15	58248405	58248605	+	5.487	Intergenic	110124	NM_020980	366	Hs.104624	NM_020980	ENSG00000103569	AQP9	AQP-9|HsT17287|SSC1|T17287	aquaporin 9	protein-coding
diff_SMANTIS_vs_NTC_cond2_212	chr14	93074389	93074580	+	5.48187	intron (NM_001142594, intron 3 of 10).2	7032	NR_002808	319085	Hs.612888	NR_002808	ENSG00000258730	ITPK1-AS1	C14orf85|ITPK1-AS|ITPK1AS|NCRNA00203	ITPK1 antisense RNA 1	ncRNA
diff_SMANTIS_vs_NTC_cond2_535	chr3	33440699	33440925	+	5.47903	promoter-TSS (NM_001128161)	-407	NM_001128161	7342	Hs.729120	NM_014517	ENSG00000153560	UBP1	LBP-1B|LBP-1a|LBP1A|LBP1B	upstream binding protein 1	protein-coding
diff_SMANTIS_vs_NTC_cond2_63	chr1	156926228	156926334	+	5.45766	intron (NM_144702, intron 5 of 14)	5649	NM_144702	149499	Hs.491734	NM_144702	ENSG00000160838	LRRC71	C1orf92	leucine rich repeat containing 71	protein-coding
diff_SMANTIS_vs_NTC_cond2_313	chr17	67105335	67105448	+	5.45642	intron (NM_001330447, intron 31 of 32)	60837	NM_000727	786	Hs.147989	NM_000727	ENSG00000108878	CACNG1	CACNLG	calcium voltage-gated channel auxiliary subunit gamma 1	protein-coding
diff_SMANTIS_vs_NTC_cond2_241	chr15	89386054	89386198	+	5.44714	intron (NR_133001, intron 3 of 6)	8084	NR_015411	254559	Hs.136313	NR_015411	ENSG00000255571	MIR9-3HG	LINC00925	MIR9-3 host gene	ncRNA
diff_SMANTIS_vs_NTC_cond2_168	chr12	109798103	109798201	+	5.44393	intron (NM_001177431, intron 6 of 15)	16644	NM_001177431	59341	Hs.506713	NM_021625	ENSG00000111199	TRPV4	BCYM3|CMT2C|HMSN2C|OTRPC4|SMAL|SPSMA|SSQTL1|TRP12|VRL2|VROAC	transient receptor potential cation channel subfamily V member 4	protein-coding
diff_SMANTIS_vs_NTC_cond2_467	chr2	217223481	217223591	+	5.43993	Intergenic	-59197	NR_133642	105373877		NR_133642		DIRC3-AS1	-	DIRC3 antisense RNA 1	ncRNA
diff_SMANTIS_vs_NTC_cond2_311	chr17	64975438	64975560	+	5.43363	promoter-TSS (NR_026903)	86	NR_026903	201283	Hs.396447	NM_153032	ENSG00000214174	AMZ2P1	-	archaelysin family metallopeptidase 2 pseudogene 1	pseudo
diff_SMANTIS_vs_NTC_cond2_740	chr8	8346298	8346388	+	5.42668	intron (NM_001369759, intron 3 of 5)	39901	NM_001369759	157285	Hs.583863	NM_001080826	ENSG00000275342	PRAG1	NACK|PEAK2|PRAGMIN|SGK223	PEAK1 related, kinase-activating pseudokinase 1	protein-coding
diff_SMANTIS_vs_NTC_cond2_723	chr7	77238787	77238892	+	5.42343	intron (NM_020879, intron 3 of 18)	-39020	NM_006682	10875	Hs.520989	NM_006682	ENSG00000127951	FGL2	T49|pT49	fibrinogen like 2	protein-coding
diff_SMANTIS_vs_NTC_cond2_625	chr5	60249178	60249277	+	5.41933	intron (NM_001364599, intron 1 of 16)	123436	NM_001364600	5144	Hs.117545	NM_006203	ENSG00000113448	PDE4D	ACRDYS2|DPDE3|HSPDE4D|PDE43|PDE4DN2|STRK1	phosphodiesterase 4D	protein-coding
diff_SMANTIS_vs_NTC_cond2_370	chr19	18636760	18636851	+	5.41536	promoter-TSS (NM_001345984)	-223	NM_001345985	55295	Hs.250632	NM_018316	ENSG00000167487	KLHL26	-	kelch like family member 26	protein-coding
diff_SMANTIS_vs_NTC_cond2_80	chr10	5551787	5551950	+	5.41271	Intergenic	-25622	NR_120497	100132159	Hs.239600	NR_120496		CALML3-AS1	-	CALML3 antisense RNA 1	ncRNA
diff_SMANTIS_vs_NTC_cond2_278	chr17	1198098	1198194	+	5.40342	intron (NM_001322841, intron 1 of 22)	-10874	NM_001159746	29	Hs.159306	NM_001092	ENSG00000159842	ABR	MDB	ABR activator of RhoGEF and GTPase	protein-coding
diff_SMANTIS_vs_NTC_cond2_198	chr14	23321117	23321227	+	5.39613	promoter-TSS (NM_001360551)	-285	NM_001360551	8106	Hs.707712	NM_004643	ENSG00000100836	PABPN1	OPMD|PAB2|PABII|PABP-2|PABP2	poly(A) binding protein nuclear 1	protein-coding
diff_SMANTIS_vs_NTC_cond2_325	chr18	9494842	9495009	+	5.39602	intron (NM_006788, intron 1 of 9)	19412	NM_006788	10928	Hs.528993	NM_006788	ENSG00000017797	RALBP1	RIP1|RLIP1|RLIP76	ralA binding protein 1	protein-coding
diff_SMANTIS_vs_NTC_cond2_516	chr22	32574490	32574725	+	5.3743	intron (NM_003490, intron 7 of 13)	99370	NM_001257990	25793	Hs.5912	NM_012179	ENSG00000100225	FBXO7	FBX|FBX07|FBX7|PARK15|PKPS	F-box protein 7	protein-coding
diff_SMANTIS_vs_NTC_cond2_719	chr7	73005832	73006117	+	5.35801	promoter-TSS (NR_040582)	-31	NR_040582	442578	Hs.632310	NM_001013739		STAG3L3	STAG3L1|STAG3L2|STAG3L3P	stromal antigen 3-like 3 (pseudogene)	pseudo
diff_SMANTIS_vs_NTC_cond2_439	chr2	65018256	65018402	+	5.35563	intron (NM_003038, intron 6 of 7)	28930	NM_003038	6509	Hs.654352	NM_003038	ENSG00000115902	SLC1A4	ASCT1|SATT|SPATCCM	solute carrier family 1 member 4	protein-coding
diff_SMANTIS_vs_NTC_cond2_473	chr2	231383755	231383936	+	5.35407	Intergenic	-11865	NM_145236	93010	Hs.299329	NM_145236	ENSG00000156966	B3GNT7	beta3GnT7	UDP-GlcNAc:betaGal beta-1,3-N-acetylglucosaminyltransferase 7	protein-coding
diff_SMANTIS_vs_NTC_cond2_579	chr4	3200213	3200319	+	5.35162	intron (NM_002111, intron 41 of 66)	-44103	NM_001330620	345222	Hs.442291	NM_001012982	ENSG00000188981	MSANTD1	C4orf44	Myb/SANT DNA binding domain containing 1	protein-coding
diff_SMANTIS_vs_NTC_cond2_472	chr2	227818814	227819025	+	5.34876	Intergenic	5077	NM_004591	6364	Hs.75498	NM_004591	ENSG00000115009	CCL20	CKb4|Exodus|LARC|MIP-3-alpha|MIP-3a|MIP3A|SCYA20|ST38	C-C motif chemokine ligand 20	protein-coding
diff_SMANTIS_vs_NTC_cond2_128	chr11	59616140	59616366	+	5.32696	promoter-TSS (NM_002556)	-479	NM_002556	5007	Hs.597091	NM_002556	ENSG00000110048	OSBP	OSBP1	oxysterol binding protein	protein-coding
diff_SMANTIS_vs_NTC_cond2_94	chr10	31554582	31554710	+	5.3244	Intergenic	-154891	NM_001368169	100505502	Hs.730227	NM_001368169		LOC100505502	-	putative UPF0607 protein FLJ37424	protein-coding
diff_SMANTIS_vs_NTC_cond2_710	chr7	26201441	26201531	+	5.32114	promoter-TSS (NM_007276)	43	NM_007276	11335	Hs.381189	NM_007276	ENSG00000122565	CBX3	HECH|HP1-GAMMA|HP1Hs-gamma	chromobox 3	protein-coding
diff_SMANTIS_vs_NTC_cond2_556	chr3	128416953	128417096	+	5.29802	Intergenic	-46570	NR_037890	285224	Hs.683815	NR_037890	ENSG00000242049	DNAJB8-AS1	-	DNAJB8 antisense RNA 1	ncRNA
diff_SMANTIS_vs_NTC_cond2_347	chr19	7772783	7773004	+	5.2867	Intergenic	9650	NM_001144907	10332	Hs.421437	NM_014257	ENSG00000104938	CLEC4M	CD209L|CD299|DC-SIGN2|DC-SIGNR|DCSIGNR|HP10347|L-SIGN|LSIGN	C-type lectin domain family 4 member M	protein-coding
diff_SMANTIS_vs_NTC_cond2_323	chr17	81837909	81838014	+	5.28162	Intergenic	-2911	NM_001007533	116729	Hs.454720	NM_001007533	ENSG00000182676	PPP1R27	DYSFIP1	protein phosphatase 1 regulatory subunit 27	protein-coding
diff_SMANTIS_vs_NTC_cond2_11	chr1	11740888	11741011	+	5.27482	intron (NM_001040195, intron 1 of 3)	4813	NM_020350	57085	Hs.464438	NM_020350	ENSG00000177674	AGTRAP	ATRAP	angiotensin II receptor associated protein	protein-coding
diff_SMANTIS_vs_NTC_cond2_90	chr10	23871280	23871495	+	5.26271	intron (NM_001098500, intron 1 of 18)	176660	NM_001098500	56243	Hs.445885	NM_019590	ENSG00000120549	KIAA1217	ETL4|SKT	KIAA1217	protein-coding
diff_SMANTIS_vs_NTC_cond2_688	chr6	116465412	116465501	+	5.25682	Intergenic	4081	NM_001010919	441168	Hs.381220	NM_001010919	ENSG00000188820	CALHM6	C6orf187|FAM26F|INAM|dJ93H18.5	calcium homeostasis modulator family member 6	protein-coding
diff_SMANTIS_vs_NTC_cond2_445	chr2	74458127	74458308	+	5.25161	promoter-TSS (NM_012477)	-221	NM_012477	23559	Hs.516114	NM_012477	ENSG00000239779	WBP1	WBP-1	WW domain binding protein 1	protein-coding
diff_SMANTIS_vs_NTC_cond2_671	chr6	43369556	43369747	+	5.24399	promoter-TSS (NM_014345)	-4	NM_014345	24149	Hs.509718	NM_014345	ENSG00000171467	ZNF318	HRIHFB2436|TZF|ZFP318	zinc finger protein 318	protein-coding
diff_SMANTIS_vs_NTC_cond2_742	chr8	22695307	22695582	+	5.2436	Intergenic	-1964	NM_004430	1960	Hs.534313	NM_004430	ENSG00000179388	EGR3	EGR-3|PILOT	early growth response 3	protein-coding
diff_SMANTIS_vs_NTC_cond2_640	chr5	119070818	119070938	+	5.23644	promoter-TSS (NM_001290322)	12	NR_134250	105379143	Hs.636285	NR_134249	ENSG00000249494	LOC105379143	-	uncharacterized LOC105379143	ncRNA
diff_SMANTIS_vs_NTC_cond2_234	chr15	74787538	74787668	+	5.23254	promoter-TSS (NM_001354988)	-941	NM_001354988	1445	Hs.77793	NM_004383	ENSG00000103653	CSK	-	C-terminal Src kinase	protein-coding
diff_SMANTIS_vs_NTC_cond2_107	chr10	102152187	102152278	+	5.22785	promoter-TSS (NM_001284389)	56	NM_001284388	9221	Hs.523238	NM_004741	ENSG00000166197	NOLC1	NOPP130|NOPP140|NS5ATP13|P130	nucleolar and coiled-body phosphoprotein 1	protein-coding
diff_SMANTIS_vs_NTC_cond2_52	chr1	145120403	145120519	+	5.2214	Intergenic	24478	NM_001346068	554282		NM_001287385	ENSG00000263513	FAM72C	-	family with sequence similarity 72 member C	protein-coding
diff_SMANTIS_vs_NTC_cond2_274	chr16	84897947	84898193	+	5.21661	intron (NM_031476, intron 14 of 14)	78085	NM_031476	83716	Hs.513779	NM_031476	ENSG00000103196	CRISPLD2	CRISP11|LCRISP2|LGL1	cysteine rich secretory protein LCCL domain containing 2	protein-coding
diff_SMANTIS_vs_NTC_cond2_327	chr18	10787508	10787604	+	5.20166	intron (NM_022068, intron 15 of 51)	-27907	NR_106846	102466735		NR_106846	ENSG00000274838	MIR6788	hsa-mir-6788	microRNA 6788	ncRNA
diff_SMANTIS_vs_NTC_cond2_676	chr6	67889250	67889454	+	5.19813	Intergenic	-165999	NR_125869	102723883	Hs.566528	NR_125869	ENSG00000223504	LOC102723883	-	uncharacterized LOC102723883	ncRNA
diff_SMANTIS_vs_NTC_cond2_762	chr8	143548346	143548437	+	5.19585	Intergenic	-4996	NM_001166237	79792	Hs.118983	NM_024736	ENSG00000104518	GSDMD	DF5L|DFNA5L|FKSG10|GSDMDC1	gasdermin D	protein-coding
diff_SMANTIS_vs_NTC_cond2_714	chr7	38223371	38223461	+	5.19224	intron (NM_001363347, intron 7 of 8)	45171	NM_032016	83930	Hs.309753	NM_032016	ENSG00000010270	STARD3NL	MENTHO	STARD3 N-terminal like	protein-coding
diff_SMANTIS_vs_NTC_cond2_461	chr2	174487243	174487347	+	5.1791	promoter-TSS (NM_152529)	-207	NM_001267051	151556	Hs.516604	NM_152529	ENSG00000163328	GPR155	DEP.7|DEPDC3|PGR22	G protein-coupled receptor 155	protein-coding
diff_SMANTIS_vs_NTC_cond2_9	chr1	10484532	10484779	+	5.15841	intron (NM_004565, intron 1 of 8)	9705	NM_004565	5195	Hs.149983	NM_004565	ENSG00000142655	PEX14	NAPP2|PBD13A|Pex14p|dJ734G22.2	peroxisomal biogenesis factor 14	protein-coding
diff_SMANTIS_vs_NTC_cond2_399	chr19	47257228	47257406	+	5.15658	intron (NM_015603, intron 1 of 11)	792	NM_015603	26093	Hs.227782	NM_015603	ENSG00000105321	CCDC9	-	coiled-coil domain containing 9	protein-coding
diff_SMANTIS_vs_NTC_cond2_189	chr13	110528537	110528626	+	5.15412	intron (NM_017817, intron 1 of 1)	-20402	NR_046583	100874203	Hs.508716	NR_046583	ENSG00000232814	COL4A2-AS1	-	COL4A2 antisense RNA 1	ncRNA
diff_SMANTIS_vs_NTC_cond2_47	chr1	109815169	109815258	+	5.15248	Intergenic	-51290	NM_024526	79574	Hs.485352	NM_024526	ENSG00000198758	EPS8L3	EPS8R3	EPS8 like 3	protein-coding
diff_SMANTIS_vs_NTC_cond2_747	chr8	37737632	37737773	+	5.15214	promoter-TSS (NR_125821)	-276	NR_125821	102723701	Hs.588388	NR_125821	ENSG00000183154	LOC102723701	-	uncharacterized LOC102723701	ncRNA
diff_SMANTIS_vs_NTC_cond2_77	chr1	234801329	234801438	+	5.15121	Intergenic	-41327	NR_148962	100130249	Hs.617350	NR_148962	ENSG00000279261	PP2672	-	uncharacterized LOC100130249	ncRNA
diff_SMANTIS_vs_NTC_cond2_623	chr5	56168142	56168232	+	5.14966	intron (NM_024669, intron 5 of 11)	65143	NM_024669	79722	Hs.436214	NM_024669	ENSG00000164512	ANKRD55	-	ankyrin repeat domain 55	protein-coding
diff_SMANTIS_vs_NTC_cond2_412	chr19	51366424	51366522	+	5.1486	promoter-TSS (NM_001985)	-85	NM_001985	2109	Hs.348531	NM_001985	ENSG00000105379	ETFB	FP585|MADD	electron transfer flavoprotein subunit beta	protein-coding
diff_SMANTIS_vs_NTC_cond2_149	chr11	134253337	134253463	+	5.13059	promoter-TSS (NM_001037304)	-48	NM_199297	29087	Hs.13645	NM_014174	ENSG00000151500	THYN1	HSPC144|MDS012|MY105|THY28|THY28KD	thymocyte nuclear protein 1	protein-coding
diff_SMANTIS_vs_NTC_cond2_21	chr1	25140298	25140426	+	5.11046	Intergenic	92140	NM_207170	25949	Hs.20013	NM_015484	ENSG00000117614	SYF2	CBPIN|NTC31|P29|fSAP29	SYF2 pre-mRNA splicing factor	protein-coding
diff_SMANTIS_vs_NTC_cond2_587	chr4	19730148	19730275	+	5.11021	Intergenic	-521694	NM_004787	9353	Hs.29802	NM_004787	ENSG00000145147	SLIT2	SLIL3|Slit-2	slit guidance ligand 2	protein-coding
diff_SMANTIS_vs_NTC_cond2_166	chr12	104569952	104570111	+	5.10149	intron (NM_018413, intron 1 of 2)	-21602	NR_037487	100500843		NR_037487	ENSG00000264295	MIR3922	-	microRNA 3922	ncRNA
diff_SMANTIS_vs_NTC_cond2_650	chr5	140251659	140251765	+	5.0987	intron (NM_002622, intron 3 of 3)	51389	NM_002622	5201	Hs.483564	NM_002622	ENSG00000113068	PFDN1	PDF|PFD1	prefoldin subunit 1	protein-coding
diff_SMANTIS_vs_NTC_cond2_759	chr8	133245818	133245929	+	5.09702	intron (NM_001135242, intron 13 of 15)	51379	NM_001135242	10397	Hs.372914	NM_006096	ENSG00000104419	NDRG1	CAP43|CMT4D|DRG-1|DRG1|GC4|HMSNL|NDR1|NMSL|PROXY1|RIT42|RTP|TARG1|TDD5	N-myc downstream regulated 1	protein-coding
diff_SMANTIS_vs_NTC_cond2_35	chr1	44672342	44672433	+	5.09612	intron (NM_001300748, intron 1 of 2)	-1331	NR_145816	109623472		NR_145816		SNORD145	-	small nucleolar RNA, C/D box 145	snoRNA
diff_SMANTIS_vs_NTC_cond2_62	chr1	156801527	156801624	+	5.09331	TTS (NM_005973)	-14175	NM_001007792	4914	Hs.406293	NM_002529	ENSG00000198400	NTRK1	MTC|TRK|TRK1|TRKA|Trk-A|p140-TrkA	neurotrophic receptor tyrosine kinase 1	protein-coding
diff_SMANTIS_vs_NTC_cond2_290	chr17	29706481	29706572	+	5.09291	intron (NM_033389, intron 2 of 14)	54906	NM_001282131	85464	Hs.654754	NM_033389	ENSG00000141298	SSH2	SSH-2|SSH-2L	slingshot protein phosphatase 2	protein-coding
diff_SMANTIS_vs_NTC_cond2_750	chr8	55885616	55885710	+	5.09277	intron (NM_002350, intron 1 of 12)	5828	NM_001111097	4067	Hs.491767	NM_002350	ENSG00000254087	LYN	JTK8|p53Lyn|p56Lyn	LYN proto-oncogene, Src family tyrosine kinase	protein-coding
diff_SMANTIS_vs_NTC_cond2_98	chr10	60032857	60032957	+	5.08507	intron (NM_001204403, intron 43 of 43)	-71994	NR_024340	283025	Hs.522955	NM_001017982	ENSG00000235931	LINC01553	C10orf40	long intergenic non-protein coding RNA 1553	ncRNA
diff_SMANTIS_vs_NTC_cond2_419	chr19	56339323	56339473	+	5.08252	intron (NM_001322072, intron 2 of 6)	-24559	NM_001322077	79149	Hs.177688	NM_024303	ENSG00000131848	ZSCAN5A	ZNF495|ZSCAN5	zinc finger and SCAN domain containing 5A	protein-coding
diff_SMANTIS_vs_NTC_cond2_777	chr9	38672573	38672739	+	5.0764	Intergenic	51568	NR_027294	158228	Hs.632652	NR_027294		FAM201A	C9orf122	family with sequence similarity 201 member A	ncRNA
diff_SMANTIS_vs_NTC_cond2_582	chr4	7068150	7068253	+	5.07349	promoter-TSS (NM_025196)	-137	NM_025196	80273	Hs.443723	NM_025196	ENSG00000109519	GRPEL1	GrpE|HMGE|mt-GrpE#1	GrpE like 1, mitochondrial	protein-coding
diff_SMANTIS_vs_NTC_cond2_624	chr5	56764040	56764133	+	5.04996	Intergenic	8785	NM_001365184	105378979		NM_001365184		LOC105378979	-	growth/differentiation factor 3	protein-coding
diff_SMANTIS_vs_NTC_cond2_258	chr16	29136178	29136314	+	5.04849	Intergenic	61404	NR_003369	653390	Hs.720348	NR_003369	ENSG00000103472	RRN3P2	-	RRN3 homolog, RNA polymerase I transcription factor pseudogene 2	pseudo
diff_SMANTIS_vs_NTC_cond2_696	chr6	149766436	149766531	+	5.03863	intron (NM_001252051, intron 1 of 6)	16742	NM_001360452	5110	Hs.279257	NM_005389	ENSG00000120265	PCMT1	PIMT	protein-L-isoaspartate (D-aspartate) O-methyltransferase	protein-coding
diff_SMANTIS_vs_NTC_cond2_202	chr14	77457717	77457845	+	5.03544	promoter-TSS (NM_022067)	-86	NM_001321441	10598	Hs.204041	NM_012111	ENSG00000100591	AHSA1	AHA1|C14orf3|hAha1|p38	activator of HSP90 ATPase activity 1	protein-coding
diff_SMANTIS_vs_NTC_cond2_772	chr9	15422720	15422809	+	5.03498	promoter-TSS (NR_161435)	-20	NM_001039697	6619	Hs.546299	NM_003084	ENSG00000164975	SNAPC3	PTFbeta|SNAP50	small nuclear RNA activating complex polypeptide 3	protein-coding
diff_SMANTIS_vs_NTC_cond2_361	chr19	13790459	13790629	+	5.03122	Intergenic	-4899	NM_001367834	65249	Hs.466015	NM_023072	ENSG00000132003	ZSWIM4	-	zinc finger SWIM-type containing 4	protein-coding
diff_SMANTIS_vs_NTC_cond2_606	chr4	179836751	179836849	+	5.02866	Intergenic	1322349	NR_033918	728081	Hs.535735	NR_033918	ENSG00000248197	LINC00290	NCRNA00290	long intergenic non-protein coding RNA 290	ncRNA
diff_SMANTIS_vs_NTC_cond2_526	chr3	11079204	11079305	+	5.02265	Intergenic	-57984	NM_001098213	3269	Hs.1570	NM_000861	ENSG00000196639	HRH1	H1-R|H1R|HH1R|hisH1	histamine receptor H1	protein-coding
diff_SMANTIS_vs_NTC_cond2_488	chr20	46545176	46545280	+	5.01938	intron (NM_080721, intron 2 of 2)	5426	NM_080721	128506		NM_080721	ENSG00000149635	OCSTAMP	C20orf123|OC-STAMP|dJ257E24.3	osteoclast stimulatory transmembrane protein	protein-coding
diff_SMANTIS_vs_NTC_cond2_322	chr17	81683765	81683889	+	5.01657	promoter-TSS (NM_001040025)	97	NM_001329608	339231	Hs.658789	NM_001040025	ENSG00000214087	ARL16	-	ADP ribosylation factor like GTPase 16	protein-coding
diff_SMANTIS_vs_NTC_cond2_659	chr5	170290656	170290784	+	4.98486	intron (NM_005565, intron 2 of 20)	7057	NM_005565	3937	Hs.304475	NM_005565	ENSG00000043462	LCP2	SLP-76|SLP76	lymphocyte cytosolic protein 2	protein-coding
diff_SMANTIS_vs_NTC_cond2_596	chr4	83124259	83124366	+	4.98144	Intergenic	-9583	NM_016619	51316	Hs.546392	NM_016619	ENSG00000145287	PLAC8	C15|DGIC|PNAS-144|onzin	placenta associated 8	protein-coding
diff_SMANTIS_vs_NTC_cond2_660	chr5	176537306	176537553	+	4.97258	promoter-TSS (NM_014901)	-27	NM_014901	22838	Hs.434888	NM_014901	ENSG00000146083	RNF44	-	ring finger protein 44	protein-coding
diff_SMANTIS_vs_NTC_cond2_385	chr19	43668430	43668546	+	4.95824	intron (NM_001005376, intron 1 of 6)	1681	NM_001301037	5329	Hs.466871	NM_002659	ENSG00000011422	PLAUR	CD87|U-PAR|UPAR|URKR	plasminogen activator, urokinase receptor	protein-coding
diff_SMANTIS_vs_NTC_cond2_163	chr12	66964771	66964900	+	4.95378	Intergenic	131449	NR_120490	102724421	Hs.135774	NR_120490	ENSG00000257083	LOC102724421	-	uncharacterized LOC102724421	ncRNA
diff_SMANTIS_vs_NTC_cond2_48	chr1	110339272	110339464	+	4.95293	promoter-TSS (NR_036595)	45	NM_022768	64783	Hs.435947	NM_022768	ENSG00000162775	RBM15	OTT|OTT1|SPEN	RNA binding motif protein 15	protein-coding
diff_SMANTIS_vs_NTC_cond2_162	chr12	59185427	59185518	+	4.9528	Intergenic	-264934	NM_153377	121227	Hs.253736	NM_153377	ENSG00000139263	LRIG3	LIG3	leucine rich repeats and immunoglobulin like domains 3	protein-coding
diff_SMANTIS_vs_NTC_cond2_206	chr14	83255378	83255485	+	4.94804	Intergenic	612799	NR_146650	101928599		NR_146650	ENSG00000258743	LINC02301	-	long intergenic non-protein coding RNA 2301	ncRNA
diff_SMANTIS_vs_NTC_cond2_766	chr8	144687524	144687683	+	4.93071	Intergenic	-1757	NM_001308208	80728	Hs.148988	NM_025251	ENSG00000147799	ARHGAP39	CrGAP|Vilse	Rho GTPase activating protein 39	protein-coding
diff_SMANTIS_vs_NTC_cond2_656	chr5	151771586	151771750	+	4.93009	promoter-TSS (NM_005754)	-160	NR_132346	100652758	Hs.587054	NM_001278082		LOC100652758	-	uncharacterized LOC100652758	ncRNA
diff_SMANTIS_vs_NTC_cond2_451	chr2	111697743	111697836	+	4.92787	Intergenic	73345	NR_039928	100616370		NR_039928	ENSG00000264793	MIR4771-1	-	microRNA 4771-1	ncRNA
diff_SMANTIS_vs_NTC_cond2_349	chr19	7920595	7920709	+	4.923	promoter-TSS (NR_030717)	314	NM_003083	6618	Hs.631860	NM_003083	ENSG00000104976	SNAPC2	PTFDELTA|SNAP45	small nuclear RNA activating complex polypeptide 2	protein-coding
diff_SMANTIS_vs_NTC_cond2_631	chr5	80654446	80654585	+	4.9026	promoter-TSS (NM_002439)	-137	NM_002439	4437	Hs.280987	NM_002439	ENSG00000113318	MSH3	DUP|FAP4|MRP1	mutS homolog 3	protein-coding
diff_SMANTIS_vs_NTC_cond2_24	chr1	30869171	30869359	+	4.90242	TTS (NM_014654)	39493	NM_014654	9672	Hs.158287	NM_014654	ENSG00000162512	SDC3	SDCN|SYND3	syndecan 3	protein-coding
diff_SMANTIS_vs_NTC_cond2_735	chr7	151028294	151028423	+	4.89585	promoter-TSS (NM_007188)	-64	NM_001282293	11194	Hs.647118	NM_007188	ENSG00000197150	ABCB8	EST328128|M-ABC1|MABC1	ATP binding cassette subfamily B member 8	protein-coding
diff_SMANTIS_vs_NTC_cond2_116	chr11	1772681	1772833	+	4.89391	Intergenic	-8830	NM_001909	1509	Hs.654447	NM_001909	ENSG00000117984	CTSD	CLN10|CPSD|HEL-S-130P	cathepsin D	protein-coding
diff_SMANTIS_vs_NTC_cond2_55	chr1	148744396	148744507	+	4.89331	Intergenic	-4105	NR_104005	170688	Hs.601274	NR_104005		NUDT4P2	-	nudix hydrolase 4 pseudogene 2	pseudo
diff_SMANTIS_vs_NTC_cond2_39	chr1	63285604	63285721	+	4.88419	intron (NR_038252, intron 3 of 11)	31595	NR_038252	199899	Hs.116210	NR_038252	ENSG00000224209	LINC00466	-	long intergenic non-protein coding RNA 466	ncRNA
diff_SMANTIS_vs_NTC_cond2_190	chr13	110713076	110713278	+	4.8673	promoter-TSS (NM_198218)	-86	NM_198218	3621	Hs.46700	NM_005537	ENSG00000153487	ING1	p24ING1c|p33|p33ING1|p33ING1b|p47|p47ING1a	inhibitor of growth family member 1	protein-coding
diff_SMANTIS_vs_NTC_cond2_154	chr12	14577518	14577620	+	4.86276	intron (NR_120465, intron 2 of 5)	-9686	NM_024829	79887	Hs.131933	NM_024829	ENSG00000121316	PLBD1	-	phospholipase B domain containing 1	protein-coding
diff_SMANTIS_vs_NTC_cond2_368	chr19	17859780	17859910	+	4.85534	promoter-TSS (NM_000980)	-65	NM_000980	6142	Hs.337766	NM_000980	ENSG00000105640	RPL18A	L18A	ribosomal protein L18a	protein-coding
diff_SMANTIS_vs_NTC_cond2_193	chr13	113616587	113616734	+	4.85152	intron (NM_007111, intron 3 of 11)	31907	NM_007111	7027	Hs.79353	NM_007111	ENSG00000198176	TFDP1	DILC|DP1|DRTF1|Dp-1	transcription factor Dp-1	protein-coding
diff_SMANTIS_vs_NTC_cond2_367	chr19	17776324	17776413	+	4.84864	intron (NM_001161357, intron 17 of 28)	-18770	NM_014256	10331	Hs.69009	NM_014256	ENSG00000179913	B3GNT3	B3GAL-T8|B3GN-T3|B3GNT-3|HP10328|TMEM3|beta3Gn-T3	UDP-GlcNAc:betaGal beta-1,3-N-acetylglucosaminyltransferase 3	protein-coding
diff_SMANTIS_vs_NTC_cond2_56	chr1	149832629	149832719	+	4.84687	promoter-TSS (NM_001034077).2	17	NM_001034077	554313	Hs.55468	NM_001034077	ENSG00000270276	HIST2H4B	H4/o	histone cluster 2 H4 family member b	protein-coding
diff_SMANTIS_vs_NTC_cond2_53	chr1	145980139	145980296	+	4.84609	Intergenic	15527	NM_032305	84265	Hs.591456	NM_032305	ENSG00000121851	POLR3GL	RPC32HOM|flj32422	RNA polymerase III subunit G like	protein-coding
diff_SMANTIS_vs_NTC_cond2_508	chr22	21816874	21817200	+	4.83341	intron (NM_002745, intron 1 of 8)	50643	NM_138957	5594	Hs.431850	NM_002745	ENSG00000100030	MAPK1	ERK|ERK-2|ERK2|ERT1|MAPK2|P42MAPK|PRKM1|PRKM2|p38|p40|p41|p41mapk|p42-MAPK	mitogen-activated protein kinase 1	protein-coding
diff_SMANTIS_vs_NTC_cond2_32	chr1	42682175	42682289	+	4.83203	promoter-TSS (NM_004559)	-186	NM_004559	4904	Hs.473583	NM_004559	ENSG00000065978	YBX1	BP-8|CBF-A|CSDA2|CSDB|DBPB|EFI-A|MDR-NF1|NSEP-1|NSEP1|YB-1|YB1	Y-box binding protein 1	protein-coding
diff_SMANTIS_vs_NTC_cond2_244	chr15	90750331	90750420	+	4.82555	intron (NM_001287246, intron 4 of 22)	33029	NM_000057	641	Hs.725208	NM_000057	ENSG00000197299	BLM	BS|MGRISCE1|RECQ2|RECQL2|RECQL3	BLM RecQ like helicase	protein-coding
diff_SMANTIS_vs_NTC_cond2_410	chr19	50329302	50329473	+	4.81549	promoter-TSS (NM_004977)	-10	NM_004977	3748	Hs.467146	NM_004977	ENSG00000131398	KCNC3	KSHIIID|KV3.3|SCA13	potassium voltage-gated channel subfamily C member 3	protein-coding
diff_SMANTIS_vs_NTC_cond2_64	chr1	159923769	159923900	+	4.81348	promoter-TSS (NM_001277224)	-100	NM_001277224	8407	Hs.517168	NM_003564	ENSG00000158710	TAGLN2	HA1756	transgelin 2	protein-coding
diff_SMANTIS_vs_NTC_cond2_232	chr15	70023161	70023339	+	4.80834	Intergenic	56218	NR_030714	693214		NR_030714	ENSG00000207965	MIR629	MIRN629|hsa-mir-629|mir-629	microRNA 629	ncRNA
diff_SMANTIS_vs_NTC_cond2_45	chr1	98871493	98871622	+	4.80417	Intergenic	-132719	NR_033940	100129620	Hs.588631	NR_033940	ENSG00000232825	LOC100129620	-	uncharacterized LOC100129620	ncRNA
diff_SMANTIS_vs_NTC_cond2_137	chr11	69056243	69056408	+	4.80004	intron (NM_139075, intron 4 of 24)	7393	NM_139075	219931	Hs.131851	NM_139075	ENSG00000162341	TPCN2	SHEP10|TPC2	two pore segment channel 2	protein-coding
diff_SMANTIS_vs_NTC_cond2_577	chr4	337627	337734	+	4.79268	promoter-TSS (NM_001348279)	-134	NM_001348279	7700	Hs.654355	NM_003441	ENSG00000131127	ZNF141	D4S90|pHZ-44	zinc finger protein 141	protein-coding
diff_SMANTIS_vs_NTC_cond2_454	chr2	126736466	126736622	+	4.79196	Intergenic	80386	NM_002101	2995	Hs.59138	NM_002101	ENSG00000136732	GYPC	CD236|CD236R|GE|GE:GPC:GPD:GYPD|GPC|GPD|GYPD|PAS-2|PAS-2'	glycophorin C (Gerbich blood group)	protein-coding
diff_SMANTIS_vs_NTC_cond2_291	chr17	36090228	36090383	+	4.78971	promoter-TSS (NM_002983).6	-162	NR_111964	6349	Hs.512683	NM_021006		CCL3L1	464.2|D17S1718|G0S19-2|LD78|LD78-beta(1-70)|LD78BETA|MIP1AP|SCYA3L|SCYA3L1	C-C motif chemokine ligand 3 like 1	protein-coding
diff_SMANTIS_vs_NTC_cond2_277	chr16	87388565	87388736	+	4.78799	intron (NM_001282683, intron 2 of 9)	3471	NM_001282683	79791	Hs.567582	NM_024735	ENSG00000103264	FBXO31	FBX14|FBXO14|Fbx31|MRT45|pp2386	F-box protein 31	protein-coding
diff_SMANTIS_vs_NTC_cond2_300	chr17	45296042	45296206	+	4.77664	intron (NM_003954, intron 1 of 15)	20896	NM_003954	9020	Hs.404183	NM_003954	ENSG00000006062	MAP3K14	FTDCR1B|HS|HSNIK|NIK	mitogen-activated protein kinase kinase kinase 14	protein-coding
diff_SMANTIS_vs_NTC_cond2_153	chr12	12010359	12010488	+	4.77096	Intergenic	-39438	NM_001370268	79370	Hs.210343	NM_030766	ENSG00000121380	BCL2L14	BCLG	BCL2 like 14	protein-coding
diff_SMANTIS_vs_NTC_cond2_129	chr11	60504417	60504535	+	4.77036	intron (NM_017716, intron 5 of 6)	-10916	NM_001100909	503497	Hs.523704	NM_001012417	ENSG00000204979	MS4A13	-	membrane spanning 4-domains A13	protein-coding
diff_SMANTIS_vs_NTC_cond2_744	chr8	25458667	25458781	+	4.76005	promoter-TSS (NM_001317907)	-207	NM_001317907	157313	Hs.33366	NM_152562	ENSG00000184661	CDCA2	PPP1R81|Repo-Man	cell division cycle associated 2	protein-coding
diff_SMANTIS_vs_NTC_cond2_479	chr20	23125670	23125832	+	4.75451	non-coding (NR_034149, exon 4 of 4)	6885	NR_034149	200261	Hs.352228	NM_182535	ENSG00000233746	LINC00656	-	long intergenic non-protein coding RNA 656	ncRNA
diff_SMANTIS_vs_NTC_cond2_237	chr15	75451899	75452002	+	4.74121	promoter-TSS (NM_001145358)	-260	NM_015477	25942	Hs.513039	NM_015477	ENSG00000169375	SIN3A	WITKOS	SIN3 transcription regulator family member A	protein-coding
diff_SMANTIS_vs_NTC_cond2_266	chr16	68937459	68937632	+	4.73885	intron (NM_024562, intron 14 of 17)	94014	NM_024562	79613	Hs.13526	NM_024562	ENSG00000103047	TANGO6	TMCO7	transport and golgi organization 6 homolog	protein-coding
diff_SMANTIS_vs_NTC_cond2_768	chr9	4760224	4760489	+	4.73253	Intergenic	-18313	NM_001199853	50808	Hs.732022	NM_016282	ENSG00000147853	AK3	AK3L1|AK6|AKL3L|AKL3L1|FIX	adenylate kinase 3	protein-coding
diff_SMANTIS_vs_NTC_cond2_618	chr5	36151978	36152067	+	4.72718	promoter-TSS (NM_001243120)	-21	NM_001243120	6502	Hs.23348	NM_005983	ENSG00000145604	SKP2	FBL1|FBXL1|FLB1|p45	S-phase kinase associated protein 2	protein-coding
diff_SMANTIS_vs_NTC_cond2_614	chr5	27465320	27465414	+	4.72311	Intergenic	-6925	NR_038848	643401	Hs.533212	NR_038848	ENSG00000250337	PURPL	LINC01021	p53 upregulated regulator of p53 levels	ncRNA
diff_SMANTIS_vs_NTC_cond2_29	chr1	39800550	39800752	+	4.71944	Intergenic	11675	NR_135805	101929536	Hs.552820	NR_135805	ENSG00000261798	LOC101929536	-	uncharacterized LOC101929536	ncRNA
diff_SMANTIS_vs_NTC_cond2_124	chr11	47139217	47139306	+	4.71507	intron (NM_001003677, intron 4 of 8)	37618	NM_032389	84364	Hs.436204	NM_032389	ENSG00000149182	ARFGAP2	IRZ|NBLA10535|ZFP289|ZNF289	ADP ribosylation factor GTPase activating protein 2	protein-coding
diff_SMANTIS_vs_NTC_cond2_235	chr15	75043589	75043742	+	4.71308	intron (NM_001301101, intron 3 of 4)	379	NM_001301104	60490	Hs.458922	NM_021823	ENSG00000138621	PPCDC	MDS018|PPC-DC|coaC	phosphopantothenoylcysteine decarboxylase	protein-coding
diff_SMANTIS_vs_NTC_cond2_316	chr17	70405624	70405724	+	4.70392	Intergenic	236139	NM_000891	3759	Hs.1547	NM_000891	ENSG00000123700	KCNJ2	ATFB9|HHBIRK1|HHIRK1|IRK1|KIR2.1|LQT7|SQT3	potassium voltage-gated channel subfamily J member 2	protein-coding
diff_SMANTIS_vs_NTC_cond2_532	chr3	25664907	25665220	+	4.69576	promoter-TSS (NM_001068)	-124	NR_039644	100616477		NR_039644	ENSG00000283971	MIR4442	mir-4442	microRNA 4442	ncRNA
diff_SMANTIS_vs_NTC_cond2_170	chr12	113208496	113208592	+	4.67678	intron (NM_001330452, intron 1 of 4)	12550	NM_001330452	115811	Hs.568276	NM_138451	ENSG00000166578	IQCD	4933433C09Rik|CFAP84|DRC10	IQ motif containing D	protein-coding
diff_SMANTIS_vs_NTC_cond2_705	chr6	169409891	169410061	+	4.67419	Intergenic	-155862	NM_003247	7058	Hs.371147	NM_003247	ENSG00000186340	THBS2	TSP2	thrombospondin 2	protein-coding
diff_SMANTIS_vs_NTC_cond2_423	chr2	10863842	10863959	+	4.67338	Intergenic	-14367	NR_110575	101929733	Hs.736697	NR_110575	ENSG00000271952	LINC01954	-	long intergenic non-protein coding RNA 1954	ncRNA
diff_SMANTIS_vs_NTC_cond2_518	chr22	36405813	36405943	+	4.67193	Intergenic	-17811	NM_002473	4627	Hs.474751	NM_002473	ENSG00000100345	MYH9	BDPLT6|DFNA17|EPSTS|FTNS|MATINS|MHA|NMHC-II-A|NMMHC-IIA|NMMHCA	myosin heavy chain 9	protein-coding
diff_SMANTIS_vs_NTC_cond2_356	chr19	10835706	10835817	+	4.66986	promoter-TSS (NR_104015)	-21	NR_104015	11018	Hs.211463	NM_006858	ENSG00000099203	TMED1	IL1RL1LG|Il1rl1l|Tp24|p24g1	transmembrane p24 trafficking protein 1	protein-coding
diff_SMANTIS_vs_NTC_cond2_101	chr10	74826230	74826496	+	4.66875	promoter-TSS (NM_012330)	-50	NM_001256469	23522	Hs.35758	NM_012330	ENSG00000156650	KAT6B	GTPTS|MORF|MOZ2|MYST4|ZC2HC6B|qkf|querkopf	lysine acetyltransferase 6B	protein-coding
diff_SMANTIS_vs_NTC_cond2_778	chr9	78104155	78104332	+	4.66491	Intergenic	-72432	NM_002072	2776	Hs.269782	NM_002072	ENSG00000156052	GNAQ	CMC1|G-ALPHA-q|GAQ|SWS	G protein subunit alpha q	protein-coding
diff_SMANTIS_vs_NTC_cond2_211	chr14	92507481	92507609	+	4.6623	Intergenic	-6236	NM_024832	79890	Hs.326822	NM_024832	ENSG00000100599	RIN3	-	Ras and Rab interactor 3	protein-coding
diff_SMANTIS_vs_NTC_cond2_662	chr5	177495633	177495722	+	4.66035	intron (NR_103804, intron 2 of 12)	1927	NM_203352	9260	Hs.533040	NM_005451	ENSG00000196923	PDLIM7	LMP1|LMP3	PDZ and LIM domain 7	protein-coding
diff_SMANTIS_vs_NTC_cond2_102	chr10	75487592	75487754	+	4.64051	intron (NM_001305581, intron 2 of 6)	56049	NM_001305581	83938	Hs.118161	NM_032024	ENSG00000148655	LRMDA	C10orf11|CDA017	leucine rich melanocyte differentiation associated	protein-coding
diff_SMANTIS_vs_NTC_cond2_13	chr1	16666339	16666479	+	4.63081	TTS (NR_004400).2	539	NR_004430	26871		NR_004430	ENSG00000206652	RNU1-1	HSD1|HU1-1|RNU1|RNU1A|RNU1A3|RNU1G4|Rnu1a1|U1|U1A1	RNA, U1 small nuclear 1	snRNA
diff_SMANTIS_vs_NTC_cond2_506	chr22	17087681	17087844	+	4.62894	intron (NM_014339, intron 1 of 12)	2803	NM_001289905	23765	Hs.48353	NM_014339	ENSG00000177663	IL17RA	CANDF5|CD217|CDw217|IL-17RA|IL17R|IMD51|hIL-17R	interleukin 17 receptor A	protein-coding
diff_SMANTIS_vs_NTC_cond2_647	chr5	136037216	136037356	+	4.62844	intron (NM_000358, intron 2 of 16)	8298	NM_000358	7045	Hs.369397	NM_000358	ENSG00000120708	TGFBI	BIGH3|CDB1|CDG2|CDGG1|CSD|CSD1|CSD2|CSD3|EBMD|LCD1	transforming growth factor beta induced	protein-coding
diff_SMANTIS_vs_NTC_cond2_104	chr10	96652053	96652147	+	4.62622	intron (NM_152309, intron 4 of 16)	-65088	NM_020123	56889	Hs.500674	NM_020123	ENSG00000077147	TM9SF3	EP70-P-iso|SMBP	transmembrane 9 superfamily member 3	protein-coding
diff_SMANTIS_vs_NTC_cond2_733	chr7	102748857	102748953	+	4.62611	promoter-TSS (NM_001145268)	-47	NM_001145269	222234	Hs.202543	NM_147194	ENSG00000222011	FAM185A	-	family with sequence similarity 185 member A	protein-coding
diff_SMANTIS_vs_NTC_cond2_65	chr1	161215153	161215250	+	4.611	promoter-TSS (NM_004106)	-94	NM_004106	2207	Hs.433300	NM_004106	ENSG00000158869	FCER1G	FCRG	Fc fragment of IgE receptor Ig	protein-coding
diff_SMANTIS_vs_NTC_cond2_746	chr8	36503024	36503140	+	4.60688	Intergenic	-281292	NM_001031836	157855	Hs.13861	NM_001031836	ENSG00000215262	KCNU1	KCNMC1|KCa5|KCa5.1|Kcnma3|Slo3	potassium calcium-activated channel subfamily U member 1	protein-coding
diff_SMANTIS_vs_NTC_cond2_804	chrX	71618474	71618593	+	4.60036	promoter-TSS (NM_001504)	-22	NM_001504	2833	Hs.198252	NM_001504	ENSG00000186810	CXCR3	CD182|CD183|CKR-L2|CMKAR3|GPR9|IP10-R|Mig-R|MigR	C-X-C motif chemokine receptor 3	protein-coding
diff_SMANTIS_vs_NTC_cond2_406	chr19	49640271	49640498	+	4.59794	promoter-TSS (NM_006270)	-241	NM_006270	6237	Hs.515536	NM_006270	ENSG00000126458	RRAS	R-Ras	RAS related	protein-coding
diff_SMANTIS_vs_NTC_cond2_729	chr7	100396730	100396906	+	4.59692	intron (NM_013439, intron 3 of 6)	23331	NM_013439	29992	Hs.444407	NM_013439	ENSG00000085514	PILRA	FDF03	paired immunoglobin like type 2 receptor alpha	protein-coding
diff_SMANTIS_vs_NTC_cond2_177	chr13	22114796	22114916	+	4.59664	Intergenic	-95429	NR_103810	100506622	Hs.255773	NR_103810	ENSG00000276476	LINC00540	-	long intergenic non-protein coding RNA 540	ncRNA
diff_SMANTIS_vs_NTC_cond2_30	chr1	39934840	39934973	+	4.5924	Intergenic	-20206	NM_001287808	84879	Hs.655177	NM_032793	ENSG00000168389	MFSD2A	MCPH15|MFSD2|NLS1	major facilitator superfamily domain containing 2A	protein-coding
diff_SMANTIS_vs_NTC_cond2_471	chr2	227818555	227818722	+	4.58884	Intergenic	4796	NM_004591	6364	Hs.75498	NM_004591	ENSG00000115009	CCL20	CKb4|Exodus|LARC|MIP-3-alpha|MIP-3a|MIP3A|SCYA20|ST38	C-C motif chemokine ligand 20	protein-coding
diff_SMANTIS_vs_NTC_cond2_363	chr19	17138612	17138727	+	4.58856	intron (NM_001130065, intron 2 of 39)	46434	NR_145784	109623483		NR_145784		SNORA118	-	small nucleolar RNA, H/ACA box 118	snoRNA
diff_SMANTIS_vs_NTC_cond2_147	chr11	130069804	130069927	+	4.58	promoter-TSS (NM_001328685)	-29	NR_024516	334	Hs.370247	NM_001642	ENSG00000084234	APLP2	APLP-2|APPH|APPL2|CDEBP	amyloid beta precursor like protein 2	protein-coding
diff_SMANTIS_vs_NTC_cond2_602	chr4	140373391	140373501	+	4.57631	promoter-TSS (NR_033939)	-54	NR_033939	100129858	Hs.660477	NR_033939	ENSG00000196951	SCOC-AS1	-	SCOC antisense RNA 1	ncRNA
diff_SMANTIS_vs_NTC_cond2_285	chr17	10150203	10150292	+	4.57466	intron (NM_201433, intron 1 of 13)	48359	NM_201433	8522	Hs.462214	NM_003644	ENSG00000007237	GAS7	-	growth arrest specific 7	protein-coding
diff_SMANTIS_vs_NTC_cond2_187	chr13	99281858	99282088	+	4.5701	intron (NR_026644, intron 4 of 8)	-23545	NM_005292	2841	Hs.741589	NM_005292	ENSG00000125245	GPR18	-	G protein-coupled receptor 18	protein-coding
diff_SMANTIS_vs_NTC_cond2_504	chr21	42467293	42467392	+	4.56585	Intergenic	28882	NM_001286506	89765	Hs.661069	NM_080860	ENSG00000160188	RSPH1	CT79|RSP44|RSPH10A|TSA2|TSGA2	radial spoke head component 1	protein-coding
diff_SMANTIS_vs_NTC_cond2_252	chr16	11311315	11311504	+	4.56394	Intergenic	-4882	NR_031678	100313773		NR_031678	ENSG00000221801	MIR548H2	MIR548H-2|MIRN548H2	microRNA 548h-2	ncRNA
diff_SMANTIS_vs_NTC_cond2_632	chr5	94546174	94546390	+	4.56294	intron (NM_001145678, intron 2 of 20)	72322	NM_173665	285600	Hs.425123	NM_173665	ENSG00000185261	KIAA0825	C5orf36	KIAA0825	protein-coding
diff_SMANTIS_vs_NTC_cond2_549	chr3	122233588	122233684	+	4.55782	intron (NM_001178065, intron 1 of 6)	49309	NM_001178065	846	Hs.435615	NM_000388	ENSG00000036828	CASR	CAR|EIG8|FHH|FIH|GPRC2A|HHC|HHC1|HYPOC1|NSHPT|PCAR1|hCasR	calcium sensing receptor	protein-coding
diff_SMANTIS_vs_NTC_cond2_748	chr8	38770420	38770521	+	4.55375	intron (NM_001352804, intron 1 of 10)	13195	NM_001352796	6867	Hs.279245	NM_006283	ENSG00000147526	TACC1	Ga55	transforming acidic coiled-coil containing protein 1	protein-coding
diff_SMANTIS_vs_NTC_cond2_616	chr5	35438396	35438588	+	4.54925	Intergenic	-179371	NM_144722	79925	Hs.298863	NM_024867	ENSG00000152582	SPEF2	CT122|KPL2	sperm flagellar 2	protein-coding
diff_SMANTIS_vs_NTC_cond2_446	chr2	79993139	79993228	+	4.54907	intron (NM_001282598, intron 7 of 17)	-126600	NR_107047	102465877		NR_107047	ENSG00000276917	MIR8080	hsa-mir-8080	microRNA 8080	ncRNA
diff_SMANTIS_vs_NTC_cond2_259	chr16	30370733	30370826	+	4.54818	promoter-TSS (NM_015527)	-155	NM_001324459	29895	Hs.50889	NM_013292	ENSG00000180209	MYLPF	HUMMLC2B|MLC2B|MRLC2|MYL11	myosin light chain, phosphorylatable, fast skeletal muscle	protein-coding
diff_SMANTIS_vs_NTC_cond2_530	chr3	15896686	15896818	+	4.54661	Intergenic	22981	NR_030289	693148		NR_030289	ENSG00000207815	MIR563	MIRN563|hsa-mir-563	microRNA 563	ncRNA
diff_SMANTIS_vs_NTC_cond2_669	chr6	37982427	37982533	+	4.5399	intron (NM_021943, intron 2 of 5)	162753	NM_021943	60685	Hs.36959	NM_021943	ENSG00000156639	ZFAND3	TEX27	zinc finger AN1-type containing 3	protein-coding
diff_SMANTIS_vs_NTC_cond2_712	chr7	36264313	36264412	+	4.5327	intron (NM_030636, intron 3 of 7)	102878	NM_001199706	23366	Hs.6224	NM_015314	ENSG00000164542	KIAA0895	-	KIAA0895	protein-coding
diff_SMANTIS_vs_NTC_cond2_272	chr16	77723252	77723490	+	4.53049	intron (NM_001243660, intron 1 of 3)	857	NM_001105663	283927	Hs.282665	NM_001105663	ENSG00000140876	NUDT7	-	nudix hydrolase 7	protein-coding
diff_SMANTIS_vs_NTC_cond2_196	chr14	20461574	20461733	+	4.51532	promoter-TSS (NM_001100814)	-41	NM_001100814	90809	Hs.7001	NM_144568	ENSG00000165782	PIP4P1	C14orf9|TMEM55B	phosphatidylinositol-4,5-bisphosphate 4-phosphatase 1	protein-coding
diff_SMANTIS_vs_NTC_cond2_475	chr2	241966263	241966370	+	4.50757	intron (NR_110220, intron 3 of 3)	-4367	NR_110592	102723927	Hs.733585	NR_110592	ENSG00000237940	LINC01238	-	long intergenic non-protein coding RNA 1238	ncRNA
diff_SMANTIS_vs_NTC_cond2_71	chr1	200207761	200207883	+	4.49917	Intergenic	164997	NM_001276464	2494	Hs.33446	NM_003822	ENSG00000116833	NR5A2	B1F|B1F2|CPF|FTF|FTZ-F1|FTZ-F1beta|LRH-1|LRH1|hB1F-2	nuclear receptor subfamily 5 group A member 2	protein-coding
diff_SMANTIS_vs_NTC_cond2_352	chr19	9819423	9819512	+	4.4937	promoter-TSS (NM_017703)	-388	NM_001316938	54850	Hs.12439	NM_017703	ENSG00000127452	FBXL12	Fbl12	F-box and leucine rich repeat protein 12	protein-coding
diff_SMANTIS_vs_NTC_cond2_462	chr2	177281579	177281715	+	4.47916	Intergenic	-16516	NM_001313903	4780	Hs.744006	NM_006164	ENSG00000116044	NFE2L2	HEBP1|IMDDHH|NRF2	nuclear factor, erythroid 2 like 2	protein-coding
diff_SMANTIS_vs_NTC_cond2_514	chr22	30607124	30607220	+	4.47903	promoter-TSS (NM_001282328)	-2	NM_000355	6948	Hs.417948	NM_000355	ENSG00000185339	TCN2	D22S676|D22S750|II|TC|TC II|TC-2|TC2|TCII	transcobalamin 2	protein-coding
diff_SMANTIS_vs_NTC_cond2_26	chr1	32992439	32992530	+	4.47423	Intergenic	-27675	NM_001300826	127544	Hs.591504	NM_153341	ENSG00000116514	RNF19B	IBRDC3|NKLAM	ring finger protein 19B	protein-coding
diff_SMANTIS_vs_NTC_cond2_513	chr22	29658299	29658398	+	4.46337	intron (NR_156186, intron 8 of 16)	54715	NM_181832	4771	Hs.187898	NM_000268	ENSG00000186575	NF2	ACN|BANF|SCH	neurofibromin 2	protein-coding
diff_SMANTIS_vs_NTC_cond2_548	chr3	121749794	121749922	+	4.45098	promoter-TSS (NM_001366284)	-91	NM_001256488	2804	Hs.213389	NM_004487	ENSG00000173230	GOLGB1	GCP|GCP372|GOLIM1	golgin B1	protein-coding
diff_SMANTIS_vs_NTC_cond2_50	chr1	113940621	113940727	+	4.45003	exon (NM_152696, exon 2 of 15)	-10471	NM_198269	204851	Hs.532363	NM_152696	ENSG00000163349	HIPK1	Myak|Nbak2	homeodomain interacting protein kinase 1	protein-coding
diff_SMANTIS_vs_NTC_cond2_691	chr6	129753598	129753714	+	4.44342	Intergenic	-43479	NM_033515	93663	Hs.486458	NM_033515	ENSG00000146376	ARHGAP18	MacGAP|SENEX|bA307O14.2	Rho GTPase activating protein 18	protein-coding
diff_SMANTIS_vs_NTC_cond2_774	chr9	35728344	35728461	+	4.44003	intron (NM_006289, intron 1 of 56)	3793	NM_006289	7094	Hs.471014	NM_006289	ENSG00000137076	TLN1	ILWEQ|TLN|talin-1	talin 1	protein-coding
diff_SMANTIS_vs_NTC_cond2_465	chr2	197138147	197138282	+	4.43889	intron (NM_153697, intron 3 of 9)	-59777	NR_135584	101927596		NR_135584	ENSG00000231621	LOC101927596	-	uncharacterized LOC101927596	ncRNA
diff_SMANTIS_vs_NTC_cond2_677	chr6	79607226	79607315	+	4.43606	Intergenic	-24059	NM_031469	83699	Hs.302772	NM_031469	ENSG00000198478	SH3BGRL2	-	SH3 domain binding glutamate rich protein like 2	protein-coding
diff_SMANTIS_vs_NTC_cond2_664	chr6	32178284	32178394	+	4.43586	promoter-TSS (NM_032741).5	-66	NM_006913	6048	Hs.731774	NM_006913	ENSG00000204308	RNF5	RING5|RMA1	ring finger protein 5	protein-coding
diff_SMANTIS_vs_NTC_cond2_332	chr18	45292398	45292519	+	4.43439	intron (NM_001371319, intron 4 of 23)	79463	NM_001242692	8170	Hs.710927	NM_007163	ENSG00000132874	SLC14A2	HUT2|UT-A2|UT2|UTA|UTR|hUT-A6	solute carrier family 14 member 2	protein-coding
diff_SMANTIS_vs_NTC_cond2_463	chr2	181305795	181305901	+	4.43217	promoter-TSS (NR_039637)	-196	NR_039637	100616213		NR_039637	ENSG00000266705	MIR4437	mir-4437	microRNA 4437	ncRNA
diff_SMANTIS_vs_NTC_cond2_121	chr11	34614849	34614938	+	4.43039	Intergenic	-6200	NM_001206615	26298	Hs.653859	NM_012153	ENSG00000135373	EHF	ESE3|ESE3B|ESEJ	ETS homologous factor	protein-coding
diff_SMANTIS_vs_NTC_cond2_87	chr10	17216486	17216648	+	4.42996	intron (NR_108061, intron 1 of 2)	10331	NR_108060	100507347	Hs.740502	NR_108060	ENSG00000229124	VIM-AS1	-	VIM antisense RNA 1	ncRNA
diff_SMANTIS_vs_NTC_cond2_429	chr2	38634758	38634847	+	4.42757	Intergenic	-31312	NM_138801	130589	Hs.435012	NM_138801	ENSG00000143891	GALM	BLOCK25|GLAT|HEL-S-63p|IBD1	galactose mutarotase	protein-coding
diff_SMANTIS_vs_NTC_cond2_611	chr5	6645599	6645761	+	4.42154	intron (NM_001324323, intron 2 of 5)	12240	NM_001047	6715	Hs.552	NM_001047	ENSG00000145545	SRD5A1	S5AR 1	steroid 5 alpha-reductase 1	protein-coding
diff_SMANTIS_vs_NTC_cond2_308	chr17	61139337	61139441	+	4.40498	intron (NM_001330413, intron 23 of 25)	228315	NR_136397	101927855	Hs.662123	NR_136397	ENSG00000267131	LOC101927855	-	uncharacterized LOC101927855	ncRNA
diff_SMANTIS_vs_NTC_cond2_699	chr6	162833905	162834063	+	4.40042	intron (NM_001080379, intron 2 of 4)	106014	NM_001080379	135138	Hs.25791	NM_152410	ENSG00000112530	PACRG	GLUP|HAK005771|PACRG2.1|PARK2CRG	parkin coregulated	protein-coding
diff_SMANTIS_vs_NTC_cond2_267	chr16	69339529	69339670	+	4.39863	promoter-TSS (NM_001199434)	24	NM_032382	84342	Hs.130849	NM_032382	ENSG00000213380	COG8	CDG2H|DOR1	component of oligomeric golgi complex 8	protein-coding
diff_SMANTIS_vs_NTC_cond2_440	chr2	65359584	65359706	+	4.39341	intron (NM_181784, intron 1 of 5)	7133	NM_001128210	200734	Hs.59332	NM_181784	ENSG00000198369	SPRED2	Spred-2	sprouty related EVH1 domain containing 2	protein-coding
diff_SMANTIS_vs_NTC_cond2_58	chr1	154407435	154407524	+	4.37961	promoter-TSS (NR_147855)	-915	NR_147855	101928101	Hs.617089	NR_147855	ENSG00000228013	IL6R-AS1	-	IL6R antisense RNA 1	ncRNA
diff_SMANTIS_vs_NTC_cond2_592	chr4	61638907	61639027	+	4.37756	intron (NM_001371343, intron 5 of 23)	436795	NM_001371342
diff_SMANTIS_vs_NTC_cond2_344	chr19	6372638	6372753	+	4.37701	promoter-TSS (NM_032306)	-99	NM_032306	84266	Hs.111099	NM_032306	ENSG00000125652	ALKBH7	ABH7|SPATA11|UNQ6002	alkB homolog 7	protein-coding
diff_SMANTIS_vs_NTC_cond2_492	chr20	53893271	53893424	+	4.36655	Intergenic	-17638	NR_002189	391257	Hs.449977	NR_002189		SUMO1P1	PIC1L|UBL2|UBL6	SUMO1 pseudogene 1	pseudo
diff_SMANTIS_vs_NTC_cond2_578	chr4	2262233	2262369	+	4.36411	promoter-TSS (NM_006454)	-192	NM_006454	10608	Hs.655020	NM_006454	ENSG00000123933	MXD4	MAD4|MST149|MSTP149|bHLHc12	MAX dimerization protein 4	protein-coding
diff_SMANTIS_vs_NTC_cond2_148	chr11	130103524	130103660	+	4.36358	intron (NM_001243299, intron 1 of 16)	33024	NM_001243299	334	Hs.370247	NM_001642	ENSG00000084234	APLP2	APLP-2|APPH|APPL2|CDEBP	amyloid beta precursor like protein 2	protein-coding
diff_SMANTIS_vs_NTC_cond2_638	chr5	113507630	113507768	+	4.36333	Intergenic	-5995	NM_001345976	64848	Hs.231942	NM_022828	ENSG00000047188	YTHDC2	CAHL|hYTHDC2	YTH domain containing 2	protein-coding
diff_SMANTIS_vs_NTC_cond2_292	chr17	36192368	36192601	+	4.36236	Intergenic	4274	NM_002983	6348	Hs.514107	NM_002983	ENSG00000277632	CCL3	G0S19-1|LD78ALPHA|MIP-1-alpha|MIP1A|SCYA3	C-C motif chemokine ligand 3	protein-coding
diff_SMANTIS_vs_NTC_cond2_132	chr11	62123799	62123950	+	4.35531	promoter-TSS (NM_020238)	-137	NM_020238	3619	Hs.142179	NM_020238	ENSG00000149503	INCENP	-	inner centromere protein	protein-coding
diff_SMANTIS_vs_NTC_cond2_340	chr19	4471662	4471784	+	4.35345	promoter-TSS (NM_032631)	-574	NM_001001520	84717	Hs.43071	NM_032631	ENSG00000167674	HDGFL2	HDGF-2|HDGF2|HDGFRP2|HRP-2|HRP2	HDGF like 2	protein-coding
diff_SMANTIS_vs_NTC_cond2_114	chr11	628670	628765	+	4.35325	Intergenic	-1536	NM_021920	6343	Hs.632324	NM_021920	ENSG00000070031	SCT	-	secretin	protein-coding
diff_SMANTIS_vs_NTC_cond2_197	chr14	20955524	20955618	+	4.34791	promoter-TSS (NM_002934)	84	NM_002934	6036	Hs.728	NM_002934	ENSG00000169385	RNASE2	EDN|RAF3|RNS2	ribonuclease A family member 2	protein-coding
diff_SMANTIS_vs_NTC_cond2_704	chr6	167047741	167047837	+	4.34234	3' UTR (NM_194429, exon 12 of 12)	48392	NM_007045	11116	Hs.487175	NM_007045	ENSG00000213066	FGFR1OP	FOP	FGFR1 oncogene partner	protein-coding
diff_SMANTIS_vs_NTC_cond2_603	chr4	144356433	144356626	+	4.34233	Intergenic	-215811	NM_002099	2993	Hs.434973	NM_002099	ENSG00000170180	GYPA	CD235a|GPA|GPErik|GPSAT|HGpMiV|HGpMiXI|HGpSta(C)|MN|MNS|PAS-2	glycophorin A (MNS blood group)	protein-coding
diff_SMANTIS_vs_NTC_cond2_789	chr9	109117982	109118077	+	4.33197	intron (NM_032012, intron 1 of 17)	1918	NM_032012	23731	Hs.308074	NM_032012	ENSG00000106771	TMEM245	C9orf5|CG-2|CG2	transmembrane protein 245	protein-coding
diff_SMANTIS_vs_NTC_cond2_23	chr1	27112099	27112226	+	4.32421	intron (NR_046474, intron 1 of 10)	42963	NM_003047	6548	Hs.469116	NM_003047	ENSG00000090020	SLC9A1	APNH|LIKNS|NHE-1|NHE1|PPP1R143	solute carrier family 9 member A1	protein-coding
diff_SMANTIS_vs_NTC_cond2_324	chr17	83153395	83153531	+	4.31644	Intergenic	72317	NM_001363853	284207	Hs.378821	NM_001004431	ENSG00000176845	METRNL	-	meteorin like, glial cell differentiation regulator	protein-coding
diff_SMANTIS_vs_NTC_cond2_27	chr1	36149472	36149572	+	4.31574	promoter-TSS (NR_073097)	-8	NR_073097	27095	Hs.523131	NM_014408	ENSG00000054116	TRAPPC3	BET3	trafficking protein particle complex 3	protein-coding
diff_SMANTIS_vs_NTC_cond2_521	chr22	45552800	45552891	+	4.30507	intron (NM_006486, intron 14 of 16)	49962	NM_006487	2192	Hs.24601	NM_001996	ENSG00000077942	FBLN1	FBLN|FIBL1	fibulin 1	protein-coding
diff_SMANTIS_vs_NTC_cond2_159	chr12	56127911	56128077	+	4.30366	promoter-TSS (NM_015292)	-208	NM_015292	23344	Hs.632729	NM_015292	ENSG00000139641	ESYT1	FAM62A|MBC2	extended synaptotagmin 1	protein-coding
diff_SMANTIS_vs_NTC_cond2_608	chr5	543917	544066	+	4.30106	Intergenic	-8109	NR_039661	100616381		NR_039661	ENSG00000264233	MIR4456	-	microRNA 4456	ncRNA
diff_SMANTIS_vs_NTC_cond2_207	chr14	90087560	90087649	+	4.29903	intron (NM_022054, intron 1 of 1)	25610	NM_022054	56659	Hs.510191	NM_022054	ENSG00000152315	KCNK13	K2p13.1|THIK-1|THIK1	potassium two pore domain channel subfamily K member 13	protein-coding
diff_SMANTIS_vs_NTC_cond2_218	chr15	32850332	32850544	+	4.29627	intron (NM_001277313, intron 17 of 20)	-131573	NR_109767	100131315	Hs.610545	NR_109767	ENSG00000259721	LOC100131315	-	uncharacterized LOC100131315	ncRNA
diff_SMANTIS_vs_NTC_cond2_458	chr2	136022869	136022958	+	4.29259	Intergenic	-37229	NM_001293312	1615	Hs.503787	NM_001349	ENSG00000115866	DARS	HBSL|aspRS	aspartyl-tRNA synthetase	protein-coding
diff_SMANTIS_vs_NTC_cond2_8	chr1	9410829	9410995	+	4.29216	Intergenic	18004	NR_104623	100506022	Hs.131775	NR_104622	ENSG00000284693	LINC02606	-	long intergenic non-protein coding RNA 2606	ncRNA
diff_SMANTIS_vs_NTC_cond2_743	chr8	22705137	22705261	+	4.29144	Intergenic	-11719	NM_004430	1960	Hs.534313	NM_004430	ENSG00000179388	EGR3	EGR-3|PILOT	early growth response 3	protein-coding
diff_SMANTIS_vs_NTC_cond2_4	chr1	2290872	2291008	+	4.29132	intron (NM_003036, intron 1 of 6)	61721	NR_024489	100129534	Hs.655313	NM_001127577	ENSG00000269896	LOC100129534	-	small nuclear ribonucleoprotein polypeptide N pseudogene	pseudo
diff_SMANTIS_vs_NTC_cond2_642	chr5	126508958	126509112	+	4.29032	Intergenic	43885	NM_001146322	65983	Hs.363558	NM_023927	ENSG00000155324	GRAMD2B	GRAMD3|NS3TP2	GRAM domain containing 2B	protein-coding
diff_SMANTIS_vs_NTC_cond2_757	chr8	121811798	121811892	+	4.28715	Intergenic	-170405	NM_005328	3037	Hs.159226	NM_005328	ENSG00000170961	HAS2	-	hyaluronan synthase 2	protein-coding
diff_SMANTIS_vs_NTC_cond2_652	chr5	140664772	140664861	+	4.28117	promoter-TSS (NM_017706)	17	NM_017706	54853	Hs.286261	NM_017706	ENSG00000120314	WDR55	-	WD repeat domain 55	protein-coding
diff_SMANTIS_vs_NTC_cond2_474	chr2	237202100	237202271	+	4.2781	Intergenic	116296	NM_006710	10920	Hs.531713	NM_006710	ENSG00000198612	COPS8	COP9|CSN8|SGN8	COP9 signalosome subunit 8	protein-coding
diff_SMANTIS_vs_NTC_cond2_122	chr11	36091329	36091501	+	4.2635	intron (NM_001304264, intron 2 of 5)	-13514	NR_135064	101928510	Hs.675857	NR_135064		LOC101928510	-	uncharacterized LOC101928510	ncRNA
diff_SMANTIS_vs_NTC_cond2_540	chr3	53169273	53169491	+	4.26077	intron (NM_001354676, intron 1 of 17)	679	NM_001354676	5580	Hs.155342	NM_006254	ENSG00000163932	PRKCD	ALPS3|CVID9|MAY1|PKCD|nPKC-delta	protein kinase C delta	protein-coding
diff_SMANTIS_vs_NTC_cond2_201	chr14	72476924	72477026	+	4.25916	intron (NM_001370288, intron 11 of 16)	-39845	NR_106994	102465832		NR_106994	ENSG00000273830	MIR7843	hsa-mir-7843	microRNA 7843	ncRNA
diff_SMANTIS_vs_NTC_cond2_702	chr6	166627214	166627335	+	4.25397	promoter-TSS (NM_021135)	-23	NM_021135	6196	Hs.655277	NM_021135	ENSG00000071242	RPS6KA2	HU-2|MAPKAPK1C|RSK|RSK3|S6K-alpha|S6K-alpha2|p90-RSK3|p90RSK2|pp90RSK3	ribosomal protein S6 kinase A2	protein-coding
diff_SMANTIS_vs_NTC_cond2_797	chrX	9776020	9776121	+	4.25261	Intergenic	-10223	NM_000273	4935	Hs.74124	NM_000273	ENSG00000101850	GPR143	NYS6|OA1	G protein-coupled receptor 143	protein-coding
diff_SMANTIS_vs_NTC_cond2_402	chr19	48468873	48469066	+	4.24647	promoter-TSS (NM_004228)	-239	NM_017457	9266	Hs.144011	NM_004228	ENSG00000105443	CYTH2	ARNO|CTS18|CTS18.1|PSCD2|PSCD2L|SEC7L|Sec7p-L|Sec7p-like|cytohesin-2	cytohesin 2	protein-coding
diff_SMANTIS_vs_NTC_cond2_381	chr19	41364131	41364251	+	4.24135	promoter-TSS (NM_030578)	-42	NM_030578	80776	Hs.567596	NM_030578	ENSG00000123810	B9D2	ICIS-1|JBTS34|MKS10|MKSR-2|MKSR2	B9 domain containing 2	protein-coding
diff_SMANTIS_vs_NTC_cond2_572	chr3	186109258	186109421	+	4.23851	promoter-TSS (NM_004454)	-250	NM_004454	2119	Hs.43697	NM_004454	ENSG00000244405	ETV5	ERM	ETS variant 5	protein-coding
diff_SMANTIS_vs_NTC_cond2_225	chr15	55403658	55403782	+	4.23593	intron (NR_037923, intron 8 of 15)	4639	NM_020739	9236	Hs.285051	NM_004748	ENSG00000260916	CCPG1	CPR8	cell cycle progression 1	protein-coding
diff_SMANTIS_vs_NTC_cond2_382	chr19	41784828	41784975	+	4.23353	Intergenic	-11686	NM_001815	1084	Hs.11	NM_001815	ENSG00000170956	CEACAM3	CD66D|CEA|CGM1|W264|W282	carcinoembryonic antigen related cell adhesion molecule 3	protein-coding
diff_SMANTIS_vs_NTC_cond2_345	chr19	6802505	6802624	+	4.23348	intron (NM_001258206, intron 1 of 25)	29856	NM_001258207	7409	Hs.116237	NM_005428	ENSG00000141968	VAV1	VAV	vav guanine nucleotide exchange factor 1	protein-coding
diff_SMANTIS_vs_NTC_cond2_775	chr9	36154660	36154796	+	4.22955	intron (NM_001287013, intron 4 of 4)	-14660	NM_005893	881	Hs.115460	NM_005893	ENSG00000185972	CCIN	BTBD20|KBTBD14	calicin	protein-coding
diff_SMANTIS_vs_NTC_cond2_685	chr6	108921583	108921761	+	4.22519	intron (NM_001286609, intron 9 of 16)	2431	NR_104137	101929716		NR_104137		ARMC2-AS1	-	ARMC2 antisense RNA 1	ncRNA
diff_SMANTIS_vs_NTC_cond2_687	chr6	116279747	116279960	+	4.225	promoter-TSS (NR_136521)	-233	NR_136522	29940	Hs.458358	NM_013352	ENSG00000111817	DSE	DS-epi1|DSEP|DSEPI|EDSMC2|SART-2|SART2	dermatan sulfate epimerase	protein-coding
diff_SMANTIS_vs_NTC_cond2_243	chr15	90717178	90717282	+	4.22451	promoter-TSS (NM_001287248)	-90	NR_120372	101926895	Hs.564760	NR_120372	ENSG00000259736	CRTC3-AS1	-	CRTC3 antisense RNA 1	ncRNA
diff_SMANTIS_vs_NTC_cond2_351	chr19	8487525	8487657	+	4.22434	intron (NM_001297418, intron 13 of 13)	15049	NM_032152	84106	Hs.465812	NM_032152	ENSG00000133246	PRAM1	PML-RAR|PRAM-1	PML-RARA regulated adaptor molecule 1	protein-coding
diff_SMANTIS_vs_NTC_cond2_103	chr10	79826522	79826650	+	4.2229	promoter-TSS (NR_120613)	8	NR_120611	101060691	Hs.440648	NR_120611	ENSG00000225484	NUTM2B-AS1	-	NUTM2B antisense RNA 1	ncRNA
diff_SMANTIS_vs_NTC_cond2_261	chr16	46659054	46659161	+	4.21868	3' UTR (NM_018206, exon 17 of 17)	30071	NM_018206	55737	Hs.454528	NM_018206	ENSG00000069329	VPS35	MEM3|PARK17	VPS35 retromer complex component	protein-coding
diff_SMANTIS_vs_NTC_cond2_150	chr12	950111	950221	+	4.21847	promoter-TSS (NR_123713)	-444	NR_123713	5893	Hs.410355	NM_134422	ENSG00000002016	RAD52	-	RAD52 homolog, DNA repair protein	protein-coding
diff_SMANTIS_vs_NTC_cond2_695	chr6	148557821	148558200	+	4.21165	Intergenic	48859	NM_001346509	23328	Hs.193133	NM_015278	ENSG00000111961	SASH1	CAPOK|DUH1|SH3D6A|dJ323M4.1	SAM and SH3 domain containing 1	protein-coding
diff_SMANTIS_vs_NTC_cond2_453	chr2	121649800	121649924	+	4.20157	promoter-TSS (NM_001142274)	-127	NR_037856	254128	Hs.712685	NR_037856	ENSG00000236859	NIFK-AS1	-	NIFK antisense RNA 1	ncRNA
diff_SMANTIS_vs_NTC_cond2_341	chr19	5904067	5904171	+	4.19972	promoter-TSS (NM_001017921)	-329	NR_034166	126328	Hs.406062	NM_175614	ENSG00000174886	NDUFA11	B14.7|CI-B14.7|MC1DN14	NADH:ubiquinone oxidoreductase subunit A11	protein-coding
diff_SMANTIS_vs_NTC_cond2_353	chr19	10523328	10523417	+	4.19865	Intergenic	-5407	NM_001166215	53637	Hs.501561	NM_030760	ENSG00000180739	S1PR5	EDG8|Edg-8|S1P5|SPPR-1|SPPR-2	sphingosine-1-phosphate receptor 5	protein-coding
diff_SMANTIS_vs_NTC_cond2_146	chr11	120208828	120209067	+	4.19376	Intergenic	-2085	NM_178507	220323	Hs.445081	NM_178507	ENSG00000184232	OAF	NS5ATP13TP2	out at first homolog	protein-coding
diff_SMANTIS_vs_NTC_cond2_615	chr5	33299694	33299888	+	4.19077	Intergenic	70056	NR_147008	105374716	Hs.582475	NR_147008	ENSG00000251443	LINC02160	-	long intergenic non-protein coding RNA 2160	ncRNA
diff_SMANTIS_vs_NTC_cond2_460	chr2	173043560	173043655	+	4.17598	intron (NM_001282901, intron 23 of 24)	-32239	NM_133646	51776	Hs.444451	NM_016653	ENSG00000091436	MAP3K20	AZK|CNM6|MLK7|MLT|MLTK|MLTKalpha|MLTKbeta|MRK|SFMMP|ZAK|mlklak|pk	mitogen-activated protein kinase kinase kinase 20	protein-coding
diff_SMANTIS_vs_NTC_cond2_468	chr2	219597717	219597861	+	4.17472	promoter-TSS (NM_052902)	-68	NM_052902	114790	Hs.22410	NM_052902	ENSG00000144589	STK11IP	LIP1|LKB1IP|STK11IP1	serine/threonine kinase 11 interacting protein	protein-coding
diff_SMANTIS_vs_NTC_cond2_377	chr19	39435940	39436116	+	4.16672	promoter-TSS (NM_001363860)	-79	NM_001020	6217	Hs.397609	NM_001020	ENSG00000105193	RPS16	S16	ribosomal protein S16	protein-coding
diff_SMANTIS_vs_NTC_cond2_525	chr3	10846434	10846551	+	4.16625	intron (NM_014229, intron 5 of 13)	30264	NM_014229	6538	Hs.655078	NM_014229	ENSG00000132164	SLC6A11	GAT-3|GAT3|GAT4	solute carrier family 6 member 11	protein-coding
diff_SMANTIS_vs_NTC_cond2_457	chr2	135531342	135531488	+	4.16435	promoter-TSS (NM_032143)	-69	NM_001282799	23518	Hs.412462	NM_015361	ENSG00000048991	R3HDM1	R3HDM	R3H domain containing 1	protein-coding
diff_SMANTIS_vs_NTC_cond2_536	chr3	38165104	38165200	+	4.16199	promoter-TSS (NM_005109)	-385	NM_005109	9943	Hs.475970	NM_005109	ENSG00000172939	OXSR1	OSR1	oxidative stress responsive kinase 1	protein-coding
diff_SMANTIS_vs_NTC_cond2_388	chr19	44890961	44891059	+	4.15771	promoter-TSS (NM_001128917)	-210	NM_001128916	10452	Hs.655909	NM_006114	ENSG00000130204	TOMM40	C19orf1|D19S1177E|PER-EC1|PEREC1|TOM40	translocase of outer mitochondrial membrane 40	protein-coding
diff_SMANTIS_vs_NTC_cond2_334	chr18	48785295	48785389	+	4.15645	intron (NM_014772, intron 9 of 11)	114742	NR_039897	100616366		NR_039897	ENSG00000266276	MIR4743	-	microRNA 4743	ncRNA
diff_SMANTIS_vs_NTC_cond2_430	chr2	42813889	42813979	+	4.15113	Intergenic	-21351	NM_012205	23498	Hs.368805	NM_012205	ENSG00000162882	HAAO	3-HAO|HAO|VCRL1|h3HAO	3-hydroxyanthranilate 3,4-dioxygenase	protein-coding
diff_SMANTIS_vs_NTC_cond2_741	chr8	17922889	17923001	+	4.1468	promoter-TSS (NM_001315508)	-43	NM_001352646	5108	Hs.491148	NM_006197	ENSG00000078674	PCM1	PTC4|RET/PCM-1	pericentriolar material 1	protein-coding
diff_SMANTIS_vs_NTC_cond2_342	chr19	5904477	5904734	+	4.14357	promoter-TSS (NM_001017921)	-267	NM_001017921	400673	Hs.620821	NM_001017921	ENSG00000187650	VMAC	-	vimentin type intermediate filament associated coiled-coil protein	protein-coding
diff_SMANTIS_vs_NTC_cond2_301	chr17	46362054	46362180	+	4.13716	promoter-TSS (NM_001103154)	-320	NM_001330244	51326	Hs.559259	NM_016632	ENSG00000185829	ARL17A	ARF1P2|ARL17P1	ADP ribosylation factor like GTPase 17A	protein-coding
diff_SMANTIS_vs_NTC_cond2_194	chr13	114065399	114065538	+	4.13089	intron (NM_001320821, intron 2 of 25).2	12487	NM_001320822	22821	Hs.593075	NM_007368	ENSG00000185989	RASA3	GAP1IP4BP|GAPIII	RAS p21 protein activator 3	protein-coding
diff_SMANTIS_vs_NTC_cond2_601	chr4	139266818	139266926	+	4.13074	exon (NM_032623, exon 4 of 4)	13353	NM_032623	84709	Hs.710036	NM_032623	ENSG00000137463	MGARP	C4orf49|CESP-1|HUMMR|OSAP	mitochondria localized glutamic acid rich protein	protein-coding
diff_SMANTIS_vs_NTC_cond2_369	chr19	18522231	18522342	+	4.13066	promoter-TSS (NM_006532)	-216	NM_006532	8178	Hs.515260	NM_006532	ENSG00000105656	ELL	C19orf17|ELL1|MEN|PPP1R68	elongation factor for RNA polymerase II	protein-coding
diff_SMANTIS_vs_NTC_cond2_667	chr6	35370423	35370606	+	4.12144	intron (NM_001171819, intron 2 of 6)	27956	NM_177435	5467	Hs.696032	NM_006238	ENSG00000112033	PPARD	FAAR|NR1C2|NUC1|NUCI|NUCII|PPARB	peroxisome proliferator activated receptor delta	protein-coding
diff_SMANTIS_vs_NTC_cond2_779	chr9	85743383	85743475	+	4.11781	Intergenic	-1400	NM_001286715	23287	Hs.719980	NM_015239	ENSG00000135049	AGTPBP1	CCP1|CONDCA|NNA1	ATP/GTP binding protein 1	protein-coding
diff_SMANTIS_vs_NTC_cond2_133	chr11	62556267	62556356	+	4.11332	Intergenic	3995	NR_037427	100500804		NR_037427	ENSG00000284135	MIR3654	-	microRNA 3654	ncRNA
diff_SMANTIS_vs_NTC_cond2_395	chr19	45717370	45717582	+	4.11048	intron (NM_001329633, intron 1 of 1)	-2198	NM_001329632	23403	Hs.128702	NM_001080469	ENSG00000177051	FBXO46	20D7-FC4|FBXO34L|Fbx46	F-box protein 46	protein-coding
diff_SMANTIS_vs_NTC_cond2_46	chr1	108643508	108643626	+	4.10235	Intergenic	17526	NM_001102592	113802	Hs.7962	NM_144584	ENSG00000162639	HENMT1	C1orf59|HEN1	HEN methyltransferase 1	protein-coding
diff_SMANTIS_vs_NTC_cond2_383	chr19	42242631	42242725	+	4.10037	promoter-TSS (NM_019884)	-76	NM_019884	2931	Hs.466828	NM_019884	ENSG00000105723	GSK3A	-	glycogen synthase kinase 3 alpha	protein-coding
diff_SMANTIS_vs_NTC_cond2_749	chr8	47574447	47574536	+	4.09991	intron (NM_001352958, intron 10 of 21)	-79597	NM_001352959	23514	Hs.381058	NM_001080394	ENSG00000164808	SPIDR	KIAA0146	scaffold protein involved in DNA repair	protein-coding
diff_SMANTIS_vs_NTC_cond2_112	chr10	124924497	124924618	+	4.0968	Intergenic	-17566	NM_017580	54764	Hs.595158	NM_017580	ENSG00000019995	ZRANB1	TRABID	zinc finger RANBP2-type containing 1	protein-coding
diff_SMANTIS_vs_NTC_cond2_496	chr20	57450623	57450721	+	4.09475	Intergenic	-57616	NR_149006	100291105	Hs.638423	NR_149006	ENSG00000218018	LOC100291105	-	uncharacterized LOC100291105	ncRNA
diff_SMANTIS_vs_NTC_cond2_176	chr12	131627074	131627321	+	4.09199	Intergenic	20924	NR_146868	105370085	Hs.739274	NR_146868		LINC02414	-	long intergenic non-protein coding RNA 2414	ncRNA
diff_SMANTIS_vs_NTC_cond2_240	chr15	85234785	85234944	+	4.08635	promoter-TSS (NR_158179)	-69	NR_160936	101929479	Hs.681665	NR_158179		LOC101929479	-	golgin A2 pseudogene	pseudo
diff_SMANTIS_vs_NTC_cond2_619	chr5	40486497	40486677	+	4.077	Intergenic	-193328	NM_000958	5734	Hs.199248	NM_000958	ENSG00000171522	PTGER4	EP4|EP4R	prostaglandin E receptor 4	protein-coding
diff_SMANTIS_vs_NTC_cond2_555	chr3	127074945	127075117	+	4.06866	Intergenic	86437	NM_032242	5361	Hs.432329	NM_032242	ENSG00000114554	PLXNA1	NOV|NOVP|PLEXIN-A1|PLXN1	plexin A1	protein-coding
diff_SMANTIS_vs_NTC_cond2_384	chr19	42268688	42268866	+	4.06684	intron (NM_001304815, intron 1 of 20)	240	NM_001304815	23152	Hs.388236	NM_015125	ENSG00000079432	CIC	MRD45	capicua transcriptional repressor	protein-coding
diff_SMANTIS_vs_NTC_cond2_573	chr3	190617329	190617418	+	4.06575	intron (NR_157352, intron 5 of 10)	103288	NM_001364881	3556	Hs.478673	NM_002182	ENSG00000196083	IL1RAP	C3orf13|IL-1RAcP|IL1R3	interleukin 1 receptor accessory protein	protein-coding
diff_SMANTIS_vs_NTC_cond2_6	chr1	3900757	3900876	+	4.05242	promoter-TSS (NM_207356)	412	NR_024455	100133612	Hs.307652	NR_024455	ENSG00000236423	LINC01134	-	long intergenic non-protein coding RNA 1134	ncRNA
diff_SMANTIS_vs_NTC_cond2_165	chr12	103841395	103841498	+	4.04968	promoter-TSS (NM_001031701)	-212	NM_001031701	51559	Hs.48428	NM_016575	ENSG00000111696	NT5DC3	TU12B1-TY|TU12B1TY	5'-nucleotidase domain containing 3	protein-coding
diff_SMANTIS_vs_NTC_cond2_248	chr16	2215068	2215219	+	4.04711	promoter-TSS (NM_001042371)	-303	NM_001042371	283871	Hs.442634	NM_001042371	ENSG00000184207	PGP	AUM|G3PP|PGPase	phosphoglycolate phosphatase	protein-coding
diff_SMANTIS_vs_NTC_cond2_3	chr1	2234587	2234691	+	4.04048	intron (NM_003036, intron 1 of 6)	6320	NM_003036	6497	Hs.656507	NM_003036	ENSG00000157933	SKI	SGS|SKV	SKI proto-oncogene	protein-coding
diff_SMANTIS_vs_NTC_cond2_233	chr15	70463297	70463394	+	4.0393	Intergenic	42583	NR_146562	105370880		NR_146562	ENSG00000259473	LINC02205	-	long intergenic non-protein coding RNA 2205	ncRNA
diff_SMANTIS_vs_NTC_cond2_728	chr7	99248502	99248641	+	4.03633	Intergenic	-24730	NR_002147	84176	Hs.621401	NR_002147		MYH16	MHC20|MYH16P|MYH5	myosin heavy chain 16 pseudogene	pseudo
diff_SMANTIS_vs_NTC_cond2_72	chr1	206012278	206012372	+	4.03459	exon (NM_001317331, exon 6 of 7)	-8930	NM_001164522	338382	Hs.534612	NM_177403	ENSG00000276600	RAB7B	RAB7	RAB7B, member RAS oncogene family	protein-coding
diff_SMANTIS_vs_NTC_cond2_43	chr1	92459996	92460101	+	4.02338	Intergenic	23906	NM_001127215	2672	Hs.73172	NM_005263	ENSG00000162676	GFI1	GFI-1|GFI1A|SCN2|ZNF163	growth factor independent 1 transcriptional repressor	protein-coding
diff_SMANTIS_vs_NTC_cond2_497	chr20	62603749	62603851	+	4.02113	Intergenic	-38703	NM_016354	28231	Hs.235782	NM_016354	ENSG00000101187	SLCO4A1	OATP-E|OATP1|OATP4A1|OATPE|OATPRP1|POAT|SLC21A12	solute carrier organic anion transporter family member 4A1	protein-coding
diff_SMANTIS_vs_NTC_cond2_428	chr2	30146853	30146946	+	4.0137	promoter-TSS (NM_001127399)	-108	NM_016061	51646	Hs.515890	NM_016061	ENSG00000119801	YPEL5	CGI-127	yippee like 5	protein-coding
diff_SMANTIS_vs_NTC_cond2_303	chr17	47896082	47896236	+	4.00816	promoter-TSS (NM_003110)	-77	NM_003110	6668	Hs.514276	NM_003110	ENSG00000167182	SP2	-	Sp2 transcription factor	protein-coding
diff_SMANTIS_vs_NTC_cond2_85	chr10	16817488	16817669	+	4.00093	promoter-TSS (NM_012425)	-124	NM_152724	6251	Hs.524161	NM_012425	ENSG00000148484	RSU1	RSP-1	Ras suppressor protein 1	protein-coding
diff_SMANTIS_vs_NTC_cond2_297	chr17	43773532	43773623	+	4.00001	intron (NM_004090, intron 2 of 2)	5400	NM_004090	1845	Hs.181046	NM_004090	ENSG00000108861	DUSP3	VHR	dual specificity phosphatase 3	protein-coding
diff_SMANTIS_vs_NTC_cond2_309	chr17	64357541	64357672	+	3.99736	intron (NM_000442, intron 7 of 15)	33254	NM_000442	5175	Hs.376675	NM_000442	ENSG00000261371	PECAM1	CD31|CD31/EndoCAM|GPIIA'|PECA1|PECAM-1|endoCAM	platelet and endothelial cell adhesion molecule 1	protein-coding
diff_SMANTIS_vs_NTC_cond2_174	chr12	122447215	122447315	+	3.99531	Intergenic	-24596	NM_198240	6249	Hs.524809	NM_002956	ENSG00000130779	CLIP1	CLIP|CLIP-170|CLIP170|CYLN1|RSN	CAP-Gly domain containing linker protein 1	protein-coding
diff_SMANTIS_vs_NTC_cond2_31	chr1	41955585	41955691	+	3.98877	intron (NR_038261, intron 1 of 3)	-36716	NR_038260	59269	Hs.403972	NM_024503	ENSG00000127124	HIVEP3	KBP-1|KBP1|KRC|SHN3|Schnurri-3|ZAS3|ZNF40C	human immunodeficiency virus type I enhancer binding protein 3	protein-coding
diff_SMANTIS_vs_NTC_cond2_326	chr18	9743656	9743768	+	3.98739	intron (NM_006868, intron 1 of 6)	35411	NM_006868	11031	Hs.99528	NM_006868	ENSG00000168461	RAB31	Rab22B	RAB31, member RAS oncogene family	protein-coding
diff_SMANTIS_vs_NTC_cond2_138	chr11	73204868	73204957	+	3.98615	Intergenic	-13369	NM_176072	5029	Hs.339	NM_002564	ENSG00000175591	P2RY2	HP2U|P2RU1|P2U|P2U1|P2UR|P2Y2|P2Y2R	purinergic receptor P2Y2	protein-coding
diff_SMANTIS_vs_NTC_cond2_70	chr1	184491716	184491844	+	3.98477	intron (NM_030806, intron 2 of 5)	104751	NM_030806	81563	Hs.497159	NM_030806	ENSG00000116667	C1orf21	PIG13	chromosome 1 open reading frame 21	protein-coding
diff_SMANTIS_vs_NTC_cond2_630	chr5	80126026	80126115	+	3.98252	intron (NR_126061, intron 11 of 13)	-42405	NR_109930	101929215		NR_109930	ENSG00000249825	CTD-2201I18.1	-	uncharacterized LOC101929215	ncRNA
diff_SMANTIS_vs_NTC_cond2_584	chr4	7961024	7961139	+	3.98065	Intergenic	-21155	NM_001134647	60312	Hs.529369	NM_021638	ENSG00000196526	AFAP1	AFAP|AFAP-110|AFAP110	actin filament associated protein 1	protein-coding
diff_SMANTIS_vs_NTC_cond2_401	chr19	48332882	48333038	+	3.97793	non-coding (NR_130317, exon 6 of 6)	6961	NM_001313905	2014	Hs.9999	NM_001425	ENSG00000142227	EMP3	YMP	epithelial membrane protein 3	protein-coding
diff_SMANTIS_vs_NTC_cond2_379	chr19	40750782	40750940	+	3.96374	promoter-TSS (NM_001353809)	-308	NR_148549	284325	Hs.585105	NM_198476	ENSG00000188493	C19orf54	-	chromosome 19 open reading frame 54	protein-coding
diff_SMANTIS_vs_NTC_cond2_7	chr1	9275591	9275823	+	3.95956	Intergenic	-17187	NM_025106	80176	Hs.8261	NM_025106	ENSG00000171621	SPSB1	SSB-1|SSB1	splA/ryanodine receptor domain and SOCS box containing 1	protein-coding
diff_SMANTIS_vs_NTC_cond2_538	chr3	50235983	50236096	+	3.95178	promoter-TSS (NM_002070)	-165	NM_002070	2771	Hs.77269	NM_002070	ENSG00000114353	GNAI2	GIP|GNAI2B|H_LUCA15.1|H_LUCA16.1	G protein subunit alpha i2	protein-coding
diff_SMANTIS_vs_NTC_cond2_718	chr7	50267037	50267131	+	3.94776	Intergenic	-36980	NM_001291839	10320	Hs.435949	NM_006060	ENSG00000185811	IKZF1	CVID13|Hs.54452|IK1|IKAROS|LYF1|LyF-1|PPP1R92|PRO0758|ZNFN1A1	IKAROS family zinc finger 1	protein-coding
diff_SMANTIS_vs_NTC_cond2_568	chr3	183878239	183878475	+	3.94525	intron (NM_001324437, intron 1 of 7)	6523	NM_001037639	55486	Hs.478469	NM_018622	ENSG00000175193	PARL	PRO2207|PSARL|PSARL1|PSENIP2|RHBDS1	presenilin associated rhomboid like	protein-coding
diff_SMANTIS_vs_NTC_cond2_125	chr11	47918232	47918361	+	3.94332	Intergenic	-62263	NM_002843	5795	Hs.318547	NM_002843	ENSG00000149177	PTPRJ	CD148|DEP1|HPTPeta|R-PTP-ETA|SCC1	protein tyrosine phosphatase receptor type J	protein-coding
diff_SMANTIS_vs_NTC_cond2_511	chr22	28670276	28670389	+	3.93514	intron (NM_001145418, intron 1 of 22)	9533	NM_001145418	23331	Hs.387856	NM_015281	ENSG00000100154	TTC28	TPRBK	tetratricopeptide repeat domain 28	protein-coding
diff_SMANTIS_vs_NTC_cond2_558	chr3	130096181	130096283	+	3.92511	intron (NM_001136152, intron 6 of 7)	-1928	NR_146710	105374105	Hs.665070	NR_146710		LINC02014	-	long intergenic non-protein coding RNA 2014	ncRNA
diff_SMANTIS_vs_NTC_cond2_654	chr5	150477476	150477602	+	3.92489	intron (NR_105061, intron 2 of 2)	8453	NR_105061	102546298	Hs.570892	NR_105061	ENSG00000254333	NDST1-AS1	-	NDST1 antisense RNA 1	ncRNA
diff_SMANTIS_vs_NTC_cond2_398	chr19	47256847	47257030	+	3.92207	intron (NM_015603, intron 1 of 11)	413	NM_015603	26093	Hs.227782	NM_015603	ENSG00000105321	CCDC9	-	coiled-coil domain containing 9	protein-coding
diff_SMANTIS_vs_NTC_cond2_644	chr5	127320466	127320585	+	3.91799	intron (NM_001308119, intron 2 of 14)	29729	NM_032446	84466	Hs.438709	NM_032446	ENSG00000145794	MEGF10	EMARDD	multiple EGF like domains 10	protein-coding
diff_SMANTIS_vs_NTC_cond2_354	chr19	10569121	10569216	+	3.91587	promoter-TSS (NM_079421)	-189	NM_001800	1032	Hs.435051	NM_001800	ENSG00000129355	CDKN2D	INK4D|p19|p19-INK4D	cyclin dependent kinase inhibitor 2D	protein-coding
diff_SMANTIS_vs_NTC_cond2_392	chr19	45584365	45584597	+	3.91355	intron (NM_025136, intron 1 of 1)	321	NM_025136	80207	Hs.466945	NM_025136	ENSG00000125741	OPA3	MGA3	outer mitochondrial membrane lipid metabolism regulator OPA3	protein-coding
diff_SMANTIS_vs_NTC_cond2_387	chr19	44890411	44890693	+	3.9133	promoter-TSS (NM_001128917)	-668	NM_001128916	10452	Hs.655909	NM_006114	ENSG00000130204	TOMM40	C19orf1|D19S1177E|PER-EC1|PEREC1|TOM40	translocase of outer mitochondrial membrane 40	protein-coding
diff_SMANTIS_vs_NTC_cond2_520	chr22	44172549	44172657	+	3.89684	promoter-TSS (NM_001137605)	-353	NM_001137605	64098	Hs.658995	NM_022141	ENSG00000138964	PARVG	-	parvin gamma	protein-coding
diff_SMANTIS_vs_NTC_cond2_186	chr13	99046331	99046478	+	3.89433	intron (NM_015296, intron 1 of 55)	-30619	NM_001366677	23348	Hs.596105	NM_015296	ENSG00000088387	DOCK9	ZIZ1|ZIZIMIN1	dedicator of cytokinesis 9	protein-coding
diff_SMANTIS_vs_NTC_cond2_183	chr13	92224574	92224709	+	3.8914	intron (NM_004466, intron 7 of 7)	127566	NR_120382	100873970	Hs.567269	NR_120382		GPC5-AS2	-	GPC5 antisense RNA 2	ncRNA
diff_SMANTIS_vs_NTC_cond2_28	chr1	38013198	38013334	+	3.88449	intron (NM_016037, intron 1 of 7)	532	NM_016037	51118	Hs.472038	NM_016037	ENSG00000183520	UTP11	CGI-94|CGI94|UTP11L	UTP11 small subunit processome component	protein-coding
diff_SMANTIS_vs_NTC_cond2_562	chr3	152127075	152127179	+	3.88342	Intergenic	78302	NR_136178	101928166		NR_136178		LOC101928166	-	uncharacterized LOC101928166	ncRNA
diff_SMANTIS_vs_NTC_cond2_394	chr19	45692525	45692681	+	3.88269	promoter-TSS (NM_177542)	-63	NM_001163377	54814	Hs.631556	NM_017659	ENSG00000011478	QPCTL	gQC	glutaminyl-peptide cyclotransferase like	protein-coding
diff_SMANTIS_vs_NTC_cond2_16	chr1	21607858	21607974	+	3.8782	intron (NM_001350526, intron 20 of 28)	43982	NM_001145658	5909	Hs.148178	NM_002885	ENSG00000076864	RAP1GAP	RAP1GA1|RAP1GAP1|RAP1GAPII|RAPGAP	RAP1 GTPase activating protein	protein-coding
diff_SMANTIS_vs_NTC_cond2_93	chr10	30736876	30736974	+	3.87222	Intergenic	13706	NR_134497	105376480	Hs.461867	NR_134497	ENSG00000230720	LINC02644	-	long intergenic non-protein coding RNA 2644	ncRNA
diff_SMANTIS_vs_NTC_cond2_764	chr8	143939671	143939760	+	3.86917	promoter-TSS (NM_201384)	-118	NM_201384	5339	Hs.434248	NM_000445	ENSG00000178209	PLEC	EBS1|EBSMD|EBSND|EBSO|EBSOG|EBSPA|HD1|LGMD2Q|LGMDR17|PCN|PLEC1|PLEC1b|PLTN	plectin	protein-coding
diff_SMANTIS_vs_NTC_cond2_380	chr19	40798800	40798980	+	3.86577	promoter-TSS (NM_053046)	-301	NM_080732	112398	Hs.515417	NM_017555	ENSG00000269858	EGLN2	EIT-6|EIT6|HIF-PH1|HIFPH1|HPH-1|HPH-3|PHD1	egl-9 family hypoxia inducible factor 2	protein-coding
diff_SMANTIS_vs_NTC_cond2_273	chr16	81608520	81608625	+	3.85801	intron (NM_030629, intron 2 of 20)	-2776	NR_106759	102465251		NR_106759	ENSG00000275109	MIR6504	hsa-mir-6504	microRNA 6504	ncRNA
diff_SMANTIS_vs_NTC_cond2_756	chr8	96734301	96734399	+	3.85769	intron (NM_016134, intron 1 of 7)	89108	NM_016134	10404	Hs.156178	NM_016134	ENSG00000104324	CPQ	LDP|PGCP	carboxypeptidase Q	protein-coding
diff_SMANTIS_vs_NTC_cond2_415	chr19	54189861	54190021	+	3.85721	promoter-TSS (NM_001146056).2	-59	NM_001146083	79143	Hs.467279	NM_024298	ENSG00000125505	MBOAT7	BB1|LENG4|LPIAT|LPLAT|LRC4|MBOA7|MRT57|OACT7|hMBOA-7	membrane bound O-acyltransferase domain containing 7	protein-coding
diff_SMANTIS_vs_NTC_cond2_653	chr5	142110193	142110382	+	3.85368	intron (NM_030571, intron 1 of 7)	1508	NM_030571	80762	Hs.9788	NM_030571	ENSG00000131507	NDFIP1	N4WBP5	Nedd4 family interacting protein 1	protein-coding
diff_SMANTIS_vs_NTC_cond2_158	chr12	53500688	53500793	+	3.85171	promoter-TSS (NM_004178)	-181	NM_004178	6895	Hs.326	NM_004178	ENSG00000139546	TARBP2	LOQS|TRBP|TRBP1|TRBP2	TARBP2 subunit of RISC loading complex	protein-coding
diff_SMANTIS_vs_NTC_cond2_491	chr20	48787907	48788035	+	3.85091	intron (NM_020820, intron 1 of 39)	40028	NM_020820	57580	Hs.153310	NM_020820	ENSG00000124126	PREX1	P-REX1	phosphatidylinositol-3,4,5-trisphosphate dependent Rac exchange factor 1	protein-coding
diff_SMANTIS_vs_NTC_cond2_782	chr9	92670162	92670262	+	3.84754	promoter-TSS (NM_022755)	-81	NM_022755	64768	Hs.459896	NM_022755	ENSG00000127080	IPPK	C9orf12|INSP5K2|IP5K|IPK1|bA476B13.1	inositol-pentakisphosphate 2-kinase	protein-coding
diff_SMANTIS_vs_NTC_cond2_424	chr2	11554237	11554339	+	3.8386	intron (NM_033090, intron 1 of 10)	11602	NM_033090	9687	Hs.467733	NM_014668	ENSG00000196208	GREB1	-	growth regulating estrogen receptor binding 1	protein-coding
diff_SMANTIS_vs_NTC_cond2_298	chr17	45061114	45061210	+	3.83505	promoter-TSS (NM_001321326)	-31	NM_001321326	79877	Hs.463148	NM_024819	ENSG00000172992	DCAKD	-	dephospho-CoA kinase domain containing	protein-coding
diff_SMANTIS_vs_NTC_cond2_657	chr5	157571472	157571654	+	3.82702	intron (NM_033274, intron 1 of 22)	4212	NM_033274	8728	Hs.483944	NM_023038	ENSG00000135074	ADAM19	FKSG34|MADDAM|MLTNB	ADAM metallopeptidase domain 19	protein-coding
diff_SMANTIS_vs_NTC_cond2_661	chr5	177479939	177480063	+	3.82684	Intergenic	-6308	NM_004395	1627	Hs.130316	NM_004395	ENSG00000113758	DBN1	D0S117E	drebrin 1	protein-coding
diff_SMANTIS_vs_NTC_cond2_482	chr20	34365935	34366036	+	3.82654	intron (NM_001257137, intron 1 of 25)	2712	NM_001324197	83737	Hs.632272	NM_031483	ENSG00000078747	ITCH	ADMFD|AIF4|AIP4|NAPP1	itchy E3 ubiquitin protein ligase	protein-coding
diff_SMANTIS_vs_NTC_cond2_403	chr19	48965148	48965317	+	3.81033	promoter-TSS (NM_000146)	-77	NM_000146	2512	Hs.433670	NM_000146	ENSG00000087086	FTL	LFTD|NBIA3	ferritin light chain	protein-coding
diff_SMANTIS_vs_NTC_cond2_683	chr6	107064821	107064918	+	3.78671	TTS (NM_001367314)	36670	NM_001142468	51250	Hs.486084	NM_016487	ENSG00000130349	C6orf203	HSPC230|PRED31	chromosome 6 open reading frame 203	protein-coding
diff_SMANTIS_vs_NTC_cond2_231	chr15	67091369	67091548	+	3.7822	intron (NM_005902, intron 1 of 8)	25856	NM_005902	4088	Hs.727986	NM_005902	ENSG00000166949	SMAD3	HSPC193|HsT17436|JV15-2|LDS1C|LDS3|MADH3	SMAD family member 3	protein-coding
diff_SMANTIS_vs_NTC_cond2_82	chr10	11178821	11178942	+	3.77567	intron (NM_001326339, intron 2 of 11)	13851	NM_001083591	10659	Hs.309288	NM_006561	ENSG00000048740	CELF2	BRUNOL3|CELF-2|CUG-BP2|CUGBP2|ETR-3|ETR3|NAPOR	CUGBP Elav-like family member 2	protein-coding
diff_SMANTIS_vs_NTC_cond2_715	chr7	38233094	38233262	+	3.76667	Intergenic	40469	NM_001003806	445347	Hs.534032	NM_001003799		TARP	CD3G|TCRG|TCRGC1|TCRGC2|TCRGV	TCR gamma alternate reading frame protein	protein-coding
diff_SMANTIS_vs_NTC_cond2_607	chr4	184394858	184395003	+	3.76096	intron (NM_002199, intron 7 of 8)	-12624	NR_125933	102723766	Hs.432281	NR_125933	ENSG00000249096	LINC02362	-	long intergenic non-protein coding RNA 2362	ncRNA
diff_SMANTIS_vs_NTC_cond2_760	chr8	142030982	142031081	+	3.75518	Intergenic	-145308	NR_039682	100616268		NR_039682	ENSG00000265247	MIR4472-1	-	microRNA 4472-1	ncRNA
diff_SMANTIS_vs_NTC_cond2_118	chr11	9460910	9461065	+	3.74236	promoter-TSS (NR_036539)	22	NM_001282657	7702	Hs.523471	NM_003442	ENSG00000166478	ZNF143	SBF|STAF|pHZ-1	zinc finger protein 143	protein-coding
diff_SMANTIS_vs_NTC_cond2_108	chr10	102502007	102502163	+	3.74119	intron (NM_005736, intron 1 of 10)	627	NM_005736	10121	Hs.153961	NM_005736	ENSG00000138107	ACTR1A	ARP1|Arp1A|CTRN1	actin related protein 1A	protein-coding
diff_SMANTIS_vs_NTC_cond2_507	chr22	17106793	17106965	+	3.73019	intron (NM_014339, intron 11 of 12)	14481	NM_001163079	27439	Hs.209577	NM_031890	ENSG00000183307	TMEM121B	CECR6	transmembrane protein 121B	protein-coding
diff_SMANTIS_vs_NTC_cond2_722	chr7	77122361	77122523	+	3.71627	promoter-TSS (NM_020879)	-153	NR_146190	641808		NR_146190		FAM185BP	FAM185B	family with sequence similarity 185, member A pseudogene	pseudo
diff_SMANTIS_vs_NTC_cond2_69	chr1	182259459	182259644	+	3.69947	intron (NR_104175, intron 2 of 2)	54510	NR_104175	400799	Hs.634884	NR_104175	ENSG00000228918	LINC01344	GS1-122H1.2	long intergenic non-protein coding RNA 1344	ncRNA
diff_SMANTIS_vs_NTC_cond2_682	chr6	90369134	90369246	+	3.69898	Intergenic	56448	NR_039671	100616109		NR_039671	ENSG00000266760	MIR4464	mir-4464	microRNA 4464	ncRNA
diff_SMANTIS_vs_NTC_cond2_493	chr20	53949434	53949554	+	3.68732	intron (NM_001366297, intron 8 of 8)	-73785	NR_002189	391257	Hs.449977	NR_002189		SUMO1P1	PIC1L|UBL2|UBL6	SUMO1 pseudogene 1	pseudo
diff_SMANTIS_vs_NTC_cond2_396	chr19	47227163	47227275	+	3.68469	promoter-TSS (NR_036159)	-200	NR_036159	100422832		NR_036159	ENSG00000284411	MIR3191	mir-3191	microRNA 3191	ncRNA
diff_SMANTIS_vs_NTC_cond2_256	chr16	27203840	27203967	+	3.6705	promoter-TSS (NM_001145348)	-72	NM_001145348	79831	Hs.145717	NM_024773	ENSG00000155666	KDM8	JMJD5	lysine demethylase 8	protein-coding
diff_SMANTIS_vs_NTC_cond2_637	chr5	112930085	112930174	+	3.66279	Intergenic	-7902	NM_005669	7905	Hs.429608	NM_005669	ENSG00000129625	REEP5	C5orf18|D5S346|DP1|TB2|YOP1|Yip2e	receptor accessory protein 5	protein-coding
diff_SMANTIS_vs_NTC_cond2_34	chr1	42938386	42938521	+	3.66046	intron (NM_006516, intron 2 of 9)	20415	NM_006516	6513	Hs.473721	NM_006516	ENSG00000117394	SLC2A1	CSE|DYT17|DYT18|DYT9|EIG12|GLUT|GLUT-1|GLUT1|GLUT1DS|HTLVR|PED|SDCHCN	solute carrier family 2 member 1	protein-coding
diff_SMANTIS_vs_NTC_cond2_787	chr9	95822864	95822967	+	3.65317	intron (NR_023390, intron 2 of 2)	-52776	NM_020207	375748	Hs.432364	NM_020207	ENSG00000182150	ERCC6L2	BMFS2|C9orf102|RAD26L|SR278	ERCC excision repair 6 like 2	protein-coding
diff_SMANTIS_vs_NTC_cond2_418	chr19	55445450	55445571	+	3.6513	Intergenic	-2647	NM_001145176	729956	Hs.6664	NM_175908	ENSG00000187902	SHISA7	-	shisa family member 7	protein-coding
diff_SMANTIS_vs_NTC_cond2_136	chr11	68460500	68460606	+	3.65012	promoter-TSS (NM_001352360)	-199	NM_001352368	55291	Hs.503022	NM_018312	ENSG00000110075	PPP6R3	C11orf23|PP6R3|SAP190|SAPL|SAPLa|SAPS3	protein phosphatase 6 regulatory subunit 3	protein-coding
diff_SMANTIS_vs_NTC_cond2_730	chr7	100612158	100612292	+	3.64487	promoter-TSS (NM_001040099)	63	NM_001040097	64598	Hs.521086	NM_023948	ENSG00000106330	MOSPD3	CDS3|NET30	motile sperm domain containing 3	protein-coding
diff_SMANTIS_vs_NTC_cond2_230	chr15	63970779	63970934	+	3.64193	intron (NM_014326, intron 4 of 11)	42582	NR_120344	101928988	Hs.673214	NR_120344	ENSG00000259351	LOC101928988	-	uncharacterized LOC101928988	ncRNA
diff_SMANTIS_vs_NTC_cond2_75	chr1	207572029	207572167	+	3.63557	intron (NM_000573, intron 19 of 38)	-73035	NM_175710	1379	Hs.628568	NM_175710	ENSG00000197721	CR1L	-	complement C3b/C4b receptor 1 like	protein-coding
diff_SMANTIS_vs_NTC_cond2_135	chr11	66336630	66336923	+	3.62934	promoter-TSS (NM_001363560)	-2	NM_001363559	9610	Hs.1030	NM_004292	ENSG00000174791	RIN1	-	Ras and Rab interactor 1	protein-coding
diff_SMANTIS_vs_NTC_cond2_690	chr6	125067163	125067276	+	3.62929	intron (NR_136734, intron 4 of 6)	83851	NM_152553	154214	Hs.12876	NM_152553	ENSG00000146373	RNF217	C6orf172|IBRDC1|OSTL|dJ84N20.1	ring finger protein 217	protein-coding
diff_SMANTIS_vs_NTC_cond2_293	chr17	36590162	36590354	+	3.62891	TTS (NM_024835).2	-1621	NM_024308	79154	Hs.462859	NM_024308	ENSG00000278535	DHRS11	ARPG836|SDR24C1|spDHRS11	dehydrogenase/reductase 11	protein-coding
diff_SMANTIS_vs_NTC_cond2_319	chr17	76265086	76265270	+	3.62179	promoter-TSS (NM_182565)	-170	NM_182565	283991	Hs.744981	NM_182565	ENSG00000185262	UBALD2	FAM100B	UBA like domain containing 2	protein-coding
diff_SMANTIS_vs_NTC_cond2_557	chr3	129123827	129123995	+	3.61128	intron (NM_001204890, intron 11 of 12)	-1761	NM_001204883	339122	Hs.381132	NM_198490	ENSG00000172780	RAB43	RAB11B|RAB41	RAB43, member RAS oncogene family	protein-coding
diff_SMANTIS_vs_NTC_cond2_678	chr6	80175246	80175339	+	3.60589	intron (NR_134945, intron 7 of 10)	68621	NM_183050	594	Hs.156414	NM_000056	ENSG00000083123	BCKDHB	BCKDE1B|BCKDH E1-beta|E1B	branched chain keto acid dehydrogenase E1 subunit beta	protein-coding
diff_SMANTIS_vs_NTC_cond2_247	chr16	327578	327873	+	3.60175	intron (NM_003502, intron 2 of 10)	24998	NM_003502	8312	Hs.592082	NM_003502	ENSG00000103126	AXIN1	AXIN|PPP1R49	axin 1	protein-coding
diff_SMANTIS_vs_NTC_cond2_510	chr22	23839043	23839140	+	3.60018	promoter-TSS (NM_001002862)	-85	NM_001002862	91319	Hs.593679	NM_198440	ENSG00000099958	DERL3	C22orf14|IZP6|LLN2|derlin-3	derlin 3	protein-coding
diff_SMANTIS_vs_NTC_cond2_310	chr17	64506459	64506585	+	3.58403	promoter-TSS (NR_133644)	209	NM_001320596	1655	Hs.279806	NM_004396	ENSG00000108654	DDX5	G17P1|HLR1|HUMP68|p68	DEAD-box helicase 5	protein-coding
diff_SMANTIS_vs_NTC_cond2_222	chr15	45198679	45198771	+	3.57883	intron (NM_138356, intron 2 of 7)	2391	NM_138356	90525	Hs.310399	NM_138356	ENSG00000138606	SHF	-	Src homology 2 domain containing F	protein-coding
diff_SMANTIS_vs_NTC_cond2_590	chr4	40577222	40577322	+	3.5679	intron (NM_001371114, intron 1 of 5)	52592	NM_001098634	54502	Hs.518727	NM_019027	ENSG00000163694	RBM47	NET18	RNA binding motif protein 47	protein-coding
diff_SMANTIS_vs_NTC_cond2_593	chr4	77093074	77093232	+	3.56372	Intergenic	-17164	NM_006835	10983	Hs.518827	NM_006835	ENSG00000118816	CCNI	CCNI1|CYC1|CYI	cyclin I	protein-coding
diff_SMANTIS_vs_NTC_cond2_413	chr19	51736272	51736374	+	3.56343	Intergenic	-12332	NM_001523	3036	Hs.57697	NM_001523	ENSG00000105509	HAS1	HAS	hyaluronan synthase 1	protein-coding
diff_SMANTIS_vs_NTC_cond2_627	chr5	74631759	74631850	+	3.53593	intron (NR_046318, intron 1 of 1)	-8219	NM_001292004	3074	Hs.69293	NM_000521	ENSG00000049860	HEXB	ENC-1AS|HEL-248|HEL-S-111	hexosaminidase subunit beta	protein-coding
diff_SMANTIS_vs_NTC_cond2_376	chr19	38850357	38850525	+	3.53518	promoter-TSS (NM_001533)	-464	NM_001533	3191	Hs.644906	NM_001533	ENSG00000104824	HNRNPL	HNRPL|P/OKcl.14|hnRNP-L	heterogeneous nuclear ribonucleoprotein L	protein-coding
diff_SMANTIS_vs_NTC_cond2_515	chr22	30978469	30978603	+	3.5329	non-coding (NR_152867, exon 4 of 4)	9325	NR_152867	55000	Hs.554829	NR_002323	ENSG00000253352	TUG1	LINC00080|NCRNA00080|TI-227H	taurine up-regulated 1	ncRNA
diff_SMANTIS_vs_NTC_cond2_164	chr12	77389932	77390051	+	3.52651	Intergenic	-324422	NM_203394	144455	Hs.416375	NM_203394	ENSG00000165891	E2F7	-	E2F transcription factor 7	protein-coding
diff_SMANTIS_vs_NTC_cond2_142	chr11	108222838	108222992	+	3.52168	promoter-TSS (NM_002519)	83	NM_000051	472	Hs.367437	NM_000051	ENSG00000149311	ATM	AT1|ATA|ATC|ATD|ATDC|ATE|TEL1|TELO1	ATM serine/threonine kinase	protein-coding
diff_SMANTIS_vs_NTC_cond2_646	chr5	132466768	132466860	+	3.51914	intron (NR_161242, intron 3 of 3)	23959	NM_001354924	3659	Hs.436061	NM_002198	ENSG00000125347	IRF1	IRF-1|MAR	interferon regulatory factor 1	protein-coding
diff_SMANTIS_vs_NTC_cond2_670	chr6	41936204	41936345	+	3.51503	intron (NM_001136125, intron 3 of 3)	5574	NM_001287427	896	Hs.534307	NM_001760	ENSG00000112576	CCND3	-	cyclin D3	protein-coding
diff_SMANTIS_vs_NTC_cond2_594	chr4	82865664	82865759	+	3.51177	intron (NM_016211, intron 10 of 24)	25442	NM_001077207	22872	Hs.370024	NM_014933	ENSG00000138674	SEC31A	ABP125|ABP130|HSPC275|HSPC334|SEC31L1	SEC31 homolog A, COPII coat complex component	protein-coding
diff_SMANTIS_vs_NTC_cond2_622	chr5	43064889	43064992	+	3.50923	TTS (NR_034127)	2031	NR_034127	100132356	Hs.726831	NM_175919		LOC100132356	-	uncharacterized LOC100132356	ncRNA
diff_SMANTIS_vs_NTC_cond2_655	chr5	150790312	150790451	+	3.50625	intron (NM_032947, intron 1 of 1)	12435	NM_032947	85027	Hs.29444	NM_032947	ENSG00000256235	SMIM3	C5orf62|MST150|NID67	small integral membrane protein 3	protein-coding
diff_SMANTIS_vs_NTC_cond2_635	chr5	109410025	109410147	+	3.50426	promoter-TSS (NM_014819)	-112	NM_014819	9867	Hs.483036	NM_014819	ENSG00000198961	PJA2	Neurodap1|RNF131	praja ring finger ubiquitin ligase 2	protein-coding
diff_SMANTIS_vs_NTC_cond2_758	chr8	132895547	132895679	+	3.49903	intron (NM_003235, intron 11 of 47)	28655	NM_003235	7038	Hs.654591	NM_003235	ENSG00000042832	TG	AITD3|TGN	thyroglobulin	protein-coding
diff_SMANTIS_vs_NTC_cond2_10	chr1	10932277	10932376	+	3.49844	Intergenic	34361	NM_001366227	148345	Hs.127026	NM_173507	ENSG00000175262	C1orf127	-	chromosome 1 open reading frame 127	protein-coding
diff_SMANTIS_vs_NTC_cond2_675	chr6	53544983	53545113	+	3.49621	promoter-TSS (NM_001197115)	53	NM_001197115	2729	Hs.654465	NM_001498	ENSG00000001084	GCLC	GCL|GCS|GLCL|GLCLC	glutamate-cysteine ligase catalytic subunit	protein-coding
diff_SMANTIS_vs_NTC_cond2_296	chr17	42678392	42678494	+	3.49509	TTS (NM_016602)	-1449	NM_024927	79990	Hs.632251	NM_024927	ENSG00000068137	PLEKHH3	-	pleckstrin homology, MyTH4 and FERM domain containing H3	protein-coding
diff_SMANTIS_vs_NTC_cond2_706	chr7	5424179	5424268	+	3.48677	promoter-TSS (NM_001080495)	-677	NM_001080495	84629	Hs.520638	NM_001013722	ENSG00000182095	TNRC18	CAGL79|TNRC18A	trinucleotide repeat containing 18	protein-coding
diff_SMANTIS_vs_NTC_cond2_1	KI270713.1	20796	20977	+	3.47788	NA	NA	NA
diff_SMANTIS_vs_NTC_cond2_633	chr5	96657276	96657385	+	3.4729	Intergenic	-4707	NM_001190442	831	Hs.436186	NM_001750	ENSG00000153113	CAST	BS-17|PLACK	calpastatin	protein-coding
diff_SMANTIS_vs_NTC_cond2_263	chr16	54050760	54050861	+	3.46695	intron (NM_001363988, intron 9 of 9)	11417	NR_103838	100505692	Hs.664629	NR_103838		FTO-IT1	-	FTO intronic transcript 1	ncRNA
diff_SMANTIS_vs_NTC_cond2_738	chr7	158824121	158824214	+	3.44509	intron (NM_020728, intron 1 of 21)	5342	NM_001367773	57488	Hs.490795	NM_020728	ENSG00000117868	ESYT2	CHR2SYT|E-Syt2|FAM62B	extended synaptotagmin 2	protein-coding
diff_SMANTIS_vs_NTC_cond2_437	chr2	62705649	62705746	+	3.44462	promoter-TSS (NM_001354221)	-16	NM_015252	23301	Hs.271667	NM_015252	ENSG00000115504	EHBP1	HPC12|NACSIN	EH domain binding protein 1	protein-coding
diff_SMANTIS_vs_NTC_cond2_501	chr21	32247595	32247688	+	3.43532	Intergenic	31408	NM_018944	54069	Hs.190518	NM_018944	ENSG00000159055	MIS18A	B28|C21orf45|C21orf46|FASP1|MIS18alpha|hMis18alpha	MIS18 kinetochore protein A	protein-coding
diff_SMANTIS_vs_NTC_cond2_621	chr5	40755946	40756056	+	3.43374	promoter-TSS (NM_012382)	-40	NM_012382	23548	Hs.348915	NM_012382	ENSG00000113638	TTC33	OSRF	tetratricopeptide repeat domain 33	protein-coding
diff_SMANTIS_vs_NTC_cond2_788	chr9	99109655	99109773	+	3.42426	intron (NM_004612, intron 1 of 8)	4601	NM_004612	7046	Hs.494622	NM_004612	ENSG00000106799	TGFBR1	AAT5|ACVRLK4|ALK-5|ALK5|ESS1|LDS1|LDS1A|LDS2A|MSSE|SKR4|TBR-i|TBRI|TGFR-1|tbetaR-I	transforming growth factor beta receptor 1	protein-coding
diff_SMANTIS_vs_NTC_cond2_480	chr20	23358120	23358248	+	3.41434	promoter-TSS (NR_109884)	-57	NR_109884	100505683	Hs.140295	NR_109884	ENSG00000232645	LINC01431	-	long intergenic non-protein coding RNA 1431	ncRNA
diff_SMANTIS_vs_NTC_cond2_694	chr6	148510026	148510165	+	3.41108	intron (NM_001346509, intron 1 of 12)	944	NM_001346509	23328	Hs.193133	NM_015278	ENSG00000111961	SASH1	CAPOK|DUH1|SH3D6A|dJ323M4.1	SAM and SH3 domain containing 1	protein-coding
diff_SMANTIS_vs_NTC_cond2_199	chr14	55118093	55118235	+	3.41006	Intergenic	-11088	NM_001357678	3958	Hs.531081	NM_002306	ENSG00000131981	LGALS3	CBP35|GAL3|GALBP|GALIG|L31|LGALS2|MAC2	galectin 3	protein-coding
diff_SMANTIS_vs_NTC_cond2_502	chr21	33642289	33642383	+	3.397	promoter-TSS (NM_145858)	-165	NM_001331012	6453	Hs.90221	NM_003024	ENSG00000205726	ITSN1	ITSN|SH3D1A|SH3P17	intersectin 1	protein-coding
diff_SMANTIS_vs_NTC_cond2_408	chr19	49665855	49665973	+	3.35281	promoter-TSS (NM_001197122)	-39	NM_001197125	3661	Hs.75254	NM_001571	ENSG00000126456	IRF3	IIAE7	interferon regulatory factor 3	protein-coding
diff_SMANTIS_vs_NTC_cond2_668	chr6	36204205	36204320	+	3.3264	intron (NM_015695, intron 2 of 12)	7518	NM_015695	27154	Hs.520096	NM_015695	ENSG00000096070	BRPF3	-	bromodomain and PHD finger containing 3	protein-coding
diff_SMANTIS_vs_NTC_cond2_2	chr1	1919531	1919657	+	3.32569	promoter-TSS (NM_178545)	-315	NM_178545	339456	Hs.123423	NM_178545	ENSG00000178821	TMEM52	-	transmembrane protein 52	protein-coding
diff_SMANTIS_vs_NTC_cond2_144	chr11	117072688	117072795	+	3.30241	intron (NM_001366687, intron 1 of 4)	25687	NM_001366687	23387	Hs.167451	NM_025164	ENSG00000160584	SIK3	L19|QSK|SEMDK|SIK-3	SIK family kinase 3	protein-coding
diff_SMANTIS_vs_NTC_cond2_703	chr6	166627420	166627530	+	3.26789	promoter-TSS (NM_021135)	-224	NM_021135	6196	Hs.655277	NM_021135	ENSG00000071242	RPS6KA2	HU-2|MAPKAPK1C|RSK|RSK3|S6K-alpha|S6K-alpha2|p90-RSK3|p90RSK2|pp90RSK3	ribosomal protein S6 kinase A2	protein-coding
diff_SMANTIS_vs_NTC_cond2_33	chr1	42767066	42767178	+	3.16394	promoter-TSS (NM_024097)	-38	NM_001243246	64175	Hs.720014	NM_022356	ENSG00000117385	P3H1	GROS1|LEPRE1|OI8	prolyl 3-hydroxylase 1	protein-coding
