# Supplementary material for: RUNX1 interacts with lncRNA SMANTIS to regulate monocytic cell functions
Source: Commun Biol. 2024 Sep 13;7:1131. doi: 10.1038/s42003-024-06794-2 (PMC11399395; doi:10.1038/s42003-024-06794-2)
Supplement: Supplementary file 12 — Supplementary Data 10 [file 42003_2024_6794_MOESM12_ESM.xlsx]

## Sheet: Supplementary Data 10
Supplementary Data 10: Differentially expressed genes after OCL-differentiation RNA-Seq of SMANTIS knockout versus NTC
Ensembl gene id	Ensembl gene	Ensembl biotype	Ensembl chr	Ensembl start	Ensembl stop	Ensembl strand	baseMean	baseMeanA NTC	baseMeanB SMANTIS KO	log2FoldChange SMANTIS KO/NTC	pvalue	padj
ENSG00000159217	IGF2BP1	protein_coding	chr17	48997385	49056145	+	38.6871	1.87016	75.5041	4.73633	1.42011e-10	2.41717e-08
ENSG00000153956	CACNA2D1	protein_coding	chr7	81946444	82443956	-	31.9885	1.71974	62.2573	4.53969	3.64748e-06	0.000219256
ENSG00000237090	MKRN8P	processed_pseudogene	chr1	42891094	42892430	-	32.4489	2.44341	62.4544	4.20381	1.14472e-09	1.66758e-07
ENSG00000107807	TLX1	protein_coding	chr10	101131300	101137789	+	11.2811	0.573245	21.989	3.86913	0.000452212	0.0124783
ENSG00000233708	ENSG00000233708	processed_pseudogene	chr1	42886597	42888767	-	13.2551	1.00555	25.5047	3.72418	0.000100354	0.00363027
ENSG00000105642	KCNN1	protein_coding	chr19	17951293	18000085	+	15.3481	1.5788	29.1175	3.54583	2.92407e-05	0.00127445
ENSG00000165949	IFI27	protein_coding	chr14	94104836	94116695	+	48.6716	7.62159	89.7216	3.39542	9.56586e-12	2.09027e-09
ENSG00000120278	PLEKHG1	protein_coding	chr6	150599883	150843665	+	13.7678	1.5788	25.9567	3.38587	8.13754e-05	0.00308159
ENSG00000069812	HES2	protein_coding	chr1	6412418	6424670	-	9.49456	0.864611	18.1245	3.35848	0.00100534	0.0230261
ENSG00000176177	ENTHD1	protein_coding	chr22	39743044	39893864	-	56.2215	9.62321	102.82	3.28879	5.43866e-14	1.57041e-11
ENSG00000135144	DTX1	protein_coding	chr12	113056730	113098028	+	14.0894	1.87016	26.3086	3.25015	9.56609e-05	0.00349963
ENSG00000163359	COL6A3	protein_coding	chr2	237324003	237414328	-	78.6487	15.3651	141.932	3.12663	3.86928e-17	2.01826e-14
ENSG00000181374	CCL13	protein_coding	chr17	34356480	34358610	+	19.1816	4.0222	34.341	2.81495	2.5249e-05	0.00111857
ENSG00000165072	MAMDC2	protein_coding	chr9	70043848	70226972	+	47.1349	11.6343	82.6356	2.72677	4.32691e-10	6.79282e-08
ENSG00000110328	GALNT18	protein_coding	chr11	11270877	11622005	-	14.2865	3.01665	25.5563	2.72499	0.000344058	0.00986861
ENSG00000164485	IL22RA2	protein_coding	chr6	137143820	137173648	-	53.1762	13.373	92.9794	2.70898	9.84534e-11	1.78876e-08
ENSG00000188158	NHS	protein_coding	chrX	17375200	17735994	+	17.6201	4.16314	31.0771	2.63522	9.69514e-05	0.00353086
ENSG00000122224	LY9	protein_coding	chr1	160796074	160828261	+	36.0442	9.48227	62.6061	2.60121	9.64235e-08	8.6815e-06
ENSG00000069188	SDK2	protein_coding	chr17	73334384	73644445	-	38.9804	10.3374	67.6233	2.59761	4.75621e-08	4.63301e-06
ENSG00000204219	TCEA3	protein_coding	chr1	23380909	23424748	-	50.5164	14.0777	86.9551	2.54435	8.02845e-10	1.20204e-07
ENSG00000181965	NEUROG1	protein_coding	chr5	135534282	135535964	-	12.032	2.87571	21.1882	2.51726	0.00170511	0.034208
ENSG00000146648	EGFR	protein_coding	chr7	55019017	55211628	+	17.6846	4.59545	30.7737	2.50551	0.000174756	0.00565162
ENSG00000136378	ADAMTS7	protein_coding	chr15	78759206	78811464	-	11.9303	2.87571	20.985	2.50398	0.00153158	0.0318325
ENSG00000145832	SLC25A48	protein_coding	chr5	135476913	135889770	+	14.542	3.73084	25.3531	2.4778	0.000603219	0.0155567
ENSG00000132688	NES	protein_coding	chr1	156668763	156677407	-	36.2262	10.3469	62.1056	2.47547	3.48094e-07	2.80034e-05
ENSG00000144481	TRPM8	protein_coding	chr2	233917373	234019522	+	125.579	37.6377	213.52	2.47303	3.23542e-20	3.48778e-17
ENSG00000159167	STC1	protein_coding	chr8	23841929	23854806	-	27.2407	8.19483	46.2865	2.36253	1.61689e-05	0.000749893
ENSG00000020577	SAMD4A	protein_coding	chr14	54566117	54793315	+	50.4771	15.8069	85.1472	2.35775	5.71832e-09	7.05842e-07
ENSG00000097096	SYDE2	protein_coding	chr1	85156889	85201724	-	113.927	37.3748	190.479	2.31895	1.27475e-16	5.72576e-14
ENSG00000157510	AFAP1L1	protein_coding	chr5	149271859	149343637	+	70.003	23.2781	116.728	2.27773	5.21853e-11	9.81204e-09
ENSG00000157152	SYN2	protein_coding	chr3	12004388	12192032	+	30.3088	9.91457	50.7031	2.244	1.50486e-05	0.000707371
ENSG00000180828	BHLHE22	protein_coding	chr8	64580365	64583627	+	326.536	113.966	539.106	2.23203	1.33001e-37	1.07531e-33
ENSG00000164929	BAALC	protein_coding	chr8	103140713	103230305	+	59.1596	20.2709	98.0482	2.21925	3.36106e-09	4.38293e-07
ENSG00000019991	HGF	protein_coding	chr7	81699010	81770438	-	51.419	17.5362	85.3019	2.21905	6.64643e-08	6.24842e-06
ENSG00000156113	KCNMA1	protein_coding	chr10	76869601	77638369	-	48.508	16.5401	80.4758	2.21572	1.67111e-07	1.43733e-05
ENSG00000285454	ENSG00000285454	lncRNA	chr4	42151028	42268110	+	13.4022	4.16314	22.6412	2.19498	0.00246204	0.0462382
ENSG00000280099	ENSG00000280099	TEC	chr1	85152487	85154203	-	16.2196	5.17818	27.2611	2.19356	0.00126232	0.0273616
ENSG00000254102	BHLHE22-AS1	lncRNA	chr8	64574306	64581921	-	24.6766	8.33577	41.0175	2.17015	8.85418e-05	0.00326877
ENSG00000174945	AMZ1	protein_coding	chr7	2679522	2775500	+	31.994	11.0705	52.9175	2.15926	1.6492e-05	0.000761931
ENSG00000074410	CA12	protein_coding	chr15	63321378	63381846	-	116.849	42.8159	190.882	2.13069	4.98617e-15	1.64544e-12
ENSG00000236700	LINC01010	lncRNA	chr6	134343307	134504581	+	35.4695	12.6493	58.2896	2.11895	7.82532e-06	0.000406866
ENSG00000253230	MIR124-1HG	lncRNA	chr8	9899871	9919233	-	40.6156	14.6604	66.5708	2.10927	1.49696e-06	0.000102567
ENSG00000127074	RGS13	protein_coding	chr1	192636138	192660311	+	19.3237	6.76646	31.8809	2.08192	0.00172342	0.0345141
ENSG00000231672	DIRC3	lncRNA	chr2	217284019	217756593	-	39.5379	14.51	64.5657	2.07974	3.51881e-06	0.000213106
ENSG00000184160	ADRA2C	protein_coding	chr4	3766348	3768526	+	15.2603	5.31912	25.2014	2.05185	0.00272021	0.0494773
ENSG00000109943	CRTAM	protein_coding	chr11	122838500	122872643	+	21.499	7.75304	35.2449	2.04992	0.000487021	0.0131912
ENSG00000113083	LOX	protein_coding	chr5	122063195	122078413	-	170.715	66.4043	275.025	2.03389	3.74726e-19	2.88539e-16
ENSG00000161405	IKZF3	protein_coding	chr17	39757718	39864312	-	16.8279	6.04279	27.6129	2.02245	0.00253432	0.0472664
ENSG00000248905	FMN1	protein_coding	chr15	32765544	33194714	-	112.219	44.2537	180.183	2.00134	8.89224e-14	2.47909e-11
ENSG00000224397	PELATON	lncRNA	chr20	50247643	50283250	+	16.8193	6.17425	27.4643	1.98825	0.00264227	0.0484416
ENSG00000288025	ENSG00000288025	lncRNA	chr4	173397770	173409559	+	61.6907	24.2837	99.0978	1.98513	6.74759e-08	6.30685e-06
ENSG00000159374	M1AP	protein_coding	chr2	74557883	74648338	-	16.7982	6.18373	27.4127	1.98373	0.00259072	0.0478507
ENSG00000130396	AFDN	protein_coding	chr6	167826893	167972023	+	230.131	93.0189	367.243	1.96964	1.51063e-22	2.44269e-19
ENSG00000145911	N4BP3	protein_coding	chr5	178113532	178126081	+	21.4681	8.19483	34.7414	1.9587	0.000774913	0.018758
ENSG00000188039	NWD1	protein_coding	chr19	16719847	16817963	+	40.7371	16.1078	65.3665	1.9558	1.1843e-05	0.000571645
ENSG00000136928	GABBR2	protein_coding	chr9	98288109	98708935	-	56.5135	22.7049	90.3222	1.94578	3.21425e-07	2.61178e-05
ENSG00000154380	ENAH	protein_coding	chr1	225486765	225653142	-	182.612	74.7401	290.483	1.94428	1.33752e-19	1.1383e-16
ENSG00000169436	COL22A1	protein_coding	chr8	138588235	138914041	-	123.952	50.6069	197.298	1.94203	3.03358e-13	7.78619e-11
ENSG00000136999	CCN3	protein_coding	chr8	119416446	119424434	+	20.122	7.76253	32.4815	1.93395	0.00120647	0.0265422
ENSG00000135835	KIAA1614	protein_coding	chr1	180912897	180951614	+	42.9681	17.2543	68.682	1.93255	8.18782e-06	0.000420308
ENSG00000136231	IGF2BP3	protein_coding	chr7	23310209	23470491	-	20.7665	8.04441	33.4886	1.93102	0.00115478	0.02572
ENSG00000137878	GCOM1	protein_coding	chr15	57591908	57714745	+	23.0014	9.04996	36.9527	1.91701	0.000716806	0.0178319
ENSG00000147144	CCDC120	protein_coding	chrX	49053572	49069857	+	22.0808	8.76808	35.3936	1.89754	0.000870429	0.0204279
ENSG00000214814	FER1L6	protein_coding	chr8	123851987	124120061	+	23.7195	9.48227	37.9568	1.89392	0.000679113	0.0171314
ENSG00000289854	ENSG00000289854	lncRNA	chr12	54358489	54359212	-	21.0602	8.4862	33.6342	1.8683	0.00226692	0.0431248
ENSG00000175874	CREG2	protein_coding	chr2	101345550	101387503	-	47.0245	19.6977	74.3514	1.86416	5.07022e-06	0.000284672
ENSG00000115461	IGFBP5	protein_coding	chr2	216672105	216695549	-	47.0091	19.9701	74.0481	1.83948	5.84966e-06	0.000319557
ENSG00000026751	SLAMF7	protein_coding	chr1	160739057	160754821	+	128.841	56.2079	201.475	1.82346	1.45919e-12	3.32324e-10
ENSG00000198203	SULT1C2	protein_coding	chr2	108288639	108309915	+	25.3759	10.6382	40.1135	1.82074	0.00065812	0.0167061
ENSG00000133063	CHIT1	protein_coding	chr1	203212827	203273641	-	278.684	123.147	434.221	1.80969	3.34619e-25	7.7297e-22
ENSG00000131471	AOC3	protein_coding	chr17	42851184	42858130	+	51.371	22.2631	80.4788	1.80838	2.72543e-06	0.000171948
ENSG00000061676	NCKAP1	protein_coding	chr2	182909115	183038858	-	180.121	79.8993	280.343	1.79813	2.32456e-17	1.34243e-14
ENSG00000250722	SELENOP	protein_coding	chr5	42799880	42887392	-	26.5706	11.3714	41.7698	1.78958	0.00182329	0.0360423
ENSG00000260314	MRC1	protein_coding	chr10	17809348	17911164	+	148.905	66.8176	230.993	1.77435	2.01433e-14	6.14559e-12
ENSG00000113504	SLC12A7	protein_coding	chr5	1050384	1112063	-	282.787	127.387	438.188	1.77435	7.36799e-21	9.16465e-18
ENSG00000023902	PLEKHO1	protein_coding	chr1	150149183	150164720	+	214.905	97.4544	332.356	1.75954	1.05171e-18	7.39399e-16
ENSG00000137177	KIF13A	protein_coding	chr6	17759183	17987635	-	73.4933	33.0707	113.916	1.75397	1.6291e-07	1.4087e-05
ENSG00000116183	PAPPA2	protein_coding	chr1	176463171	176845601	+	112.761	51.1517	174.371	1.74963	1.74008e-09	2.44671e-07
ENSG00000188848	BEND4	protein_coding	chr4	42110853	42152878	-	167.132	76.159	258.105	1.74763	2.89267e-15	9.74468e-13
ENSG00000276975	HYDIN2	transcribed_unprocessed_pseudogene	chr1	146547367	146898974	+	32.6818	14.6604	50.7031	1.72313	0.000364993	0.0103543
ENSG00000151704	KCNJ1	protein_coding	chr11	128836315	128867373	-	26.5163	12.0666	40.9659	1.68333	0.00105579	0.0239105
ENSG00000152402	GUCY1A2	protein_coding	chr11	106674019	107018476	-	185.462	87.9247	283	1.67523	1.14141e-15	4.22268e-13
ENSG00000127329	PTPRB	protein_coding	chr12	70515870	70637440	-	34.9498	16.2298	53.6698	1.66584	0.000256867	0.00791151
ENSG00000109944	JHY	protein_coding	chr11	122882683	122963862	+	34.5031	16.0888	52.9175	1.6577	0.000310183	0.00909191
ENSG00000233143	DIRC3-AS1	lncRNA	chr2	216694404	217336120	+	41.0249	19.2464	62.8033	1.65596	0.00010221	0.00367276
ENSG00000157601	MX1	protein_coding	chr21	41420020	41470071	+	218.728	104.945	332.511	1.65442	9.56225e-16	3.77126e-13
ENSG00000196208	GREB1	protein_coding	chr2	11482341	11642788	+	33.5889	15.8164	51.3613	1.63863	0.000582293	0.0151135
ENSG00000221955	SLC12A8	protein_coding	chr3	125082636	125212864	-	42.5685	20.2709	64.866	1.63065	0.000111093	0.00395591
ENSG00000227825	SLC9A7P1	transcribed_processed_pseudogene	chr12	98453835	98457145	-	250.197	121.757	378.637	1.62881	2.80635e-18	1.81515e-15
ENSG00000112379	ARFGEF3	protein_coding	chr6	138161939	138344663	+	229.715	112.077	347.353	1.62325	4.20494e-17	2.12481e-14
ENSG00000155719	OTOA	protein_coding	chr16	21663968	21761935	+	60.8024	29.4808	92.124	1.61125	1.07619e-05	0.000528936
ENSG00000187720	THSD4	protein_coding	chr15	71096952	71783383	+	39.1557	18.8236	59.4878	1.60943	0.000301187	0.00890347
ENSG00000241743	XACT	lncRNA	chrX	113616300	114059289	-	701.63	346.202	1057.06	1.60757	6.25747e-05	0.00246789
ENSG00000100600	LGMN	protein_coding	chr14	92703807	92748679	-	36.7823	17.6866	55.8781	1.60587	0.000385315	0.0108926
ENSG00000049192	ADAMTS6	protein_coding	chr5	65148738	65481920	-	69.2767	33.9258	104.628	1.59662	1.69594e-06	0.00011379
ENSG00000101638	ST8SIA5	protein_coding	chr18	46667821	46759257	-	98.5358	48.7177	148.354	1.5869	9.74208e-09	1.14152e-06
ENSG00000166833	NAV2	protein_coding	chr11	19350724	20121601	+	37.1744	18.1189	56.2299	1.58177	0.000469875	0.0128343
ENSG00000118473	SGIP1	protein_coding	chr1	66533267	66751139	+	46.5435	22.8458	70.2412	1.57898	0.00014222	0.00481107
ENSG00000099284	MACROH2A2	protein_coding	chr10	70052544	70112282	+	36.1248	17.8275	54.422	1.55762	0.000538635	0.0142782
ENSG00000115641	FHL2	protein_coding	chr2	105357712	105438513	-	43.0917	21.4174	64.7659	1.55272	0.00018415	0.00591063
ENSG00000188026	RILPL1	protein_coding	chr12	123470054	123533719	-	33.613	16.6715	50.5545	1.54467	0.000783846	0.0189169
ENSG00000128872	TMOD2	protein_coding	chr15	51751597	51816363	+	74.1393	37.3748	110.904	1.54403	1.69195e-06	0.00011379
ENSG00000147255	IGSF1	protein_coding	chrX	131273506	131578899	-	62.2911	31.351	93.2312	1.5424	2.2687e-05	0.00101339
ENSG00000163814	CDCP1	protein_coding	chr3	45082277	45146422	-	37.3061	18.6827	55.9296	1.53226	0.000492323	0.0133125
ENSG00000106066	CPVL	protein_coding	chr7	28995235	29195451	-	53.8653	27.3003	80.4303	1.52475	4.09726e-05	0.00169915
ENSG00000198947	DMD	protein_coding	chrX	31097677	33339609	-	33.0414	16.681	49.4018	1.51127	0.00144961	0.0304024
ENSG00000148082	SHC3	protein_coding	chr9	89005771	89178818	-	102.408	52.7494	152.067	1.50984	3.16672e-08	3.34679e-06
ENSG00000116729	WLS	protein_coding	chr1	68098473	68233120	-	38.7176	19.6977	57.7375	1.50481	0.000684578	0.0171622
ENSG00000197635	DPP4	protein_coding	chr2	161992245	162074394	-	74.1554	38.2109	110.1	1.50253	2.38513e-06	0.00015427
ENSG00000111846	GCNT2	protein_coding	chr6	10492223	10629368	+	57.4961	29.5933	85.399	1.4978	2.68358e-05	0.00117597
ENSG00000162493	PDPN	protein_coding	chr1	13583465	13617957	+	46.6727	24.0113	69.3342	1.49165	0.000225309	0.00706055
ENSG00000118898	PPL	protein_coding	chr16	4882507	4960741	-	47.9485	24.7065	71.1906	1.48968	0.000123624	0.00428972
ENSG00000140022	STON2	protein_coding	chr14	81260652	81436465	-	68.4294	35.4951	101.364	1.48793	5.4103e-06	0.000300634
ENSG00000117266	CDK18	protein_coding	chr1	205504596	205532793	+	69.5036	36.0874	102.92	1.48647	8.74107e-06	0.000443082
ENSG00000188042	ARL4C	protein_coding	chr2	234493041	234497081	-	180.839	95.1425	266.535	1.47648	1.12499e-12	2.63639e-10
ENSG00000166250	CLMP	protein_coding	chr11	123069872	123195248	-	141.674	75.1534	208.194	1.45786	3.67097e-10	5.81957e-08
ENSG00000269446	ENSG00000269446	lncRNA	chr7	157109980	157111072	+	119.903	63.5381	176.267	1.4577	1.19307e-08	1.36822e-06
ENSG00000162817	C1orf115	protein_coding	chr1	220690363	220699153	+	76.8936	40.8237	112.963	1.44618	5.47768e-06	0.000302301
ENSG00000171016	PYGO1	protein_coding	chr15	55538884	55588947	-	138.938	74.1953	203.68	1.44466	9.26779e-09	1.09387e-06
ENSG00000151474	FRMD4A	protein_coding	chr10	13643706	14462142	-	284.616	152.929	416.302	1.43883	2.081e-16	8.62815e-14
ENSG00000263961	RHEX	protein_coding	chr1	206053173	206102449	+	49.1085	26.0224	72.1947	1.43758	0.000222018	0.00698449
ENSG00000255833	TIFAB	protein_coding	chr5	135444226	135452351	-	335.066	181.696	488.436	1.42168	2.15334e-18	1.45081e-15
ENSG00000182197	EXT1	protein_coding	chr8	117794490	118111826	-	50.3393	27.0279	73.6507	1.41329	0.00023053	0.0071686
ENSG00000131015	ULBP2	protein_coding	chr6	149942014	149949235	+	43.2019	23.2971	63.1066	1.39969	0.00089496	0.0209704
ENSG00000173641	HSPB7	protein_coding	chr1	16014028	16019594	-	38.2249	20.5718	55.8781	1.39873	0.00248367	0.0464288
ENSG00000093072	ADA2	protein_coding	chr22	17178790	17258235	-	346.099	191.902	500.297	1.3778	1.36672e-16	5.97295e-14
ENSG00000176046	NUPR1	protein_coding	chr16	28532708	28539008	-	45.8595	25.1483	66.5708	1.36968	0.000461836	0.0127005
ENSG00000147614	ATP6V0D2	protein_coding	chr8	85987323	86154225	+	138.957	77.4464	200.468	1.36077	5.34114e-09	6.64356e-07
ENSG00000055732	MCOLN3	protein_coding	chr1	85018082	85048500	-	122.684	68.9982	176.37	1.34138	1.07983e-07	9.59391e-06
ENSG00000162849	KIF26B	protein_coding	chr1	245154985	245709432	+	81.0066	45.5886	116.425	1.33368	3.70859e-05	0.00156574
ENSG00000173546	CSPG4	protein_coding	chr15	75674322	75712848	-	108.007	60.9348	155.079	1.33345	3.61232e-07	2.8774e-05
ENSG00000143850	PLEKHA6	protein_coding	chr1	204218853	204377665	-	41.1144	22.9867	59.2421	1.32853	0.00123165	0.0268769
ENSG00000253141	ENSG00000253141	lncRNA	chr5	173463484	173484584	+	51.5904	29.0295	74.1512	1.32341	0.000344822	0.00986861
ENSG00000198959	TGM2	protein_coding	chr20	38127385	38166578	-	56.6481	32.0652	81.2311	1.31437	0.000353173	0.010072
ENSG00000187678	SPRY4	protein_coding	chr5	142310427	142326455	-	219.589	125.844	313.334	1.30924	6.9718e-11	1.29579e-08
ENSG00000235385	LINC02154	lncRNA	chrX	13266041	13303452	-	44.2392	25.0168	63.4615	1.30899	0.00166095	0.0337406
ENSG00000085063	CD59	protein_coding	chr11	33703010	33736479	-	157.035	90.4061	223.664	1.29741	6.23817e-09	7.64176e-07
ENSG00000197702	PARVA	protein_coding	chr11	12377563	12535356	+	92.0323	53.0313	131.033	1.28903	4.57813e-06	0.000261584
ENSG00000163565	IFI16	protein_coding	chr1	158999968	159055155	+	310.45	180.248	440.651	1.28494	3.17931e-14	9.52027e-12
ENSG00000136052	SLC41A2	protein_coding	chr12	104801801	104958744	-	108.556	62.9269	154.184	1.27949	2.73288e-06	0.000171948
ENSG00000152104	PTPN14	protein_coding	chr1	214348700	214552449	-	158.451	92.2857	224.616	1.27414	1.3132e-08	1.48493e-06
ENSG00000102760	RGCC	protein_coding	chr13	41457550	41470871	+	242.2	141.455	342.946	1.27168	1.26706e-11	2.62672e-09
ENSG00000158457	TSPAN33	protein_coding	chr7	129144707	129169699	+	56.1268	32.4785	79.7751	1.27068	0.000335745	0.00971199
ENSG00000168994	PXDC1	protein_coding	chr6	3722614	3751713	-	45.9553	26.5956	65.3149	1.2649	0.00141821	0.0299251
ENSG00000116774	OLFML3	protein_coding	chr1	113979391	114035572	+	153.379	89.9833	216.775	1.25917	5.41847e-08	5.21528e-06
ENSG00000134531	EMP1	protein_coding	chr12	13196723	13219941	+	222.846	131.108	314.584	1.25631	1.86713e-10	3.08076e-08
ENSG00000196872	CRACDL	protein_coding	chr2	98793846	98936259	-	46.2206	26.8775	65.5637	1.25563	0.00163726	0.033474
ENSG00000112394	SLC16A10	protein_coding	chr6	111087503	111231194	+	78.0411	45.6821	110.4	1.25481	3.98755e-05	0.00167043
ENSG00000134207	SYT6	protein_coding	chr1	114089291	114153880	-	55.4074	32.347	78.4677	1.25281	0.000614242	0.0157656
ENSG00000111058	ACSS3	protein_coding	chr12	80936414	81261210	+	68.7232	40.2505	97.1959	1.25125	0.000131249	0.00452516
ENSG00000186407	CD300E	protein_coding	chr17	74609885	74623738	-	57.2605	33.484	81.037	1.25035	0.00111645	0.0250737
ENSG00000139572	GPR84	protein_coding	chr12	54362445	54364487	-	97.7441	57.6267	137.861	1.24402	4.91714e-06	0.000278983
ENSG00000134198	TSPAN2	protein_coding	chr1	115048011	115089503	-	122.623	72.691	172.554	1.23583	6.99696e-07	5.28696e-05
ENSG00000135318	NT5E	protein_coding	chr6	85449584	85495791	+	441.733	262.995	620.471	1.23518	2.27219e-19	1.83706e-16
ENSG00000121297	TSHZ3	protein_coding	chr19	31149979	31349436	-	414.525	248.081	580.97	1.22433	4.79909e-17	2.35155e-14
ENSG00000232810	TNF	protein_coding	chr6	31575565	31578336	+	155.86	93.0284	218.692	1.22432	2.67261e-07	2.19371e-05
ENSG00000163697	APBB2	protein_coding	chr4	40810027	41216714	-	194.87	116.823	272.917	1.21712	1.81168e-09	2.50383e-07
ENSG00000246100	LINC00900	lncRNA	chr11	115753889	115760646	-	64.316	38.3614	90.2706	1.21337	0.000318004	0.00924842
ENSG00000111452	ADGRD1	protein_coding	chr12	130953907	131141469	+	55.8562	33.4935	78.219	1.19952	0.000833986	0.0197735
ENSG00000064218	DMRT3	protein_coding	chr9	976655	991732	+	66.7157	40.1001	93.3313	1.1986	0.000261792	0.00801739
ENSG00000235162	C12orf75	protein_coding	chr12	105235290	105396097	+	56.6301	34.0857	79.1745	1.19226	0.00177303	0.0353078
ENSG00000134668	SPOCD1	protein_coding	chr1	31790422	31816022	-	58.6978	35.3637	82.0319	1.19117	0.000763006	0.018581
ENSG00000111666	CHPT1	protein_coding	chr12	101696947	101744140	+	58.3756	35.2227	81.5284	1.18799	0.00104585	0.023752
ENSG00000085733	CTTN	protein_coding	chr11	70398404	70436584	+	100.092	60.9158	139.269	1.17982	1.35197e-05	0.000641096
ENSG00000053747	LAMA3	protein_coding	chr18	23689453	23956222	+	438.277	268.324	608.231	1.17765	3.79934e-17	2.01826e-14
ENSG00000182580	EPHB3	protein_coding	chr3	184561785	184582408	+	92.9233	56.6212	129.225	1.17634	2.31125e-05	0.00102956
ENSG00000119771	KLHL29	protein_coding	chr2	23385179	23708611	+	61.9736	37.6472	86.2999	1.17562	0.000480584	0.0130606
ENSG00000143398	PIP5K1A	protein_coding	chr1	151197949	151249536	+	233.967	143.259	324.676	1.17478	1.535e-10	2.58552e-08
ENSG00000177614	PGBD5	protein_coding	chr1	230314490	230426332	-	170.472	104.634	236.31	1.1677	3.23278e-08	3.37252e-06
ENSG00000135074	ADAM19	protein_coding	chr5	157395534	157575775	-	250.414	154.517	346.31	1.15915	1.05877e-10	1.88135e-08
ENSG00000134061	CD180	protein_coding	chr5	67179613	67196799	-	315.947	195.313	436.581	1.15639	4.9843e-13	1.22115e-10
ENSG00000109436	TBC1D9	protein_coding	chr4	140620782	140756385	-	102.845	63.5096	142.181	1.15025	1.5736e-05	0.000735407
ENSG00000129422	MTUS1	protein_coding	chr8	17643795	17801094	-	350.761	218.149	483.374	1.14421	9.19401e-14	2.51978e-11
ENSG00000276600	RAB7B	protein_coding	chr1	205976740	206003461	-	417.912	260.336	575.489	1.14139	3.4112e-14	1.00289e-11
ENSG00000173210	ABLIM3	protein_coding	chr5	149141483	149260542	+	116.618	72.5786	160.657	1.13558	7.64407e-06	0.000398725
ENSG00000227039	ITGB2-AS1	lncRNA	chr21	44921051	44929680	+	72.747	45.1373	100.357	1.13543	0.000359153	0.0102245
ENSG00000197249	SERPINA1	protein_coding	chr14	94376747	94390693	-	68.3142	42.3931	94.2353	1.13403	0.000432868	0.012006
ENSG00000174307	PHLDA3	protein_coding	chr1	201464278	201469237	-	59.6546	37.0739	82.2352	1.12839	0.000948415	0.0219397
ENSG00000158270	COLEC12	protein_coding	chr18	316737	500722	-	118.566	74.3173	162.814	1.12101	9.76001e-06	0.000488605
ENSG00000172243	CLEC7A	protein_coding	chr12	10116777	10130258	-	53.22	33.1927	73.2472	1.11865	0.00190325	0.0370806
ENSG00000235897	TM4SF19-AS1	lncRNA	chr3	196318330	196325570	+	53.9852	33.9163	74.0541	1.10403	0.0024059	0.0452366
ENSG00000005884	ITGA3	protein_coding	chr17	50055968	50090481	+	441.454	280.701	602.207	1.09849	6.23639e-15	1.9773e-12
ENSG00000134243	SORT1	protein_coding	chr1	109309568	109397918	-	666.12	425.293	906.947	1.09076	7.93065e-20	7.54345e-17
ENSG00000031081	ARHGAP31	protein_coding	chr3	119294383	119420714	+	269.248	172.035	366.461	1.08653	3.3633e-08	3.48619e-06
ENSG00000137869	CYP19A1	protein_coding	chr15	51208057	51338601	-	134.722	85.9421	183.502	1.08551	5.45886e-06	0.000302294
ENSG00000182985	CADM1	protein_coding	chr11	115169218	115504957	-	532.544	341.297	723.791	1.08232	6.88818e-18	4.12525e-15
ENSG00000197872	CYRIA	protein_coding	chr2	16549459	16666331	-	83.6663	53.3227	114.01	1.08213	0.000292248	0.00870284
ENSG00000175899	A2M	protein_coding	chr12	9067664	9116229	-	792.951	508.764	1077.14	1.08064	5.09869e-23	9.16064e-20
ENSG00000145107	TM4SF19	protein_coding	chr3	196319342	196338503	-	81.1378	51.8753	110.4	1.07509	0.000267166	0.00813575
ENSG00000042832	TG	protein_coding	chr8	132866958	133134903	+	107.097	68.7068	145.487	1.07141	6.32283e-05	0.00248156
ENSG00000131018	SYNE1	protein_coding	chr6	152121687	152637801	-	125.119	80.3411	169.897	1.07107	1.78281e-05	0.000821311
ENSG00000159733	ZFYVE28	protein_coding	chr4	2269582	2418651	-	147.483	94.8511	200.116	1.06916	1.73271e-06	0.000115777
ENSG00000188906	LRRK2	protein_coding	chr12	40196744	40369285	+	77.0644	49.6013	104.528	1.06037	0.000784985	0.0189169
ENSG00000156042	CFAP70	protein_coding	chr10	73253762	73358864	-	132.593	85.6128	179.574	1.05994	2.20202e-05	0.000989076
ENSG00000170485	NPAS2	protein_coding	chr2	100820139	100996829	+	61.6715	39.6488	83.6942	1.05905	0.00213489	0.0409504
ENSG00000123836	PFKFB2	protein_coding	chr1	207034366	207081024	+	106.462	68.8382	144.086	1.05482	4.81903e-05	0.00195298
ENSG00000129450	SIGLEC9	protein_coding	chr19	51124906	51136651	+	65.9441	42.5245	89.3636	1.05391	0.0011999	0.0264776
ENSG00000257093	DENND11	protein_coding	chr7	141656728	141702166	-	66.492	43.1167	89.8672	1.04243	0.00138724	0.0294765
ENSG00000135253	KCP	protein_coding	chr7	128862042	128910719	-	195.63	127.64	263.62	1.04058	2.00986e-07	1.67564e-05
ENSG00000066294	CD84	protein_coding	chr1	160541095	160579516	-	540.562	353.401	727.722	1.03999	1.14903e-15	4.22268e-13
ENSG00000169855	ROBO1	protein_coding	chr3	78597239	79767998	-	443.115	290.803	595.427	1.03135	1.8823e-12	4.22734e-10
ENSG00000140836	ZFHX3	protein_coding	chr16	72782885	73891871	-	234.878	154.217	315.539	1.0281	2.38581e-08	2.58917e-06
ENSG00000248323	LUCAT1	lncRNA	chr5	91054834	91314547	-	142.82	93.7141	191.926	1.02639	1.09677e-05	0.000536185
ENSG00000105492	SIGLEC6	protein_coding	chr19	51517819	51531856	-	569.52	374.884	764.156	1.02547	8.27396e-17	3.82257e-14
ENSG00000214212	C19orf38	protein_coding	chr19	10836575	10869790	+	104.445	68.5658	140.325	1.02256	0.000153973	0.00513349
ENSG00000253123	ENSG00000253123	lncRNA	chr8	37326575	37331991	-	77.4321	50.8887	103.975	1.01656	0.0010487	0.0237834
ENSG00000102755	FLT1	protein_coding	chr13	28300346	28495145	-	121.419	80.0213	162.817	1.01571	5.18982e-05	0.00208237
ENSG00000197077	KIAA1671	protein_coding	chr22	24952716	25197448	+	59.7766	39.226	80.3272	1.01561	0.00274169	0.0496452
ENSG00000251322	SHANK3	protein_coding	chr22	50674415	50733212	+	61.8467	40.6543	83.039	1.01259	0.0025982	0.0478507
ENSG00000156535	CD109	protein_coding	chr6	73695785	73828316	+	1514.71	1003.78	2025.63	1.01221	7.31575e-30	2.95739e-26
ENSG00000178860	MSC	protein_coding	chr8	71841560	71844412	-	89.5234	59.0551	119.992	1.01055	0.000394359	0.0111259
ENSG00000164684	ZNF704	protein_coding	chr8	80628451	80874781	-	204.23	135.252	273.208	1.00899	2.29466e-07	1.9028e-05
ENSG00000143786	CNIH3	protein_coding	chr1	224434660	224740554	+	160.654	106.335	214.973	1.00873	2.27964e-06	0.000148039
ENSG00000145358	DDIT4L	protein_coding	chr4	100185870	100190782	-	311.759	206.966	416.551	1.0056	6.73181e-10	1.02692e-07
ENSG00000163328	GPR155	protein_coding	chr2	174431571	174487094	-	64.6986	42.6939	86.7034	1.0052	0.00256981	0.0477082
ENSG00000152217	SETBP1	protein_coding	chr18	44680173	45068510	+	266.906	177.213	356.599	1.00474	4.24655e-09	5.44974e-07
ENSG00000119401	TRIM32	protein_coding	chr9	116687305	116701300	+	100.82	66.8461	134.795	1.00109	0.000305702	0.00902043
ENSG00000183166	CALN1	protein_coding	chr7	71779491	72447151	-	70.5726	46.7066	94.4385	1.00038	0.00199148	0.0385195
ENSG00000105499	PLA2G4C	protein_coding	chr19	48047843	48110817	-	96.9885	64.4027	129.574	0.997448	0.000384615	0.0108918
ENSG00000169398	PTK2	protein_coding	chr8	140657900	141002216	-	459.954	306.666	613.242	0.997442	6.76909e-14	1.92028e-11
ENSG00000050438	SLC4A8	protein_coding	chr12	51391317	51515763	+	132.381	88.0941	176.668	0.995778	2.05493e-05	0.000930764
ENSG00000088827	SIGLEC1	protein_coding	chr20	3686970	3712600	-	232.934	156.096	309.773	0.984211	6.59172e-07	5.00413e-05
ENSG00000091436	MAP3K20	protein_coding	chr2	173075435	173268015	+	207.129	138.88	275.377	0.98245	2.75376e-06	0.00017259
ENSG00000162522	KIAA1522	protein_coding	chr1	32741830	32774970	+	77.0659	51.6124	102.519	0.976427	0.00187051	0.0365846
ENSG00000244682	FCGR2C	protein_coding	chr1	161581339	161605662	+	71.5088	47.9846	95.0331	0.971204	0.00235515	0.0444893
ENSG00000105612	DNASE2	protein_coding	chr19	12875209	12881595	-	186.727	126.193	247.261	0.964841	2.26113e-06	0.000147429
ENSG00000136404	TM6SF1	protein_coding	chr15	83107572	83144854	+	69.6531	46.979	92.3273	0.959895	0.00246528	0.0462455
ENSG00000132718	SYT11	protein_coding	chr1	155859567	155885199	+	113.993	77.3244	150.662	0.953329	0.000154307	0.00513403
ENSG00000134369	NAV1	protein_coding	chr1	201539127	201826969	+	294.982	200.679	389.284	0.952461	2.91894e-08	3.10522e-06
ENSG00000073712	FERMT2	protein_coding	chr14	52857268	52952435	-	79.117	53.755	104.479	0.945894	0.00199961	0.0386305
ENSG00000134256	CD101	protein_coding	chr1	117001750	117036552	+	92.9769	63.2562	122.698	0.944909	0.000972432	0.0223992
ENSG00000071242	RPS6KA2	protein_coding	chr6	166409364	166906451	-	589.578	403.246	775.911	0.942514	5.55105e-15	1.79521e-12
ENSG00000118515	SGK1	protein_coding	chr6	134169248	134318112	-	173.962	118.843	229.082	0.940995	4.4358e-06	0.000256167
ENSG00000164674	SYTL3	protein_coding	chr6	158650014	158764876	+	80.818	55.0519	106.584	0.940631	0.00159124	0.0329033
ENSG00000277258	PCGF2	protein_coding	chr17	38733898	38749817	-	108.28	73.8755	142.685	0.94034	0.000344372	0.00986861
ENSG00000290792	ENSG00000290792	lncRNA	chr1	149844498	149850937	-	412.19	282.232	542.149	0.939363	2.37753e-11	4.68838e-09
ENSG00000257743	MGAM2	protein_coding	chr7	142111718	142222324	+	108.386	74.0449	142.727	0.937506	0.000644921	0.0164226
ENSG00000185567	AHNAK2	protein_coding	chr14	104937244	104978374	-	733.604	504.995	962.212	0.92873	2.8495e-17	1.58884e-14
ENSG00000242498	ARPIN	protein_coding	chr15	89895006	89912952	-	119.551	82.0608	157.042	0.928064	0.000167671	0.00547726
ENSG00000180543	TSPYL5	protein_coding	chr8	97273488	97277928	-	261.027	179.656	342.397	0.92663	9.66401e-08	8.6815e-06
ENSG00000134028	ADAMDEC1	protein_coding	chr8	24384285	24406013	+	500.366	344.896	655.837	0.925197	3.40486e-11	6.47725e-09
ENSG00000120332	TNN	protein_coding	chr1	175067833	175148075	+	167.424	115.404	219.444	0.921276	1.1349e-05	0.000551089
ENSG00000145703	IQGAP2	protein_coding	chr5	76403285	76708132	+	524.602	362.545	686.659	0.919562	6.17263e-12	1.36728e-09
ENSG00000168807	SNTB2	protein_coding	chr16	69187147	69309052	+	188.416	130.327	246.505	0.914293	4.12611e-06	0.000241736
ENSG00000150510	FAM124A	protein_coding	chr13	51222334	51284239	+	174.13	120.432	227.829	0.914123	8.99357e-06	0.000454456
ENSG00000169442	CD52	protein_coding	chr1	26317958	26320523	+	112.199	77.5033	146.895	0.913747	0.000896137	0.0209704
ENSG00000183578	TNFAIP8L3	protein_coding	chr15	51056598	51105276	-	139.219	96.2985	182.14	0.912457	7.2714e-05	0.00279284
ENSG00000136689	IL1RN	protein_coding	chr2	113099315	113134016	+	92.5491	64.4027	120.696	0.895854	0.0020417	0.0393496
ENSG00000054793	ATP9A	protein_coding	chr20	51596514	51768390	-	158.3	110.808	205.791	0.887145	4.68256e-05	0.00191205
ENSG00000108679	LGALS3BP	protein_coding	chr17	78971238	78979947	-	161.522	113.13	209.914	0.885975	0.000148788	0.00499149
ENSG00000120875	DUSP4	protein_coding	chr8	29333064	29350684	-	348.048	244.604	451.493	0.881562	7.49927e-09	9.11754e-07
ENSG00000105928	GSDME	protein_coding	chr7	24698355	24757940	-	98.1457	68.8193	127.472	0.879758	0.00122798	0.0268588
ENSG00000187098	MITF	protein_coding	chr3	69739456	69968336	+	221.868	156.058	287.678	0.878159	3.2039e-06	0.000195498
ENSG00000179348	GATA2	protein_coding	chr3	128479427	128493201	-	426.473	300.248	552.699	0.87815	3.60936e-10	5.77856e-08
ENSG00000186907	RTN4RL2	protein_coding	chr11	57460528	57477534	+	118.096	83.0664	153.125	0.874505	0.000405915	0.0113755
ENSG00000038427	VCAN	protein_coding	chr5	83471618	83582303	+	2569.51	1813.92	3325.09	0.873917	7.3237e-29	2.36848e-25
ENSG00000198561	CTNND1	protein_coding	chr11	57753243	57819546	+	156.686	110.357	203.016	0.873485	0.000165235	0.0054086
ENSG00000116962	NID1	protein_coding	chr1	235975830	236065109	-	907.559	642.485	1172.63	0.867003	2.3223e-15	8.16338e-13
ENSG00000010278	CD9	protein_coding	chr12	6199715	6238271	+	99.1181	70.2666	127.97	0.855733	0.00129932	0.0279018
ENSG00000257335	MGAM	protein_coding	chr7	141907813	142106747	+	113.015	80.1907	145.839	0.854852	0.000804362	0.0192689
ENSG00000143382	ADAMTSL4	protein_coding	chr1	150549369	150560937	+	204.448	145.477	263.42	0.852155	1.89338e-05	0.000864859
ENSG00000072657	TRHDE	protein_coding	chr12	72087266	72670758	+	367.295	261.858	472.732	0.849789	2.32627e-08	2.54161e-06
ENSG00000171777	RASGRP4	protein_coding	chr19	38409051	38426305	-	105.695	75.1819	136.208	0.848848	0.00169765	0.0341795
ENSG00000290791	ENSG00000290791	lncRNA	chr1	149842875	149846486	+	195.913	140.251	251.574	0.838442	1.45719e-05	0.000686962
ENSG00000157827	FMNL2	protein_coding	chr2	152335174	152649826	+	707.235	508.725	905.746	0.830979	1.41563e-11	2.89756e-09
ENSG00000261888	ENSG00000261888	lncRNA	chr17	83104255	83106910	+	119.597	85.8201	153.374	0.83033	0.000954273	0.0220393
ENSG00000180071	ANKRD18A	protein_coding	chr9	38540567	38620596	-	113.718	81.6475	145.788	0.828688	0.00165798	0.0337228
ENSG00000204287	HLA-DRA	protein_coding	chr6	32439878	32445046	+	146.865	105.611	188.119	0.826931	0.000211754	0.00671386
ENSG00000135931	ARMC9	protein_coding	chr2	231198546	231376848	+	191.959	138.372	245.547	0.822924	2.67484e-05	0.00117533
ENSG00000142405	NLRP12	protein_coding	chr19	53793741	53824403	-	217.471	156.81	278.131	0.822752	1.15214e-05	0.000557785
ENSG00000077585	GPR137B	protein_coding	chr1	236142505	236221865	+	178.569	128.758	228.381	0.821922	4.80393e-05	0.00195175
ENSG00000151914	DST	protein_coding	chr6	56457987	56954830	-	706.942	510.598	903.286	0.821769	1.0144e-10	1.82254e-08
ENSG00000140749	IGSF6	protein_coding	chr16	21639550	21652608	-	163.817	118.129	209.504	0.821321	9.75273e-05	0.00354386
ENSG00000148926	ADM	protein_coding	chr11	10305073	10307397	+	115.855	83.5082	148.202	0.820107	0.00104403	0.0237439
ENSG00000151208	DLG5	protein_coding	chr10	77790791	77926755	-	264.091	190.906	337.276	0.817806	6.5967e-06	0.000353208
ENSG00000110002	VWA5A	protein_coding	chr11	124115404	124147721	+	127.768	92.2668	163.269	0.816626	0.00075563	0.0184622
ENSG00000155926	SLA	protein_coding	chr8	133036728	133102912	-	264.457	191.431	337.483	0.814738	4.56769e-06	0.000261584
ENSG00000162512	SDC3	protein_coding	chr1	30869466	30908758	-	509.201	369.161	649.242	0.812826	1.56657e-10	2.61149e-08
ENSG00000065923	SLC9A7	protein_coding	chrX	46599251	46759118	-	376.377	272.891	479.864	0.812029	8.29792e-08	7.71134e-06
ENSG00000070882	OSBPL3	protein_coding	chr7	24796540	24981634	-	294.628	213.826	375.43	0.809215	5.38076e-07	4.18302e-05
ENSG00000082014	SMARCD3	protein_coding	chr7	151238764	151277896	-	268.18	194.768	341.593	0.807351	3.7487e-06	0.000224505
ENSG00000115295	CLIP4	protein_coding	chr2	29097705	29199777	+	145.859	106.063	185.656	0.801924	0.000310935	0.00909191
ENSG00000187079	TEAD1	protein_coding	chr11	12674421	12944737	+	274.974	200.725	349.222	0.795877	1.89959e-06	0.000126405
ENSG00000166750	SLFN5	protein_coding	chr17	35243071	35273655	+	331.465	242.612	420.319	0.790329	7.77739e-07	5.76883e-05
ENSG00000178573	MAF	protein_coding	chr16	79585843	79600737	-	431.848	317.07	546.626	0.783847	2.20792e-08	2.42871e-06
ENSG00000175445	LPL	protein_coding	chr8	19901717	19967259	+	561.982	412.964	710.999	0.782369	2.3455e-09	3.18713e-07
ENSG00000145685	LHFPL2	protein_coding	chr5	78485215	78770021	-	286.239	210.546	361.932	0.778724	4.97588e-06	0.000281329
ENSG00000118200	CAMSAP2	protein_coding	chr1	200738893	200860704	+	595.886	438.751	753.021	0.777917	1.22653e-10	2.15576e-08
ENSG00000059804	SLC2A3	protein_coding	chr12	7919230	7936187	-	264.712	194.909	334.516	0.776199	1.06286e-05	0.000525577
ENSG00000082397	EPB41L3	protein_coding	chr18	5392381	5630700	-	327.855	241.615	414.094	0.774766	2.02942e-06	0.000133397
ENSG00000159399	HK2	protein_coding	chr2	74834127	74893359	+	1046.43	775.104	1317.75	0.764849	2.68444e-15	9.23562e-13
ENSG00000225465	RFPL1S	lncRNA	chr22	29436534	29478868	-	189.051	139.829	238.273	0.764716	0.000112649	0.00398585
ENSG00000110446	SLC15A3	protein_coding	chr11	60937060	60952653	-	299.31	222.388	376.231	0.755897	1.00634e-05	0.000502237
ENSG00000143369	ECM1	protein_coding	chr1	150508062	150513789	+	270.035	200.782	339.288	0.753955	1.38083e-05	0.000652866
ENSG00000137642	SORL1	protein_coding	chr11	121452314	121633763	+	1995.31	1486.3	2504.31	0.752295	6.28301e-17	2.98813e-14
ENSG00000150938	CRIM1	protein_coding	chr2	36355778	36551135	+	127.019	94.3903	159.647	0.751981	0.00165039	0.0336324
ENSG00000072694	FCGR2B	protein_coding	chr1	161663143	161678654	+	146.449	109.051	183.848	0.748167	0.000740111	0.0182257
ENSG00000088367	EPB41L1	protein_coding	chr20	36091504	36232799	+	146.299	108.948	183.65	0.747978	0.000942887	0.0218744
ENSG00000175048	ZDHHC14	protein_coding	chr6	157381133	157678157	+	156.71	116.72	196.7	0.747957	0.000681322	0.0171501
ENSG00000261087	ZNNT1	lncRNA	chr8	101166805	101169629	-	133.024	99.1173	166.93	0.746173	0.00168592	0.034028
ENSG00000149557	FEZ1	protein_coding	chr11	125442881	125592568	-	213.049	159.056	267.041	0.743879	8.81148e-05	0.00326045
ENSG00000123094	RASSF8	protein_coding	chr12	25958232	26079892	+	144.827	108.112	181.542	0.742425	0.00181504	0.0359671
ENSG00000144036	EXOC6B	protein_coding	chr2	72175984	72826041	-	224.789	168.031	281.547	0.7412	7.45705e-05	0.00285736
ENSG00000135709	KIAA0513	protein_coding	chr16	85027782	85094230	+	194.597	145.448	243.745	0.740886	0.000169429	0.0055038
ENSG00000164105	SAP30	protein_coding	chr4	173369969	173377532	+	130.597	97.5859	163.609	0.739589	0.00253996	0.047269
ENSG00000070614	NDST1	protein_coding	chr5	150485818	150558211	+	630.486	473.006	787.965	0.735056	1.80665e-09	2.50383e-07
ENSG00000129116	PALLD	protein_coding	chr4	168497052	168928457	+	252.612	189.382	315.843	0.734866	3.54519e-05	0.00151848
ENSG00000171631	P2RY6	protein_coding	chr11	73264498	73305103	+	305.391	229.239	381.543	0.732492	9.13556e-06	0.000460193
ENSG00000138119	MYOF	protein_coding	chr10	93306429	93482334	-	470.631	353.467	587.795	0.732112	2.01035e-07	1.67564e-05
ENSG00000143344	RGL1	protein_coding	chr1	183636085	183928532	+	237.188	178.058	296.317	0.73157	0.000112057	0.00397358
ENSG00000136161	RCBTB2	protein_coding	chr13	48488963	48533256	-	348.794	261.961	435.628	0.731556	1.27752e-06	8.90412e-05
ENSG00000185070	FLRT2	protein_coding	chr14	85530144	85654428	+	245.607	184.966	306.248	0.724366	3.69895e-05	0.00156574
ENSG00000104921	FCER2	protein_coding	chr19	7688758	7702146	-	545.042	410.784	679.3	0.724284	3.73146e-08	3.77111e-06
ENSG00000173083	HPSE	protein_coding	chr4	83292461	83335153	-	378.353	285.136	471.571	0.723829	6.04538e-07	4.63288e-05
ENSG00000258227	CLEC5A	protein_coding	chr7	141927357	141947007	-	789.005	595.017	982.994	0.723297	3.33739e-11	6.42448e-09
ENSG00000104447	TRPS1	protein_coding	chr8	115408496	115809673	-	992.557	748.875	1236.24	0.722402	4.03307e-13	1.01898e-10
ENSG00000089041	P2RX7	protein_coding	chr12	121132819	121188032	+	188.003	141.849	234.156	0.719129	0.000314636	0.00916697
ENSG00000103196	CRISPLD2	protein_coding	chr16	84819985	84920768	+	312.937	236.287	389.587	0.719013	6.3417e-06	0.000342961
ENSG00000134955	SLC37A2	protein_coding	chr11	125063302	125090516	+	922.736	697.413	1148.06	0.7183	1.2452e-12	2.87641e-10
ENSG00000237945	LINC00649	lncRNA	chr21	33915534	33977703	+	208.555	157.656	259.455	0.715131	0.000143871	0.00484666
ENSG00000029153	BMAL2	protein_coding	chr12	27332836	27425289	+	156.738	118.674	194.801	0.71028	0.00190563	0.0370806
ENSG00000155099	PIP4P2	protein_coding	chr8	90993802	91040872	-	138.751	105.151	172.351	0.707585	0.0023585	0.0445006
ENSG00000143507	DUSP10	protein_coding	chr1	221701424	221742089	-	163.077	123.73	202.424	0.70568	0.000768076	0.0186764
ENSG00000172322	CLEC12A	protein_coding	chr12	9951316	9995694	+	232.377	176.48	288.275	0.704789	8.55726e-05	0.00319563
ENSG00000130592	LSP1	protein_coding	chr11	1850904	1892267	+	390.161	296.808	483.513	0.702152	1.68548e-06	0.00011379
ENSG00000170873	MTSS1	protein_coding	chr8	124550784	124728473	-	407.17	310.172	504.167	0.69905	6.82285e-06	0.000361031
ENSG00000010327	STAB1	protein_coding	chr3	52495338	52524495	+	241.946	184.223	299.669	0.698909	6.40573e-05	0.00249592
ENSG00000172349	IL16	protein_coding	chr15	81159575	81314058	+	272.356	207.436	337.276	0.698597	9.42687e-05	0.00345652
ENSG00000143515	ATP8B2	protein_coding	chr1	154325525	154351304	+	331.27	252.46	410.081	0.697666	1.83059e-05	0.000840929
ENSG00000111052	LIN7A	protein_coding	chr12	80792520	80937934	-	880.35	672.115	1088.59	0.694856	1.59371e-11	3.18152e-09
ENSG00000170439	METTL7B	protein_coding	chr12	55681736	55684611	+	227.207	173.322	281.092	0.694411	0.000125927	0.00436027
ENSG00000127951	FGL2	protein_coding	chr7	77193369	77199848	-	324.849	248.062	401.636	0.69297	8.11352e-06	0.000419155
ENSG00000139629	GALNT6	protein_coding	chr12	51351247	51392867	-	258.681	197.503	319.859	0.69278	0.000140216	0.00477325
ENSG00000142173	COL6A2	protein_coding	chr21	46098112	46132848	+	402.726	307.869	497.582	0.690834	2.43658e-06	0.00015697
ENSG00000179104	TMTC2	protein_coding	chr12	82686880	83134870	+	525.007	401.479	648.536	0.690495	3.65326e-08	3.73869e-06
ENSG00000197461	PDGFA	protein_coding	chr7	497258	520296	-	268.451	205.349	331.552	0.688494	4.20553e-05	0.00173922
ENSG00000060982	BCAT1	protein_coding	chr12	24810024	24949101	-	1202.88	921.699	1484.07	0.6866	1.46662e-11	2.96441e-09
ENSG00000146674	IGFBP3	protein_coding	chr7	45912245	45921874	-	276.16	211.43	340.889	0.686542	5.06209e-05	0.00204125
ENSG00000143387	CTSK	protein_coding	chr1	150794880	150809577	-	202.04	154.714	249.366	0.68514	0.000533974	0.0141779
ENSG00000183023	SLC8A1	protein_coding	chr2	40097270	40611053	-	584.064	447.989	720.139	0.683596	4.42062e-08	4.33221e-06
ENSG00000254415	SIGLEC14	protein_coding	chr19	51639478	51646825	-	185.594	142.253	228.936	0.682667	0.000666389	0.0168744
ENSG00000107282	APBA1	protein_coding	chr9	69427532	69672371	-	188.521	144.696	232.345	0.679503	0.000528014	0.0140891
ENSG00000119866	BCL11A	protein_coding	chr2	60450520	60554467	-	271.34	208.47	334.21	0.678319	0.000287604	0.00864415
ENSG00000163683	SMIM14	protein_coding	chr4	39546336	39638902	-	265.681	204.174	327.187	0.67767	8.51381e-05	0.00318677
ENSG00000158714	SLAMF8	protein_coding	chr1	159826811	159837492	+	165.024	126.916	203.131	0.674295	0.00177256	0.0353078
ENSG00000140403	DNAJA4	protein_coding	chr15	78264086	78282196	+	515.335	397.899	632.771	0.667939	1.13373e-07	1.00177e-05
ENSG00000203710	CR1	protein_coding	chr1	207496147	207641765	+	1558	1205.81	1910.19	0.663275	2.98351e-13	7.7812e-11
ENSG00000143079	CTTNBP2NL	protein_coding	chr1	112396214	112463456	+	281.83	218.309	345.351	0.659272	6.66075e-05	0.00258284
ENSG00000184489	PTP4A3	protein_coding	chr8	141391995	141432454	+	198.985	154.076	243.894	0.659183	0.000683097	0.0171517
ENSG00000169896	ITGAM	protein_coding	chr16	31259967	31332892	+	1213.87	942.703	1485.03	0.655058	7.17726e-13	1.73218e-10
ENSG00000125089	SH3TC1	protein_coding	chr4	8182072	8241803	+	191.858	148.907	234.809	0.653549	0.00106867	0.0241208
ENSG00000164691	TAGAP	protein_coding	chr6	159034468	159045152	-	224.539	174.356	274.722	0.652927	0.000544677	0.0143706
ENSG00000163947	ARHGEF3	protein_coding	chr3	56727418	57079329	-	188.752	146.858	230.647	0.647715	0.00163747	0.033474
ENSG00000101187	SLCO4A1	protein_coding	chr20	62642503	62685785	+	168.39	131.089	205.691	0.645967	0.00259218	0.0478507
ENSG00000184384	MAML2	protein_coding	chr11	95976598	96343195	-	302.886	236.117	369.655	0.644474	4.75464e-05	0.00193659
ENSG00000170776	AKAP13	protein_coding	chr15	85380571	85749358	+	1139.47	889.475	1389.46	0.642911	1.17537e-11	2.50076e-09
ENSG00000090339	ICAM1	protein_coding	chr19	10271093	10286615	+	240.002	187.4	292.604	0.640073	0.000927875	0.0216192
ENSG00000115170	ACVR1	protein_coding	chr2	157736251	157876330	-	179.49	140.139	218.841	0.639344	0.00173455	0.0346695
ENSG00000174125	TLR1	protein_coding	chr4	38790677	38856817	-	178.421	139.406	217.436	0.637612	0.00163	0.033448
ENSG00000115318	LOXL3	protein_coding	chr2	74532258	74555690	-	213.659	167.157	260.162	0.635132	0.000800497	0.0192048
ENSG00000172817	CYP7B1	protein_coding	chr8	64587763	64798737	-	207.231	162.13	252.332	0.635014	0.00117371	0.0259985
ENSG00000161298	ZNF382	protein_coding	chr19	36604817	36634114	+	223.111	174.722	271.5	0.632964	0.000562326	0.0146895
ENSG00000121064	SCPEP1	protein_coding	chr17	56978129	57006768	+	427.294	335.423	519.165	0.628691	4.26182e-06	0.000247002
ENSG00000253154	ENSG00000253154	lncRNA	chr8	85833377	85951083	+	188.626	147.976	229.276	0.628283	0.00231521	0.0439583
ENSG00000124491	F13A1	protein_coding	chr6	6144084	6321013	-	550.209	432.445	667.974	0.626099	5.36637e-07	4.18302e-05
ENSG00000090659	CD209	protein_coding	chr19	7739993	7747564	-	237.441	186.507	288.375	0.625999	0.000406838	0.0113816
ENSG00000073464	CLCN4	protein_coding	chrX	10156975	10237660	+	258.875	203.77	313.98	0.621253	0.000258504	0.00794677
ENSG00000129625	REEP5	protein_coding	chr5	112876385	112922289	-	419.049	330.076	508.023	0.62057	8.14848e-06	0.000419621
ENSG00000124145	SDC4	protein_coding	chr20	45325288	45348424	-	280.344	220.808	339.879	0.619949	0.000284413	0.00856416
ENSG00000095383	TBC1D2	protein_coding	chr9	98199011	98255649	-	292.79	230.686	354.894	0.619279	0.000157369	0.00519317
ENSG00000047644	WWC3	protein_coding	chrX	10015254	10144474	+	270.655	213.723	327.588	0.613802	0.000343239	0.00986861
ENSG00000107736	CDH23	protein_coding	chr10	71396920	71815947	+	392.845	310.416	475.274	0.612951	2.26197e-05	0.00101319
ENSG00000103811	CTSH	protein_coding	chr15	78921058	78949574	-	559.716	443.59	675.842	0.606343	7.67909e-07	5.74865e-05
ENSG00000185842	DNAH14	protein_coding	chr1	224896262	225399292	+	317.343	252.037	382.65	0.600443	0.000138726	0.00475255
ENSG00000110925	CSRNP2	protein_coding	chr12	51061205	51083664	-	242.512	192.936	292.088	0.595756	0.00194849	0.0377783
ENSG00000074964	ARHGEF10L	protein_coding	chr1	17539698	17697874	+	491.274	391.189	591.359	0.594923	4.22624e-06	0.000245821
ENSG00000074657	ZNF532	protein_coding	chr18	58862600	58986480	+	377.172	300.793	453.552	0.590889	5.8444e-05	0.00231627
ENSG00000234147	ENSG00000234147	lncRNA	chr6	140575812	140898448	-	227.411	181.319	273.503	0.590354	0.00215513	0.0412802
ENSG00000153944	MSI2	protein_coding	chr17	57255851	57684689	+	248.963	198.659	299.268	0.588715	0.00116739	0.025894
ENSG00000196562	SULF2	protein_coding	chr20	47656197	47786616	-	493.563	394.366	592.761	0.586694	5.68323e-06	0.000312578
ENSG00000145390	USP53	protein_coding	chr4	119212587	119295518	+	295.856	236.963	354.749	0.580121	0.00033883	0.00978371
ENSG00000111961	SASH1	protein_coding	chr6	148272304	148552044	+	1150.09	922.676	1377.51	0.577655	8.82731e-10	1.30952e-07
ENSG00000196189	SEMA4A	protein_coding	chr1	156147366	156177752	+	451.043	361.784	540.301	0.57732	3.54858e-05	0.00151848
ENSG00000060558	GNA15	protein_coding	chr19	3136033	3163749	+	565.078	453.354	676.801	0.577043	1.96206e-06	0.000129496
ENSG00000128594	LRRC4	protein_coding	chr7	128027071	128032107	-	267.276	214.399	320.153	0.576248	0.000545921	0.0143771
ENSG00000139132	FGD4	protein_coding	chr12	32399558	32646050	+	368.036	295.323	440.748	0.576054	8.759e-05	0.00325593
ENSG00000174705	SH3PXD2B	protein_coding	chr5	172325000	172454525	-	463.855	372.385	555.326	0.575267	6.55667e-05	0.00254859
ENSG00000171867	PRNP	protein_coding	chr20	4686350	4701590	+	725.301	582.977	867.625	0.572822	1.79919e-07	1.53121e-05
ENSG00000142156	COL6A1	protein_coding	chr21	45981770	46005050	+	462.052	371.596	552.508	0.570991	0.000117861	0.00413407
ENSG00000182022	CHST15	protein_coding	chr10	124007668	124093598	-	289.398	232.781	346.016	0.569843	0.000616068	0.0157874
ENSG00000052795	FNIP2	protein_coding	chr4	158769026	158908050	+	287.839	231.569	344.108	0.569385	0.00105759	0.0239179
ENSG00000111335	OAS2	protein_coding	chr12	112978395	113011723	+	376.913	303.34	450.486	0.568994	0.000464709	0.0127362
ENSG00000143622	RIT1	protein_coding	chr1	155897808	155911404	-	562.159	452.631	671.686	0.568415	3.40784e-06	0.000207161
ENSG00000110092	CCND1	protein_coding	chr11	69641156	69654474	+	882.324	711.152	1053.5	0.566296	5.30288e-08	5.13459e-06
ENSG00000124731	TREM1	protein_coding	chr6	41267926	41286682	-	397.296	320.161	474.431	0.56594	5.35718e-05	0.0021389
ENSG00000168615	ADAM9	protein_coding	chr8	38996754	39105445	+	912.027	735.267	1088.79	0.565745	3.67626e-08	3.73869e-06
ENSG00000095303	PTGS1	protein_coding	chr9	122370530	122395703	+	575.277	463.758	686.796	0.5655	2.69151e-06	0.000170673
ENSG00000095970	TREM2	protein_coding	chr6	41158506	41163186	-	228.501	184.092	272.911	0.565467	0.0016118	0.0332434
ENSG00000110013	SIAE	protein_coding	chr11	124633113	124695707	-	237.261	191.262	283.261	0.564142	0.00211325	0.0405835
ENSG00000169403	PTAFR	protein_coding	chr1	28147166	28193936	-	391.426	315.697	467.154	0.56388	7.12639e-05	0.00275021
ENSG00000206527	HACD2	protein_coding	chr3	123490820	123585053	-	276.184	222.876	329.493	0.561919	0.000646314	0.0164322
ENSG00000171766	GATM	protein_coding	chr15	45361124	45402327	-	368.036	297.54	438.531	0.55804	0.000202517	0.00644627
ENSG00000011422	PLAUR	protein_coding	chr19	43646095	43670547	-	393.153	317.944	468.361	0.557396	0.000177545	0.00573035
ENSG00000143119	CD53	protein_coding	chr1	110871188	110899922	+	390.974	316.308	465.64	0.556427	8.80781e-05	0.00326045
ENSG00000118503	TNFAIP3	protein_coding	chr6	137867214	137883314	+	507.094	410.671	603.517	0.55429	7.99734e-05	0.00303561
ENSG00000065833	ME1	protein_coding	chr6	83210402	83431051	-	518.129	420.04	616.218	0.551823	2.07784e-05	0.00093851
ENSG00000141458	NPC1	protein_coding	chr18	23506184	23586506	-	584.546	474.058	695.034	0.551056	5.22152e-06	0.000291145
ENSG00000076641	PAG1	protein_coding	chr8	80967810	81112068	-	700.393	568.655	832.131	0.548455	7.71752e-07	5.7508e-05
ENSG00000172175	MALT1	protein_coding	chr18	58671465	58754477	+	413.911	336.109	491.712	0.547531	0.000155288	0.00515607
ENSG00000074706	IPCEF1	protein_coding	chr6	154154496	154356803	-	1033.65	840.07	1227.24	0.54629	1.22977e-08	1.40038e-06
ENSG00000071575	TRIB2	protein_coding	chr2	12716910	12742734	+	345.663	280.851	410.475	0.545873	0.000426997	0.0118635
ENSG00000133065	SLC41A1	protein_coding	chr1	205789094	205813748	-	466.162	378.879	553.445	0.545505	6.98938e-05	0.00270379
ENSG00000116667	C1orf21	protein_coding	chr1	184387029	184629019	+	319.189	259.63	378.749	0.543043	0.000728898	0.0180771
ENSG00000196914	ARHGEF12	protein_coding	chr11	120336413	120489937	+	588.8	479.161	698.438	0.542677	6.77098e-06	0.000360154
ENSG00000133121	STARD13	protein_coding	chr13	33103137	33350630	-	278.704	226.86	330.548	0.541071	0.00126758	0.0273756
ENSG00000163131	CTSS	protein_coding	chr1	150730079	150765957	-	916.448	746.478	1086.42	0.540803	9.03852e-08	8.25722e-06
ENSG00000235531	MSC-AS1	lncRNA	chr8	71828167	72118393	+	356.429	290.69	422.169	0.536799	0.000264992	0.00808476
ENSG00000244405	ETV5	protein_coding	chr3	186046314	186110318	-	417.128	340.441	493.815	0.53525	0.000115527	0.00406102
ENSG00000182578	CSF1R	protein_coding	chr5	150053291	150113372	-	1302.66	1067.47	1537.85	0.526307	3.01281e-09	3.99321e-07
ENSG00000137819	PAQR5	protein_coding	chr15	69298912	69407780	+	327.425	268.324	386.527	0.524955	0.000706851	0.0176658
ENSG00000162722	TRIM58	protein_coding	chr1	247857187	247880138	+	284.645	233.27	336.021	0.524663	0.00162122	0.0333216
ENSG00000157483	MYO1E	protein_coding	chr15	59132434	59372871	-	661.456	542.332	780.579	0.524557	3.94448e-06	0.000234494
ENSG00000162144	CYB561A3	protein_coding	chr11	61348754	61362283	-	366.495	300.53	432.461	0.523603	0.000403555	0.0113487
ENSG00000136868	SLC31A1	protein_coding	chr9	113221544	113264492	+	434.816	356.643	512.989	0.523217	0.000110644	0.00394949
ENSG00000182718	ANXA2	protein_coding	chr15	60347134	60402883	-	372.89	305.942	439.838	0.522282	0.000278137	0.00842223
ENSG00000112297	CRYBG1	protein_coding	chr6	106360717	106572017	+	465.084	381.726	548.443	0.521658	0.000172298	0.00558327
ENSG00000108691	CCL2	protein_coding	chr17	34255274	34257208	+	361.478	296.723	426.234	0.521055	0.000362437	0.0102998
ENSG00000064651	SLC12A2	protein_coding	chr5	128083766	128189677	+	359.529	295.323	423.734	0.519389	0.000677418	0.0171154
ENSG00000114541	FRMD4B	protein_coding	chr3	69168782	69542583	-	346.39	284.713	408.067	0.517768	0.000740524	0.0182257
ENSG00000139278	GLIPR1	protein_coding	chr12	75480753	75503863	+	351.772	289.158	414.385	0.51761	0.00049532	0.0133712
ENSG00000154122	ANKH	protein_coding	chr5	14704800	14871778	-	341.37	281.302	401.439	0.511529	0.00133982	0.0286573
ENSG00000161642	ZNF385A	protein_coding	chr12	54369133	54391298	-	374.29	308.884	439.696	0.508053	0.000823681	0.0195867
ENSG00000136250	AOAH	protein_coding	chr7	36512941	36724549	-	430.768	355.675	505.86	0.506977	0.00018239	0.005875
ENSG00000197555	SIPA1L1	protein_coding	chr14	71320449	71741229	+	313.719	259.039	368.399	0.506451	0.00240318	0.0452366
ENSG00000156467	UQCRB	protein_coding	chr8	96222947	96235546	-	298.91	246.887	350.933	0.505616	0.00164265	0.0335374
ENSG00000198363	ASPH	protein_coding	chr8	61500556	61714640	-	1147.68	949.835	1345.52	0.501966	6.27114e-08	5.93008e-06
ENSG00000005379	TSPOAP1	protein_coding	chr17	58301228	58328795	-	475.357	393.313	557.4	0.50196	0.000326486	0.00946108
ENSG00000049246	PER3	protein_coding	chr1	7784291	7845177	+	284.746	235.535	333.958	0.501928	0.00193592	0.0375797
ENSG00000134769	DTNA	protein_coding	chr18	34493291	34891844	+	537.515	444.813	630.217	0.501698	6.29192e-05	0.00247543
ENSG00000011201	ANOS1	protein_coding	chrX	8528874	8732137	-	723.387	599.93	846.843	0.4966	5.87061e-06	0.000319622
ENSG00000163694	RBM47	protein_coding	chr4	40423267	40630875	-	332.316	275.795	388.838	0.494058	0.00145216	0.0304078
ENSG00000050405	LIMA1	protein_coding	chr12	50175788	50283520	-	365.11	303.179	427.041	0.492826	0.000784188	0.0189169
ENSG00000134278	SPIRE1	protein_coding	chr18	12446512	12658107	-	531.706	442.322	621.089	0.488768	0.000161186	0.0052975
ENSG00000183307	TMEM121B	protein_coding	chr22	17116297	17121367	-	335.511	279.074	391.947	0.488526	0.00121566	0.0267083
ENSG00000082781	ITGB5	protein_coding	chr3	124761948	124901418	-	419.232	349.369	489.095	0.484183	0.000482541	0.0130918
ENSG00000123384	LRP1	protein_coding	chr12	57128483	57213361	+	3649.56	3045.66	4253.46	0.481746	1.9818e-10	3.20458e-08
ENSG00000133687	TMTC1	protein_coding	chr12	29500840	29784759	-	1055.04	880.574	1229.5	0.481094	4.58252e-07	3.59706e-05
ENSG00000186818	LILRB4	protein_coding	chr19	54643889	54670359	+	645.093	538.376	751.81	0.480994	3.64797e-05	0.00154823
ENSG00000162946	DISC1	protein_coding	chr1	231626790	232041272	+	404.123	338.844	469.402	0.469023	0.000907924	0.0212155
ENSG00000079308	TNS1	protein_coding	chr2	217799588	218033982	-	697.965	585.732	810.197	0.46735	9.14989e-05	0.00336259
ENSG00000136830	NIBAN2	protein_coding	chr9	127505339	127578989	-	1120.44	941.049	1299.83	0.465553	9.81102e-07	6.98873e-05
ENSG00000158258	CLSTN2	protein_coding	chr3	139935185	140577397	+	746.435	627.343	865.526	0.46369	2.65635e-05	0.00117039
ENSG00000083544	TDRD3	protein_coding	chr13	60396457	60573878	+	399.771	335.949	463.593	0.463437	0.00115376	0.02572
ENSG00000140450	ARRDC4	protein_coding	chr15	97960703	97973833	+	699.926	588.85	811.001	0.461132	3.61567e-05	0.00154262
ENSG00000188157	AGRN	protein_coding	chr1	1020120	1056118	+	1052.36	886.223	1218.5	0.458922	1.39008e-06	9.56494e-05
ENSG00000135414	GDF11	protein_coding	chr12	55743122	55757264	+	616.394	519.469	713.32	0.456758	0.000595039	0.0154123
ENSG00000156011	PSD3	protein_coding	chr8	18527303	19084730	-	978.705	825.307	1132.1	0.45553	2.91161e-06	0.000179866
ENSG00000120889	TNFRSF10B	protein_coding	chr8	23020133	23069031	-	473.595	399.412	547.779	0.454737	0.000617134	0.0157896
ENSG00000148841	ITPRIP	protein_coding	chr10	104309698	104338465	-	405.222	341.786	468.659	0.454305	0.00145363	0.0304078
ENSG00000144136	SLC20A1	protein_coding	chr2	112645939	112663825	+	716.305	605.044	827.566	0.451195	4.58602e-05	0.00187736
ENSG00000116701	NCF2	protein_coding	chr1	183554461	183590905	-	1069.5	903.523	1235.47	0.450997	2.91491e-06	0.000179866
ENSG00000156515	HK1	protein_coding	chr10	69269984	69401884	+	928.918	785.066	1072.77	0.449963	7.06596e-06	0.000369763
ENSG00000197629	MPEG1	protein_coding	chr11	59208510	59212927	-	592.146	500.55	683.741	0.449164	0.000227956	0.00712364
ENSG00000115355	CCDC88A	protein_coding	chr2	55287842	55419895	-	1188.1	1005.01	1371.19	0.447833	1.35648e-06	9.37364e-05
ENSG00000104324	CPQ	protein_coding	chr8	96645242	97149654	+	346.063	292.701	399.425	0.447184	0.00261167	0.048044
ENSG00000141664	ZCCHC2	protein_coding	chr18	62523025	62587709	+	977.539	827.901	1127.18	0.444723	5.7678e-06	0.000316154
ENSG00000099250	NRP1	protein_coding	chr10	33177492	33336262	-	2019.25	1712.7	2325.79	0.441224	2.68017e-08	2.87009e-06
ENSG00000090924	PLEKHG2	protein_coding	chr19	39412669	39428415	+	755.593	641.197	869.988	0.439636	0.000121405	0.00423515
ENSG00000104290	FZD3	protein_coding	chr8	28494205	28574267	+	472.252	400.784	543.72	0.439095	0.000924225	0.0215653
ENSG00000135631	RAB11FIP5	protein_coding	chr2	73073382	73156721	-	743	631.47	854.53	0.435822	6.37637e-05	0.00249048
ENSG00000033627	ATP6V0A1	protein_coding	chr17	42458844	42522582	+	588.532	500.164	676.901	0.435791	0.00031299	0.00913546
ENSG00000138801	PAPSS1	protein_coding	chr4	107590276	107720234	-	374.197	317.99	430.405	0.43553	0.00257875	0.0477644
ENSG00000117036	ETV3	protein_coding	chr1	157121191	157138474	-	742.763	633.744	851.782	0.426002	0.000196742	0.00628718
ENSG00000175352	NRIP3	protein_coding	chr11	8965682	9005288	-	490.377	418.461	562.293	0.425349	0.00099114	0.022733
ENSG00000164983	TMEM65	protein_coding	chr8	124306189	124372701	-	477.952	408.029	547.876	0.424277	0.00163399	0.033474
ENSG00000140199	SLC12A6	protein_coding	chr15	34229784	34338060	-	916.971	783.365	1050.58	0.422959	2.58868e-05	0.00114369
ENSG00000005844	ITGAL	protein_coding	chr16	30472658	30523567	+	1108.19	947.119	1269.27	0.421991	6.7432e-06	0.00035986
ENSG00000178695	KCTD12	protein_coding	chr13	76880175	76886405	-	1263.02	1080.27	1445.78	0.420125	3.87021e-06	0.000230927
ENSG00000138760	SCARB2	protein_coding	chr4	76158737	76234536	-	1071.93	917.084	1226.78	0.419355	1.02748e-05	0.000511209
ENSG00000127507	ADGRE2	protein_coding	chr19	14732392	14778560	-	485.742	416.225	555.259	0.414931	0.00155598	0.0322567
ENSG00000130052	STARD8	protein_coding	chrX	68647666	68725842	+	482.845	414.044	551.646	0.41309	0.00145946	0.0304903
ENSG00000132694	ARHGEF11	protein_coding	chr1	156934840	157045742	-	855.259	733.737	976.782	0.412285	0.000156233	0.00516625
ENSG00000148400	NOTCH1	protein_coding	chr9	136494433	136546048	-	2728.97	2343.68	3114.26	0.409957	8.17344e-09	9.86303e-07
ENSG00000160785	SLC25A44	protein_coding	chr1	156193932	156212796	+	596.905	512.889	680.92	0.408145	0.000530187	0.014104
ENSG00000121281	ADCY7	protein_coding	chr16	50246137	50318135	+	739.272	637.164	841.38	0.400544	0.000262882	0.00803555
ENSG00000196743	GM2A	protein_coding	chr5	151212150	151270440	+	832.276	718.398	946.153	0.396807	0.000138167	0.00474343
ENSG00000153317	ASAP1	protein_coding	chr8	130052104	130443674	-	1244.36	1074.45	1414.26	0.396126	1.94823e-05	0.000887406
ENSG00000144597	EAF1	protein_coding	chr3	15427598	15450635	+	703.065	607.927	798.203	0.392292	0.000578629	0.0150425
ENSG00000124762	CDKN1A	protein_coding	chr6	36676460	36687337	+	637.681	553.027	722.335	0.384707	0.000955446	0.0220393
ENSG00000163563	MNDA	protein_coding	chr1	158831351	158849506	+	721.84	626.309	817.371	0.383578	0.000666837	0.0168744
ENSG00000136010	ALDH1L2	protein_coding	chr12	105019784	105107643	-	887.105	769.965	1004.25	0.382812	0.000456731	0.0125815
ENSG00000168268	NT5DC2	protein_coding	chr3	52524385	52535054	-	586.56	509.421	663.699	0.381013	0.00129612	0.0278701
ENSG00000196428	TSC22D2	protein_coding	chr3	150408298	150466422	+	580.296	504.018	656.574	0.380818	0.00165146	0.0336324
ENSG00000177272	KCNA3	protein_coding	chr1	110653560	110674940	-	580.985	504.694	657.275	0.380424	0.00139632	0.0295917
ENSG00000151718	WWC2	protein_coding	chr4	183099257	183320777	+	589.231	511.941	666.521	0.38002	0.00215719	0.0412802
ENSG00000132334	PTPRE	protein_coding	chr10	127907103	128085855	+	1095.38	951.922	1238.84	0.379726	5.17893e-05	0.00208237
ENSG00000049860	HEXB	protein_coding	chr5	74640023	74722647	+	671.522	583.598	759.445	0.3794	0.000832662	0.0197711
ENSG00000131370	SH3BP5	protein_coding	chr3	15254353	15341368	-	746.87	649.156	844.583	0.37916	0.000480191	0.0130606
ENSG00000107551	RASSF4	protein_coding	chr10	44959407	44995891	+	828.777	720.4	937.153	0.379024	0.000288409	0.00865226
ENSG00000177189	RPS6KA3	protein_coding	chrX	20149911	20267519	-	1359.03	1182.76	1535.31	0.376097	3.07684e-05	0.00133385
ENSG00000145012	LPP	protein_coding	chr3	188153284	188890671	+	1720.76	1500.14	1941.39	0.371781	7.05429e-06	0.000369763
ENSG00000165168	CYBB	protein_coding	chrX	37780018	37813461	+	1481.03	1292.02	1670.04	0.370006	1.21535e-05	0.000582133
ENSG00000138061	CYP1B1	protein_coding	chr2	38066973	38109902	-	1034.17	902.932	1165.4	0.367781	0.000189455	0.00606632
ENSG00000101160	CTSZ	protein_coding	chr20	58985686	59008238	-	720.089	629.882	810.297	0.362861	0.000930628	0.021621
ENSG00000178209	PLEC	protein_coding	chr8	143915153	143976734	-	5099.17	4464.44	5733.9	0.360967	8.32629e-09	9.97305e-07
ENSG00000113648	MACROH2A1	protein_coding	chr5	135334381	135399914	-	2149.06	1881.48	2416.64	0.360963	1.20967e-05	0.000582133
ENSG00000094975	SUCO	protein_coding	chr1	172532349	172611833	+	637.695	558.327	717.063	0.360417	0.00183934	0.0361972
ENSG00000109929	SC5D	protein_coding	chr11	121292681	121313410	+	1008.96	883.467	1134.45	0.360389	0.000521453	0.013937
ENSG00000135905	DOCK10	protein_coding	chr2	224765090	225042468	-	1837.87	1609.85	2065.89	0.359637	6.5294e-06	0.000350765
ENSG00000148411	NACC2	protein_coding	chr9	136006537	136095289	-	1578.33	1384.76	1771.9	0.355432	1.84233e-05	0.000843922
ENSG00000010322	NISCH	protein_coding	chr3	52455118	52493068	+	1188.61	1043.2	1334.01	0.354451	0.000140649	0.00477792
ENSG00000162734	PEA15	protein_coding	chr1	160205380	160215376	+	834.278	732.25	936.307	0.354217	0.000690317	0.0172793
ENSG00000291237	SOD2	protein_coding	chr6	159669069	159762529	-	1051.81	923.597	1180.02	0.353135	0.000405552	0.0113755
ENSG00000136235	GPNMB	protein_coding	chr7	23235967	23275108	+	1862.03	1636	2088.05	0.351799	0.000246148	0.00759583
ENSG00000155097	ATP6V1C1	protein_coding	chr8	103021063	103073051	+	1053.47	926.228	1180.7	0.349873	0.000289275	0.00866218
ENSG00000107798	LIPA	protein_coding	chr10	89213569	89414557	-	1027.31	904.19	1150.42	0.347125	0.000551242	0.0144701
ENSG00000100422	CERK	protein_coding	chr22	46684410	46738252	-	681.951	600.391	763.51	0.346232	0.00200359	0.0386611
ENSG00000119321	FKBP15	protein_coding	chr9	113161006	113221458	-	764.926	675.234	854.618	0.339444	0.00167625	0.0340087
ENSG00000139687	RB1	protein_coding	chr13	48303744	48599436	+	954.571	845.418	1063.72	0.331039	0.000740155	0.0182257
ENSG00000168461	RAB31	protein_coding	chr18	9708275	9862551	+	1005.51	890.723	1120.3	0.330509	0.000796219	0.0191306
ENSG00000155090	KLF10	protein_coding	chr8	102648784	102655725	-	786.674	697.131	876.216	0.329433	0.0018468	0.0361972
ENSG00000104763	ASAH1	protein_coding	chr8	18055992	18084998	-	1525.46	1352.69	1698.23	0.327978	0.000817733	0.0195026
ENSG00000155629	PIK3AP1	protein_coding	chr10	96593315	96720514	-	1262.44	1119.46	1405.42	0.327928	0.000228644	0.00712364
ENSG00000087253	LPCAT2	protein_coding	chr16	55509072	55586666	+	1082.72	960.784	1204.65	0.326023	0.000513252	0.0137633
ENSG00000108175	ZMIZ1	protein_coding	chr10	79068966	79316519	+	1446.39	1284.99	1607.79	0.323103	0.000223629	0.00702152
ENSG00000075275	CELSR1	protein_coding	chr22	46360834	46537620	-	1890.65	1680.41	2100.88	0.32201	0.000104625	0.00375118
ENSG00000135842	NIBAN1	protein_coding	chr1	184790724	184974508	-	1195.29	1062.41	1328.17	0.321829	0.000744495	0.0182956
ENSG00000160685	ZBTB7B	protein_coding	chr1	155002630	155018523	+	879.298	781.626	976.97	0.321466	0.00152855	0.0318104
ENSG00000064393	HIPK2	protein_coding	chr7	139561570	139777998	-	3779.88	3360.7	4199.06	0.321221	1.23318e-06	8.63223e-05
ENSG00000075240	GRAMD4	protein_coding	chr22	46576012	46679790	+	1451.77	1291.73	1611.8	0.31914	0.000184227	0.00591063
ENSG00000186350	RXRA	protein_coding	chr9	134317098	134440585	+	1698.31	1511.96	1884.66	0.317696	9.03801e-05	0.00332904
ENSG00000116679	IVNS1ABP	protein_coding	chr1	185296388	185317273	-	1177.63	1048.41	1306.85	0.317628	0.00141945	0.0299251
ENSG00000162889	MAPKAPK2	protein_coding	chr1	206684905	206734281	+	872.051	776.617	967.484	0.316668	0.00190344	0.0370806
ENSG00000177606	JUN	protein_coding	chr1	58776845	58784048	-	790.026	703.588	876.464	0.316562	0.0026532	0.0485868
ENSG00000134371	CDC73	protein_coding	chr1	193121983	193254815	+	849.762	757.436	942.089	0.314366	0.00239487	0.0451341
ENSG00000177663	IL17RA	protein_coding	chr22	17084954	17115693	+	3813.31	3399.52	4227.11	0.314255	1.26581e-05	0.000602003
ENSG00000167460	TPM4	protein_coding	chr19	16067021	16103002	+	1152.56	1029.06	1276.07	0.310115	0.00183162	0.0361187
ENSG00000135677	GNS	protein_coding	chr12	64713445	64759431	-	1957.24	1749.08	2165.39	0.307875	0.000203506	0.00646501
ENSG00000168172	HOOK3	protein_coding	chr8	42896946	43030535	+	2339.5	2092.4	2586.61	0.305773	8.34681e-05	0.00314611
ENSG00000107263	RAPGEF1	protein_coding	chr9	131576770	131740076	-	1770.02	1583.54	1956.51	0.304951	0.000152749	0.00510321
ENSG00000145819	ARHGAP26	protein_coding	chr5	142770377	143229011	+	2077.34	1858.55	2296.13	0.304884	8.64197e-05	0.00321983
ENSG00000026508	CD44	protein_coding	chr11	35138882	35232402	+	2153.45	1927.48	2379.43	0.303758	9.59229e-05	0.0035013
ENSG00000142185	TRPM2	protein_coding	chr21	44350163	44443081	+	1719.6	1540.59	1898.6	0.301274	0.000290034	0.00866886
ENSG00000083857	FAT1	protein_coding	chr4	186587794	186726722	-	4413.96	3956.51	4871.41	0.300043	8.344e-05	0.00314611
ENSG00000143376	SNX27	protein_coding	chr1	151612006	151699091	+	1170.32	1050.65	1289.99	0.295835	0.00120189	0.0264776
ENSG00000169967	MAP3K2	protein_coding	chr2	127298668	127388465	-	1245.33	1118.34	1372.33	0.295032	0.00127952	0.0275497
ENSG00000140678	ITGAX	protein_coding	chr16	31355134	31382999	+	1000.57	899.361	1101.78	0.292575	0.00272324	0.0494773
ENSG00000198700	IPO9	protein_coding	chr1	201829149	201884291	+	1209.12	1087.93	1330.3	0.289935	0.00159413	0.0329209
ENSG00000160789	LMNA	protein_coding	chr1	156082573	156140081	+	1098.15	991.458	1204.85	0.280968	0.00273421	0.0495651
ENSG00000197535	MYO5A	protein_coding	chr15	52307281	52529132	-	1168.55	1055.64	1281.46	0.279422	0.0022125	0.0421888
ENSG00000116260	QSOX1	protein_coding	chr1	180154869	180204030	+	1443.85	1305.38	1582.32	0.277381	0.00132666	0.028451
ENSG00000164733	CTSB	protein_coding	chr8	11842524	11869533	-	1970.96	1783.51	2158.4	0.2751	0.00168772	0.034028
ENSG00000197930	ERO1A	protein_coding	chr14	52639915	52695900	-	1451.82	1314.78	1588.86	0.272982	0.00168653	0.034028
ENSG00000116604	MEF2D	protein_coding	chr1	156463727	156500779	-	2018.14	1836.54	2199.75	0.26022	0.000708143	0.0176708
ENSG00000174718	RESF1	protein_coding	chr12	31959370	31993107	+	2567.66	2337.16	2798.16	0.259618	0.00112609	0.02522
ENSG00000140526	ABHD2	protein_coding	chr15	89087459	89202355	+	1559.06	1424.39	1693.74	0.249702	0.00261762	0.0480442
ENSG00000060237	WNK1	protein_coding	chr12	752579	911452	+	2964.57	2744.3	3184.84	0.214711	0.00254031	0.047269
ENSG00000005810	MYCBP2	protein_coding	chr13	77042474	77327094	-	3641.24	3907.98	3374.51	-0.211685	0.00259648	0.0478507
ENSG00000134250	NOTCH2	protein_coding	chr1	119911553	120100779	-	3358.6	3656.21	3060.99	-0.256273	0.00060984	0.0156774
ENSG00000172493	AFF1	protein_coding	chr4	86935002	87141039	+	1453.14	1584.3	1321.98	-0.260962	0.00255406	0.0474702
ENSG00000174231	PRPF8	protein_coding	chr17	1650629	1684867	-	2549.46	2780.22	2318.71	-0.261771	0.000496632	0.0133842
ENSG00000131747	TOP2A	protein_coding	chr17	40388525	40417896	-	1397.77	1526.08	1269.46	-0.265419	0.00208008	0.0400416
ENSG00000176595	KBTBD11	protein_coding	chr8	1973677	2006936	+	1398.71	1532.11	1265.31	-0.275833	0.00184231	0.0361972
ENSG00000119397	CNTRL	protein_coding	chr9	121074660	121177729	+	1514.32	1659.74	1368.91	-0.277747	0.00104126	0.0237203
ENSG00000067798	NAV3	protein_coding	chr12	77324641	78213010	+	2541.26	2788.41	2294.11	-0.281395	0.000310511	0.00909191
ENSG00000165650	PDZD8	protein_coding	chr10	117277274	117375440	-	1407.3	1546.18	1268.42	-0.285478	0.00220048	0.0420092
ENSG00000134109	EDEM1	protein_coding	chr3	5187646	5219958	+	2355.32	2589.38	2121.26	-0.287566	0.000709713	0.0176827
ENSG00000171791	BCL2	protein_coding	chr18	63123346	63320128	-	1263.54	1392.35	1134.73	-0.294937	0.0013359	0.0286113
ENSG00000077097	TOP2B	protein_coding	chr3	25597978	25664909	-	1618.6	1785.39	1451.8	-0.298213	0.000394946	0.0111259
ENSG00000171988	JMJD1C	protein_coding	chr10	63167221	63521850	-	1822.12	2010.54	1633.71	-0.299265	0.0002416	0.00749709
ENSG00000170017	ALCAM	protein_coding	chr3	105366909	105576900	+	1781.02	1965.61	1596.44	-0.299954	0.00046306	0.0127125
ENSG00000182511	FES	protein_coding	chr15	90883695	90895776	+	964.588	1064.76	864.416	-0.300416	0.00267829	0.0489356
ENSG00000174485	DENND4A	protein_coding	chr15	65658046	65792293	-	1125.51	1243.87	1007.16	-0.304274	0.00155983	0.0322951
ENSG00000113441	LNPEP	protein_coding	chr5	96935394	97037513	+	2022.07	2239.25	1804.89	-0.310954	0.000295922	0.0087661
ENSG00000266074	BAHCC1	protein_coding	chr17	81395457	81466331	+	1834.87	2032.71	1637.02	-0.312164	0.000113167	0.00399542
ENSG00000148773	MKI67	protein_coding	chr10	128096659	128126423	-	2438	2710.36	2165.65	-0.32355	1.60163e-05	0.00074635
ENSG00000133030	MPRIP	protein_coding	chr17	17042457	17217679	+	904.913	1007.11	802.711	-0.326912	0.00109814	0.0247312
ENSG00000198408	OGA	protein_coding	chr10	101784443	101818465	-	940.647	1046.96	834.334	-0.327159	0.0012478	0.0271284
ENSG00000065060	BLTP3A	protein_coding	chr6	34792083	34877514	+	1140.6	1270.75	1010.46	-0.330376	0.000351137	0.0100316
ENSG00000129534	MIS18BP1	protein_coding	chr14	45203190	45253540	-	852.142	949.62	754.665	-0.331122	0.00122916	0.0268588
ENSG00000112701	SENP6	protein_coding	chr6	75601509	75718281	+	1253.95	1397.68	1110.21	-0.331931	0.000307103	0.00904528
ENSG00000177084	POLE	protein_coding	chr12	132623753	132687376	-	844.438	941.491	747.385	-0.332699	0.00135097	0.0288195
ENSG00000142949	PTPRF	protein_coding	chr1	43525187	43623666	+	1085.43	1210.51	960.356	-0.333664	0.000410266	0.0114424
ENSG00000162676	GFI1	protein_coding	chr1	92473043	92486925	-	1372.46	1530.84	1214.09	-0.334205	0.000121854	0.00423737
ENSG00000131873	CHSY1	protein_coding	chr15	101175727	101252048	-	1245.08	1389.03	1101.13	-0.334823	0.000978474	0.0225063
ENSG00000073111	MCM2	protein_coding	chr3	127598410	127622436	+	759.591	847.598	671.583	-0.335369	0.00177715	0.0353463
ENSG00000108389	MTMR4	protein_coding	chr17	58489529	58517905	-	793.366	885.63	701.101	-0.336654	0.00142208	0.0299414
ENSG00000065150	IPO5	protein_coding	chr13	97953658	98024296	+	1114.26	1245.22	983.303	-0.340388	0.000410428	0.0114424
ENSG00000103404	USP31	protein_coding	chr16	23061406	23149452	-	1219.9	1363.42	1076.38	-0.340764	0.000169505	0.0055038
ENSG00000113387	SUB1	protein_coding	chr5	32531633	32604079	+	864.45	967.098	761.802	-0.343843	0.00184358	0.0361972
ENSG00000069974	RAB27A	protein_coding	chr15	55202966	55319113	-	1004.13	1123.71	884.545	-0.344915	0.000944408	0.0218783
ENSG00000165175	MID1IP1	protein_coding	chrX	38801440	38806537	+	645.605	722.844	568.366	-0.346321	0.00269656	0.0491986
ENSG00000170004	CHD3	protein_coding	chr17	7884796	7912760	+	1080.1	1209.48	950.716	-0.346974	0.000448714	0.0124029
ENSG00000012048	BRCA1	protein_coding	chr17	43044295	43170245	-	792.073	888.319	695.826	-0.351902	0.000930309	0.021621
ENSG00000021762	OSBPL5	protein_coding	chr11	3087107	3166739	-	896.202	1005.65	786.755	-0.353741	0.000501859	0.0135026
ENSG00000154124	OTULIN	protein_coding	chr5	14664664	14699850	+	846.686	950.098	743.274	-0.35376	0.000733532	0.0181642
ENSG00000132382	MYBBP1A	protein_coding	chr17	4538897	4555386	-	687.594	771.928	603.259	-0.355167	0.00195495	0.0378581
ENSG00000113407	TARS1	protein_coding	chr5	33440696	33468091	+	1075.99	1210.71	941.276	-0.362817	0.00021945	0.00693067
ENSG00000080503	SMARCA2	protein_coding	chr9	1980290	2193624	+	1907.7	2149.42	1665.98	-0.367384	3.9825e-06	0.000235886
ENSG00000188559	RALGAPA2	protein_coding	chr20	20389530	20712644	-	790.271	890.535	690.008	-0.367588	0.00101263	0.0231602
ENSG00000124788	ATXN1	protein_coding	chr6	16299112	16761491	-	620.411	699.575	541.248	-0.369587	0.00143744	0.0301862
ENSG00000113048	MRPS27	protein_coding	chr5	72214953	72321717	-	625.142	705.372	544.912	-0.371761	0.00168701	0.034028
ENSG00000164099	PRSS12	protein_coding	chr4	118280038	118353003	-	727.333	820.73	633.936	-0.372054	0.000860193	0.0202465
ENSG00000136997	MYC	protein_coding	chr8	127735434	127742951	+	779.663	880.311	679.015	-0.374085	0.000474507	0.0129389
ENSG00000141503	MINK1	protein_coding	chr17	4833340	4898061	+	636.033	718.258	553.809	-0.374518	0.00140662	0.0297709
ENSG00000103319	EEF2K	protein_coding	chr16	22206278	22288738	+	678.845	767.68	590.009	-0.379202	0.00112198	0.0251629
ENSG00000049656	CLPTM1L	protein_coding	chr5	1317752	1345099	-	985.123	1116.17	854.072	-0.385736	0.000121518	0.00423515
ENSG00000106443	PHF14	protein_coding	chr7	10973336	11169623	+	714.956	810.749	619.163	-0.388386	0.00043863	0.0121449
ENSG00000109805	NCAPG	protein_coding	chr4	17810979	17844865	+	503.864	571.701	436.028	-0.390054	0.00248108	0.0464288
ENSG00000051341	POLQ	protein_coding	chr3	121431431	121545988	-	494.011	560.742	427.28	-0.391354	0.0024935	0.0465588
ENSG00000164187	LMBRD2	protein_coding	chr5	36098407	36151887	-	753.562	855.576	651.548	-0.392498	0.000282497	0.00852236
ENSG00000183688	RFLNB	protein_coding	chr17	439978	445939	-	920.237	1044.8	795.676	-0.39254	0.00013116	0.00452516
ENSG00000145495	MARCHF6	protein_coding	chr5	10353695	10440388	+	1641.06	1864.11	1418.01	-0.394372	1.21683e-05	0.000582133
ENSG00000066279	ASPM	protein_coding	chr1	197084121	197146694	-	1040.23	1182.51	897.953	-0.396758	3.38754e-05	0.00146071
ENSG00000141027	NCOR1	protein_coding	chr17	16029065	16218185	-	1889.41	2147.75	1631.07	-0.3968	8.73627e-07	6.36331e-05
ENSG00000180104	EXOC3	protein_coding	chr5	443175	471937	+	989.747	1125.77	853.723	-0.398664	4.09814e-05	0.00169915
ENSG00000010803	SCMH1	protein_coding	chr1	41027202	41242306	-	843.241	961.14	725.341	-0.4056	0.000150506	0.00503869
ENSG00000138778	CENPE	protein_coding	chr4	103105349	103198445	-	538.519	613.953	463.086	-0.406082	0.00106955	0.0241208
ENSG00000113384	GOLPH3	protein_coding	chr5	32124716	32174319	-	693.827	791.174	596.48	-0.406927	0.000339448	0.00978409
ENSG00000082213	C5orf22	protein_coding	chr5	31532287	31555053	+	498.752	569.914	427.59	-0.413678	0.00116447	0.0258647
ENSG00000196975	ANXA4	protein_coding	chr2	69644425	69827112	+	490.864	561.015	420.713	-0.414347	0.00124821	0.0271284
ENSG00000138160	KIF11	protein_coding	chr10	92574105	92655395	+	431.92	493.681	370.158	-0.414463	0.00247363	0.0463483
ENSG00000182568	SATB1	protein_coding	chr3	18345377	18445621	-	1788.28	2046.2	1530.36	-0.418836	1.88024e-07	1.5918e-05
ENSG00000014123	UFL1	protein_coding	chr6	96521595	96555276	+	586.935	672.029	501.841	-0.420567	0.000542161	0.0143482
ENSG00000121957	GPSM2	protein_coding	chr1	108875350	108934545	+	454.19	520.351	388.028	-0.422381	0.00138167	0.0293969
ENSG00000269243	ENSG00000269243	lncRNA	chr19	16123661	16139892	-	551.268	631.978	470.558	-0.424722	0.000770644	0.0187107
ENSG00000028310	BRD9	protein_coding	chr5	850291	892801	-	745.001	854.119	635.883	-0.425097	0.00010075	0.00363535
ENSG00000140534	TICRR	protein_coding	chr15	89575469	89631056	+	474.474	544.41	404.539	-0.4275	0.00119944	0.0264776
ENSG00000168297	PXK	protein_coding	chr3	58332880	58426127	+	1252.32	1436.71	1067.93	-0.427599	6.47619e-06	0.000349067
ENSG00000162104	ADCY9	protein_coding	chr16	3953387	4116442	-	1576.92	1809.23	1344.62	-0.4279	5.62052e-07	4.3485e-05
ENSG00000183010	PYCR1	protein_coding	chr17	81932384	81942412	-	388.32	445.742	330.897	-0.428706	0.0026723	0.0488813
ENSG00000196371	FUT4	protein_coding	chr11	94543921	94549895	+	1347.69	1547.66	1147.72	-0.430991	9.73907e-07	6.97439e-05
ENSG00000134057	CCNB1	protein_coding	chr5	69167135	69178245	+	381.139	437.905	324.372	-0.431818	0.00274941	0.0497293
ENSG00000196116	TDRD7	protein_coding	chr9	97412096	97496125	+	863.915	993.028	734.802	-0.433968	5.87888e-05	0.00232424
ENSG00000115758	ODC1	protein_coding	chr2	10439968	10448327	-	440.613	506.903	374.323	-0.436421	0.00122059	0.0267494
ENSG00000113460	BRIX1	protein_coding	chr5	34915677	34925996	+	422.079	485.899	358.258	-0.438602	0.00134482	0.0287262
ENSG00000175061	SNHG29	lncRNA	chr17	16438767	16480249	+	620.929	714.817	527.042	-0.438937	0.000291421	0.00869425
ENSG00000112941	TENT4A	protein_coding	chr5	6713432	6757044	+	488.143	561.992	414.294	-0.43898	0.00122085	0.0267494
ENSG00000198648	STK39	protein_coding	chr2	167954020	168247595	-	387.908	446.626	329.189	-0.439	0.00193421	0.0375797
ENSG00000169679	BUB1	protein_coding	chr2	110637528	110678063	-	469.016	540.218	397.814	-0.440495	0.000755841	0.0184622
ENSG00000149212	SESN3	protein_coding	chr11	95165513	95232541	-	2882.2	3319.28	2445.13	-0.4408	1.01503e-08	1.18079e-06
ENSG00000131149	GSE1	protein_coding	chr16	85169525	85676204	+	1722.75	1985.6	1459.89	-0.443458	6.09494e-08	5.79736e-06
ENSG00000081189	MEF2C	protein_coding	chr5	88717117	88904257	-	1081.45	1246.62	916.29	-0.443725	8.60786e-06	0.000439082
ENSG00000106415	GLCCI1	protein_coding	chr7	7968796	8094272	+	352.148	406.084	298.212	-0.444156	0.00273259	0.0495651
ENSG00000135678	CPM	protein_coding	chr12	68842197	68971570	-	778.152	898.017	658.288	-0.447439	5.2334e-05	0.00209466
ENSG00000037474	NSUN2	protein_coding	chr5	6599239	6633291	-	783.267	904.341	662.192	-0.449036	2.19177e-05	0.000987213
ENSG00000164327	RICTOR	protein_coding	chr5	38937920	39074399	-	1182.19	1365.09	999.283	-0.449645	6.85445e-06	0.000361031
ENSG00000043143	JADE2	protein_coding	chr5	134524312	134583230	+	754.33	871.412	637.248	-0.450891	3.93643e-05	0.0016533
ENSG00000164190	NIPBL	protein_coding	chr5	36876769	37066413	+	2565.39	2963.56	2167.21	-0.451317	4.97293e-09	6.33168e-07
ENSG00000214022	REPIN1	protein_coding	chr7	150368189	150374044	+	420.269	485.692	354.846	-0.451757	0.00110725	0.0249016
ENSG00000126787	DLGAP5	protein_coding	chr14	55148112	55191608	-	367.03	424.203	309.858	-0.451898	0.00184479	0.0361972
ENSG00000138821	SLC39A8	protein_coding	chr4	102251080	102431258	-	508.763	588.222	429.303	-0.453456	0.000506155	0.0135955
ENSG00000112742	TTK	protein_coding	chr6	80003887	80042527	+	454.882	526.055	383.709	-0.454188	0.000681975	0.0171501
ENSG00000096060	FKBP5	protein_coding	chr6	35573585	35728583	-	477.493	552.492	402.494	-0.456014	0.00085048	0.0201056
ENSG00000169083	AR	protein_coding	chrX	67544021	67730619	+	1087.17	1258.27	916.074	-0.457475	1.09215e-06	7.71179e-05
ENSG00000174776	WDR49	protein_coding	chr3	167478684	167653983	-	443.646	513.621	373.671	-0.457886	0.00139345	0.0295696
ENSG00000087116	ADAMTS2	protein_coding	chr5	179110853	179345461	-	385.248	446.072	324.424	-0.458186	0.00150382	0.031336
ENSG00000142945	KIF2C	protein_coding	chr1	44739818	44767767	+	444.436	514.9	373.971	-0.460312	0.000555001	0.0145452
ENSG00000145569	OTULINL	protein_coding	chr5	14581792	14616180	+	1235.47	1431.35	1039.58	-0.461007	4.03793e-07	3.20065e-05
ENSG00000213722	DDAH2	protein_coding	chr6	31727038	31730617	-	327.701	379.93	275.471	-0.462398	0.00257639	0.0477644
ENSG00000100219	XBP1	protein_coding	chr22	28794555	28800597	-	443.48	514.196	372.764	-0.462993	0.000514513	0.0137743
ENSG00000145555	MYO10	protein_coding	chr5	16661907	16936288	-	984.109	1141.2	827.017	-0.464085	2.15404e-06	0.000141015
ENSG00000122966	CIT	protein_coding	chr12	119685791	119877320	-	656.289	761.29	551.288	-0.464919	5.494e-05	0.00218813
ENSG00000163104	SMARCAD1	protein_coding	chr4	94207611	94291292	+	583.614	677.133	490.096	-0.465564	9.93547e-05	0.00360217
ENSG00000196415	PRTN3	protein_coding	chr19	840999	848175	+	438.115	508.482	367.747	-0.466401	0.000570913	0.0148898
ENSG00000111371	SLC38A1	protein_coding	chr12	46183063	46270017	-	1638.61	1901.46	1375.77	-0.466579	2.44499e-07	2.01712e-05
ENSG00000180011	PTGR3	protein_coding	chr18	75195113	75209139	-	372.253	432.388	312.118	-0.468956	0.00115949	0.0257894
ENSG00000105810	CDK6	protein_coding	chr7	92604921	92836573	-	2087.87	2425.57	1750.18	-0.470585	5.06056e-09	6.37756e-07
ENSG00000142700	DMRTA2	protein_coding	chr1	50417550	50423443	-	380.412	442.68	318.145	-0.475307	0.00104152	0.0237203
ENSG00000005108	THSD7A	protein_coding	chr7	11370365	11832198	-	1024.28	1192.33	856.232	-0.477241	6.34044e-07	4.83608e-05
ENSG00000072571	HMMR	protein_coding	chr5	163460203	163491941	+	400.319	466.126	334.513	-0.477442	0.000836101	0.0197947
ENSG00000145779	TNFAIP8	protein_coding	chr5	119268692	119399688	+	303.333	353.533	253.133	-0.480333	0.00271244	0.0493922
ENSG00000185112	FAM43A	protein_coding	chr3	194685883	194689037	+	313.92	366.079	261.76	-0.482343	0.00233863	0.0442806
ENSG00000167716	WDR81	protein_coding	chr17	1716523	1738599	+	568.511	662.933	474.088	-0.482842	0.000140039	0.00477325
ENSG00000146555	SDK1	protein_coding	chr7	3301252	4269000	+	568.221	663.112	473.33	-0.485536	7.8771e-05	0.00300407
ENSG00000133028	SCO1	protein_coding	chr17	10672474	10698375	-	335.269	391.5	279.038	-0.487066	0.00154603	0.0320916
ENSG00000145386	CCNA2	protein_coding	chr4	121816444	121823883	-	360.163	420.961	299.365	-0.490393	0.000853632	0.0201457
ENSG00000172262	ZNF131	protein_coding	chr5	43065176	43192021	+	581.807	681.108	482.506	-0.496466	4.57076e-05	0.00187587
ENSG00000125354	SEPTIN6	protein_coding	chrX	119615724	119693370	-	324.989	380.589	269.389	-0.496981	0.00162073	0.0333216
ENSG00000197299	BLM	protein_coding	chr15	90717346	90816166	+	506.115	593.07	419.16	-0.499696	0.000100945	0.00363535
ENSG00000171105	INSR	protein_coding	chr19	7112255	7294414	-	1694.45	1986.63	1402.27	-0.502258	1.02331e-08	1.18193e-06
ENSG00000177169	ULK1	protein_coding	chr12	131894622	131923150	+	299.584	351.409	247.758	-0.502507	0.00168162	0.034028
ENSG00000168724	DNAJC21	protein_coding	chr5	34929559	34958964	+	1038.82	1219.24	858.391	-0.505776	1.98471e-07	1.6715e-05
ENSG00000151012	SLC7A11	protein_coding	chr4	138164097	138242349	-	473.399	556.354	390.443	-0.509794	0.000139693	0.00477325
ENSG00000179981	TSHZ1	protein_coding	chr18	75210755	75289950	+	629.341	740.671	518.012	-0.515012	1.11311e-05	0.000542137
ENSG00000173545	ZNF622	protein_coding	chr5	16451519	16465800	-	316.112	372.76	259.464	-0.521028	0.00170158	0.0341795
ENSG00000197603	CPLANE1	protein_coding	chr5	37106228	37249376	-	551.378	650.171	452.585	-0.521665	2.43362e-05	0.00108109
ENSG00000155093	PTPRN2	protein_coding	chr7	157539056	158587823	-	273.313	322.764	223.861	-0.52591	0.00146152	0.0304939
ENSG00000152620	NADK2	protein_coding	chr5	36192589	36242279	-	424.804	501.687	347.921	-0.526762	0.000157823	0.00519754
ENSG00000119547	ONECUT2	protein_coding	chr18	57435374	57491298	+	805.476	952.033	658.919	-0.530238	2.83808e-06	0.000176507
ENSG00000104219	ZDHHC2	protein_coding	chr8	17156482	17224799	+	320.149	379.085	261.214	-0.535575	0.000547228	0.0143881
ENSG00000113456	RAD1	protein_coding	chr5	34905260	34918989	-	390.085	462.123	318.048	-0.537621	0.000201926	0.00644013
ENSG00000152926	ZNF117	protein_coding	chr7	64971772	65006684	-	689.528	817.13	561.926	-0.539383	5.00388e-06	0.000281926
ENSG00000113569	NUP155	protein_coding	chr5	37288137	37371106	-	1076.22	1275.98	876.461	-0.541331	2.09567e-08	2.32102e-06
ENSG00000150593	PDCD4	protein_coding	chr10	110871795	110900006	+	356.859	423.386	290.332	-0.542713	0.000228545	0.00712364
ENSG00000079739	PGM1	protein_coding	chr1	63593411	63660245	+	243.45	288.998	197.901	-0.543992	0.00187109	0.0365846
ENSG00000237649	KIFC1	protein_coding	chr6	33391823	33409896	+	290.077	344.539	235.615	-0.546306	0.00169947	0.0341795
ENSG00000150712	MTMR12	protein_coding	chr5	32226994	32312987	-	554.819	659.353	450.285	-0.549197	8.34429e-06	0.000426985
ENSG00000106031	HOXA13	protein_coding	chr7	27193503	27200091	-	458.219	544.776	371.663	-0.550436	3.16326e-05	0.00136764
ENSG00000153395	LPCAT1	protein_coding	chr5	1456480	1523962	-	600.002	714.075	485.928	-0.554388	2.66538e-06	0.000169682
ENSG00000084693	AGBL5	protein_coding	chr2	27042364	27070622	+	305.365	363.682	247.048	-0.556016	0.000627782	0.0160367
ENSG00000132510	KDM6B	protein_coding	chr17	7834217	7854796	+	384.361	457.753	310.968	-0.556321	0.000121528	0.00423515
ENSG00000142731	PLK4	protein_coding	chr4	127880893	127899224	+	229.752	273.746	185.759	-0.556922	0.00224672	0.0427909
ENSG00000149503	INCENP	protein_coding	chr11	62123998	62153169	+	556.226	662.971	449.482	-0.559653	5.89128e-06	0.000319671
ENSG00000167513	CDT1	protein_coding	chr16	88803789	88809258	+	385.901	460.037	311.766	-0.5598	8.38926e-05	0.00315475
ENSG00000089685	BIRC5	protein_coding	chr17	78214186	78225636	+	254.601	303.668	205.533	-0.560865	0.00103074	0.0235409
ENSG00000112992	NNT	protein_coding	chr5	43602692	43707405	+	1084.93	1295.11	874.763	-0.565572	5.08785e-09	6.37756e-07
ENSG00000112996	MRPS30	protein_coding	chr5	44808947	44820428	+	772.224	922.712	621.736	-0.568824	7.8535e-07	5.77232e-05
ENSG00000073711	PPP2R3A	protein_coding	chr3	135965728	136147894	+	353.916	423.019	284.814	-0.569051	0.000221841	0.00698449
ENSG00000074370	ATP2A3	protein_coding	chr17	3923870	3964464	-	527.824	631.62	424.028	-0.573781	5.14947e-06	0.000288121
ENSG00000155966	AFF2	protein_coding	chrX	148500617	149000663	+	839.392	1005.04	673.746	-0.576267	4.41574e-08	4.33221e-06
ENSG00000149823	VPS51	protein_coding	chr11	65089324	65111862	+	335.926	402.561	269.292	-0.578266	0.000141862	0.00480904
ENSG00000076248	UNG	protein_coding	chr12	109097597	109126725	+	302.517	362.752	242.283	-0.58032	0.00026153	0.00801739
ENSG00000205765	RIMOC1	protein_coding	chr5	41904188	41921636	+	387.604	464.895	310.313	-0.581641	4.06793e-05	0.00169532
ENSG00000198039	ZNF273	protein_coding	chr7	64870172	64930981	+	287.691	345.403	229.979	-0.584686	0.000575949	0.0149969
ENSG00000164151	ICE1	protein_coding	chr5	5420664	5490220	+	857.526	1029.45	685.597	-0.585743	4.41318e-08	4.33221e-06
ENSG00000176597	B3GNT5	protein_coding	chr3	183253253	183298504	+	383.781	461.117	306.445	-0.587929	4.03277e-05	0.00168501
ENSG00000023171	GRAMD1B	protein_coding	chr11	123358428	123627774	+	649.279	780.245	518.312	-0.589174	4.23924e-07	3.34383e-05
ENSG00000173848	NET1	protein_coding	chr10	5412557	5459056	+	445.576	536.205	354.946	-0.593816	1.05141e-05	0.000521514
ENSG00000108405	P2RX1	protein_coding	chr17	3896592	3916476	-	209.351	252.526	166.175	-0.600774	0.00135654	0.0289002
ENSG00000157456	CCNB2	protein_coding	chr15	59105126	59125045	+	196.675	237.264	156.086	-0.601006	0.00182575	0.0360468
ENSG00000179409	GEMIN4	protein_coding	chr17	744421	753999	-	279.303	337.002	221.604	-0.60255	0.000278763	0.00842543
ENSG00000196814	MVB12B	protein_coding	chr9	126326829	126507041	+	711.758	859.073	564.444	-0.605074	3.89789e-08	3.91483e-06
ENSG00000114107	CEP70	protein_coding	chr3	138494344	138594538	-	342.093	414.439	269.747	-0.61769	3.73772e-05	0.00157393
ENSG00000166016	ABTB2	protein_coding	chr11	34150987	34358010	-	207.926	251.981	163.87	-0.617704	0.00162178	0.0333216
ENSG00000071539	TRIP13	protein_coding	chr5	892884	919357	+	239.296	290.474	188.119	-0.624076	0.000561036	0.0146795
ENSG00000145592	RPL37	protein_coding	chr5	40825262	40835222	-	1045.09	1268.5	821.684	-0.625849	3.97895e-09	5.14717e-07
ENSG00000171522	PTGER4	protein_coding	chr5	40679915	40693735	+	696.998	846.715	547.281	-0.628663	2.46457e-08	2.65681e-06
ENSG00000089091	DZANK1	protein_coding	chr20	18383367	18467281	-	193.169	234.868	151.469	-0.629461	0.00175509	0.0350368
ENSG00000198131	ZNF544	protein_coding	chr19	58228594	58277495	+	224.508	273.201	175.815	-0.632991	0.000468396	0.0128155
ENSG00000196247	ZNF107	protein_coding	chr7	64666099	64711577	+	458.775	558.149	359.402	-0.633625	4.01099e-06	0.000236707
ENSG00000142765	SYTL1	protein_coding	chr1	27342020	27353937	+	269.288	327.764	210.811	-0.63427	0.000218029	0.00689927
ENSG00000178921	PFAS	protein_coding	chr17	8247618	8270491	+	243.203	296.283	190.124	-0.637328	0.000605346	0.0155867
ENSG00000082068	WDR70	protein_coding	chr5	37379285	37753435	+	235.75	287.701	183.799	-0.64362	0.000295998	0.0087661
ENSG00000100448	CTSG	protein_coding	chr14	24573518	24576250	-	752.383	917.938	586.827	-0.644575	5.82451e-08	5.57292e-06
ENSG00000171236	LRG1	protein_coding	chr19	4536402	4540036	-	301.786	369.067	234.505	-0.652028	4.34179e-05	0.00178643
ENSG00000248092	NNT-AS1	lncRNA	chr5	43571594	43603230	-	154.786	189.683	119.889	-0.657499	0.00234882	0.0444215
ENSG00000174099	MSRB3	protein_coding	chr12	65278643	65491430	+	404.013	495.296	312.73	-0.661677	9.25544e-06	0.000464784
ENSG00000156966	B3GNT7	protein_coding	chr2	231395710	231401164	+	304.034	373.512	234.557	-0.668937	2.84116e-05	0.00124166
ENSG00000113360	DROSHA	protein_coding	chr5	31400494	31532196	-	821.724	1009.67	633.778	-0.670989	1.31283e-10	2.25836e-08
ENSG00000146416	AIG1	protein_coding	chr6	143060496	143341058	+	654.616	805.438	503.794	-0.675868	3.96633e-08	3.95899e-06
ENSG00000170037	CNTROB	protein_coding	chr17	7932101	7949920	+	287.155	353.561	220.749	-0.677107	3.5497e-05	0.00151848
ENSG00000132359	RAP1GAP2	protein_coding	chr17	2755705	3037741	+	174.297	214.7	133.894	-0.677203	0.000854668	0.0201457
ENSG00000100427	MLC1	protein_coding	chr22	50059391	50085426	-	618.27	761.3	475.241	-0.678666	3.45101e-08	3.55432e-06
ENSG00000168067	MAP4K2	protein_coding	chr11	64784918	64803241	-	210.704	259.95	161.458	-0.683704	0.000276311	0.00838264
ENSG00000172403	SYNPO2	protein_coding	chr4	118850688	119061247	+	203.818	251.802	155.834	-0.688769	0.000295767	0.0087661
ENSG00000068489	PRR11	protein_coding	chr17	59155732	59206709	+	308.472	380.983	235.961	-0.688858	1.2632e-05	0.000602003
ENSG00000134755	DSC2	protein_coding	chr18	31058840	31102522	-	354.736	438.121	271.352	-0.689146	3.63781e-06	0.000219256
ENSG00000175857	GAPT	protein_coding	chr5	58491435	58497090	+	438.605	541.9	335.311	-0.690891	3.11023e-07	2.54002e-05
ENSG00000091490	SEL1L3	protein_coding	chr4	25747433	25863760	-	407.92	504.066	311.775	-0.691347	2.92547e-06	0.000179866
ENSG00000247982	LINC00926	lncRNA	chr15	57300365	57307769	+	240.512	297.334	183.69	-0.691824	0.000161729	0.00530459
ENSG00000112984	KIF20A	protein_coding	chr5	138178719	138187723	+	176.69	218.629	134.752	-0.694091	0.00113572	0.0254006
ENSG00000107104	KANK1	protein_coding	chr9	470291	746105	+	506.735	629.91	383.56	-0.714226	2.09197e-08	2.32102e-06
ENSG00000130270	ATP8B3	protein_coding	chr19	1782075	1812276	-	350.293	435.904	264.681	-0.717618	2.812e-06	0.00017556
ENSG00000152990	ADGRA3	protein_coding	chr4	22345071	22516066	-	211.822	263.69	159.954	-0.71766	0.000155635	0.00515701
ENSG00000249915	PDCD6	protein_coding	chr5	271621	314974	+	154.955	193.085	116.825	-0.720042	0.00126805	0.0273756
ENSG00000145604	SKP2	protein_coding	chr5	36151989	36196849	+	580.626	722.975	438.276	-0.720811	2.84509e-09	3.80207e-07
ENSG00000272335	ENSG00000272335	lncRNA	chr5	44826076	44828592	+	306.041	381.189	230.892	-0.720831	1.07037e-05	0.000527678
ENSG00000112294	ALDH5A1	protein_coding	chr6	24494867	24537207	+	158.209	197.333	119.085	-0.723874	0.000718182	0.0178387
ENSG00000115365	LANCL1	protein_coding	chr2	210427131	210477652	-	330.577	412.991	248.162	-0.73252	1.936e-06	0.0001283
ENSG00000166845	C18orf54	protein_coding	chr18	54357906	54385218	+	167.91	209.907	125.913	-0.732766	0.000595714	0.0154123
ENSG00000046651	OFD1	protein_coding	chrX	13734743	13777955	+	431.717	540.978	322.455	-0.744669	1.27092e-07	1.11689e-05
ENSG00000150756	ATPSCKMT	protein_coding	chr5	10225507	10249897	-	225.752	283.321	168.183	-0.748936	6.37108e-05	0.00249048
ENSG00000076555	ACACB	protein_coding	chr12	109116587	109268226	+	266.155	334.258	198.053	-0.752118	7.90316e-06	0.000409597
ENSG00000176788	BASP1	protein_coding	chr5	17065598	17276843	+	562.343	706.237	418.45	-0.753695	1.09599e-09	1.6111e-07
ENSG00000196693	ZNF33B	protein_coding	chr10	42574185	42638570	-	186.139	233.965	138.313	-0.754114	0.00014305	0.00482906
ENSG00000072310	SREBF1	protein_coding	chr17	17810399	17837002	-	551.262	693.654	408.871	-0.761127	2.10267e-09	2.88136e-07
ENSG00000001617	SEMA3F	protein_coding	chr3	50155045	50189075	+	110.805	139.979	81.6315	-0.770715	0.00218784	0.0418171
ENSG00000286388	ENSG00000286388	lncRNA	chr5	1345197	1350786	+	132.896	167.843	97.9481	-0.770938	0.000864087	0.0203086
ENSG00000164626	KCNK5	protein_coding	chr6	39188971	39229475	-	226.539	286.151	166.927	-0.773972	2.04673e-05	0.000929653
ENSG00000117298	ECE1	protein_coding	chr1	21217247	21345572	-	150.78	190.605	110.955	-0.775211	0.000807944	0.0193261
ENSG00000183087	GAS6	protein_coding	chr13	113820549	113864076	-	275.728	348.373	203.082	-0.775618	8.71775e-06	0.000443082
ENSG00000166582	CENPV	protein_coding	chr17	16342534	16353656	-	122.715	155.363	90.0674	-0.779893	0.00126133	0.0273616
ENSG00000166123	GPT2	protein_coding	chr16	46884362	46931289	+	194.075	245.769	142.381	-0.783306	7.16861e-05	0.00275991
ENSG00000134138	MEIS2	protein_coding	chr15	36889204	37101299	-	198.08	250.966	145.193	-0.785355	7.9545e-05	0.00302645
ENSG00000134824	FADS2	protein_coding	chr11	61792980	61867354	+	578.529	732.571	424.486	-0.785824	1.46072e-09	2.09026e-07
ENSG00000143971	ETAA1	protein_coding	chr2	67397322	67412089	+	116.929	148.559	85.2989	-0.793297	0.00181909	0.0360033
ENSG00000164649	CDCA7L	protein_coding	chr7	21900899	21945903	-	403.601	512.354	294.848	-0.795096	1.55784e-08	1.74933e-06
ENSG00000132357	CARD6	protein_coding	chr5	40841308	40860175	+	354.762	450.818	258.706	-0.798863	1.01628e-07	9.07912e-06
ENSG00000112877	CEP72	protein_coding	chr5	612340	667168	+	158.881	202.342	115.42	-0.804564	0.000168553	0.00549497
ENSG00000189420	ZFP92	protein_coding	chrX	153411472	153426481	+	148.61	189.279	107.94	-0.804584	0.000276006	0.00838264
ENSG00000178971	CTC1	protein_coding	chr17	8224815	8248058	-	132.134	168.426	95.843	-0.806934	0.000736824	0.0182178
ENSG00000166025	AMOTL1	protein_coding	chr11	94706431	94876748	+	809.728	1033.66	585.793	-0.818238	1.12737e-13	3.03825e-11
ENSG00000255571	MIR9-3HG	lncRNA	chr15	89361579	89424983	+	296.698	379.075	214.321	-0.819795	3.35535e-07	2.7128e-05
ENSG00000110237	ARHGEF17	protein_coding	chr11	73308276	73369388	+	232.95	298.772	167.128	-0.834309	3.19016e-06	0.000195397
ENSG00000286480	ENSG00000286480	lncRNA	chr2	63106879	63197037	+	244.686	314.061	175.312	-0.837504	4.4556e-06	0.000256395
ENSG00000182557	SPNS3	protein_coding	chr17	4433940	4488208	+	117.471	151.2	83.7428	-0.844805	0.000757634	0.018478
ENSG00000148700	ADD3	protein_coding	chr10	109996368	110135565	+	218.835	282.241	155.428	-0.856535	4.78571e-06	0.000272482
ENSG00000140284	SLC27A2	protein_coding	chr15	50182196	50236385	+	97.5533	126.625	68.4818	-0.877203	0.00178658	0.0354901
ENSG00000106789	CORO2A	protein_coding	chr9	98120975	98192637	-	334.377	434.653	234.102	-0.889893	8.93752e-09	1.06264e-06
ENSG00000225138	SLC9A3-AS1	lncRNA	chr5	473236	480884	+	260.448	339.257	181.639	-0.897627	1.75308e-07	1.49985e-05
ENSG00000153904	DDAH1	protein_coding	chr1	85318481	85578363	-	87.7636	114.577	60.9499	-0.899684	0.00231617	0.0439583
ENSG00000133863	TEX15	protein_coding	chr8	30831544	30913008	-	90.3514	118.148	62.5546	-0.90669	0.00120029	0.0264776
ENSG00000109107	ALDOC	protein_coding	chr17	28573115	28576948	-	360.332	470.797	249.866	-0.911248	6.64783e-10	1.02377e-07
ENSG00000166106	ADAMTS15	protein_coding	chr11	130448645	130476645	+	418.656	547.529	289.783	-0.915627	7.29961e-11	1.3413e-08
ENSG00000144218	AFF3	protein_coding	chr2	99545419	100192428	-	835.999	1101.38	570.617	-0.947504	1.0169e-18	7.39399e-16
ENSG00000291102	GUSBP1	lncRNA	chr5	21341833	21589372	+	77.1113	102.012	52.2107	-0.953023	0.001789	0.0354946
ENSG00000100344	PNPLA3	protein_coding	chr22	43923792	43964488	+	137.566	182.005	93.1281	-0.959184	7.55387e-05	0.00288761
ENSG00000113638	TTC33	protein_coding	chr5	40512333	40755963	-	198.162	262.675	133.648	-0.969568	1.57444e-06	0.000107421
ENSG00000115507	OTX1	protein_coding	chr2	63050057	63057836	+	423.408	561.251	285.566	-0.972345	1.24993e-11	2.62486e-09
ENSG00000077984	CST7	protein_coding	chr20	24949269	24959928	+	74.9569	99.8599	50.054	-0.982258	0.00142661	0.0299977
ENSG00000149516	MS4A3	protein_coding	chr11	60056587	60071115	+	678.455	902.16	454.751	-0.986737	2.00941e-16	8.55057e-14
ENSG00000138336	TET1	protein_coding	chr10	68560337	68694487	+	72.6702	97.2945	48.0458	-1.00298	0.00123658	0.0269481
ENSG00000005189	REXO5	protein_coding	chr16	20806429	20849665	+	96.2193	128.88	63.5586	-1.0085	0.000242021	0.00749709
ENSG00000176974	SHMT1	protein_coding	chr17	18327860	18363563	-	105.706	141.981	69.4312	-1.02153	8.49876e-05	0.00318677
ENSG00000147465	STAR	protein_coding	chr8	38142700	38150992	-	164.533	221.626	107.44	-1.03773	1.68944e-06	0.00011379
ENSG00000160117	ANKLE1	protein_coding	chr19	17281645	17287646	+	81.1022	109.793	52.4109	-1.05267	0.000418003	0.0116336
ENSG00000108001	EBF3	protein_coding	chr10	129835233	129973053	-	440.445	597.037	283.852	-1.07002	1.25493e-14	3.90236e-12
ENSG00000101445	PPP1R16B	protein_coding	chr20	38805697	38923024	+	160.569	218.018	103.12	-1.0728	5.87713e-07	4.52539e-05
ENSG00000118432	CNR1	protein_coding	chr6	88139864	88166347	-	161.485	220.198	102.771	-1.09193	8.84356e-07	6.41258e-05
ENSG00000230778	ANKRD63	protein_coding	chr15	40278372	40283064	-	55.0084	75.2754	34.7414	-1.09362	0.00259339	0.0478507
ENSG00000173930	SLCO4C1	protein_coding	chr5	102233986	102296284	-	172.372	235.196	109.548	-1.09531	3.53555e-07	2.83019e-05
ENSG00000065675	PRKCQ	protein_coding	chr10	6427143	6580301	-	65.6479	89.8234	41.4725	-1.09653	0.00208795	0.0401453
ENSG00000180592	SKIDA1	protein_coding	chr10	21513475	21526368	-	128.589	176.348	80.8307	-1.11587	4.06801e-06	0.000239199
ENSG00000145506	NKD2	protein_coding	chr5	1008802	1038943	+	143.181	196.347	90.0158	-1.11654	1.16821e-06	8.213e-05
ENSG00000275395	FCGBP	protein_coding	chr19	39863323	39934626	-	164.125	225.132	103.117	-1.11896	7.51874e-07	5.65479e-05
ENSG00000083720	OXCT1	protein_coding	chr5	41730065	41870425	-	107.443	147.76	67.1259	-1.12672	3.01586e-05	0.00131092
ENSG00000136026	CKAP4	protein_coding	chr12	106237881	106304279	-	343.769	475.571	211.967	-1.16206	1.95905e-13	5.19309e-11
ENSG00000126767	ELK1	protein_coding	chrX	47635521	47650604	-	129.369	179.214	79.5233	-1.16224	1.02485e-06	7.26836e-05
ENSG00000113209	PCDHB5	protein_coding	chr5	141135206	141138615	+	111.131	154.386	67.8751	-1.1738	6.84234e-06	0.000361031
ENSG00000151287	TEX30	protein_coding	chr13	102765888	102773811	-	117.62	163.398	71.8428	-1.17433	2.46965e-06	0.000158469
ENSG00000130203	APOE	protein_coding	chr19	44905791	44909393	+	96.5331	134.228	58.8386	-1.17624	1.61851e-05	0.000749893
ENSG00000078114	NEBL	protein_coding	chr10	20779973	21293011	-	54.1401	76.7512	31.529	-1.25714	0.000544786	0.0143706
ENSG00000188582	PAQR9	protein_coding	chr3	142949164	142963674	-	82.9901	117.537	48.4432	-1.26149	5.02077e-05	0.00202965
ENSG00000007866	TEAD3	protein_coding	chr6	35473597	35497079	-	45.8418	65.1264	26.5573	-1.26279	0.00140981	0.0297996
ENSG00000038382	TRIO	protein_coding	chr5	14143342	14532128	+	172.415	244.773	100.056	-1.28217	1.30384e-09	1.88241e-07
ENSG00000140443	IGF1R	protein_coding	chr15	98648539	98964530	+	45.4307	65.4083	25.4532	-1.32792	0.000788579	0.0189752
ENSG00000276644	DACH1	protein_coding	chr13	71437966	71867204	-	237.703	340.856	134.549	-1.33457	1.14293e-11	2.46415e-09
ENSG00000132613	MTSS2	protein_coding	chr16	70661204	70686053	-	404.388	581.55	227.225	-1.35192	9.0389e-20	8.11994e-17
ENSG00000196684	HSH2D	protein_coding	chr19	16134028	16158575	+	231.184	332.688	129.68	-1.35246	4.60726e-13	1.14614e-10
ENSG00000224940	PRRT4	protein_coding	chr7	128350325	128361690	-	45.7919	66.2823	25.3015	-1.35508	0.000814155	0.0194459
ENSG00000171812	COL8A2	protein_coding	chr1	36095239	36125222	-	126.607	182.823	70.3898	-1.36453	9.02683e-08	8.25722e-06
ENSG00000010818	HIVEP2	protein_coding	chr6	142751469	142956698	-	379.204	548	210.408	-1.37678	2.85453e-20	3.29698e-17
ENSG00000279569	ENSG00000279569	TEC	chr16	70661667	70665836	+	56.7241	82.3712	31.0771	-1.37801	0.000136302	0.00468936
ENSG00000154451	GBP5	protein_coding	chr1	89256189	89272860	-	84.4031	122.866	45.9407	-1.39987	1.09757e-05	0.000536185
ENSG00000067842	ATP2B3	protein_coding	chrX	153517642	153582939	+	87.9132	128.636	47.1904	-1.42765	9.74775e-07	6.97439e-05
ENSG00000233922	LINC01694	lncRNA	chr21	45590771	45603088	+	37.8735	55.7661	19.9809	-1.43595	0.00082307	0.0195867
ENSG00000184588	PDE4B	protein_coding	chr1	65792514	66374579	+	246.436	360.43	132.441	-1.43752	1.94484e-15	6.98847e-13
ENSG00000227502	MROCKI	lncRNA	chr6	113868013	113873390	-	166.331	243.551	89.1119	-1.44034	2.61477e-11	5.09407e-09
ENSG00000145428	RNF175	protein_coding	chr4	153710160	153760024	-	111.005	163.52	58.4898	-1.46755	3.21941e-08	3.37252e-06
ENSG00000010310	GIPR	protein_coding	chr19	45668221	45683722	+	38.3514	56.9221	19.7807	-1.47887	0.000599985	0.015498
ENSG00000154654	NCAM2	protein_coding	chr21	20998409	21543329	+	414.167	611.547	216.787	-1.4919	2.41814e-23	4.88767e-20
ENSG00000072818	ACAP1	protein_coding	chr17	7336529	7351477	+	79.9397	118.562	41.3178	-1.49842	7.851e-07	5.77232e-05
ENSG00000047936	ROS1	protein_coding	chr6	117287353	117425942	-	84.3934	126.465	42.3218	-1.55693	1.55721e-07	1.35376e-05
ENSG00000172264	MACROD2	protein_coding	chr20	13995369	16053197	+	34.8129	52.6085	17.0173	-1.57308	0.0007506	0.0183897
ENSG00000205045	SLFN12L	protein_coding	chr17	35464249	35537678	-	110.037	165.4	54.6738	-1.57958	2.76081e-09	3.72019e-07
ENSG00000204682	MIR1915HG	lncRNA	chr10	21490272	21497260	-	91.8529	138.269	45.4371	-1.58452	9.26099e-08	8.41293e-06
ENSG00000080493	SLC4A4	protein_coding	chr4	71062667	71572087	+	25.6317	38.9631	12.3004	-1.5872	0.00261728	0.0480442
ENSG00000168243	GNG4	protein_coding	chr1	235547685	235650754	-	52.6117	79.467	25.7565	-1.58851	3.62608e-05	0.00154299
ENSG00000196581	AJAP1	protein_coding	chr1	4654609	4792534	+	110.686	168.153	53.2178	-1.64149	6.90388e-10	1.04333e-07
ENSG00000152932	RAB3C	protein_coding	chr5	58582221	58859394	+	72.3921	111.748	33.0366	-1.72794	9.32475e-07	6.7313e-05
ENSG00000215196	BASP1-AS1	lncRNA	chr5	17089296	17217047	-	23.7384	37.7881	9.68865	-1.85954	0.000747813	0.0183492
ENSG00000173253	DMRT2	protein_coding	chr9	1049858	1057552	+	27.8292	44.4136	11.2448	-1.89096	0.00024498	0.00757423
ENSG00000287586	ENSG00000287586	lncRNA	chr1	4730211	4734992	-	89.6114	142.121	37.1014	-1.90933	1.3033e-10	2.25836e-08
ENSG00000120833	SOCS2	protein_coding	chr12	93569814	93583487	+	16.8883	27.3003	6.47629	-1.92042	0.00269877	0.0491986
ENSG00000186019	ZNF225-AS1	lncRNA	chr19	44103007	44113183	-	29.0509	46.8571	11.2448	-1.96657	0.000111313	0.00395591
ENSG00000046604	DSG2	protein_coding	chr18	31498177	31549008	+	131.591	211.571	51.6101	-2.01453	1.13584e-15	4.22268e-13
ENSG00000200795	RNU4-1	snRNA	chr12	120293097	120293237	-	14.0689	23.5695	4.56828	-2.14156	0.00232965	0.0441623
ENSG00000151025	GPR158	protein_coding	chr10	25174802	25602229	+	66.9464	111.1	22.7929	-2.23618	1.92717e-10	3.14771e-08
ENSG00000108622	ICAM2	protein_coding	chr17	64002594	64020634	-	14.9195	25.5711	4.26798	-2.33454	0.00126564	0.0273756
ENSG00000125249	RAP2A	protein_coding	chr13	97434169	97469128	+	135.937	228.045	43.8294	-2.35311	4.02131e-20	4.06404e-17
ENSG00000215788	TNFRSF25	protein_coding	chr1	6460786	6466175	-	21.2264	36.2283	6.22452	-2.36543	0.000113439	0.00399631
ENSG00000008311	AASS	protein_coding	chr7	122064583	122144308	-	19.8853	34.1982	5.57234	-2.42102	0.000107313	0.00383905
ENSG00000099399	MAGEB2	protein_coding	chrX	30215563	30220089	+	131.527	225.752	37.3016	-2.56564	2.19752e-22	2.96116e-19
ENSG00000171680	PLEKHG5	protein_coding	chr1	6467122	6520074	-	27.2497	47.5712	6.92826	-2.61503	2.51827e-06	0.00016095
ENSG00000165923	AGBL2	protein_coding	chr11	47659591	47715389	-	29.0352	51.1422	6.92826	-2.71737	8.35952e-07	6.11645e-05
ENSG00000067445	TRO	protein_coding	chrX	54920462	54931431	+	10.0839	18.2598	1.908	-2.7275	0.00189335	0.0369752
ENSG00000187134	AKR1C1	protein_coding	chr10	4963253	4983283	+	96.4596	168.971	23.9486	-2.76825	4.01794e-18	2.49885e-15
ENSG00000188620	HMX3	protein_coding	chr10	123135970	123139423	+	65.1617	114.859	15.4642	-2.81497	8.58162e-13	2.04066e-10
ENSG00000223930	ENSG00000223930	lncRNA	chr3	178164008	178385479	-	20.7462	37.2244	4.26798	-2.85917	1.5728e-05	0.000735407
ENSG00000205181	LINC00654	lncRNA	chr20	5482736	5526709	-	11.6281	21.248	2.0081	-2.88675	0.000773211	0.0187449
ENSG00000157404	KIT	protein_coding	chr4	54657267	54740783	+	41.9389	75.3418	8.53596	-3.00102	3.17599e-09	4.17527e-07
ENSG00000287281	ENSG00000287281	lncRNA	chr18	75455787	75468835	+	10.934	20.4119	1.45603	-3.12401	0.000530316	0.014104
ENSG00000104879	CKM	protein_coding	chr19	45306413	45322875	-	20.927	38.3898	3.46413	-3.14137	4.14304e-06	0.000241852
ENSG00000154928	EPHB1	protein_coding	chr3	134795260	135260467	+	107.303	194.374	20.2327	-3.20188	1.82741e-22	2.68629e-19
ENSG00000141198	TOM1L1	protein_coding	chr17	54899387	54961956	+	9.4063	17.8086	1.00405	-3.2304	0.00113871	0.0254323
ENSG00000188732	FAM221A	protein_coding	chr7	23680130	23703249	+	9.55199	18.0999	1.00405	-3.25257	0.000987937	0.0226917
ENSG00000163792	TCF23	protein_coding	chr2	27149004	27156974	+	39.0889	71.6015	6.57639	-3.26042	5.2552e-10	8.17082e-08
ENSG00000081803	CADPS2	protein_coding	chr7	122318411	122886759	-	11.6131	22.1221	1.10415	-3.45796	0.000308063	0.00905705
ENSG00000132854	KANK4	protein_coding	chr1	62236165	62319434	-	11.5583	22.1126	1.00405	-3.52769	0.000320921	0.0093165
ENSG00000240086	ENSG00000240086	lncRNA	chr3	135138469	135439888	-	8.76224	16.9724	0.552077	-3.53351	0.00172464	0.0345141
ENSG00000086548	CEACAM6	protein_coding	chr19	41750977	41772211	+	186.23	344.595	27.8647	-3.5817	1.09776e-42	1.77508e-38
ENSG00000149054	ZNF215	protein_coding	chr11	6926404	7001004	+	9.26027	17.9685	0.552077	-3.61133	0.00127225	0.0274298
ENSG00000160191	PDE9A	protein_coding	chr21	42653621	42775509	+	25.6944	48.5768	2.81195	-3.70106	8.99927e-08	8.25722e-06
ENSG00000287550	ENSG00000287550	lncRNA	chr6	164791288	164827683	-	12.669	24.4341	0.90395	-3.7397	0.000148174	0.00498122
ENSG00000287899	ENSG00000287899	lncRNA	chr3	171941607	171996871	+	10.7138	20.9756	0.451975	-3.91982	0.000638347	0.0162809
ENSG00000213468	FIRRE	lncRNA	chrX	131688779	131830862	-	14.8116	28.7192	0.90395	-3.96433	5.70067e-05	0.00226486
ENSG00000153930	ANKFN1	protein_coding	chr17	55882301	56517016	+	20.6324	39.8087	1.45603	-4.05448	1.31443e-06	9.12202e-05
ENSG00000151632	AKR1C2	protein_coding	chr10	4987775	5018031	-	145.782	276.903	14.6604	-4.14939	5.68286e-37	3.06306e-33
ENSG00000277631	PGM5P3-AS1	lncRNA	chr9	72656	90820	+	9.55274	19.1055	0	-4.32952	4.23846e-05	0.00174836
ENSG00000179222	MAGED1	protein_coding	chrX	51803007	51902354	+	33.2806	64.5531	2.0081	-4.44574	1.67249e-09	2.37229e-07
ENSG00000100060	MFNG	protein_coding	chr22	37469063	37486393	-	49.2256	97.9992	0.451975	-6.09133	1.40903e-07	1.23157e-05
ENSG00000149294	NCAM1	protein_coding	chr11	112961247	113278436	+	160.241	317.371	3.11226	-6.27463	2.17866e-27	5.87148e-24
ENSG00000266976	ENSG00000266976	lncRNA	chr19	28606688	28615229	+	343.373	686.747	0	-9.42573	2.64003e-16	1.06723e-13
ENSG00000164509	IL31RA	protein_coding	chr5	55851357	55922854	+	243.12	287.231	199.009	-0.527165	0.00278414	0.0503012
ENSG00000135333	EPHA7	protein_coding	chr6	93240020	93419687	-	48.2352	68.0021	28.4684	-1.22747	0.00278737	0.0503034
ENSG00000135473	PAN2	protein_coding	chr12	56316223	56334053	-	286.376	334.53	238.221	-0.488097	0.0028277	0.0507769
ENSG00000139832	RAB20	protein_coding	chr13	110523066	110561722	-	80.2153	104.352	56.0783	-0.884209	0.00282631	0.0507769
ENSG00000167702	KIFC2	protein_coding	chr8	144466043	144474202	+	360.151	303.217	417.085	0.458695	0.00282403	0.0507769
ENSG00000198169	ZNF251	protein_coding	chr8	144720907	144756417	-	223.204	180.877	265.531	0.551337	0.00282245	0.0507769
ENSG00000279141	LINC01451	lncRNA	chr9	136612024	136617181	-	66.3469	44.686	88.0077	0.962177	0.00282931	0.0507769
ENSG00000066735	KIF26A	protein_coding	chr14	104136454	104180894	+	29.4504	15.3746	43.5261	1.44319	0.00283261	0.0507797
ENSG00000118242	MREG	protein_coding	chr2	215942584	216034096	-	114.28	84.5232	144.037	0.762038	0.00283626	0.0507888
ENSG00000123684	LPGAT1	protein_coding	chr1	211743457	211830763	-	990.832	890.367	1091.3	0.293276	0.00284859	0.0508969
ENSG00000239636	TFAP2E-AS1	lncRNA	chr1	35569807	35577779	-	22.085	34.3297	9.84031	-1.70447	0.00284838	0.0508969
ENSG00000148488	ST8SIA6	protein_coding	chr10	17315421	17454595	-	10.3552	18.2503	2.46008	-2.47601	0.00286016	0.0510473
ENSG00000041982	TNC	protein_coding	chr9	115019575	115118207	-	14.4177	4.88682	23.9486	2.0834	0.00286959	0.0511591
ENSG00000130598	TNNI2	protein_coding	chr11	1838981	1841680	+	20.8964	9.05945	32.7333	1.74562	0.00289476	0.0514484
ENSG00000137693	YAP1	protein_coding	chr11	102110447	102233424	+	67.6929	43.8594	91.5264	1.04446	0.00289537	0.0514484
ENSG00000170745	KCNS3	protein_coding	chr2	17877847	18361616	+	11.1781	2.87571	19.4804	2.40171	0.00288996	0.0514484
ENSG00000198771	RCSD1	protein_coding	chr1	167630093	167708696	+	1372.46	1249.59	1495.33	0.258819	0.00290559	0.0515735
ENSG00000067066	SP100	protein_coding	chr2	230415942	230545606	+	1139.34	1028.37	1250.3	0.281662	0.00295811	0.052448
ENSG00000006459	KDM7A	protein_coding	chr7	140084746	140176983	-	275.973	228.787	323.159	0.496403	0.00297777	0.0527388
ENSG00000053918	KCNQ1	protein_coding	chr11	2444684	2849105	+	293.284	243.071	343.498	0.497195	0.00299718	0.0530245
ENSG00000131759	RARA	protein_coding	chr17	40309180	40357643	+	396.444	337.482	455.406	0.431239	0.00300153	0.0530435
ENSG00000076382	SPAG5	protein_coding	chr17	28577565	28599025	-	437.916	497.947	377.884	-0.397129	0.00301226	0.0531281
ENSG00000141540	TTYH2	protein_coding	chr17	74213571	74262020	+	64.2404	42.6844	85.7964	0.990516	0.00301289	0.0531281
ENSG00000078804	TP53INP2	protein_coding	chr20	34704339	34713439	+	204.93	245.638	164.222	-0.577991	0.00304513	0.0536381
ENSG00000153885	KCTD15	protein_coding	chr19	33795933	33815763	+	29.522	44.1318	14.9121	-1.50402	0.00305572	0.0537661
ENSG00000250138	ENSG00000250138	unprocessed_pseudogene	chr5	69631963	69636399	+	24.7342	12.0666	37.4017	1.55528	0.00306098	0.0538001
ENSG00000247556	OIP5-AS1	lncRNA	chr15	41283958	41322392	+	1525.65	1670.87	1380.43	-0.275307	0.00306482	0.0538091
ENSG00000023445	BIRC3	protein_coding	chr11	102317450	102339403	+	28.0855	13.9463	42.2248	1.53207	0.00309661	0.0542494
ENSG00000250167	ENSG00000250167	lncRNA	chr5	135476913	135638231	+	11.8962	3.30802	20.4845	2.3182	0.00309343	0.0542494
ENSG00000138185	ENTPD1	protein_coding	chr10	95711779	95877266	+	182.37	143.889	220.852	0.614653	0.00311094	0.054387
ENSG00000173193	PARP14	protein_coding	chr3	122680839	122730840	+	1281.77	1161.7	1401.85	0.270884	0.00311119	0.054387
ENSG00000143641	GALNT2	protein_coding	chr1	230057990	230282122	+	668.953	592.074	745.832	0.33257	0.00312547	0.0545777
ENSG00000068120	COASY	protein_coding	chr17	42561467	42566277	+	464.282	526.685	401.879	-0.389332	0.00314065	0.0547835
ENSG00000126822	PLEKHG3	protein_coding	chr14	64704102	64750249	+	173.095	215.048	131.143	-0.70926	0.00315756	0.0550191
ENSG00000179456	ZBTB18	protein_coding	chr1	244048547	244057476	+	233.165	190.858	275.471	0.527089	0.00316697	0.0551237
ENSG00000152818	UTRN	protein_coding	chr6	144285335	144853034	+	2018.95	2178.56	1859.35	-0.228462	0.00317064	0.0551282
ENSG00000234944	LINC02623	lncRNA	chr10	42871521	42874060	+	13.8021	23.2876	4.31651	-2.19167	0.00318269	0.0552782
ENSG00000088325	TPX2	protein_coding	chr20	31739271	31801805	+	634.402	709.979	558.826	-0.344828	0.00319804	0.0554834
ENSG00000178175	ZNF366	protein_coding	chr5	72439903	72507410	-	140.334	105.8	174.869	0.719592	0.00320136	0.0554834
ENSG00000244242	IFITM10	protein_coding	chr11	1732406	1750595	-	90.055	63.6885	116.421	0.860115	0.00321501	0.0556603
ENSG00000133612	AGAP3	protein_coding	chr7	151085831	151144436	+	682.385	604.676	760.095	0.329529	0.00323049	0.0558519
ENSG00000167632	TRAPPC9	protein_coding	chr8	139727725	140458579	-	371.127	316.872	425.381	0.423698	0.00323299	0.0558519
ENSG00000251442	LINC01094	lncRNA	chr4	78638780	78683185	+	143.961	111.1	176.822	0.665652	0.00323762	0.0558723
ENSG00000092964	DPYSL2	protein_coding	chr8	26514031	26658178	+	1019.82	917.958	1121.67	0.288868	0.00324275	0.0559012
ENSG00000185650	ZFP36L1	protein_coding	chr14	68787660	68796253	-	268.443	222.604	314.283	0.495706	0.00325959	0.0561316
ENSG00000152582	SPEF2	protein_coding	chr5	35617844	35814611	+	255.34	300.229	210.45	-0.51054	0.00327072	0.0562633
ENSG00000151690	MFSD6	protein_coding	chr2	190408355	190509205	+	224.239	181.536	266.941	0.553737	0.00327475	0.0562729
ENSG00000084110	HAL	protein_coding	chr12	95972662	95996365	-	373.598	428.254	318.943	-0.424017	0.0032861	0.0564079
ENSG00000101210	EEF1A2	protein_coding	chr20	63488013	63499239	-	267.296	220.912	313.68	0.503895	0.00330339	0.0566446
ENSG00000092621	PHGDH	protein_coding	chr1	119648411	119744218	+	340.594	284.864	396.324	0.47499	0.00332106	0.0568872
ENSG00000145725	PPIP5K2	protein_coding	chr5	103120149	103212799	+	1232.9	1357.6	1108.21	-0.292589	0.00333952	0.0571429
ENSG00000226822	LINC02785	lncRNA	chr1	108040263	108076020	+	85.1847	60.6244	109.745	0.845667	0.00337394	0.0576709
ENSG00000185760	KCNQ5	protein_coding	chr6	72621792	73198853	+	81.5669	105.8	57.3341	-0.872496	0.00338811	0.0578519
ENSG00000004455	AK2	protein_coding	chr1	33007986	33080996	-	1335.03	1457.18	1212.87	-0.26455	0.00343445	0.0585812
ENSG00000196139	AKR1C3	protein_coding	chr10	5035354	5107686	+	29.1397	43.2672	15.0122	-1.46706	0.00345099	0.0588013
ENSG00000164825	DEFB1	protein_coding	chr8	6870592	6877936	-	104.109	131.756	76.4626	-0.777201	0.00345845	0.0588664
ENSG00000092068	SLC7A8	protein_coding	chr14	23125295	23183674	-	107.842	77.9167	137.767	0.814267	0.00347058	0.0589984
ENSG00000152760	DYNLT5	protein_coding	chr1	66752459	66779047	+	383.913	327.284	440.542	0.427607	0.0034735	0.0589984
ENSG00000064225	ST3GAL6	protein_coding	chr3	98732236	98821201	+	278.821	232.621	325.022	0.480797	0.00348974	0.0592121
ENSG00000132356	PRKAA1	protein_coding	chr5	40759389	40798374	-	1178.85	1289.8	1067.9	-0.272141	0.00350638	0.059432
ENSG00000062524	LTK	protein_coding	chr15	41503637	41513887	-	61.705	82.1923	41.2177	-0.978602	0.00352423	0.0594852
ENSG00000104154	SLC30A4	protein_coding	chr15	45479606	45522755	-	13.353	4.31357	22.3925	2.13829	0.00352094	0.0594852
ENSG00000158711	ELK4	protein_coding	chr1	205597556	205632011	-	1612.01	1472.65	1751.37	0.249916	0.00352259	0.0594852
ENSG00000178104	PDE4DIP	protein_coding	chr1	148808140	149048286	+	243.104	200.293	285.915	0.511327	0.00352358	0.0594852
ENSG00000145675	PIK3R1	protein_coding	chr5	68215740	68301821	+	1289.56	1407.61	1171.51	-0.264664	0.00357381	0.0602591
ENSG00000133789	SWAP70	protein_coding	chr11	9664077	9752993	+	782.494	699.114	865.875	0.308234	0.00358683	0.0604157
ENSG00000139626	ITGB7	protein_coding	chr12	53191323	53207282	-	482.704	420.341	545.067	0.37409	0.00359201	0.0604399
ENSG00000101188	NTSR1	protein_coding	chr20	62708836	62762771	+	395.279	335.349	455.209	0.439736	0.00360268	0.0605565
ENSG00000146540	C7orf50	protein_coding	chr7	996986	1138260	-	429.092	487.328	370.856	-0.393105	0.00360987	0.0606047
ENSG00000150753	CCT5	protein_coding	chr5	10249929	10266389	+	1124.4	1242.05	1006.74	-0.302763	0.00361305	0.0606047
ENSG00000198729	PPP1R14C	protein_coding	chr6	150143044	150250392	+	32.444	16.6905	48.1975	1.47561	0.00362654	0.060768
ENSG00000118922	KLF12	protein_coding	chr13	73686089	74134404	-	94.4153	120.3	68.5303	-0.802868	0.00364696	0.0609209
ENSG00000135776	ABCB10	protein_coding	chr1	229516582	229558707	-	412.325	354.632	470.018	0.405397	0.00364407	0.0609209
ENSG00000167207	NOD2	protein_coding	chr16	50693588	50733077	+	111.961	83.6491	140.273	0.738919	0.00364508	0.0609209
ENSG00000108523	RNF167	protein_coding	chr17	4940008	4945222	+	245.952	289.328	202.576	-0.512116	0.00365586	0.0610065
ENSG00000110324	IL10RA	protein_coding	chr11	117986370	118003037	+	308.737	258.71	358.765	0.470154	0.0036713	0.061201
ENSG00000144451	SPAG16	protein_coding	chr2	213284389	214410501	+	13.7646	4.73639	22.7929	2.05232	0.0036829	0.0613035
ENSG00000167900	TK1	protein_coding	chr17	78174091	78187233	-	173.79	209.118	138.462	-0.591327	0.00368503	0.0613035
ENSG00000134986	NREP	protein_coding	chr5	111662621	111997464	-	389.629	445.301	333.958	-0.414036	0.0037067	0.0616005
ENSG00000165392	WRN	protein_coding	chr8	31033788	31176138	+	532.861	600.776	464.946	-0.369065	0.00371167	0.0616198
ENSG00000104783	KCNN4	protein_coding	chr19	43766533	43780976	-	452.856	392.429	513.283	0.386458	0.0037214	0.061718
ENSG00000104888	SLC17A7	protein_coding	chr19	49429401	49442360	-	66.5139	45.2688	87.759	0.939854	0.0037491	0.0621018
ENSG00000146757	ZNF92	protein_coding	chr7	65373799	65401136	+	383.518	438.553	328.483	-0.415835	0.00375223	0.0621018
ENSG00000065328	MCM10	protein_coding	chr10	13161558	13211110	+	387.647	446.298	328.995	-0.438791	0.00376039	0.0621098
ENSG00000198502	HLA-DRB5	protein_coding	chr6	32517353	32530287	-	120.843	91.825	149.862	0.70064	0.00375937	0.0621098
ENSG00000249859	PVT1	lncRNA	chr8	127794526	128187101	+	555.953	474.894	637.012	0.422943	0.00378419	0.0624392
ENSG00000261453	LINC01735	lncRNA	chr1	208606564	208614295	-	7.68129	1.00555	14.357	2.93683	0.00379781	0.0625999
ENSG00000110047	EHD1	protein_coding	chr11	64851642	64888296	-	552.204	621.687	482.721	-0.36433	0.00381561	0.0627017
ENSG00000122574	WIPF3	protein_coding	chr7	29806486	29917061	+	23.3429	10.7887	35.8971	1.64611	0.00381536	0.0627017
ENSG00000126561	STAT5A	protein_coding	chr17	42287547	42311943	+	191.001	153.221	228.781	0.575266	0.00381487	0.0627017
ENSG00000184640	SEPTIN9	protein_coding	chr17	77280569	77500596	+	1137.03	1030.54	1243.52	0.270781	0.00382057	0.0627194
ENSG00000172638	EFEMP2	protein_coding	chr11	65866441	65873592	-	108.254	135.928	80.5789	-0.747152	0.00383651	0.0629173
ENSG00000103241	FOXF1	protein_coding	chr16	86510527	86515422	+	8.2751	1.43786	15.1123	2.72448	0.00385918	0.0632249
ENSG00000107140	TESK1	protein_coding	chr9	35605262	35610041	+	255.949	210.725	301.173	0.513182	0.00386838	0.0633114
ENSG00000139567	ACVRL1	protein_coding	chr12	51906908	51923361	+	110.667	81.9104	139.424	0.760161	0.0039172	0.0640456
ENSG00000107438	PDLIM1	protein_coding	chr10	95237572	95291012	-	67.2115	89.1376	45.2855	-0.96157	0.00396939	0.0648334
ENSG00000087903	RFX2	protein_coding	chr19	5993164	6199572	-	288.934	336.786	241.082	-0.480618	0.003976	0.0648758
ENSG00000105738	SIPA1L3	protein_coding	chr19	37907208	38208369	+	501.966	567.303	436.629	-0.376952	0.00399091	0.0650534
ENSG00000165929	TC2N	protein_coding	chr14	91779746	91867536	-	16.1445	6.18373	26.1053	1.91577	0.00401374	0.0653597
ENSG00000140525	FANCI	protein_coding	chr15	89243945	89317261	+	583.135	652.935	513.334	-0.34644	0.00406989	0.0662074
ENSG00000176809	LRRC37A3	protein_coding	chr17	64854130	64919480	-	40.6619	24.2931	57.0307	1.19807	0.00407562	0.066234
ENSG00000115525	ST3GAL5	protein_coding	chr2	85837120	85905199	-	136.174	104.362	167.986	0.681552	0.00408288	0.0662853
ENSG00000163053	SLC16A14	protein_coding	chr2	230034982	230068993	-	7.77271	14.6415	0.90395	-3.03831	0.00410547	0.0665852
ENSG00000022267	FHL1	protein_coding	chrX	136146702	136211359	+	106.159	79.3261	132.993	0.738216	0.00415472	0.0673164
ENSG00000043591	ADRB1	protein_coding	chr10	114043866	114046904	+	322.081	371.2	272.963	-0.4421	0.00418701	0.067704
ENSG00000224596	ZMIZ1-AS1	lncRNA	chr10	78943328	79067895	-	49.2979	31.4729	67.1228	1.0689	0.0041869	0.067704
ENSG00000123485	HJURP	protein_coding	chr2	233833416	233854566	-	231.756	272.336	191.176	-0.508247	0.00419769	0.0678089
ENSG00000117245	KIF17	protein_coding	chr1	20664014	20718017	-	343.849	394.507	293.192	-0.426943	0.00421137	0.0678265
ENSG00000161681	SHANK1	protein_coding	chr19	50659255	50719802	-	751.65	667.041	836.26	0.325739	0.00421079	0.0678265
ENSG00000186409	CCDC30	protein_coding	chr1	42463221	42657190	+	476.73	412.521	540.938	0.390167	0.00420426	0.0678265
ENSG00000071054	MAP4K4	protein_coding	chr2	101696850	101894690	+	1476.55	1350.08	1603.02	0.247588	0.00424986	0.0683784
ENSG00000064195	DLX3	protein_coding	chr17	49990005	49995224	-	19.4041	7.63108	31.1772	1.89843	0.00425743	0.0684004
ENSG00000130779	CLIP1	protein_coding	chr12	122271432	122422669	-	932.444	836.745	1028.14	0.296861	0.00425969	0.0684004
ENSG00000173530	TNFRSF10D	protein_coding	chr8	23135588	23164027	-	208.951	168.83	249.072	0.558253	0.00431548	0.0692274
ENSG00000184357	H1-5	protein_coding	chr6	27866792	27867588	-	252.621	296.047	209.195	-0.498964	0.00437165	0.0700253
ENSG00000196639	HRH1	protein_coding	chr3	11137093	11263557	+	200.437	162.552	238.321	0.549196	0.00437559	0.0700253
ENSG00000274180	NATD1	protein_coding	chr17	21238870	21253410	-	84.4438	109.342	59.5454	-0.865894	0.00437821	0.0700253
ENSG00000262406	MMP12	protein_coding	chr11	102862736	102874982	-	80.4313	103.629	57.234	-0.845345	0.00444986	0.0711011
ENSG00000117724	CENPF	protein_coding	chr1	214603185	214664574	+	1416.28	1536.98	1295.58	-0.246327	0.00446281	0.0712375
ENSG00000144668	ITGA9	protein_coding	chr3	37452115	37823507	+	60.9143	80.9143	40.9144	-0.966672	0.00448662	0.0715469
ENSG00000254087	LYN	protein_coding	chr8	55879835	56014169	+	894.842	806.483	983.2	0.28552	0.00451585	0.0719422
ENSG00000131019	ULBP3	protein_coding	chr6	150061053	150069121	-	85.4344	60.6719	110.197	0.850433	0.00453082	0.0721096
ENSG00000290427	ENSG00000290427	lncRNA	chr19	6952500	6997872	-	58.7005	39.085	78.316	0.984549	0.00453639	0.0721273
ENSG00000074695	LMAN1	protein_coding	chr18	59327823	59359265	-	1269.63	1386.02	1153.25	-0.265037	0.00456489	0.0725092
ENSG00000010610	CD4	protein_coding	chr12	6786858	6820799	+	839.358	747.542	931.175	0.316517	0.00458745	0.0727959
ENSG00000215246	LINC02982	lncRNA	chr5	987180	997342	-	44.5149	61.2166	27.8131	-1.11057	0.00462678	0.073348
ENSG00000137266	SLC22A23	protein_coding	chr6	3268962	3457050	-	30.476	15.9669	44.9852	1.43845	0.00468825	0.0742497
ENSG00000146192	FGD2	protein_coding	chr6	37005646	37029069	+	184.346	148.747	219.945	0.56116	0.00471481	0.0745974
ENSG00000049249	TNFRSF9	protein_coding	chr1	7915871	7943165	-	70.9603	48.5863	93.3343	0.927842	0.00473984	0.0749119
ENSG00000104872	PIH1D1	protein_coding	chr19	49446298	49453497	-	360.438	411.723	309.154	-0.41219	0.00474395	0.0749119
ENSG00000162645	GBP2	protein_coding	chr1	89106132	89150456	-	82.2916	58.6513	105.932	0.842069	0.00475406	0.0749252
ENSG00000174197	MGA	protein_coding	chr15	41621134	41773081	+	2955.31	3161.45	2749.18	-0.20152	0.00475103	0.0749252
ENSG00000130119	GNL3L	protein_coding	chrX	54530183	54621521	+	914.135	1006.07	822.197	-0.290858	0.00478121	0.0752797
ENSG00000142875	PRKACB	protein_coding	chr1	84078062	84238498	+	289.811	339.436	240.187	-0.497232	0.00479298	0.0753916
ENSG00000056097	ZFR	protein_coding	chr5	32354350	32444740	-	2023.62	2194.43	1852.82	-0.243999	0.00480886	0.0755566
ENSG00000076067	RBMS2	protein_coding	chr12	56521820	56596193	+	269.806	226.184	313.428	0.468869	0.00481282	0.0755566
ENSG00000177731	FLII	protein_coding	chr17	18244815	18258738	-	910.991	1000.24	821.745	-0.283265	0.00483463	0.0758254
ENSG00000092529	CAPN3	protein_coding	chr15	42359498	42412949	+	60.7363	40.5419	80.9308	0.97984	0.00484124	0.0758554
ENSG00000278730	ENSG00000278730	lncRNA	chr17	68126666	68129586	+	459.988	519.045	400.932	-0.371683	0.00488513	0.0764691
ENSG00000156414	TDRD9	protein_coding	chr14	103928456	104052667	+	31.4254	17.1133	45.7374	1.36753	0.00490283	0.0766719
ENSG00000100077	GRK3	protein_coding	chr22	25564675	25729294	+	523.244	591.576	454.911	-0.378246	0.00491963	0.0768602
ENSG00000144283	PKP4	protein_coding	chr2	158456952	158682879	+	1209.45	1320.37	1098.52	-0.265153	0.00497603	0.0776664
ENSG00000070061	ELP1	protein_coding	chr9	108866898	108934328	-	775.215	855.304	695.125	-0.298776	0.00501926	0.0781903
ENSG00000255921	ENSG00000255921	lncRNA	chr12	24949163	24960158	+	14.4633	5.17818	23.7484	2.00208	0.00501626	0.0781903
ENSG00000183696	UPP1	protein_coding	chr7	48088628	48108736	+	112.565	84.6547	140.476	0.723956	0.00503512	0.0783617
ENSG00000129951	PLPPR3	protein_coding	chr19	812488	821955	-	747.65	826.726	668.574	-0.305909	0.0050492	0.0785054
ENSG00000137462	TLR2	protein_coding	chr4	153684070	153706260	+	897.272	991.381	803.163	-0.303407	0.00505466	0.0785147
ENSG00000012817	KDM5D	protein_coding	chrY	19703865	19744939	-	292.702	247.329	338.074	0.449349	0.00508866	0.0789097
ENSG00000176055	MBLAC2	protein_coding	chr5	90458209	90474771	-	232.561	272.59	192.532	-0.49944	0.00508985	0.0789097
ENSG00000286707	ENSG00000286707	lncRNA	chr2	26298570	26306340	+	16.5125	26.849	6.17598	-1.95638	0.00509851	0.0789684
ENSG00000012124	CD22	protein_coding	chr19	35319261	35347361	+	26.9653	14.3691	39.5615	1.40008	0.00512752	0.0791403
ENSG00000059588	TARBP1	protein_coding	chr1	234391313	234479179	-	913.044	1004.56	821.53	-0.289856	0.00512919	0.0791403
ENSG00000117280	RAB29	protein_coding	chr1	205767986	205775482	-	333.888	285.117	382.659	0.423219	0.00512041	0.0791403
ENSG00000196878	LAMB3	protein_coding	chr1	209614870	209652425	-	120.824	89.7298	151.918	0.753111	0.00511677	0.0791403
ENSG00000140479	PCSK6	protein_coding	chr15	101289784	101525202	-	251.914	209.334	294.494	0.490448	0.00517464	0.0797655
ENSG00000133106	EPSTI1	protein_coding	chr13	42886388	42992271	-	127.653	95.049	160.257	0.74752	0.00523321	0.0805915
ENSG00000132361	CLUH	protein_coding	chr17	2689386	2712663	-	585.044	659.354	510.735	-0.367844	0.00524011	0.080621
ENSG00000147684	NDUFB9	protein_coding	chr8	124539101	124580648	+	353.418	302.333	404.502	0.418806	0.0052458	0.0806317
ENSG00000150687	PRSS23	protein_coding	chr11	86791059	86952910	+	48.1574	30.8997	65.415	1.05797	0.00527617	0.0810215
ENSG00000021826	CPS1	protein_coding	chr2	210477682	210679107	+	8.76658	15.5251	2.0081	-2.45773	0.00529695	0.0812635
ENSG00000104960	PTOV1	protein_coding	chr19	49850735	49860744	+	447.726	505.165	390.288	-0.371376	0.00530824	0.0813595
ENSG00000104375	STK3	protein_coding	chr8	98371228	98942827	-	440.835	383.642	498.028	0.375604	0.00536174	0.0820691
ENSG00000108559	NUP88	protein_coding	chr17	5359668	5420164	-	271.64	314.851	228.429	-0.461196	0.00536976	0.0820691
ENSG00000113273	ARSB	protein_coding	chr5	78777209	78986087	-	581.658	515.032	648.284	0.331389	0.00536604	0.0820691
ENSG00000100814	CCNB1IP1	protein_coding	chr14	20311368	20333312	-	404.039	459.359	348.718	-0.396567	0.0053886	0.0822792
ENSG00000160781	PAQR6	protein_coding	chr1	156243320	156248117	-	105.013	79.0442	130.982	0.72147	0.00540156	0.0823993
ENSG00000057252	SOAT1	protein_coding	chr1	179293714	179358680	+	477.991	418.592	537.389	0.35966	0.00543052	0.0827629
ENSG00000131355	ADGRE3	protein_coding	chr19	14619117	14690027	-	14.3024	5.46006	23.1448	1.90209	0.00545174	0.0829527
ENSG00000172687	ZNF738	protein_coding	chr19	21358930	21388582	+	207.022	244.152	169.891	-0.520602	0.00545323	0.0829527
ENSG00000150907	FOXO1	protein_coding	chr13	40555667	40666641	-	97.8086	72.7195	122.898	0.749032	0.0054608	0.0829898
ENSG00000072501	SMC1A	protein_coding	chrX	53374149	53422728	-	1195.2	1301.83	1088.58	-0.257878	0.00547958	0.083197
ENSG00000108932	SLC16A6	protein_coding	chr17	68267026	68291267	-	28.94	15.8069	42.0731	1.35773	0.00548506	0.083202
ENSG00000137700	SLC37A4	protein_coding	chr11	119023751	119030906	-	173.431	208	138.862	-0.579494	0.0055142	0.0835657
ENSG00000143324	XPR1	protein_coding	chr1	180632022	180890279	+	748.133	669.85	826.417	0.302623	0.00553922	0.0838663
ENSG00000169826	CSGALNACT2	protein_coding	chr10	43138445	43185302	+	836.208	750.011	922.405	0.29813	0.00557527	0.0843332
ENSG00000115590	IL1R2	protein_coding	chr2	101991960	102028544	+	19.9886	9.20039	30.7768	1.63935	0.00560013	0.0845392
ENSG00000276900	ENSG00000276900	lncRNA	chr12	31729117	31731204	+	55.8471	36.9425	74.7518	0.997466	0.00560458	0.0845392
ENSG00000277443	MARCKS	protein_coding	chr6	113857345	113863475	+	383.475	436.656	330.294	-0.401686	0.00559555	0.0845392
ENSG00000120370	GORAB	protein_coding	chr1	170531819	170553834	+	74.8977	52.8998	96.8955	0.860962	0.00562539	0.0847398
ENSG00000184828	ZBTB7C	protein_coding	chr18	48026672	48410752	-	15.7426	6.18373	25.3015	1.87234	0.00562836	0.0847398
ENSG00000253953	PCDHGB4	protein_coding	chr5	141387698	141512975	+	60.8709	80.4725	41.2693	-0.946705	0.00564395	0.0848955
ENSG00000108306	FBXL20	protein_coding	chr17	39252663	39402523	-	621.379	691.06	551.698	-0.324407	0.00566272	0.0850987
ENSG00000163808	KIF15	protein_coding	chr3	44761721	44873376	+	418.068	472.658	363.479	-0.37801	0.00568914	0.0854163
ENSG00000155659	VSIG4	protein_coding	chrX	66021738	66040125	-	141.797	111.241	172.354	0.627125	0.00571497	0.0857246
ENSG00000184678	H2BC21	protein_coding	chr1	149884459	149886682	-	150.824	119.708	181.94	0.599846	0.00572223	0.0857539
ENSG00000152689	RASGRP3	protein_coding	chr2	33436324	33564750	+	112.183	84.946	139.421	0.708252	0.00577366	0.0864445
ENSG00000231609	EHBP1-AS1	lncRNA	chr2	62957326	63048640	-	35.4612	50.7383	20.1842	-1.28825	0.0058082	0.0868812
ENSG00000196924	FLNA	protein_coding	chrX	154348524	154374634	-	104.417	129.914	78.9197	-0.711996	0.00586742	0.0876859
ENSG00000169905	TOR1AIP2	protein_coding	chr1	179839967	179877803	-	1732.55	1599.37	1865.73	0.222114	0.00590529	0.0881704
ENSG00000018408	WWTR1	protein_coding	chr3	149517235	149736714	-	17.1401	7.47116	26.8091	1.71492	0.00594501	0.0885998
ENSG00000142039	CCDC97	protein_coding	chr19	41310172	41324873	+	333.176	384.104	282.248	-0.443185	0.00594052	0.0885998
ENSG00000028137	TNFRSF1B	protein_coding	chr1	12166991	12209228	+	950.579	861.779	1039.38	0.270046	0.00595902	0.0887268
ENSG00000175161	CADM2	protein_coding	chr3	84958989	86074429	+	26.8604	14.3596	39.3613	1.39383	0.0059922	0.0891388
ENSG00000137807	KIF23	protein_coding	chr15	69414246	69448427	+	336.311	384.301	288.321	-0.413316	0.00600987	0.0893195
ENSG00000110400	NECTIN1	protein_coding	chr11	119623408	119729200	-	634.103	561.645	706.561	0.33063	0.00601898	0.0893727
ENSG00000075618	FSCN1	protein_coding	chr7	5592816	5606655	+	910.197	823.145	997.248	0.2765	0.00607604	0.0901372
ENSG00000105223	PLD3	protein_coding	chr19	40348456	40389472	+	940.766	1030.02	851.515	-0.27427	0.00612332	0.0907554
ENSG00000137812	KNL1	protein_coding	chr15	40594020	40664342	+	870.518	957.138	783.898	-0.28773	0.00613299	0.0908155
ENSG00000169607	CKAP2L	protein_coding	chr2	112736349	112764664	-	347.571	396.678	298.464	-0.409216	0.00614779	0.0909513
ENSG00000148180	GSN	protein_coding	chr9	121207794	121332843	+	1722.67	1868.89	1576.44	-0.245369	0.00620288	0.0916824
ENSG00000137124	ALDH1B1	protein_coding	chr9	38392702	38398661	+	460.195	518.302	402.088	-0.365479	0.00622639	0.0919459
ENSG00000135218	CD36	protein_coding	chr7	80369575	80679277	+	769.396	691.896	846.895	0.291246	0.00630195	0.0929048
ENSG00000285967	NIPBL-DT	lncRNA	chr5	36864425	36876700	-	192.927	228.467	157.387	-0.534832	0.00630282	0.0929048
ENSG00000166851	PLK1	protein_coding	chr16	23677656	23690367	+	280.03	323.45	236.61	-0.449398	0.00634267	0.093407
ENSG00000234456	MAGI2-AS3	lncRNA	chr7	79452877	79471208	+	16.9938	7.33022	26.6574	1.73124	0.00635826	0.0935514
ENSG00000184897	H1-10	protein_coding	chr3	129314771	129316286	-	212.106	249.049	175.163	-0.505298	0.00639947	0.0940723
ENSG00000006118	TMEM132A	protein_coding	chr11	60924460	60937159	+	25.1658	13.0817	37.25	1.44164	0.0064446	0.0945698
ENSG00000072778	ACADVL	protein_coding	chr17	7217125	7225266	+	591.663	657.943	525.383	-0.324042	0.00644502	0.0945698
ENSG00000186340	THBS2	protein_coding	chr6	169215780	169254050	-	18.23	8.19483	28.2651	1.67029	0.00647613	0.0949402
ENSG00000163069	SGCB	protein_coding	chr4	52020706	52038299	-	78.2387	56.6212	99.8561	0.807627	0.00657029	0.0962153
ENSG00000182141	ZNF708	protein_coding	chr19	21291160	21329425	-	260.932	302.071	219.793	-0.456957	0.00657501	0.0962153
ENSG00000039319	ZFYVE16	protein_coding	chr5	80408013	80483379	+	675.39	603.492	747.288	0.30787	0.00659955	0.0964871
ENSG00000004975	DVL2	protein_coding	chr17	7225342	7234517	-	162.053	194.477	129.629	-0.581522	0.00665183	0.0967479
ENSG00000070214	SLC44A1	protein_coding	chr9	105244622	105439171	+	2408.31	2589.77	2226.86	-0.217724	0.00665677	0.0967479
ENSG00000071205	ARHGAP10	protein_coding	chr4	147732063	148072776	+	154.104	123.157	185.052	0.58354	0.00663894	0.0967479
ENSG00000101935	AMMECR1	protein_coding	chrX	110194186	110440318	-	283.127	326.777	239.477	-0.446816	0.00665597	0.0967479
ENSG00000131791	PRKAB2	protein_coding	chr1	147155106	147172550	-	326.906	280.192	373.62	0.413869	0.00665398	0.0967479
ENSG00000139734	DIAPH3	protein_coding	chr13	59665583	60163928	-	227.036	266.153	187.918	-0.4999	0.00665324	0.0967479
ENSG00000168280	KIF5C	protein_coding	chr2	148875227	149026759	+	34.3403	19.9796	48.7011	1.24429	0.00666525	0.0967479
ENSG00000291114	SIGLEC17P	lncRNA	chr19	51167328	51173524	+	36.4743	21.9907	50.9579	1.17629	0.00666282	0.0967479
ENSG00000149485	FADS1	protein_coding	chr11	61799627	61829318	-	1199.86	1304.62	1095.11	-0.252338	0.00675006	0.0977157
ENSG00000184232	OAF	protein_coding	chr11	120211032	120230334	+	632.439	563.928	700.949	0.313299	0.00674778	0.0977157
ENSG00000289381	ENSG00000289381	lncRNA	chr13	31796368	31814678	-	60.8421	41.9608	79.7235	0.90997	0.0067405	0.0977157
ENSG00000039560	RAI14	protein_coding	chr5	34656328	34832612	+	513.641	452.293	574.988	0.345594	0.00681873	0.0986215
ENSG00000171291	ZNF439	protein_coding	chr19	11848726	11883750	+	119.711	148.399	91.0229	-0.699103	0.00683248	0.0987321
ENSG00000100297	MCM5	protein_coding	chr22	35400134	35425431	+	608.931	676.363	541.499	-0.320308	0.0068733	0.0992332
ENSG00000052802	MSMO1	protein_coding	chr4	165327667	165343164	+	309.292	264.094	354.491	0.423309	0.00689978	0.0994381
ENSG00000116574	RHOU	protein_coding	chr1	228735479	228746664	+	1423.7	1294.51	1552.9	0.262366	0.00689691	0.0994381
ENSG00000064763	FAR2	protein_coding	chr12	29149016	29341121	+	477.133	534.908	419.357	-0.350372	0.00692426	0.0996328
ENSG00000113327	GABRG2	protein_coding	chr5	162000057	162162977	+	29.643	16.8125	42.4735	1.28725	0.00692562	0.0996328
ENSG00000240694	PNMA2	protein_coding	chr8	26504701	26514092	-	26.885	14.6604	39.1095	1.35682	0.0069482	0.0998688
ENSG00000140691	ARMC5	protein_coding	chr16	31458080	31467166	+	260.805	302.118	219.493	-0.459146	0.00698546	0.100315
ENSG00000205628	LINC01446	lncRNA	chr7	53655508	53811952	-	49.4449	32.6194	66.2705	1.00068	0.00699324	0.100338
ENSG00000172830	SSH3	protein_coding	chr11	67303478	67312607	+	403.808	455.986	351.63	-0.373994	0.00700319	0.100391
ENSG00000198715	GLMP	protein_coding	chr1	156290089	156295689	-	207.065	170.033	244.097	0.519077	0.00703636	0.100778
ENSG00000162975	KCNF1	protein_coding	chr2	10911934	10914225	+	20.1289	9.63269	30.6251	1.57256	0.00718561	0.102824
ENSG00000171017	LRRC8E	protein_coding	chr19	7888505	7902021	+	21.4894	10.4973	32.4815	1.54207	0.00719464	0.102862
ENSG00000242715	CCDC169	protein_coding	chr13	36222008	36297840	-	46.9006	63.2278	30.5735	-1.02448	0.00720705	0.102949
ENSG00000100503	NIN	protein_coding	chr14	50719763	50831162	-	2120.72	2271.89	1969.56	-0.205918	0.0072277	0.103153
ENSG00000106086	PLEKHA8	protein_coding	chr7	30027404	30130483	+	227.582	189.834	265.331	0.480902	0.0072384	0.103214
ENSG00000149554	CHEK1	protein_coding	chr11	125625163	125676255	+	333.209	380.504	285.915	-0.411072	0.00729101	0.103873
ENSG00000147650	LRP12	protein_coding	chr8	104489231	104589258	-	376.761	325.678	427.844	0.392585	0.00736343	0.104812
ENSG00000125637	PSD4	protein_coding	chr2	113157325	113209396	+	1158.25	1257.46	1059.05	-0.247532	0.00739064	0.105107
ENSG00000162746	FCRLB	protein_coding	chr1	161721544	161728143	+	24.2178	12.7903	35.6454	1.40998	0.00741319	0.105335
ENSG00000182378	PLCXD1	protein_coding	chrX	276322	303356	+	197.569	234.032	161.106	-0.535916	0.00750175	0.1065
ENSG00000198910	L1CAM	protein_coding	chrX	153861514	153886173	-	88.9697	66.2349	111.705	0.745263	0.00753636	0.106897
ENSG00000184226	PCDH9	protein_coding	chr13	66302834	67230445	-	91.1326	114.238	68.0268	-0.739394	0.0075549	0.107066
ENSG00000256660	CLEC12B	protein_coding	chr12	10010627	10018796	+	22.1925	10.6477	33.7374	1.57644	0.00758237	0.107362
ENSG00000100320	RBFOX2	protein_coding	chr22	35738736	36028824	-	425.066	370.383	479.749	0.372375	0.00761494	0.107728
ENSG00000109016	DHRS7B	protein_coding	chr17	21123364	21193265	+	105.583	130.788	80.3787	-0.695496	0.00774039	0.109407
ENSG00000160883	HK3	protein_coding	chr5	176880869	176899346	-	291.076	335.244	246.909	-0.4397	0.0077508	0.109459
ENSG00000145864	GABRB2	protein_coding	chr5	161288429	161549044	-	31.3355	18.2409	44.4301	1.23947	0.00779485	0.109985
ENSG00000146592	CREB5	protein_coding	chr7	28299321	28825894	+	13.6594	5.17818	22.1407	1.90518	0.00781102	0.110117
ENSG00000179886	TIGD5	protein_coding	chr8	143597831	143603224	+	359.799	311.139	408.458	0.391525	0.00783724	0.11039
ENSG00000166508	MCM7	protein_coding	chr7	100092728	100101940	-	715.106	787.246	642.966	-0.291661	0.00784951	0.110467
ENSG00000159784	FAM131B	protein_coding	chr7	143353400	143362770	-	109.228	82.0988	136.357	0.72503	0.00791857	0.111342
ENSG00000173166	RAPH1	protein_coding	chr2	203394345	203535335	-	193.784	159.084	228.484	0.51956	0.00792752	0.111371
ENSG00000106070	GRB10	protein_coding	chr7	50590063	50793462	-	205.3	245.422	165.177	-0.568411	0.00796434	0.111404
ENSG00000124785	NRN1	protein_coding	chr6	5997999	6007605	-	71.2253	91.3927	51.058	-0.827658	0.00795311	0.111404
ENSG00000139970	RTN1	protein_coding	chr14	59595976	59870776	-	14.8257	5.75143	23.9001	1.88289	0.00796123	0.111404
ENSG00000144730	IL17RD	protein_coding	chr3	57089982	57170306	-	57.2611	39.3669	75.1552	0.91577	0.00795874	0.111404
ENSG00000186185	KIF18B	protein_coding	chr17	44924709	44947773	-	230.507	269.085	191.929	-0.485348	0.00796117	0.111404
ENSG00000121152	NCAPH	protein_coding	chr2	96335766	96377091	+	292.294	335.423	249.166	-0.427393	0.00798942	0.111489
ENSG00000186399	GOLGA8R	protein_coding	chr15	30400562	30414260	-	31.3644	44.4042	18.3247	-1.23238	0.00798969	0.111489
ENSG00000272674	PCDHB16	protein_coding	chr5	141182387	141186226	+	45.994	29.3304	62.6577	1.06957	0.00799107	0.111489
ENSG00000011258	MBTD1	protein_coding	chr17	51177425	51260163	-	479.052	537.539	420.564	-0.353298	0.00800966	0.111579
ENSG00000171509	RXFP1	protein_coding	chr4	158315311	158653372	+	207.636	171.33	243.942	0.507268	0.0080113	0.111579
ENSG00000074755	ZZEF1	protein_coding	chr17	4004445	4143030	-	977.757	1066.7	888.816	-0.262923	0.0080856	0.112516
ENSG00000215068	ANXA2R-AS1	lncRNA	chr5	43041572	43064272	+	151.409	181.376	121.442	-0.57482	0.00812831	0.113014
ENSG00000228956	SATB1-AS1	lncRNA	chr3	18445024	18923280	+	314.012	359.781	268.243	-0.422218	0.00819876	0.113895
ENSG00000125735	TNFSF14	protein_coding	chr19	6661253	6670588	-	478.059	421.093	535.026	0.344743	0.00823758	0.114336
ENSG00000070371	CLTCL1	protein_coding	chr22	19179473	19291719	-	736.25	809.913	662.586	-0.289263	0.00830222	0.115135
ENSG00000111249	CUX2	protein_coding	chr12	111034165	111350554	+	114.25	87.6713	140.828	0.677604	0.00833216	0.115451
ENSG00000160145	KALRN	protein_coding	chr3	124033369	124726325	+	31.726	44.827	18.625	-1.2235	0.00836631	0.115825
ENSG00000160932	LY6E	protein_coding	chr8	143017982	143023832	+	256.795	216.73	296.86	0.452091	0.00839844	0.11617
ENSG00000121274	TENT4B	protein_coding	chr16	50152911	50235310	+	419.762	367.45	472.074	0.360596	0.00845646	0.116873
ENSG00000112983	BRD8	protein_coding	chr5	138139770	138178953	-	333.243	379.724	286.761	-0.403873	0.00851939	0.117642
ENSG00000135744	AGT	protein_coding	chr1	230690776	230745576	-	519.244	459.332	579.156	0.333765	0.00852774	0.117657
ENSG00000141295	SCRN2	protein_coding	chr17	47837692	47841289	-	104.376	129.078	79.675	-0.689181	0.00854552	0.117793
ENSG00000157873	TNFRSF14	protein_coding	chr1	2555639	2565382	+	211.309	175.615	247.003	0.489748	0.00855217	0.117793
ENSG00000177463	NR2C2	protein_coding	chr3	14947583	15053600	+	896.856	978.649	815.063	-0.263585	0.00856087	0.117812
ENSG00000123989	CHPF	protein_coding	chr2	219538954	219543809	-	211.386	247.357	175.415	-0.493446	0.00858218	0.118005
ENSG00000146263	MMS22L	protein_coding	chr6	97142161	97283217	-	544.391	604.714	484.068	-0.32045	0.00868892	0.119371
ENSG00000088888	MAVS	protein_coding	chr20	3846799	3876123	+	782.073	859.27	704.875	-0.285378	0.0087164	0.119647
ENSG00000154589	LY96	protein_coding	chr8	73991392	74029079	+	33.394	19.6977	47.0903	1.21628	0.00873118	0.119672
ENSG00000204767	INSYN2B	protein_coding	chr5	169861303	169980495	-	13.7003	5.46006	21.9405	1.82828	0.00873303	0.119672
ENSG00000048392	RRM2B	protein_coding	chr8	102204502	102238961	-	816.272	732.578	899.967	0.296524	0.00876891	0.119961
ENSG00000055208	TAB2	protein_coding	chr6	149218641	149411613	+	1226.24	1126.24	1326.24	0.235638	0.00876879	0.119961
ENSG00000081087	OSTM1	protein_coding	chr6	108029245	108165854	-	833.07	754.983	911.157	0.270928	0.00879137	0.120065
ENSG00000153029	MR1	protein_coding	chr1	181033374	181061938	+	842.303	760.988	923.618	0.27909	0.00878878	0.120065
ENSG00000206560	ANKRD28	protein_coding	chr3	15667236	15859771	-	859.315	772.267	946.363	0.29295	0.00880036	0.120086
ENSG00000006744	ELAC2	protein_coding	chr17	12991612	13018065	-	451.277	506.039	396.516	-0.351085	0.00884054	0.120533
ENSG00000100823	APEX1	protein_coding	chr14	20455191	20457772	+	614.845	679.454	550.236	-0.30383	0.00886481	0.12066
ENSG00000291258	ENSG00000291258	lncRNA	chr15	28815346	28859007	+	107.963	132.639	83.2878	-0.664948	0.00885913	0.12066
ENSG00000185924	RTN4RL1	protein_coding	chr17	1934677	2025334	-	13.6971	22.1221	5.27203	-1.88227	0.00890015	0.121039
ENSG00000170100	ZNF778	protein_coding	chr16	89217703	89237141	+	289.931	247.761	332.102	0.4212	0.00891067	0.12108
ENSG00000099814	CEP170B	protein_coding	chr14	104865268	104896747	+	489.475	426.648	552.301	0.371642	0.00894352	0.121323
ENSG00000161911	TREML1	protein_coding	chr6	41149337	41154347	-	37.0067	22.8553	51.1581	1.12858	0.00893994	0.121323
ENSG00000166068	SPRED1	protein_coding	chr15	38252836	38357249	+	78.4912	57.6267	99.3556	0.775491	0.00902976	0.122287
ENSG00000230638	ENSG00000230638	processed_pseudogene	chr1	41542069	41544310	+	8.95381	2.44341	15.4642	2.25742	0.00902665	0.122287
ENSG00000124575	H1-3	protein_coding	chr6	26234212	26234987	-	148.344	177.655	119.033	-0.573739	0.00913205	0.123467
ENSG00000127124	HIVEP3	protein_coding	chr1	41506365	42035925	-	1930.74	1783.37	2078.11	0.22055	0.0091321	0.123467
ENSG00000173706	HEG1	protein_coding	chr3	124965710	125055997	-	457.884	400.258	515.509	0.364264	0.00915549	0.12358
ENSG00000277224	H2BC7	protein_coding	chr6	26199516	26199988	+	94.9108	117.979	71.8428	-0.707846	0.00915577	0.12358
ENSG00000184545	DUSP8	protein_coding	chr11	1554051	1572271	-	32.9792	19.2654	46.693	1.23476	0.00916964	0.123664
ENSG00000128266	GNAZ	protein_coding	chr22	23070519	23125032	+	97.4288	74.0164	120.841	0.699723	0.00920552	0.123941
ENSG00000168298	H1-4	protein_coding	chr6	26156329	26157115	+	167.171	198.188	136.154	-0.538341	0.00920043	0.123941
ENSG00000109158	GABRA4	protein_coding	chr4	46918900	46993581	-	14.8698	6.04279	23.6968	1.81011	0.00928129	0.124857
ENSG00000010292	NCAPD2	protein_coding	chr12	6493356	6531955	+	520.512	580.647	460.377	-0.334197	0.00929331	0.124915
ENSG00000102053	ZC3H12B	protein_coding	chrX	65034788	65507887	+	61.8658	43.1072	80.6245	0.887986	0.00930511	0.12497
ENSG00000142621	FHAD1	protein_coding	chr1	15236521	15400283	+	19.281	9.34133	29.2206	1.54711	0.00932982	0.125198
ENSG00000105426	PTPRS	protein_coding	chr19	5158495	5340812	-	558.691	494.386	622.997	0.332988	0.00934248	0.125264
ENSG00000123643	SLC36A1	protein_coding	chr5	151437046	151492379	+	655.576	588.363	722.79	0.296416	0.00936365	0.125443
ENSG00000182134	TDRKH	protein_coding	chr1	151770107	151791416	-	82.4444	61.2166	103.672	0.750505	0.00937738	0.125523
ENSG00000268500	SIGLEC5	protein_coding	chr19	51610960	51630401	-	105.377	81.1772	129.577	0.668093	0.00938818	0.125564
ENSG00000168887	C2orf68	protein_coding	chr2	85605254	85612066	-	377.375	425.961	328.789	-0.37256	0.00939737	0.125583
ENSG00000084774	CAD	protein_coding	chr2	27217369	27243943	+	774	849.262	698.738	-0.281093	0.00942948	0.125804
ENSG00000166896	ATP23	protein_coding	chr12	57906039	57959148	+	99.8797	123.448	76.311	-0.686802	0.00942432	0.125804
ENSG00000248932	COPB2-DT	lncRNA	chr3	139389761	139782699	+	67.3635	47.9751	86.7519	0.841382	0.0094436	0.125889
ENSG00000114480	GBE1	protein_coding	chr3	81489703	81761645	-	1025.15	1120.13	930.177	-0.267826	0.00947111	0.126151
ENSG00000084764	MAPRE3	protein_coding	chr2	26970637	27027219	+	88.715	66.5263	110.904	0.728737	0.00951882	0.126675
ENSG00000186532	SMYD4	protein_coding	chr17	1779485	1830634	-	97.7391	121.127	74.3514	-0.696675	0.00952608	0.126675
ENSG00000291214	ENSG00000291214	lncRNA	chr17	68101871	68161227	+	152.928	182.503	123.353	-0.561369	0.00957362	0.127203
ENSG00000130338	TULP4	protein_coding	chr6	158232236	158511828	+	993.475	905.892	1081.06	0.254775	0.00958988	0.127314
ENSG00000230453	ANKRD18B	protein_coding	chr9	33524251	33608848	+	32.0186	18.955	45.0822	1.20746	0.00965522	0.128021
ENSG00000274536	MIR223HG	lncRNA	chrX	66015414	66020426	+	792.422	867.38	717.463	-0.273412	0.00965894	0.128021
ENSG00000177853	ZNF518A	protein_coding	chr10	96129715	96205288	+	1011.71	1098.76	924.656	-0.248642	0.00971547	0.128664
ENSG00000159461	AMFR	protein_coding	chr16	56361452	56425545	-	567.541	506.527	628.555	0.310848	0.00975643	0.129006
ENSG00000177732	SOX12	protein_coding	chr20	325552	330224	+	475.084	531.817	418.35	-0.345486	0.00975726	0.129006
ENSG00000166173	LARP6	protein_coding	chr15	70829130	70854157	-	19.0234	8.77757	29.2692	1.6303	0.00977076	0.129079
ENSG00000109099	PMP22	protein_coding	chr17	15229773	15272292	-	21.2854	10.6382	31.9325	1.50064	0.00985472	0.129976
ENSG00000188315	C3orf62	protein_coding	chr3	49268596	49277232	-	164.524	133.805	195.244	0.541778	0.00985402	0.129976
ENSG00000146243	IRAK1BP1	protein_coding	chr6	78867551	78946440	+	159.387	128.495	190.278	0.562777	0.00986616	0.130021
ENSG00000156869	FRRS1	protein_coding	chr1	99703970	99766635	-	201.535	167.561	235.509	0.488625	0.00989042	0.130235
ENSG00000082996	RNF13	protein_coding	chr3	149812770	149962139	+	463.898	408.48	519.316	0.345595	0.0099166	0.130473
ENSG00000248347	ENSG00000248347	unprocessed_pseudogene	chr8	47089572	47198861	-	21.5554	10.9296	32.1812	1.47582	0.00994628	0.130757
ENSG00000135837	CEP350	protein_coding	chr1	179954674	180114880	+	2669.67	2497.36	2841.99	0.186431	0.0100248	0.131575
ENSG00000166401	SERPINB8	protein_coding	chr18	63970029	64019779	+	817.111	738.226	895.996	0.279086	0.0100226	0.131575
ENSG00000133818	RRAS2	protein_coding	chr11	14277922	14364506	-	60.5009	42.534	78.4677	0.868226	0.0100822	0.132221
ENSG00000110063	DCPS	protein_coding	chr11	126304060	126350005	+	372.599	421.432	323.766	-0.379318	0.0100998	0.132345
ENSG00000119720	NRDE2	protein_coding	chr14	90267860	90331969	-	358.459	405.501	311.417	-0.379788	0.0101362	0.132715
ENSG00000131475	VPS25	protein_coding	chr17	42773449	42779599	+	182.516	214.869	150.162	-0.514065	0.010148	0.132762
ENSG00000122691	TWIST1	protein_coding	chr7	19020991	19117636	-	92.7559	69.9942	115.518	0.714774	0.0102055	0.133406
ENSG00000183570	PCBP3	protein_coding	chr21	45643694	45942454	+	121.012	147.037	94.9875	-0.625036	0.010257	0.133971
ENSG00000176994	SMCR8	protein_coding	chr17	18315293	18328056	+	1016.92	1106.27	927.571	-0.253921	0.0102717	0.134054
ENSG00000178222	RNF212	protein_coding	chr4	1056250	1113564	-	106.072	81.76	130.384	0.666786	0.010302	0.134341
ENSG00000100897	DCAF11	protein_coding	chr14	24114195	24125242	+	587.491	650.952	524.03	-0.312366	0.0103161	0.134417
ENSG00000027075	PRKCH	protein_coding	chr14	61187559	61550976	+	107.701	83.2168	132.186	0.661262	0.0103355	0.134561
ENSG00000162783	IER5	protein_coding	chr1	181088700	181092900	+	236.028	198.339	273.718	0.462728	0.0103483	0.13462
ENSG00000010810	FYN	protein_coding	chr6	111660332	111873452	-	302.179	258.794	345.564	0.415753	0.0103731	0.134834
ENSG00000174837	ADGRE1	protein_coding	chr19	6887566	6940459	+	185.215	152.036	218.395	0.519658	0.0103976	0.135011
ENSG00000196576	PLXNB2	protein_coding	chr22	50274979	50307646	-	2289.83	2136.48	2443.17	0.193429	0.0104034	0.135011
ENSG00000123636	BAZ2B	protein_coding	chr2	159318979	159616569	-	809.308	884.08	734.535	-0.267013	0.0104118	0.135011
ENSG00000086619	ERO1B	protein_coding	chr1	236214681	236282019	-	259.877	220.686	299.068	0.436772	0.0105063	0.136127
ENSG00000237636	ANKRD26P3	unprocessed_pseudogene	chr13	19262797	19344973	-	15.736	24.4436	7.02836	-1.66412	0.0105243	0.136251
ENSG00000079616	KIF22	protein_coding	chr16	29790727	29805385	+	405.718	455.441	355.996	-0.354524	0.0105504	0.136476
ENSG00000127666	TICAM1	protein_coding	chr19	4815932	4831712	-	131.703	103.507	159.899	0.62256	0.0105686	0.136476
ENSG00000133059	DSTYK	protein_coding	chr1	205142505	205211702	-	349.972	304.232	395.712	0.378184	0.0105754	0.136476
ENSG00000189068	VSTM1	protein_coding	chr19	54040825	54063953	-	58.7224	39.9781	77.4667	0.937227	0.0105605	0.136476
ENSG00000135596	MICAL1	protein_coding	chr6	109444062	109465968	-	1147.74	1052.86	1242.61	0.238842	0.0106419	0.137224
ENSG00000164442	CITED2	protein_coding	chr6	139371807	139374648	-	748.596	819.837	677.356	-0.275054	0.0106668	0.137326
ENSG00000203747	FCGR3A	protein_coding	chr1	161541759	161550968	-	70.9899	91.2707	50.7092	-0.835453	0.0106604	0.137326
ENSG00000196782	MAML3	protein_coding	chr4	139716753	140154184	-	141.981	113.816	170.146	0.575907	0.010722	0.137927
ENSG00000141750	STAC2	protein_coding	chr17	39210541	39225945	-	22.1234	11.3619	32.885	1.45474	0.0108353	0.139274
ENSG00000157870	PRXL2B	protein_coding	chr1	2586491	2591469	+	96.4006	73.1613	119.64	0.701969	0.0108695	0.139603
ENSG00000130822	PNCK	protein_coding	chrX	153669733	153689010	-	437.091	488.869	385.313	-0.342624	0.0109486	0.140395
ENSG00000183831	ANKRD45	protein_coding	chr1	173608336	173669851	-	30.4917	18.1094	42.8739	1.19908	0.0109478	0.140395
ENSG00000205744	DENND1C	protein_coding	chr19	6467207	6482557	-	256.369	217.031	295.707	0.444505	0.0109765	0.140642
ENSG00000153064	BANK1	protein_coding	chr4	101411286	102074812	+	221.227	257.948	184.506	-0.481199	0.0111738	0.143056
ENSG00000166341	DCHS1	protein_coding	chr11	6621330	6655809	-	69.0693	88.0846	50.054	-0.803154	0.0112236	0.143581
ENSG00000180767	CHST13	protein_coding	chr3	126524155	126543291	+	61.4361	43.549	79.3231	0.850421	0.0112406	0.143684
ENSG00000135476	ESPL1	protein_coding	chr12	53268299	53293638	+	148.016	176.499	119.534	-0.558371	0.0112845	0.144132
ENSG00000105486	LIG1	protein_coding	chr19	48115445	48170603	-	382.428	433.104	331.753	-0.38359	0.0112959	0.144163
ENSG00000151876	FBXO4	protein_coding	chr5	41925254	41941743	+	122.817	149.791	95.843	-0.638827	0.0113123	0.144194
ENSG00000173110	HSPA6	protein_coding	chr1	161524540	161526894	+	100.034	75.0599	125.009	0.728319	0.0113161	0.144194
ENSG00000078237	TIGAR	protein_coding	chr12	4307763	4360028	+	71.8305	52.5895	91.0714	0.780803	0.0113772	0.144761
ENSG00000175130	MARCKSL1	protein_coding	chr1	32333839	32336233	-	331.608	375.899	287.317	-0.386523	0.0113785	0.144761
ENSG00000095370	SH2D3C	protein_coding	chr9	127738317	127778710	-	89.2979	66.8366	111.759	0.733108	0.0113954	0.144861
ENSG00000066629	EML1	protein_coding	chr14	99737693	99942060	+	42.7228	26.7555	58.69	1.10471	0.0114483	0.145305
ENSG00000103260	METRN	protein_coding	chr16	715118	719655	+	136.105	164.019	108.192	-0.595764	0.0114432	0.145305
ENSG00000092067	CEBPE	protein_coding	chr14	23117036	23120256	-	61.2197	79.2136	43.2258	-0.858958	0.0114919	0.145745
ENSG00000104047	DTWD1	protein_coding	chr15	49621037	49656232	+	344.138	297.597	390.679	0.391473	0.0115067	0.145773
ENSG00000156650	KAT6B	protein_coding	chr10	74824927	75032624	+	429.46	481.934	376.987	-0.353491	0.0115122	0.145773
ENSG00000114982	KANSL3	protein_coding	chr2	96593170	96642787	-	539.486	597.413	481.56	-0.310433	0.0115525	0.146169
ENSG00000105281	SLC1A5	protein_coding	chr19	46774883	46788594	-	753.476	825.231	681.721	-0.275249	0.0115816	0.14627
ENSG00000159164	SV2A	protein_coding	chr1	149903318	149917844	-	40.8802	26.5861	55.1743	1.02597	0.0115837	0.14627
ENSG00000197969	VPS13A	protein_coding	chr9	77177445	77421537	+	968.161	1051.33	884.991	-0.248224	0.0115876	0.14627
ENSG00000134780	DAGLA	protein_coding	chr11	61680391	61747001	+	186.503	152.6	220.406	0.527518	0.0116183	0.146543
ENSG00000105851	PIK3CG	protein_coding	chr7	106865278	106908980	+	882.643	962.363	802.923	-0.261022	0.0116773	0.147173
ENSG00000006327	TNFRSF12A	protein_coding	chr16	3018445	3022383	+	64.4307	46.2743	82.5871	0.822223	0.0117262	0.147602
ENSG00000270069	MIR222HG	lncRNA	chrX	45745210	45770274	-	163.314	133.494	193.133	0.529499	0.0117297	0.147602
ENSG00000112977	DAP	protein_coding	chr5	10679230	10761234	-	800.436	876.626	724.246	-0.275137	0.0117925	0.148048
ENSG00000133858	ZFC3H1	protein_coding	chr12	71609599	71667725	-	840.492	918.033	762.952	-0.266635	0.0117749	0.148048
ENSG00000176208	ATAD5	protein_coding	chr17	30831966	30895869	+	613.868	676.945	550.791	-0.297046	0.0117856	0.148048
ENSG00000153814	JAZF1	protein_coding	chr7	27830573	28180795	-	130.515	104.192	156.838	0.585417	0.0118735	0.148718
ENSG00000160213	CSTB	protein_coding	chr21	43772511	43776330	-	370.81	324.475	417.146	0.361461	0.0118658	0.148718
ENSG00000161643	SIGLEC16	protein_coding	chr19	49969600	49975819	+	42.1815	27.7326	56.6303	1.00414	0.0118664	0.148718
ENSG00000164808	SPIDR	protein_coding	chr8	47260878	47736306	+	683.171	749.833	616.509	-0.282033	0.0119015	0.148953
ENSG00000129667	RHBDF2	protein_coding	chr17	76470891	76501790	-	284.626	242.715	326.538	0.426471	0.011981	0.149832
ENSG00000140548	ZNF710	protein_coding	chr15	90001324	90082206	+	405.198	353.74	456.655	0.367501	0.012019	0.150192
ENSG00000136193	SCRN1	protein_coding	chr7	29920104	29990289	-	62.286	44.5451	80.0269	0.831105	0.0120545	0.150494
ENSG00000197860	SGTB	protein_coding	chr5	65665928	65723035	-	558.729	498.435	619.024	0.312027	0.0120669	0.150494
ENSG00000203685	STUM	protein_coding	chr1	226548764	226609230	+	23.2526	12.3675	34.1378	1.3943	0.0120712	0.150494
ENSG00000161618	ALDH16A1	protein_coding	chr19	49453225	49471050	+	221.77	257.733	185.807	-0.469913	0.0121365	0.151192
ENSG00000104812	GYS1	protein_coding	chr19	48968130	48993310	-	566.491	625.718	507.265	-0.302238	0.0121497	0.15124
ENSG00000143401	ANP32E	protein_coding	chr1	150218417	150236156	-	1135.19	1043.69	1226.68	0.232861	0.0121687	0.15136
ENSG00000213064	SFT2D2	protein_coding	chr1	168225938	168253021	+	1383.88	1277.29	1490.47	0.222525	0.0122517	0.152275
ENSG00000106080	FKBP14	protein_coding	chr7	30010587	30026702	-	180.719	149.273	212.164	0.504382	0.0123218	0.153029
ENSG00000181704	YIPF6	protein_coding	chrX	68498562	68537282	+	450.502	398.66	502.344	0.332771	0.0123393	0.153128
ENSG00000183621	ZNF438	protein_coding	chr10	30820207	31031937	-	1191.6	1287.09	1096.11	-0.231523	0.0123612	0.153283
ENSG00000151692	RNF144A	protein_coding	chr2	6917412	7068286	+	271.865	311.581	232.148	-0.422983	0.0123948	0.153582
ENSG00000119899	SLC17A5	protein_coding	chr6	73593379	73653992	-	458.227	405.981	510.474	0.329699	0.0124223	0.153686
ENSG00000185585	OLFML2A	protein_coding	chr9	124777133	124814885	+	27.7697	16.2298	39.3097	1.22622	0.0124221	0.153686
ENSG00000229140	CCDC26	lncRNA	chr8	128634199	129683770	-	1316.72	1091.73	1541.72	0.497541	0.0124412	0.153803
ENSG00000075218	GTSE1	protein_coding	chr22	46296870	46330810	+	146.017	175.108	116.925	-0.578592	0.0124606	0.153808
ENSG00000152270	PDE3B	protein_coding	chr11	14643804	14872044	+	1287.75	1395.15	1180.34	-0.241037	0.012454	0.153808
ENSG00000143153	ATP1B1	protein_coding	chr1	169105697	169310992	+	244.344	207.793	280.895	0.433086	0.012512	0.154325
ENSG00000097046	CDC7	protein_coding	chr1	91500851	91525764	+	302.549	343.787	261.311	-0.394427	0.0126287	0.155645
ENSG00000162923	WDR26	protein_coding	chr1	224385146	224437033	-	2147.05	1993.01	2301.09	0.207276	0.0127161	0.156603
ENSG00000152465	NMT2	protein_coding	chr10	15102584	15168693	-	194.53	161.932	227.128	0.485577	0.0127357	0.156714
ENSG00000204577	LILRB3	protein_coding	chr19	54216278	54223506	-	31.3867	18.6921	44.0812	1.19491	0.0127445	0.156714
ENSG00000139625	MAP3K12	protein_coding	chr12	53479669	53500063	-	106.143	80.9984	131.288	0.690016	0.012773	0.156826
ENSG00000184675	AMER1	protein_coding	chrX	64185117	64205708	-	309.83	351.371	268.288	-0.387945	0.0127638	0.156826
ENSG00000151882	CCL28	protein_coding	chr5	43376645	43412391	-	119.122	143.86	94.3839	-0.602844	0.0128361	0.157451
ENSG00000163257	DCAF16	protein_coding	chr4	17800655	17810758	-	291.914	333.656	250.173	-0.413999	0.0128532	0.157451
ENSG00000181104	F2R	protein_coding	chr5	76716126	76735770	+	29.1516	17.3857	40.9174	1.18896	0.0128484	0.157451
ENSG00000242086	MUC20-OT1	lncRNA	chr3	195658062	195739964	+	258.406	218.008	298.804	0.453036	0.0128842	0.157712
ENSG00000083642	PDS5B	protein_coding	chr13	32586452	32778019	+	1070.99	1157.83	984.147	-0.234253	0.012973	0.158499
ENSG00000151881	TMEM267	protein_coding	chr5	43444252	43483893	-	141.865	169.816	113.913	-0.571904	0.0129779	0.158499
ENSG00000185420	SMYD3	protein_coding	chr1	245749342	246507312	-	662.933	594.404	731.462	0.298886	0.0129716	0.158499
ENSG00000163535	SGO2	protein_coding	chr2	200510008	200584096	+	604.734	667.011	542.458	-0.297704	0.0130678	0.159356
ENSG00000213316	LTC4S	protein_coding	chr5	179793980	179796647	+	82.4774	103.055	61.8993	-0.726235	0.0130657	0.159356
ENSG00000100302	RASD2	protein_coding	chr22	35540831	35553999	+	9.96246	3.30802	16.6169	2.03186	0.0131453	0.16018
ENSG00000135929	CYP27A1	protein_coding	chr2	218781749	218815293	+	22.4101	11.9352	32.885	1.38935	0.0131637	0.160284
ENSG00000162654	GBP4	protein_coding	chr1	89181144	89198942	-	42.6392	57.2134	28.0649	-1.00207	0.013188	0.160459
ENSG00000113494	PRLR	protein_coding	chr5	35048756	35230487	-	273.05	312.295	233.805	-0.416064	0.0132224	0.160649
ENSG00000198794	SCAMP5	protein_coding	chr15	74957219	75021495	+	316.261	274.319	358.204	0.383699	0.0132235	0.160649
ENSG00000276085	CCL3L1	protein_coding	chr17	36194869	36196758	-	28.7287	16.5401	40.9174	1.25689	0.0132869	0.161299
ENSG00000165915	SLC39A13	protein_coding	chr11	47407132	47416496	+	300.985	257.874	344.096	0.414747	0.0133324	0.16173
ENSG00000130590	SAMD10	protein_coding	chr20	63974116	63980008	-	59.307	77.193	41.4209	-0.882263	0.0133813	0.162079
ENSG00000177602	HASPIN	protein_coding	chr17	3723903	3726699	+	104.798	127.912	81.6831	-0.640726	0.0133748	0.162079
ENSG00000175224	ATG13	protein_coding	chr11	46617527	46674818	+	638.983	701.925	576.041	-0.284698	0.0134848	0.163211
ENSG00000011426	ANLN	protein_coding	chr7	36389821	36453791	+	652.662	719.546	585.778	-0.296277	0.0136232	0.164639
ENSG00000116852	KIF21B	protein_coding	chr1	200969390	201023714	-	681.959	610.749	753.169	0.301949	0.0136146	0.164639
ENSG00000165626	BEND7	protein_coding	chr10	13438484	13529014	-	44.1513	28.7571	59.5454	1.02478	0.0136528	0.164874
ENSG00000120963	ZNF706	protein_coding	chr8	101177878	101206193	-	486.649	431.598	541.7	0.327126	0.0138028	0.16656
ENSG00000138180	CEP55	protein_coding	chr10	93496612	93529092	+	186.074	218.619	153.529	-0.507128	0.0138135	0.166566
ENSG00000175198	PCCA	protein_coding	chr13	100089015	100530437	+	292.211	335.159	249.263	-0.4257	0.0138636	0.16692
ENSG00000185291	IL3RA	protein_coding	chrX	1336616	1382689	+	89.5731	110.668	68.4788	-0.684566	0.0138555	0.16692
ENSG00000121691	CAT	protein_coding	chr11	34438934	34472060	+	1036.77	1123.37	950.161	-0.241359	0.0138859	0.166941
ENSG00000171421	MRPL36	protein_coding	chr5	1798385	1801366	-	36.997	50.5974	23.3965	-1.08062	0.0138776	0.166941
ENSG00000075391	RASAL2	protein_coding	chr1	178094104	178484147	+	1024.25	938.634	1109.86	0.241509	0.0139386	0.16742
ENSG00000110172	CHORDC1	protein_coding	chr11	90200429	90223077	-	511.581	453.307	569.856	0.329458	0.0139479	0.16742
ENSG00000122707	RECK	protein_coding	chr9	36036913	36124455	+	311.746	270.053	353.438	0.386961	0.0139569	0.16742
ENSG00000257698	GIHCG	lncRNA	chr12	57930115	57936345	-	203.115	235.939	170.291	-0.46806	0.0139714	0.167471
ENSG00000101040	ZMYND8	protein_coding	chr20	47209214	47356889	-	518.729	576.682	460.775	-0.323086	0.0140022	0.167715
ENSG00000137496	IL18BP	protein_coding	chr11	71998613	72007315	+	215.484	178.548	252.42	0.497166	0.0140235	0.167846
ENSG00000008405	CRY1	protein_coding	chr12	106991364	107093549	-	126.788	100.903	152.674	0.592666	0.0140569	0.167997
ENSG00000108557	RAI1	protein_coding	chr17	17681458	17811453	+	446.607	498.606	394.608	-0.33672	0.0140489	0.167997
ENSG00000100365	NCF4	protein_coding	chr22	36860988	36878017	+	634.206	697.347	571.066	-0.287763	0.0140707	0.168038
ENSG00000124275	MTRR	protein_coding	chr5	7851186	7906025	+	623.001	686.869	559.132	-0.296365	0.0141018	0.168285
ENSG00000186193	SAPCD2	protein_coding	chr9	137062127	137070557	-	532.665	589.039	476.291	-0.305942	0.0141398	0.16849
ENSG00000187239	FNBP1	protein_coding	chr9	129887187	130043189	-	1021.09	1105.26	936.917	-0.238152	0.0141339	0.16849
ENSG00000005073	HOXA11	protein_coding	chr7	27181157	27185232	-	191.61	223.318	159.902	-0.479361	0.0141724	0.16863
ENSG00000185905	C16orf54	protein_coding	chr16	29742463	29745990	-	429.825	479.104	380.545	-0.331496	0.0141634	0.16863
ENSG00000108506	INTS2	protein_coding	chr17	61865367	61928016	-	351.715	396.432	306.997	-0.367792	0.0142585	0.16953
ENSG00000121621	KIF18A	protein_coding	chr11	28020619	28108156	-	148.551	176.31	120.793	-0.54185	0.014317	0.1701
ENSG00000121858	TNFSF10	protein_coding	chr3	172505508	172523475	-	109.306	86.0735	132.538	0.616943	0.0145973	0.173303
ENSG00000125520	SLC2A4RG	protein_coding	chr20	63739776	63744050	+	471.39	524.327	418.453	-0.324707	0.0146399	0.173681
ENSG00000266338	NBPF15	protein_coding	chr1	144421390	144461676	-	57.7796	40.4009	75.1583	0.879338	0.0147242	0.174553
ENSG00000082269	FAM135A	protein_coding	chr6	70412941	70561174	+	402.222	354.763	449.682	0.341192	0.0147476	0.174702
ENSG00000101464	PIGU	protein_coding	chr20	34560542	34698790	-	90.6789	111.927	69.4312	-0.681097	0.0147835	0.174999
ENSG00000253671	ENSG00000253671	lncRNA	chr8	17808361	17822183	+	14.875	6.75698	22.9931	1.62905	0.014815	0.175243
ENSG00000101350	KIF3B	protein_coding	chr20	32277651	32335011	+	738.417	807.104	669.73	-0.268809	0.014826	0.175246
ENSG00000018280	SLC11A1	protein_coding	chr2	218382029	218396894	+	172.013	142.403	201.623	0.498721	0.014843	0.175319
ENSG00000090565	RAB11FIP3	protein_coding	chr16	425649	523011	+	288.071	327.228	248.914	-0.393269	0.0148882	0.17534
ENSG00000167600	CYP2S1	protein_coding	chr19	41193210	41207539	+	69.3041	50.5974	88.0107	0.786682	0.0148848	0.17534
ENSG00000179532	DNHD1	protein_coding	chr11	6497260	6593758	+	261.542	221.72	301.364	0.441057	0.0148726	0.17534
ENSG00000204217	BMPR2	protein_coding	chr2	202376327	202567751	+	1111.37	1023.6	1199.14	0.228139	0.0148666	0.17534
ENSG00000105971	CAV2	protein_coding	chr7	116287380	116508541	+	29.5383	17.959	41.1176	1.15154	0.0149135	0.175382
ENSG00000111875	ASF1A	protein_coding	chr6	118894152	118909171	+	269.695	308.498	230.892	-0.416475	0.0149119	0.175382
ENSG00000164953	TMEM67	protein_coding	chr8	93754844	93819234	+	75.7049	56.4708	94.939	0.739289	0.0149365	0.175526
ENSG00000173638	SLC19A1	protein_coding	chr21	45493572	45573365	-	454.946	506.048	403.844	-0.324756	0.0149547	0.175611
ENSG00000289995	ENSG00000289995	lncRNA	chr1	192609359	192634544	+	23.7506	13.3635	34.1378	1.29061	0.0149973	0.175984
ENSG00000100207	TCF20	protein_coding	chr22	42160013	42343616	-	1042.88	1127.51	958.254	-0.234433	0.0150196	0.175991
ENSG00000109323	MANBA	protein_coding	chr4	102630770	102760994	-	734.444	666.278	802.61	0.268209	0.0150151	0.175991
ENSG00000171951	SCG2	protein_coding	chr2	223596940	223602361	-	70.8803	52.4486	89.3121	0.756768	0.0150722	0.176478
ENSG00000169710	FASN	protein_coding	chr17	82078338	82098294	-	3118.42	3309.36	2927.49	-0.176833	0.0151906	0.177615
ENSG00000211455	STK38L	protein_coding	chr12	27243968	27325959	+	346.118	302.804	389.433	0.361934	0.0151912	0.177615
ENSG00000151615	POU4F2	protein_coding	chr4	146638893	146642474	+	98.9372	121.014	76.86	-0.648097	0.0152329	0.177974
ENSG00000089876	DHX32	protein_coding	chr10	125836337	125896436	-	34.8962	21.8497	47.9427	1.09892	0.0152661	0.177992
ENSG00000092607	TBX15	protein_coding	chr1	118883046	118989556	-	65.4521	47.5618	83.3424	0.796437	0.0152675	0.177992
ENSG00000152767	FARP1	protein_coding	chr13	98142562	98455176	+	46.6455	62.0623	31.2287	-0.96843	0.0152609	0.177992
ENSG00000143322	ABL2	protein_coding	chr1	179099330	179229684	-	583.361	524.806	641.917	0.290103	0.0152823	0.178036
ENSG00000116539	ASH1L	protein_coding	chr1	155335268	155563162	-	2528.97	2368.62	2689.32	0.183118	0.0153497	0.178693
ENSG00000279838	ENSG00000279838	TEC	chr1	185292384	185294372	-	25.0908	14.0872	36.0943	1.29787	0.0153626	0.178715
ENSG00000122122	SASH3	protein_coding	chrX	129779949	129795201	+	483.914	431.194	536.634	0.314944	0.0154345	0.179164
ENSG00000172456	FGGY	protein_coding	chr1	59296638	59810647	+	188.088	157.186	218.989	0.475814	0.015414	0.179164
ENSG00000224660	SH3BP5-AS1	lncRNA	chr3	15254184	15264515	+	187.729	156.472	218.986	0.482323	0.0154272	0.179164
ENSG00000188511	MIR3667HG	lncRNA	chr22	49414524	49657542	-	110.706	87.0696	134.343	0.619901	0.0154564	0.179289
ENSG00000177485	ZBTB33	protein_coding	chrX	120250752	120258398	+	715.816	781.588	650.043	-0.2655	0.0156018	0.180846
ENSG00000113615	SEC24A	protein_coding	chr5	134648785	134727909	+	680.822	616.865	744.779	0.271457	0.0156856	0.181558
ENSG00000140379	BCL2A1	protein_coding	chr15	79960892	79971196	-	93.8846	72.7005	115.069	0.655231	0.0156824	0.181558
ENSG00000167670	CHAF1A	protein_coding	chr19	4402640	4445018	+	399.738	447.444	352.031	-0.345135	0.0157066	0.181671
ENSG00000170525	PFKFB3	protein_coding	chr10	6144934	6254644	+	675.244	605.148	745.34	0.300163	0.0157374	0.181897
ENSG00000165480	SKA3	protein_coding	chr13	21153595	21176552	-	205.561	237.818	173.304	-0.454311	0.0157732	0.18218
ENSG00000268218	ENSG00000268218	lncRNA	chr16	89268104	89273044	+	9.78122	16.0983	3.46413	-1.9374	0.0158233	0.182628
ENSG00000100116	GCAT	protein_coding	chr22	37807905	37817176	+	27.5258	39.2355	15.8161	-1.25863	0.0158763	0.183109
ENSG00000112159	MDN1	protein_coding	chr6	89642498	89819794	-	3416.63	3615.5	3217.76	-0.168093	0.0158908	0.183146
ENSG00000102743	SLC25A15	protein_coding	chr13	40789412	40812460	+	209.411	242.151	176.671	-0.452646	0.0159052	0.183181
ENSG00000113916	BCL6	protein_coding	chr3	187721377	187745725	-	240.963	202.136	279.791	0.467049	0.0159202	0.183224
ENSG00000123080	CDKN2C	protein_coding	chr1	50960745	50974634	+	599.401	661.354	537.447	-0.2988	0.015936	0.183275
ENSG00000132434	LANCL2	protein_coding	chr7	55365337	55433737	+	197.73	230.395	165.065	-0.478607	0.0160469	0.184347
ENSG00000160209	PDXK	protein_coding	chr21	43719094	43762307	+	2084.81	1942.02	2227.6	0.197834	0.016052	0.184347
ENSG00000115963	RND3	protein_coding	chr2	150468195	150539011	-	275.825	236.559	315.09	0.412049	0.0162901	0.186949
ENSG00000173531	MST1	protein_coding	chr3	49683947	49689501	-	86.8695	107.068	66.6709	-0.675335	0.0163332	0.18731
ENSG00000175538	KCNE3	protein_coding	chr11	74454841	74467729	-	285.326	325.048	245.604	-0.402885	0.0163598	0.187483
ENSG00000198625	MDM4	protein_coding	chr1	204516379	204558120	+	1064.68	980.133	1149.22	0.229386	0.0163897	0.187692
ENSG00000092969	TGFB2	protein_coding	chr1	218345336	218444619	+	20.1039	10.6382	29.5695	1.39322	0.0164195	0.1879
ENSG00000172244	C5orf34	protein_coding	chr5	43486709	43515148	-	48.1313	63.0773	33.1853	-0.906439	0.0164538	0.18816
ENSG00000167112	TRUB2	protein_coding	chr9	128305159	128322447	-	200.351	232.415	168.286	-0.463432	0.0165504	0.189131
ENSG00000104765	BNIP3L	protein_coding	chr8	26383054	26505636	+	737.031	669.135	804.928	0.2662	0.0166355	0.189969
ENSG00000197044	ZNF441	protein_coding	chr19	11767000	11784078	+	182.742	212.961	152.522	-0.478906	0.016686	0.190411
ENSG00000198879	SFMBT2	protein_coding	chr10	7158624	7411488	-	1529.32	1636.7	1421.93	-0.202811	0.0168011	0.191589
ENSG00000126107	HECTD3	protein_coding	chr1	45002540	45011324	-	457.024	506.744	407.305	-0.314452	0.0168194	0.191663
ENSG00000178605	GTPBP6	protein_coding	chrX	304529	318796	-	282.997	321.797	244.197	-0.396685	0.0168552	0.191936
ENSG00000138182	KIF20B	protein_coding	chr10	89701590	89774939	+	702.29	768.084	636.496	-0.270724	0.0169133	0.192462
ENSG00000134321	RSAD2	protein_coding	chr2	6865557	6898239	+	98.334	75.6237	121.044	0.671543	0.0170336	0.193695
ENSG00000141837	CACNA1A	protein_coding	chr19	13206442	13633025	-	36.2819	49.0186	23.5452	-1.02703	0.0170676	0.193945
ENSG00000106069	CHN2	protein_coding	chr7	29146547	29514328	+	8.79767	2.73477	14.8606	2.08635	0.0172581	0.195848
ENSG00000124782	RREB1	protein_coding	chr6	7107597	7251980	+	1723.47	1840.9	1606.03	-0.196794	0.0172593	0.195848
ENSG00000158623	COPG2	protein_coding	chr7	130506238	130668748	-	244.576	281.001	208.151	-0.431156	0.0172739	0.195876
ENSG00000137491	SLCO2B1	protein_coding	chr11	75100563	75206549	+	298.029	259.236	336.821	0.376442	0.0172949	0.195976
ENSG00000027697	IFNGR1	protein_coding	chr6	137197483	137219449	-	841.488	767.256	915.72	0.254894	0.0173123	0.196016
ENSG00000135749	PCNX2	protein_coding	chr1	232983435	233295725	-	156.661	129.322	183.999	0.505442	0.0173226	0.196016
ENSG00000111602	TIMELESS	protein_coding	chr12	56416363	56449426	-	492.005	544.72	439.289	-0.309709	0.017376	0.196483
ENSG00000198752	CDC42BPB	protein_coding	chr14	102932380	103057549	-	664.74	602.168	727.313	0.271998	0.0174001	0.196618
ENSG00000234444	ZNF736	protein_coding	chr7	64307459	64356634	+	659.794	722.909	596.68	-0.276435	0.0174259	0.196771
ENSG00000102575	ACP5	protein_coding	chr19	11574653	11579993	-	37.0687	24.2837	49.8537	1.00815	0.0175232	0.19767
ENSG00000109674	NEIL3	protein_coding	chr4	177309874	177362936	+	153.121	180.229	126.013	-0.512841	0.0175299	0.19767
ENSG00000173535	TNFRSF10C	protein_coding	chr8	23102921	23117445	+	8.90677	14.8014	3.01216	-1.9776	0.0175952	0.198268
ENSG00000197561	ELANE	protein_coding	chr19	851014	856247	+	502.718	555.254	450.182	-0.302033	0.0176091	0.198286
ENSG00000057657	PRDM1	protein_coding	chr6	105993463	106109939	+	184.166	152.807	215.525	0.493413	0.0176418	0.198323
ENSG00000109861	CTSC	protein_coding	chr11	88265069	88359684	-	1107.51	1195.28	1019.73	-0.228957	0.0177332	0.198323
ENSG00000113810	SMC4	protein_coding	chr3	160399274	160434954	+	1441.7	1543.49	1339.9	-0.203925	0.0176631	0.198323
ENSG00000120915	EPHX2	protein_coding	chr8	27490781	27545564	+	41.3819	27.0374	55.7264	1.01667	0.0176926	0.198323
ENSG00000157800	SLC37A3	protein_coding	chr7	140293693	140404433	-	28.8856	17.2543	40.517	1.18547	0.0176885	0.198323
ENSG00000167378	IRGQ	protein_coding	chr19	43584367	43596134	-	618.869	558.224	679.513	0.283194	0.0177107	0.198323
ENSG00000175697	GPR156	protein_coding	chr3	120164645	120285222	-	8.89393	2.87571	14.9121	2.03759	0.017637	0.198323
ENSG00000176490	DIRAS1	protein_coding	chr19	2714567	2721372	-	469.27	416.968	521.573	0.322242	0.017735	0.198323
ENSG00000243766	HOTTIP	lncRNA	chr7	27198575	27207259	+	54.1757	69.9942	38.3572	-0.851074	0.0177276	0.198323
ENSG00000266835	GAPLINC	lncRNA	chr18	3466250	3487045	+	19.5524	10.4878	28.617	1.36632	0.0176791	0.198323
ENSG00000058335	RASGRF1	protein_coding	chr15	78959906	79090780	-	33.0648	20.8442	45.2855	1.08331	0.01776	0.198328
ENSG00000175497	DPP10	protein_coding	chr2	114442299	115845780	+	7.27393	12.6399	1.908	-2.22973	0.0177582	0.198328
ENSG00000165819	METTL3	protein_coding	chr14	21498133	21511342	-	403.05	449.755	356.344	-0.335029	0.0178062	0.198707
ENSG00000100644	HIF1A	protein_coding	chr14	61695513	61748259	+	797.827	868.789	726.864	-0.256998	0.0178318	0.198855
ENSG00000156970	BUB1B	protein_coding	chr15	40161023	40221123	+	427.371	475.299	379.444	-0.324185	0.0178788	0.199242
ENSG00000135636	DYSF	protein_coding	chr2	71453561	71686763	+	123.111	147.319	98.9037	-0.570091	0.0179589	0.199997
ENSG00000162337	LRP5	protein_coding	chr11	68312591	68449275	+	240.626	275.212	206.04	-0.415867	0.0179811	0.200106
ENSG00000114054	PCCB	protein_coding	chr3	136250340	136337896	+	262.164	298.058	226.27	-0.39602	0.0180622	0.20087
ENSG00000164023	SGMS2	protein_coding	chr4	107824563	107915047	+	248.957	212.999	284.914	0.417976	0.0181042	0.201197
ENSG00000166578	IQCD	protein_coding	chr12	113195441	113221094	-	58.0153	74.5612	41.4695	-0.83122	0.0181164	0.201197
ENSG00000102024	PLS3	protein_coding	chrX	115561174	115650861	+	200.366	169.29	231.442	0.448871	0.0181403	0.201323
ENSG00000111790	FGFR1OP2	protein_coding	chr12	26938470	26966650	+	633.001	573.485	692.517	0.271661	0.0181869	0.201702
ENSG00000078900	TP73	protein_coding	chr1	3652516	3736201	+	160.356	131.39	189.323	0.523658	0.0182808	0.202605
ENSG00000185482	STAC3	protein_coding	chr12	57243453	57251188	-	145.986	172.335	119.637	-0.522896	0.0182997	0.202675
ENSG00000158470	B4GALT5	protein_coding	chr20	49632945	49713878	-	781.183	850.569	711.797	-0.256632	0.0183542	0.20314
ENSG00000159433	STARD9	protein_coding	chr15	42575606	42720998	+	305.746	265.89	345.603	0.377041	0.0184508	0.20407
ENSG00000182118	FAM89A	protein_coding	chr1	231018958	231040254	-	79.2603	60.2206	98.3	0.697777	0.0185247	0.204607
ENSG00000289810	ENSG00000289810	lncRNA	chr5	71032670	71034400	-	13.9019	6.31519	21.4885	1.62022	0.0185191	0.204607
ENSG00000071794	HLTF	protein_coding	chr3	149030127	149086554	-	520.597	573.645	467.548	-0.294473	0.0185704	0.204906
ENSG00000167984	NLRC3	protein_coding	chr16	3539033	3577403	-	136.345	161.537	111.152	-0.535309	0.0185771	0.204906
ENSG00000134709	HOOK1	protein_coding	chr1	59814786	59876322	+	17.724	9.1909	26.257	1.41935	0.01871	0.205886
ENSG00000166387	PPFIBP2	protein_coding	chr11	7513298	7657127	+	171.043	199.457	142.63	-0.480935	0.0187112	0.205886
ENSG00000261654	ENSG00000261654	lncRNA	chr1	110936369	110942353	-	109.392	86.9476	131.837	0.594942	0.0187169	0.205886
ENSG00000289470	ENSG00000289470	lncRNA	chr7	150777973	150781122	-	97.4371	75.8866	118.988	0.642083	0.0186993	0.205886
ENSG00000101439	CST3	protein_coding	chr20	23626706	23638473	-	515.128	462.593	567.662	0.294714	0.0187408	0.206009
ENSG00000065600	PACC1	protein_coding	chr1	212363928	212414901	-	370.664	326.946	414.382	0.340979	0.0188666	0.207109
ENSG00000121060	TRIM25	protein_coding	chr17	56836387	56914080	-	1148.34	1235.36	1061.32	-0.218881	0.0188625	0.207109
ENSG00000226419	SLC16A1-AS1	lncRNA	chr1	112956415	113047055	+	84.131	64.0924	104.17	0.692158	0.01895	0.207884
ENSG00000108528	SLC25A11	protein_coding	chr17	4937130	4940053	-	167.811	196.356	139.266	-0.492637	0.0191695	0.210039
ENSG00000156711	MAPK13	protein_coding	chr6	36127809	36144524	+	198.425	166.706	230.143	0.462853	0.0191724	0.210039
ENSG00000077684	JADE1	protein_coding	chr4	128809700	128875224	+	490.748	543.056	438.44	-0.308089	0.0192112	0.210196
ENSG00000107779	BMPR1A	protein_coding	chr10	86756601	86932825	+	136.242	110.78	161.704	0.541587	0.0192127	0.210196
ENSG00000068305	MEF2A	protein_coding	chr15	99565417	99716488	+	528.908	474.134	583.682	0.299318	0.0192367	0.210316
ENSG00000235750	KIAA0040	protein_coding	chr1	175156986	175192999	-	127.876	102.473	153.28	0.576303	0.0192734	0.210575
ENSG00000177302	TOP3A	protein_coding	chr17	18271428	18315007	-	362.765	406.029	319.501	-0.344802	0.0193061	0.210751
ENSG00000250777	ENSG00000250777	lncRNA	chr4	137690477	137734977	-	13.3332	6.03331	20.6331	1.62097	0.0193156	0.210751
ENSG00000153208	MERTK	protein_coding	chr2	111898607	112029561	+	549.072	495.043	603.101	0.284326	0.0193822	0.211192
ENSG00000176890	TYMS	protein_coding	chr18	657653	673578	+	356.182	399.14	313.225	-0.348708	0.0193757	0.211192
ENSG00000181045	SLC26A11	protein_coding	chr17	80219699	80253500	+	31.6635	19.6977	43.6292	1.10852	0.0194037	0.211285
ENSG00000088205	DDX18	protein_coding	chr2	117814691	117832377	+	676.614	739.176	614.052	-0.267161	0.0194514	0.211662
ENSG00000198429	ZNF69	protein_coding	chr19	11887782	11914329	+	40.5581	53.755	27.3612	-0.949073	0.0194892	0.21193
ENSG00000145362	ANK2	protein_coding	chr4	112818032	113384221	+	87.8003	67.5603	108.04	0.669415	0.0195173	0.212093
ENSG00000139974	SLC38A6	protein_coding	chr14	60981114	61114316	+	127.386	102.351	152.422	0.569954	0.0195512	0.212319
ENSG00000181481	RNF135	protein_coding	chr17	30970984	30999911	+	140.357	114.69	166.023	0.52979	0.0195995	0.212701
ENSG00000254054	ENSG00000254054	lncRNA	chr8	17900484	17908011	+	13.0475	5.61049	20.4845	1.70047	0.0197174	0.213837
ENSG00000138640	FAM13A	protein_coding	chr4	88725955	89111398	-	41.8363	28.4468	55.2259	0.933124	0.0197579	0.214132
ENSG00000146094	DOK3	protein_coding	chr5	177501904	177511274	-	572.905	628.754	517.056	-0.281679	0.019864	0.215138
ENSG00000030582	GRN	protein_coding	chr17	44345246	44353106	+	1140.71	1052.53	1228.88	0.223287	0.0199007	0.215373
ENSG00000087448	KLHL42	protein_coding	chr12	27780048	27803040	+	703.865	640.905	766.826	0.25842	0.0199448	0.215373
ENSG00000125826	RBCK1	protein_coding	chr20	407498	432139	+	736.967	802.657	671.277	-0.257525	0.0199656	0.215373
ENSG00000135069	PSAT1	protein_coding	chr9	78297125	78330093	+	257.95	221.899	294.002	0.404336	0.0199375	0.215373
ENSG00000138439	FAM117B	protein_coding	chr2	202634969	202769757	+	333.237	373.634	292.84	-0.350449	0.0199594	0.215373
ENSG00000143126	CELSR2	protein_coding	chr1	109249539	109275751	+	213.855	181.808	245.902	0.433606	0.0199459	0.215373
ENSG00000161091	MFSD12	protein_coding	chr19	3538261	3574290	-	730.744	665.001	796.486	0.259934	0.0199954	0.21555
ENSG00000101057	MYBL2	protein_coding	chr20	43667019	43716495	+	554.677	609.376	499.978	-0.28495	0.020067	0.216066
ENSG00000138756	BMP2K	protein_coding	chr4	78776342	78916365	+	1302.05	1205	1399.11	0.215307	0.02007	0.216066
ENSG00000072954	TMEM38A	protein_coding	chr19	16661139	16690023	+	106.179	84.1844	128.173	0.600641	0.0200901	0.216139
ENSG00000007944	MYLIP	protein_coding	chr6	16129086	16148248	+	438.248	492.072	384.424	-0.355351	0.0201233	0.216353
ENSG00000139505	MTMR6	protein_coding	chr13	25246222	25287510	-	359.083	316.881	401.284	0.339726	0.0202048	0.217084
ENSG00000183066	WBP2NL	protein_coding	chr22	41998725	42058456	+	20.7611	30.0256	11.4965	-1.31193	0.0202335	0.217248
ENSG00000236333	TRHDE-AS1	lncRNA	chr12	72249964	72276954	-	159.089	129.219	188.959	0.54475	0.020346	0.218311
ENSG00000143479	DYRK3	protein_coding	chr1	206635536	206684419	+	64.353	47.12	81.586	0.779262	0.0203962	0.218565
ENSG00000197959	DNM3	protein_coding	chr1	171817887	172418466	+	61.8061	44.6955	78.9167	0.806443	0.0203967	0.218565
ENSG00000165912	PACSIN3	protein_coding	chr11	47177522	47186443	-	55.7697	40.1001	71.4393	0.817633	0.0204992	0.219518
ENSG00000122435	TRMT13	protein_coding	chr1	100133150	100150496	+	218.279	250.9	185.659	-0.432449	0.0206188	0.219801
ENSG00000125430	HS3ST3B1	protein_coding	chr17	14301081	14349404	+	72.7262	90.6785	54.7739	-0.716993	0.0206615	0.219801
ENSG00000132274	TRIM22	protein_coding	chr11	5689610	5737089	+	238.675	200.426	276.924	0.464442	0.0206356	0.219801
ENSG00000134202	GSTM3	protein_coding	chr1	109733932	109741038	-	295.477	333.656	257.298	-0.373641	0.0206133	0.219801
ENSG00000134779	TPGS2	protein_coding	chr18	36777647	36829216	-	482.417	532.023	432.81	-0.297135	0.020656	0.219801
ENSG00000135821	GLUL	protein_coding	chr1	182378098	182392206	-	1198.99	1288.76	1109.21	-0.216277	0.0206443	0.219801
ENSG00000138029	HADHB	protein_coding	chr2	26243170	26290465	+	810.256	885.027	735.485	-0.266696	0.0205452	0.219801
ENSG00000143643	TTC13	protein_coding	chr1	230906243	230978875	-	406.632	361.229	452.036	0.322724	0.0206485	0.219801
ENSG00000174282	ZBTB4	protein_coding	chr17	7459366	7484263	-	512.833	565.187	460.478	-0.295019	0.0205815	0.219801
ENSG00000186642	PDE2A	protein_coding	chr11	72576141	72674591	-	13.2068	5.32861	21.0851	1.80311	0.0205819	0.219801
ENSG00000166816	LDHD	protein_coding	chr16	75111860	75116780	-	51.9802	67.2594	36.701	-0.856427	0.0206798	0.219851
ENSG00000071246	VASH1	protein_coding	chr14	76761468	76783015	+	710.199	647.803	772.595	0.253799	0.0207146	0.220075
ENSG00000180539	LINC02908	lncRNA	chr9	137027464	137037957	+	151.247	178.443	124.05	-0.521018	0.0207461	0.220266
ENSG00000112561	TFEB	protein_coding	chr6	41683978	41736259	-	262.555	226.795	298.316	0.393931	0.0207967	0.220354
ENSG00000132256	TRIM5	protein_coding	chr11	5663195	5938619	-	128.792	152.76	104.825	-0.539	0.0208186	0.220354
ENSG00000164366	CCDC127	protein_coding	chr5	196868	218153	-	273.648	313.385	233.911	-0.42042	0.0208098	0.220354
ENSG00000173041	ZNF680	protein_coding	chr7	64519878	64563075	-	227.729	261.125	194.334	-0.42431	0.0207783	0.220354
ENSG00000274997	H2AC12	protein_coding	chr6	27147106	27147562	+	85.3217	104.625	66.0187	-0.656313	0.0208226	0.220354
ENSG00000103111	MON1B	protein_coding	chr16	77190835	77202398	+	1019.1	1098.83	939.371	-0.225974	0.0208945	0.220827
ENSG00000213462	ERV3-1	protein_coding	chr7	64990356	65006743	-	301.966	342.677	261.254	-0.390092	0.0208929	0.220827
ENSG00000138433	CIR1	protein_coding	chr2	174348022	174395712	-	280.763	243.175	318.351	0.387226	0.0209289	0.220901
ENSG00000266028	SRGAP2	protein_coding	chr1	206203346	206464436	+	796.611	727.797	865.426	0.24956	0.0209218	0.220901
ENSG00000163602	RYBP	protein_coding	chr3	72371825	72446621	-	477.385	427.671	527.1	0.30094	0.0209911	0.221228
ENSG00000173473	SMARCC1	protein_coding	chr3	47585269	47782106	-	1531.43	1635.41	1427.46	-0.196076	0.021001	0.221228
ENSG00000277075	H2AC8	protein_coding	chr6	26216921	26217437	+	142.224	167.824	116.625	-0.521329	0.02099	0.221228
ENSG00000183779	ZNF703	protein_coding	chr8	37695782	37700019	+	192.61	162.411	222.808	0.453756	0.021097	0.222096
ENSG00000135045	C9orf40	protein_coding	chr9	74946583	74952912	-	87.5022	107.078	67.9267	-0.648934	0.0211568	0.22258
ENSG00000102738	MRPS31	protein_coding	chr13	40729128	40771190	-	151.921	178.18	125.661	-0.500438	0.0212122	0.222873
ENSG00000226571	ENSG00000226571	lncRNA	chr6	139271362	139667284	+	20.6407	11.2115	30.07	1.34728	0.0212008	0.222873
ENSG00000106665	CLIP2	protein_coding	chr7	74289407	74405935	+	564.061	509.459	618.663	0.279687	0.0212527	0.223153
ENSG00000197046	SIGLEC15	protein_coding	chr18	45825675	45844094	+	86.982	67.128	106.836	0.662519	0.0212824	0.22332
ENSG00000126778	SIX1	protein_coding	chr14	60643421	60658259	-	90.224	112.115	68.3332	-0.706171	0.0213529	0.223915
ENSG00000003400	CASP10	protein_coding	chr2	201182872	201229428	+	170.429	199.428	141.429	-0.492847	0.0214042	0.224256
ENSG00000071553	ATP6AP1	protein_coding	chrX	154428633	154436516	+	736.832	673.261	800.402	0.249219	0.0214131	0.224256
ENSG00000172239	PAIP1	protein_coding	chr5	43526267	43557758	-	190.638	220.17	161.106	-0.448213	0.021431	0.224297
ENSG00000130829	DUSP9	protein_coding	chrX	153642492	153651326	+	65.1904	82.4836	47.8972	-0.771741	0.0215951	0.225742
ENSG00000164941	INTS8	protein_coding	chr8	94813311	94881746	+	811.962	742.991	880.933	0.245383	0.021597	0.225742
ENSG00000081760	AACS	protein_coding	chr12	125065434	125143333	+	360.981	402.664	319.298	-0.333741	0.0216439	0.22594
ENSG00000110876	SELPLG	protein_coding	chr12	108621895	108633894	-	234.175	267.431	200.92	-0.410768	0.0216318	0.22594
ENSG00000117533	VAMP4	protein_coding	chr1	171700160	171742074	-	278.597	242.564	314.629	0.373929	0.0217109	0.226493
ENSG00000126947	ARMCX1	protein_coding	chrX	101550547	101554700	+	69.942	52.58	87.304	0.720783	0.0217581	0.226693
ENSG00000186047	DLEU7	protein_coding	chr13	50519364	50843939	-	57.1827	41.1151	73.2503	0.818058	0.0217449	0.226693
ENSG00000059377	TBXAS1	protein_coding	chr7	139777051	140020325	+	206.441	175.061	237.821	0.439855	0.0217749	0.226722
ENSG00000132383	RPA1	protein_coding	chr17	1829702	1900082	+	430.036	476.708	383.363	-0.313662	0.0218497	0.227209
ENSG00000138028	CGREF1	protein_coding	chr2	27098889	27119128	-	65.0791	82.0608	48.0974	-0.758521	0.0218435	0.227209
ENSG00000087076	HSD17B14	protein_coding	chr19	48813018	48836510	-	65.7325	48.0225	83.4425	0.784524	0.0220789	0.22925
ENSG00000100625	SIX4	protein_coding	chr14	60709539	60724351	-	19.0829	27.8736	10.2923	-1.35441	0.0220984	0.22925
ENSG00000111799	COL12A1	protein_coding	chr6	75084326	75206267	-	26.6203	16.2392	37.0013	1.14035	0.0220803	0.22925
ENSG00000137628	DDX60	protein_coding	chr4	168216291	168318883	-	531.918	479.415	584.422	0.285196	0.0221027	0.22925
ENSG00000123066	MED13L	protein_coding	chr12	115957905	116277693	-	2774.52	2615.72	2933.31	0.165263	0.022219	0.230182
ENSG00000225107	ENSG00000225107	lncRNA	chr2	145569294	145588024	-	17.1175	25.2987	8.93636	-1.4042	0.022221	0.230182
ENSG00000160953	PWWP3A	protein_coding	chr19	1354711	1378431	+	479.124	429.297	528.95	0.300524	0.0222514	0.23035
ENSG00000113749	HRH2	protein_coding	chr5	175658030	175710756	+	698.908	637.126	760.689	0.25536	0.0222968	0.230672
ENSG00000288973	ENSG00000288973	lncRNA	chr7	29645921	29648968	-	49.5302	34.6495	64.411	0.875651	0.0223189	0.230753
ENSG00000055332	EIF2AK2	protein_coding	chr2	37099210	37157522	-	1230.68	1137.32	1324.03	0.219122	0.0223767	0.231054
ENSG00000145247	OCIAD2	protein_coding	chr4	48885019	48906937	-	35.2626	47.5807	22.9446	-1.02069	0.0223628	0.231054
ENSG00000260257	ENSG00000260257	lncRNA	chr20	32856621	32858751	+	156.802	130.308	183.296	0.489063	0.0224742	0.231913
ENSG00000137959	IFI44L	protein_coding	chr1	78619902	78646145	+	127.873	77.8231	177.923	1.18265	0.0225829	0.232886
ENSG00000235568	NFAM1	protein_coding	chr22	42380407	42432403	-	262.682	298.387	226.976	-0.393128	0.0226157	0.233076
ENSG00000076003	MCM6	protein_coding	chr2	135839626	135876443	-	701.749	764.296	639.202	-0.257491	0.0227493	0.234303
ENSG00000001084	GCLC	protein_coding	chr6	53497341	53616970	-	400.155	355.704	444.607	0.321046	0.022764	0.234306
ENSG00000147874	HAUS6	protein_coding	chr9	19053141	19102904	-	589.927	649.399	530.455	-0.291378	0.0227951	0.234382
ENSG00000170312	CDK1	protein_coding	chr10	60778331	60794852	+	323.928	362.996	284.86	-0.348616	0.0228004	0.234382
ENSG00000225206	MIR137HG	lncRNA	chr1	97933474	98049871	-	9.23445	3.30802	15.1609	1.90741	0.0228386	0.234608
ENSG00000226742	HSBP1L1	protein_coding	chr18	79964582	79970822	+	35.2553	23.2686	47.242	0.991198	0.0228515	0.234608
ENSG00000253549	CA3-AS1	lncRNA	chr8	85440596	85464915	-	167.649	140.402	194.895	0.470282	0.0229913	0.235894
ENSG00000162723	SLAMF9	protein_coding	chr1	159951492	159954237	-	49.457	35.2038	63.7103	0.837855	0.0230155	0.235992
ENSG00000135974	C2orf49	protein_coding	chr2	105337532	105349211	+	292	329.615	254.386	-0.372471	0.0230487	0.236183
ENSG00000172159	FRMD3	protein_coding	chr9	83242990	83538546	-	575.197	629.177	521.218	-0.271104	0.0230894	0.236379
ENSG00000182179	UBA7	protein_coding	chr3	49805209	49813953	-	567.248	622.157	512.339	-0.279683	0.023097	0.236379
ENSG00000198216	CACNA1E	protein_coding	chr1	181317690	181813262	+	672.502	613.182	731.823	0.2548	0.0231583	0.236857
ENSG00000111912	NCOA7	protein_coding	chr6	125781161	125932034	+	653.496	594.941	712.052	0.258838	0.023309	0.237947
ENSG00000143013	LMO4	protein_coding	chr1	87328880	87348923	+	482.229	433.394	531.065	0.292597	0.0233043	0.237947
ENSG00000154734	ADAMTS1	protein_coding	chr21	26835755	26845409	-	58.0261	41.6978	74.3544	0.819529	0.0233024	0.237947
ENSG00000163382	NAXE	protein_coding	chr1	156591756	156609507	+	351.188	310.528	391.847	0.334605	0.0233292	0.238002
ENSG00000213096	ZNF254	protein_coding	chr19	24033405	24129968	+	212.199	246.219	178.178	-0.464395	0.0233715	0.238284
ENSG00000106565	TMEM176B	protein_coding	chr7	150791285	150801360	-	88.5505	69.2611	107.84	0.631412	0.023397	0.238296
ENSG00000183878	UTY	protein_coding	chrY	13234577	13480673	-	420.689	466.558	374.821	-0.315101	0.0234023	0.238296
ENSG00000036672	USP2	protein_coding	chr11	119355215	119381711	-	206.728	176.188	237.269	0.427306	0.0234617	0.238528
ENSG00000102699	PARP4	protein_coding	chr13	24420931	24512778	-	1257.8	1350.51	1165.09	-0.212896	0.0234517	0.238528
ENSG00000122971	ACADS	protein_coding	chr12	120725774	120740008	+	99.5611	120.752	78.3706	-0.617262	0.0234866	0.238528
ENSG00000167721	TSR1	protein_coding	chr17	2322396	2336657	-	565.864	620.794	510.935	-0.280475	0.0234988	0.238528
ENSG00000249437	NAIP	protein_coding	chr5	70968166	71025339	-	221.665	189.702	253.628	0.417068	0.0234839	0.238528
ENSG00000180667	YOD1	protein_coding	chr1	207043849	207052980	-	412.049	365.222	458.876	0.328525	0.0235357	0.238736
ENSG00000280407	ENSG00000280407	TEC	chr17	82249067	82251844	+	86.6544	67.128	106.181	0.653726	0.0235488	0.238736
ENSG00000138678	GPAT3	protein_coding	chr4	83535914	83605875	+	183.527	155.194	211.861	0.446576	0.0235914	0.239018
ENSG00000105011	ASF1B	protein_coding	chr19	14119512	14136613	-	177.53	205.65	149.41	-0.458294	0.0236605	0.239161
ENSG00000126259	KIRREL2	protein_coding	chr19	35855861	35867136	+	74.9055	92.6801	57.1309	-0.688439	0.0236211	0.239161
ENSG00000134294	SLC38A2	protein_coding	chr12	46358188	46372773	-	1262.29	1359.9	1164.68	-0.223385	0.0236643	0.239161
ENSG00000278540	ACACA	protein_coding	chr17	37084992	37406836	-	1278.03	1368.42	1187.64	-0.204254	0.0236647	0.239161
ENSG00000080986	NDC80	protein_coding	chr18	2571557	2616635	+	225.59	257.244	193.937	-0.405727	0.0237065	0.239285
ENSG00000249115	HAUS5	protein_coding	chr19	35612735	35625355	+	106.942	128.486	85.399	-0.583705	0.0236923	0.239285
ENSG00000100167	SEPTIN3	protein_coding	chr22	41969443	41998221	+	515.688	568.138	463.238	-0.293913	0.0237232	0.239304
ENSG00000198551	ZNF627	protein_coding	chr19	11559374	11619161	+	264.705	299.524	229.885	-0.380304	0.0237424	0.239348
ENSG00000092758	COL9A3	protein_coding	chr20	62816244	62841159	+	68.0121	84.9176	51.1065	-0.721489	0.0237906	0.239386
ENSG00000125355	TMEM255A	protein_coding	chrX	120258650	120311556	-	53.3559	38.2299	68.4818	0.824681	0.0237842	0.239386
ENSG00000164109	MAD2L1	protein_coding	chr4	120055623	120066858	-	282.33	319.559	245.101	-0.381341	0.0237777	0.239386
ENSG00000125247	TMTC4	protein_coding	chr13	100603625	100675093	-	210.519	241.456	179.583	-0.425061	0.023841	0.239596
ENSG00000151726	ACSL1	protein_coding	chr4	184755595	184826818	-	1179.73	1268.18	1091.28	-0.216556	0.0238396	0.239596
ENSG00000106236	NPTX2	protein_coding	chr7	98617285	98629869	+	47.1761	33.2022	61.1501	0.861669	0.0239901	0.240496
ENSG00000112799	LY86	protein_coding	chr6	6588108	6654983	+	139.521	114.821	164.222	0.512503	0.0239696	0.240496
ENSG00000186522	SEPTIN10	protein_coding	chr2	109542799	109614143	-	23.5868	13.9368	33.2368	1.19668	0.0239488	0.240496
ENSG00000291156	ENSG00000291156	lncRNA	chr1	1059687	1066459	+	35.9945	23.6914	48.2976	0.997507	0.0239797	0.240496
ENSG00000100350	FOXRED2	protein_coding	chr22	36487190	36507221	-	233.953	266.735	201.171	-0.405229	0.024071	0.241158
ENSG00000111252	SH2B3	protein_coding	chr12	111405923	111451623	+	1057.45	976.564	1138.34	0.220936	0.0241923	0.241923
ENSG00000159176	CSRP1	protein_coding	chr1	201483530	201509456	-	638.424	580.374	696.475	0.262676	0.0241832	0.241923
ENSG00000198142	SOWAHC	protein_coding	chr2	109614364	109618990	+	38.6018	25.9939	51.2097	0.951684	0.0241772	0.241923
ENSG00000047249	ATP6V1H	protein_coding	chr8	53715543	53843558	-	324.494	282.533	366.455	0.374051	0.0242515	0.242365
ENSG00000196118	CFAP119	protein_coding	chr16	30757423	30762221	-	82.0388	100.922	63.1552	-0.667833	0.0244313	0.243962
ENSG00000253968	ENSG00000253968	lncRNA	chr5	173383941	173451591	+	61.2075	45.4002	77.0147	0.749614	0.0244415	0.243962
ENSG00000134352	IL6ST	protein_coding	chr5	55935095	55995022	-	768.842	703.23	834.455	0.246516	0.0245484	0.244576
ENSG00000141258	SGSM2	protein_coding	chr17	2337498	2381058	+	210.886	241.437	180.335	-0.41895	0.0245418	0.244576
ENSG00000182871	COL18A1	protein_coding	chr21	45405165	45513720	+	235.801	268.775	202.828	-0.404407	0.0245422	0.244576
ENSG00000188153	COL4A5	protein_coding	chrX	108439838	108697545	+	45.0368	31.332	58.7416	0.885773	0.0245713	0.244654
ENSG00000100784	RPS6KA5	protein_coding	chr14	90847861	91060641	-	145.756	171.02	120.492	-0.501708	0.0246031	0.244815
ENSG00000263069	RNF213-AS1	lncRNA	chr17	80351828	80415168	-	37.0516	49.5539	24.5492	-0.984543	0.0246227	0.244815
ENSG00000286062	ENSG00000286062	lncRNA	chr5	66350148	66440397	-	7.59789	2.44341	12.7524	1.99777	0.0246329	0.244815
ENSG00000067141	NEO1	protein_coding	chr15	73051710	73305205	+	75.1235	56.9126	93.3343	0.703907	0.0246821	0.245153
ENSG00000100599	RIN3	protein_coding	chr14	92513781	92688994	+	216.486	184.562	248.41	0.42662	0.0247169	0.245349
ENSG00000135916	ITM2C	protein_coding	chr2	230864639	230879248	+	912.815	839.581	986.049	0.231734	0.0247946	0.245552
ENSG00000155465	SLC7A7	protein_coding	chr14	22773222	22829820	-	253.619	218.76	288.478	0.397525	0.0247982	0.245552
ENSG00000155897	ADCY8	protein_coding	chr8	130780301	131040909	-	9.11393	3.16708	15.0608	1.94643	0.0247905	0.245552
ENSG00000180061	TMEM150B	protein_coding	chr19	55312801	55334048	-	31.865	20.5528	43.1773	1.03543	0.0247593	0.245552
ENSG00000054277	OPN3	protein_coding	chr1	241590102	241677376	-	162.973	136.22	189.726	0.475017	0.0248973	0.245954
ENSG00000125505	MBOAT7	protein_coding	chr19	54173412	54189882	-	678.726	619.243	738.209	0.253147	0.0248996	0.245954
ENSG00000132478	UNK	protein_coding	chr17	75784806	75825799	+	284.757	322.501	247.012	-0.383362	0.0248875	0.245954
ENSG00000140280	LYSMD2	protein_coding	chr15	51723011	51751585	-	88.5662	69.3925	107.74	0.627388	0.0248777	0.245954
ENSG00000221866	PLXNA4	protein_coding	chr7	132123340	132648688	-	21.1542	11.9352	30.3733	1.27824	0.0249708	0.246506
ENSG00000189007	ADAT2	protein_coding	chr6	143422832	143450695	-	172.671	201.253	144.089	-0.479219	0.0250062	0.246706
ENSG00000108509	CAMTA2	protein_coding	chr17	4967992	4987675	-	404.315	448.412	360.218	-0.315169	0.0250525	0.247012
ENSG00000003393	ALS2	protein_coding	chr2	201700267	201782112	-	499.675	450.113	549.238	0.286566	0.0250749	0.247082
ENSG00000172379	ARNT2	protein_coding	chr15	80404350	80597933	+	20.0401	11.2115	28.8688	1.2904	0.0250987	0.247165
ENSG00000124006	OBSL1	protein_coding	chr2	219550728	219571859	-	292.563	328.939	256.188	-0.359374	0.0251175	0.2472
ENSG00000167994	RAB3IL1	protein_coding	chr11	61897301	61920269	-	155.761	129.782	181.739	0.482619	0.0251377	0.247248
ENSG00000245552	LNCRNA-IUR	lncRNA	chr11	95150539	95234391	+	32.5543	43.9719	21.1367	-1.02259	0.0251828	0.247541
ENSG00000070018	LRP6	protein_coding	chr12	12116025	12267044	-	263.058	228.656	297.46	0.378065	0.0252331	0.247841
ENSG00000140090	SLC24A4	protein_coding	chr14	92322581	92501481	+	71.2598	54.0084	88.5113	0.702417	0.0252439	0.247841
ENSG00000244300	GATA2-AS1	lncRNA	chr3	128489212	128502970	+	407.446	361.352	453.54	0.327016	0.0252707	0.247953
ENSG00000108784	NAGLU	protein_coding	chr17	42536241	42544449	+	97.7887	118.411	77.1664	-0.611317	0.0253499	0.248206
ENSG00000149289	ZC3H12C	protein_coding	chr11	110093392	110171841	+	457.488	409.767	505.208	0.301408	0.0253311	0.248206
ENSG00000160710	ADAR	protein_coding	chr1	154581695	154628013	-	2715.02	2562.84	2867.2	0.161838	0.0253432	0.248206
ENSG00000180628	PCGF5	protein_coding	chr10	91163012	91284337	+	654.057	594.855	713.259	0.261485	0.0253579	0.248206
ENSG00000214357	NEURL1B	protein_coding	chr5	172641263	172691540	+	124.037	147.563	100.511	-0.54943	0.0254205	0.248668
ENSG00000111674	ENO2	protein_coding	chr12	6913745	6923698	+	276.807	240.938	312.676	0.374637	0.0254719	0.249021
ENSG00000267287	ENSG00000267287	lncRNA	chr18	79576460	79589010	+	24.2135	14.2376	34.1893	1.2075	0.0255121	0.249263
ENSG00000085999	RAD54L	protein_coding	chr1	46246461	46278480	+	213.724	244.152	183.296	-0.411658	0.0255364	0.24935
ENSG00000135605	TEC	protein_coding	chr4	48135783	48269838	-	294.5	257.958	331.043	0.358653	0.0256505	0.24956
ENSG00000140262	TCF12	protein_coding	chr15	56918623	57299281	+	1217.72	1305.43	1130	-0.208038	0.0256503	0.24956
ENSG00000140391	TSPAN3	protein_coding	chr15	77041404	77083984	-	381.243	338.609	423.877	0.323169	0.0256303	0.24956
ENSG00000178966	RMI1	protein_coding	chr9	83980798	84004074	+	267.046	301.347	232.746	-0.371264	0.0255892	0.24956
ENSG00000185250	PPIL6	protein_coding	chr6	109390215	109441171	-	28.2378	17.818	38.6575	1.07548	0.0256027	0.24956
ENSG00000239405	TMED10P2	processed_pseudogene	chr3	128538020	128538631	+	28.4083	17.959	38.8577	1.07198	0.0256454	0.24956
ENSG00000168116	KIAA1586	protein_coding	chr6	57046532	57055239	+	357.606	398.472	316.74	-0.330246	0.0257231	0.250116
ENSG00000163507	CIP2A	protein_coding	chr3	108549864	108589644	-	196.108	225.592	166.624	-0.434866	0.0257703	0.250274
ENSG00000251595	ABCA11P	transcribed_processed_pseudogene	chr4	425435	474129	-	36.314	24.1332	48.4948	0.977681	0.0257586	0.250274
ENSG00000117143	UAP1	protein_coding	chr1	162561722	162601240	+	427.003	472.751	381.255	-0.309596	0.0258215	0.250517
ENSG00000129317	PUS7L	protein_coding	chr12	43718992	43758793	-	1055.36	1135.01	975.714	-0.217964	0.0258264	0.250517
ENSG00000276903	H2AC16	protein_coding	chr6	27865317	27865798	+	37.2308	49.4604	25.0012	-0.956573	0.0260089	0.252136
ENSG00000140688	RUSF1	protein_coding	chr16	31489471	31509309	-	372.126	413.856	330.397	-0.324052	0.0260626	0.252506
ENSG00000084710	EFR3B	protein_coding	chr2	25042076	25159135	+	85.4756	66.8271	104.124	0.632159	0.0261155	0.252716
ENSG00000145545	SRD5A1	protein_coding	chr5	6633427	6674386	+	167.966	140.984	194.947	0.464729	0.026113	0.252716
ENSG00000130202	NECTIN2	protein_coding	chr19	44846175	44889223	+	618.856	674.52	563.191	-0.259815	0.0261809	0.253196
ENSG00000062822	POLD1	protein_coding	chr19	50384204	50418018	+	404.245	447.82	360.67	-0.311463	0.0262109	0.253256
ENSG00000171517	LPAR3	protein_coding	chr1	84811602	84893206	-	30.8033	19.6882	41.9184	1.05279	0.0262184	0.253256
ENSG00000138443	ABI2	protein_coding	chr2	203328280	203447728	+	201.407	172.025	230.789	0.421833	0.0263091	0.253981
ENSG00000291129	PPIEL	lncRNA	chr1	39522280	39559698	-	135.709	110.921	160.497	0.529024	0.0263376	0.254104
ENSG00000092445	TYRO3	protein_coding	chr15	41557675	41583589	+	39.6937	52.3266	27.0609	-0.926296	0.0263575	0.254145
ENSG00000197721	CR1L	protein_coding	chr1	207645113	207738416	+	9.22524	3.5899	14.8606	1.78891	0.0264738	0.255114
ENSG00000104951	IL4I1	protein_coding	chr19	49889654	49929539	-	192.691	163.981	221.401	0.430866	0.026529	0.255341
ENSG00000203709	MIR29B2CHG	lncRNA	chr1	207801518	207879115	-	138.257	111.805	164.71	0.554836	0.026522	0.255341
ENSG00000198682	PAPSS2	protein_coding	chr10	87659613	87747705	+	152.867	127.461	178.272	0.480821	0.0266262	0.256124
ENSG00000267199	ENSG00000267199	lncRNA	chr18	12438890	12448205	+	23.1775	13.373	32.982	1.24141	0.0266754	0.256446
ENSG00000120280	TASL	protein_coding	chrX	30558809	30577766	-	563.843	617.711	509.976	-0.276008	0.0267659	0.257163
ENSG00000061656	SPAG4	protein_coding	chr20	35615829	35621094	+	31.9306	43.2766	20.5846	-1.03654	0.0268279	0.257605
ENSG00000120306	CYSTM1	protein_coding	chr5	140175156	140282052	+	121.876	99.3151	144.438	0.535864	0.026858	0.257741
ENSG00000111490	TBC1D30	protein_coding	chr12	64759484	64881033	+	63.2499	79.8614	46.6384	-0.763327	0.0268867	0.257864
ENSG00000166394	CYB5R2	protein_coding	chr11	7665100	7677222	-	36.0389	24.2837	47.7941	0.948501	0.0269552	0.258367
ENSG00000174606	ANGEL2	protein_coding	chr1	212992182	213015867	-	358.514	317.906	399.121	0.327306	0.0270122	0.25876
ENSG00000101916	TLR8	protein_coding	chrX	12906620	12923169	+	103.674	81.4781	125.87	0.621273	0.0270852	0.259305
ENSG00000105976	MET	protein_coding	chr7	116672196	116798377	+	36.8791	24.8569	48.9013	0.948527	0.0272323	0.259685
ENSG00000110031	LPXN	protein_coding	chr11	58526871	58578220	-	228.523	196.985	260.062	0.398999	0.0272522	0.259685
ENSG00000137101	CD72	protein_coding	chr9	35609982	35646810	-	29.5584	18.5512	40.5655	1.08813	0.0272533	0.259685
ENSG00000162607	USP1	protein_coding	chr1	62436297	62451804	+	582.923	636.441	529.405	-0.265196	0.0272426	0.259685
ENSG00000164850	GPER1	protein_coding	chr7	1082208	1093815	+	17.3425	9.33184	25.3531	1.35087	0.0271465	0.259685
ENSG00000184661	CDCA2	protein_coding	chr8	25459199	25507911	+	371.234	413.528	328.941	-0.329263	0.0272192	0.259685
ENSG00000214717	ZBED1	protein_coding	chrX	2486414	2500976	-	315.018	352.856	277.179	-0.34715	0.0272376	0.259685
ENSG00000287823	ENSG00000287823	lncRNA	chr6	170088022	170097234	+	33.1953	21.7088	44.6818	1.00837	0.0271756	0.259685
ENSG00000160714	UBE2Q1	protein_coding	chr1	154548577	154559028	-	857.401	788.993	925.809	0.230431	0.0274013	0.260942
ENSG00000184584	STING1	protein_coding	chr5	139475533	139482935	-	1032.72	1111.01	954.435	-0.218934	0.0274197	0.260964
ENSG00000025708	TYMP	protein_coding	chr22	50525752	50530032	-	264.077	228.835	299.32	0.385902	0.0275131	0.261454
ENSG00000160299	PCNT	protein_coding	chr21	46324124	46445769	+	898.092	968.679	827.506	-0.226996	0.0275198	0.261454
ENSG00000185090	MANEAL	protein_coding	chr1	37793847	37801137	+	67.7123	51.0297	84.3949	0.714816	0.0275147	0.261454
ENSG00000123908	AGO2	protein_coding	chr8	140520156	140635633	-	3007.38	2842.22	3172.55	0.158569	0.0275527	0.261613
ENSG00000158985	CDC42SE2	protein_coding	chr5	131245493	131398447	+	799.071	864.457	733.686	-0.236334	0.0275754	0.261675
ENSG00000082898	XPO1	protein_coding	chr2	61476032	61538741	-	1741.31	1855.73	1626.9	-0.189748	0.0276021	0.261745
ENSG00000143067	ZNF697	protein_coding	chr1	119619377	119648266	-	291.705	255.674	327.736	0.356993	0.0276152	0.261745
ENSG00000154065	ANKRD29	protein_coding	chr18	23598926	23662911	-	10.5357	4.45451	16.6169	1.69144	0.0276641	0.261902
ENSG00000243742	RPLP0P2	transcribed_processed_pseudogene	chr11	61615036	61639449	+	34.5988	22.7049	46.4928	1.00252	0.0276634	0.261902
ENSG00000245848	CEBPA	protein_coding	chr19	33299934	33302534	-	1107.95	1186.97	1028.93	-0.205951	0.0276958	0.262048
ENSG00000167925	GHDC	protein_coding	chr17	42188799	42194532	-	302.927	340.169	265.685	-0.355347	0.0277141	0.262069
ENSG00000120328	PCDHB12	protein_coding	chr5	141208697	141212571	+	14.8216	22.2631	7.38024	-1.47298	0.0277649	0.262395
ENSG00000248385	TARM1	protein_coding	chr19	54069895	54081365	-	13.2286	6.32467	20.1326	1.52863	0.027781	0.262395
ENSG00000117632	STMN1	protein_coding	chr1	25884181	25906991	-	510.775	561.23	460.32	-0.285394	0.0278066	0.262483
ENSG00000149534	MS4A2	protein_coding	chr11	60088261	60098467	+	34.1265	45.5601	22.6928	-0.974648	0.0279263	0.263458
ENSG00000163714	U2SURP	protein_coding	chr3	142964497	143060725	+	1539.81	1644.07	1435.55	-0.195546	0.0279992	0.263992
ENSG00000276231	PIK3R6	protein_coding	chr17	8802722	8867677	-	15.87	8.19483	23.5452	1.41654	0.0280392	0.264216
ENSG00000203666	EFCAB2	protein_coding	chr1	244969682	245127164	+	200.483	171.583	229.382	0.416734	0.0280667	0.264321
ENSG00000149596	JPH2	protein_coding	chr20	44106590	44187188	-	11.2782	17.5362	5.02026	-1.62244	0.0281386	0.264764
ENSG00000183853	KIRREL1	protein_coding	chr1	157993273	158100262	+	10.3651	4.31357	16.4167	1.71272	0.0281465	0.264764
ENSG00000213965	NUDT19	protein_coding	chr19	32691821	32713792	+	294.534	258.822	330.245	0.350373	0.0281639	0.264774
ENSG00000109756	RAPGEF2	protein_coding	chr4	159103013	159360174	+	508.022	455.508	560.537	0.298741	0.028272	0.265473
ENSG00000116819	TFAP2E	protein_coding	chr1	35573314	35595328	+	45.0416	58.7543	31.3288	-0.88622	0.0282876	0.265473
ENSG00000133026	MYH10	protein_coding	chr17	8474207	8631376	-	44.7236	57.9181	31.529	-0.856983	0.0282616	0.265473
ENSG00000182195	LDOC1	protein_coding	chrX	141111605	141177129	-	8.97883	3.44896	14.5087	1.80154	0.0283369	0.265782
ENSG00000173276	ZBTB21	protein_coding	chr21	41986831	42010387	-	468.64	422.333	514.948	0.285434	0.0283724	0.26596
ENSG00000167123	CERCAM	protein_coding	chr9	128411751	128437351	+	350.289	389.761	310.816	-0.32559	0.0283898	0.265969
ENSG00000002587	HS3ST1	protein_coding	chr4	11393150	11429564	-	8.213	13.514	2.91205	-1.89144	0.0284394	0.266094
ENSG00000087510	TFAP2C	protein_coding	chr20	56629306	56639283	+	16.5139	8.62714	24.4006	1.39968	0.0284327	0.266094
ENSG00000127526	SLC35E1	protein_coding	chr19	16549831	16572415	-	986.355	912.893	1059.82	0.21508	0.0284524	0.266094
ENSG00000115163	CENPA	protein_coding	chr2	26764289	26801067	+	84.3905	102.614	66.1673	-0.625383	0.028535	0.266711
ENSG00000090020	SLC9A1	protein_coding	chr1	27098809	27166981	-	489.685	442.181	537.189	0.280217	0.028642	0.267557
ENSG00000187837	H1-2	protein_coding	chr6	26055740	26056470	-	129.666	152.647	106.684	-0.512814	0.0286869	0.267822
ENSG00000264230	ANXA8L1	protein_coding	chr10	46375627	46391784	+	18.5279	10.3469	26.709	1.28806	0.0287561	0.268313
ENSG00000104343	UBE2W	protein_coding	chr8	73780097	73878910	-	697.721	636.797	758.645	0.252227	0.0287994	0.268407
ENSG00000251209	LINC00923	lncRNA	chr15	97572185	97875650	-	93.7732	74.2888	113.258	0.601783	0.0287869	0.268407
ENSG00000237311	ENSG00000237311	lncRNA	chrX	65925836	66001436	+	36.1606	47.8721	24.4491	-0.941395	0.0289122	0.269303
ENSG00000178999	AURKB	protein_coding	chr17	8204733	8210600	-	56.7762	72.3346	41.2177	-0.796647	0.0290196	0.270148
ENSG00000120159	CAAP1	protein_coding	chr9	26840685	26892803	-	186.266	213.986	158.546	-0.430268	0.0290774	0.270219
ENSG00000130726	TRIM28	protein_coding	chr19	58544064	58550722	+	1056.98	1132.41	981.538	-0.20609	0.0290494	0.270219
ENSG00000135870	RC3H1	protein_coding	chr1	173931084	174022357	-	1642.34	1537.33	1747.35	0.184625	0.0290711	0.270219
ENSG00000099219	ERMP1	protein_coding	chr9	5749832	5879537	-	1132.6	1051.21	1213.99	0.207525	0.0290944	0.270222
ENSG00000173334	TRIB1	protein_coding	chr8	125430358	125438403	+	160.164	132.959	187.369	0.491773	0.0292373	0.271393
ENSG00000164930	FZD6	protein_coding	chr8	103298433	103332866	+	295.969	259.434	332.505	0.356793	0.0293051	0.271867
ENSG00000118308	IRAG2	protein_coding	chr12	25004342	25108335	+	135.197	158.69	111.705	-0.502729	0.0293448	0.272036
ENSG00000260428	SCX	protein_coding	chr8	144266453	144268481	+	28.6556	18.2503	39.0609	1.05731	0.0293574	0.272036
ENSG00000275888	ENSG00000275888	lncRNA	chr17	82244770	82245591	+	35.3658	23.438	47.2936	0.982704	0.0293738	0.272036
ENSG00000196460	RFX8	protein_coding	chr2	101397359	101475112	-	167.335	140.984	193.685	0.455408	0.0294248	0.272352
ENSG00000088280	ASAP3	protein_coding	chr1	23428563	23484568	-	8.88794	3.16708	14.6088	1.90525	0.029445	0.272383
ENSG00000137727	ARHGAP20	protein_coding	chr11	110577042	110713189	-	50.9635	36.6606	65.2664	0.815221	0.0296402	0.273719
ENSG00000171298	GAA	protein_coding	chr17	80101556	80119881	+	889.412	819.368	959.455	0.227446	0.0296336	0.273719
ENSG00000198223	CSF2RA	protein_coding	chrX	1268800	1310381	+	270.964	237.236	304.692	0.359689	0.0296211	0.273719
ENSG00000203485	INF2	protein_coding	chr14	104681146	104722535	+	941.518	869.514	1013.52	0.22086	0.029811	0.274826
ENSG00000249917	LINC00536	lncRNA	chr8	115950511	116325062	-	8.30101	2.59383	14.0082	2.06215	0.0297958	0.274826
ENSG00000256546	LINC02985	lncRNA	chr12	122063306	122068616	+	47.2524	33.9069	60.598	0.819373	0.0297871	0.274826
ENSG00000146530	VWDE	protein_coding	chr7	12330885	12403941	-	13.3031	20.13	6.47629	-1.4989	0.0299236	0.275707
ENSG00000108599	AKAP10	protein_coding	chr17	19904302	19978343	-	351.375	392.683	310.067	-0.339808	0.0300003	0.276256
ENSG00000176393	RNPEP	protein_coding	chr1	201982372	202006147	+	472.359	424.41	520.308	0.293281	0.0300344	0.276412
ENSG00000204267	TAP2	protein_coding	chr6	32821833	32838739	-	431.834	388.285	475.384	0.291297	0.0301191	0.277034
ENSG00000165244	ZNF367	protein_coding	chr9	96385941	96418370	-	321.936	358.964	284.908	-0.332302	0.0301675	0.277322
ENSG00000178752	ERFE	protein_coding	chr2	238158970	238168900	+	57.2098	72.1463	42.2733	-0.757307	0.0302115	0.277569
ENSG00000104691	UBXN8	protein_coding	chr8	30729131	30767006	+	153.47	179.167	127.772	-0.484511	0.0302893	0.278125
ENSG00000149150	SLC43A1	protein_coding	chr11	57484534	57515780	-	252.846	285.747	219.945	-0.376093	0.0303163	0.278215
ENSG00000164070	HSPA4L	protein_coding	chr4	127781821	127840733	+	613.006	666.786	559.227	-0.253376	0.0303485	0.278352
ENSG00000072071	ADGRL1	protein_coding	chr19	14147743	14206187	-	400.176	442.642	357.709	-0.306579	0.0306053	0.280549
ENSG00000204568	MRPS18B	protein_coding	chr6	30617840	30626395	+	160.243	185.389	135.098	-0.453668	0.030696	0.28122
ENSG00000146670	CDCA5	protein_coding	chr11	65066300	65084164	-	226.301	257.112	195.49	-0.393543	0.0308112	0.282116
ENSG00000117054	ACADM	protein_coding	chr1	75724431	75787575	+	384.075	424.654	343.495	-0.305199	0.03083	0.282129
ENSG00000159189	C1QC	protein_coding	chr1	22643014	22648110	+	92.0074	73.0109	111.004	0.597739	0.0309106	0.282706
ENSG00000180336	MEIOC	protein_coding	chr17	44656404	44690308	+	158.263	183.237	133.29	-0.456206	0.0309364	0.282782
ENSG00000104331	BPNT2	protein_coding	chr8	56957931	56993867	-	1462.46	1366.32	1558.59	0.189819	0.0309638	0.282872
ENSG00000171596	NMUR1	protein_coding	chr2	231523187	231530445	-	84.0991	102.031	66.1673	-0.617246	0.0310673	0.283658
ENSG00000146376	ARHGAP18	protein_coding	chr6	129576132	129710177	-	530.825	481.435	580.215	0.268735	0.0311172	0.283953
ENSG00000118849	RARRES1	protein_coding	chr3	158696892	158732489	-	11.0036	4.88682	17.1204	1.62206	0.0311491	0.284084
ENSG00000008516	MMP25	protein_coding	chr16	3046062	3060726	+	56.3557	41.6694	71.042	0.755636	0.0313038	0.285334
ENSG00000287431	RENO1	lncRNA	chr17	81339183	81345966	-	132.628	155.814	109.442	-0.505773	0.0313343	0.285451
ENSG00000137942	FNBP1L	protein_coding	chr1	93448118	93554661	+	148.238	124.022	172.454	0.472378	0.0314814	0.28663
ENSG00000106688	SLC1A1	protein_coding	chr9	4490468	4587469	+	23.9439	14.651	33.2368	1.1293	0.0315188	0.286648
ENSG00000161800	RACGAP1	protein_coding	chr12	49976923	50033136	-	250.938	283.435	218.44	-0.374271	0.0315149	0.286648
ENSG00000172534	HCFC1	protein_coding	chrX	153947557	153971818	-	1842.83	1953.42	1732.24	-0.173265	0.0315407	0.286685
ENSG00000184922	FMNL1	protein_coding	chr17	45221444	45247319	+	919.578	850.784	988.372	0.216025	0.031559	0.286691
ENSG00000101945	SUV39H1	protein_coding	chrX	48695554	48709016	+	168.415	194.448	142.381	-0.44693	0.031682	0.287647
ENSG00000197822	OCLN	protein_coding	chr5	69492292	69558104	+	141.207	166.386	116.027	-0.516337	0.0318441	0.288956
ENSG00000135503	ACVR1B	protein_coding	chr12	51951699	51997078	+	245.199	213.422	276.976	0.374505	0.0319427	0.289526
ENSG00000169756	LIMS1	protein_coding	chr2	108533671	108687246	+	590.491	537.859	643.124	0.257431	0.0319372	0.289526
ENSG00000110090	CPT1A	protein_coding	chr11	68754620	68844410	-	906.301	836.171	976.43	0.22347	0.0319904	0.289795
ENSG00000203446	SUGCT-AS1	lncRNA	chr7	40538127	40546928	-	16.2879	8.62714	23.9486	1.37378	0.0320272	0.289966
ENSG00000115594	IL1R1	protein_coding	chr2	102064544	102179874	+	270.253	236.569	303.936	0.360164	0.0320512	0.290021
ENSG00000134900	TPP2	protein_coding	chr13	102596958	102679958	+	1334.38	1429.18	1239.59	-0.205178	0.0320942	0.290248
ENSG00000100889	PCK2	protein_coding	chr14	24094053	24110598	+	270.045	236.399	303.691	0.36003	0.0321153	0.290276
ENSG00000122861	PLAU	protein_coding	chr10	73909177	73917496	+	587.291	535.735	638.847	0.253516	0.0322166	0.291029
ENSG00000078687	TNRC6C	protein_coding	chr17	77958703	78108822	+	537.132	586.38	487.884	-0.264801	0.0322375	0.291055
ENSG00000104419	NDRG1	protein_coding	chr8	133237175	133302022	-	1094	1017.56	1170.45	0.201773	0.0323202	0.291639
ENSG00000170909	OSCAR	protein_coding	chr19	54094668	54102692	-	165.208	138.278	192.138	0.471662	0.0323805	0.29202
ENSG00000115183	TANC1	protein_coding	chr2	158968640	159232659	+	207.455	177.241	237.669	0.42118	0.0324382	0.292215
ENSG00000179082	LINC02913	lncRNA	chr9	129321016	129324905	+	21.9535	13.0817	30.8253	1.17636	0.0324326	0.292215
ENSG00000126351	THRA	protein_coding	chr17	40058290	40093867	+	485.053	437.642	532.463	0.282343	0.0324993	0.292487
ENSG00000152492	CCDC50	protein_coding	chr3	191329085	191398659	+	161.326	135.938	186.714	0.455017	0.0325046	0.292487
ENSG00000166145	SPINT1	protein_coding	chr15	40844018	40858207	+	98.9803	79.4765	118.484	0.57018	0.0325621	0.292842
ENSG00000169902	TPST1	protein_coding	chr7	66205317	66420543	+	97.4921	78.311	116.673	0.569193	0.0326633	0.293426
ENSG00000170266	GLB1	protein_coding	chr3	32996609	33097202	-	410.333	368.578	452.087	0.293911	0.0326501	0.293426
ENSG00000005486	RHBDD2	protein_coding	chr7	75842602	75888926	+	149.833	125.056	174.611	0.478323	0.0327294	0.293693
ENSG00000132294	EFR3A	protein_coding	chr8	131904093	132013642	+	1139.71	1058.36	1221.07	0.206132	0.0327286	0.293693
ENSG00000145491	ROPN1L	protein_coding	chr5	10441524	10472029	+	25.4187	35.3732	15.4642	-1.14354	0.0328105	0.294258
ENSG00000119403	PHF19	protein_coding	chr9	120855651	120894896	-	301.026	336.269	265.783	-0.338235	0.0328522	0.294305
ENSG00000183386	FHL3	protein_coding	chr1	37996770	38005606	-	104.808	84.6547	124.96	0.556367	0.0328412	0.294305
ENSG00000088992	TESC	protein_coding	chr12	117038923	117099479	-	92.5047	111.41	73.5991	-0.591542	0.0329421	0.294946
ENSG00000077238	IL4R	protein_coding	chr16	27313668	27364778	+	420.354	377.826	462.883	0.292227	0.0330742	0.295876
ENSG00000156049	GNA14	protein_coding	chr9	77423079	77648322	-	27.0815	36.9425	17.2205	-1.05825	0.0330825	0.295876
ENSG00000166927	MS4A7	protein_coding	chr11	60378485	60395951	+	682.237	741.479	622.994	-0.250817	0.0331091	0.29595
ENSG00000110934	BIN2	protein_coding	chr12	51281038	51324668	-	830.104	766.016	894.192	0.22294	0.0331532	0.296097
ENSG00000135049	AGTPBP1	protein_coding	chr9	85546539	85742029	-	804.525	742.174	866.876	0.223789	0.0331621	0.296097
ENSG00000113368	LMNB1	protein_coding	chr5	126776623	126837020	+	1160.55	1241.53	1079.58	-0.201479	0.0331981	0.296254
ENSG00000160190	SLC37A1	protein_coding	chr21	42496008	42581440	+	174.398	200.942	147.853	-0.44005	0.0332316	0.29639
ENSG00000136824	SMC2	protein_coding	chr9	104094260	104141419	+	725.544	783.976	667.112	-0.232559	0.0332603	0.296482
ENSG00000154309	DISP1	protein_coding	chr1	222815022	223005995	+	83.4668	65.8216	101.112	0.611766	0.0332785	0.296482
ENSG00000196502	SULT1A1	protein_coding	chr16	28605196	28614279	-	11.1826	17.2448	5.12036	-1.5758	0.0334296	0.297664
ENSG00000006695	COX10	protein_coding	chr17	14069490	14231736	+	136.139	159.366	112.912	-0.493453	0.033533	0.29842
ENSG00000085511	MAP3K4	protein_coding	chr6	160991727	161117385	+	625.547	678.721	572.373	-0.245469	0.0335772	0.298648
ENSG00000256223	ZNF10	protein_coding	chr12	133130575	133159465	+	82.4312	64.4027	100.46	0.633486	0.0336218	0.298881
ENSG00000106013	ANKRD7	protein_coding	chr7	118214669	118496171	+	8.5041	13.7958	3.21236	-1.81249	0.0336643	0.299094
ENSG00000125746	EML2	protein_coding	chr19	45606994	45645602	-	232.958	264.442	201.475	-0.390657	0.033759	0.299506
ENSG00000142197	DOP1B	protein_coding	chr21	36156782	36294274	+	939.122	1009.65	868.593	-0.216874	0.0337662	0.299506
ENSG00000289721	PYDC5	protein_coding	chr1	158999971	159002751	-	8.75284	3.44896	14.0567	1.75887	0.0337481	0.299506
ENSG00000112149	CD83	protein_coding	chr6	14117256	14136918	+	99.6381	79.6364	119.64	0.581204	0.0339684	0.301134
ENSG00000160229	ZNF66	protein_coding	chr19	20776304	20809995	+	143.176	166.415	119.937	-0.469168	0.0340451	0.301649
ENSG00000127914	AKAP9	protein_coding	chr7	91940840	92110673	+	1217	1299.15	1134.86	-0.194893	0.0340644	0.301655
ENSG00000012779	ALOX5	protein_coding	chr10	45374176	45446119	+	444.087	488.398	399.776	-0.288212	0.0341014	0.301817
ENSG00000120594	PLXDC2	protein_coding	chr10	19816239	20289856	+	755.565	694.397	816.734	0.233795	0.0341322	0.301924
ENSG00000102098	SCML2	protein_coding	chrX	18239313	18354688	-	113.165	133.654	92.6761	-0.523507	0.0342026	0.302265
ENSG00000198105	ZNF248	protein_coding	chr10	37776526	37858106	-	174.433	200.866	147.999	-0.438097	0.0342081	0.302265
ENSG00000002726	AOC1	protein_coding	chr7	150824627	150861504	+	45.6146	59.4969	31.7323	-0.886147	0.0342463	0.302437
ENSG00000198520	ARMH1	protein_coding	chr1	44674692	44725591	+	574.563	626.206	522.92	-0.259594	0.0343805	0.303457
ENSG00000007350	TKTL1	protein_coding	chrX	154295795	154330350	+	180.683	207.896	153.471	-0.435444	0.0344337	0.30376
ENSG00000010072	SPRTN	protein_coding	chr1	231337104	231355023	+	295.124	259.302	330.946	0.350761	0.0344929	0.304102
ENSG00000205268	PDE7A	protein_coding	chr8	65714334	65842322	-	1008.64	1082.45	934.839	-0.211295	0.03451	0.304102
ENSG00000111981	ULBP1	protein_coding	chr6	149963943	149973715	+	22.7383	13.7958	31.6807	1.14325	0.0345648	0.304419
ENSG00000159761	C16orf86	protein_coding	chr16	67666814	67668757	+	22.1569	30.9092	13.4045	-1.14745	0.0345957	0.304525
ENSG00000145241	CENPC	protein_coding	chr4	67468762	67545503	-	366.016	404.957	327.075	-0.307299	0.0347879	0.30605
ENSG00000155380	SLC16A1	protein_coding	chr1	112911847	112957593	-	653.012	596.688	709.337	0.249112	0.0348568	0.306489
ENSG00000198707	CEP290	protein_coding	chr12	88049016	88142099	-	319.307	355.111	283.504	-0.323881	0.0349667	0.307289
ENSG00000050426	LETMD1	protein_coding	chr12	51047962	51060424	+	252.15	283.952	220.348	-0.364398	0.0350255	0.307339
ENSG00000121988	ZRANB3	protein_coding	chr2	135136916	135531218	-	155.403	180.079	130.727	-0.459069	0.0349918	0.307339
ENSG00000163132	MSX1	protein_coding	chr4	4859665	4863936	+	12.5756	6.17425	18.9769	1.47743	0.0350485	0.307339
ENSG00000232811	ENSG00000232811	lncRNA	chr1	110943467	110952848	+	19.2917	11.0705	27.5128	1.24012	0.0350467	0.307339
ENSG00000089327	FXYD5	protein_coding	chr19	35154730	35169881	+	313.238	276.659	349.817	0.337401	0.0351159	0.307431
ENSG00000113448	PDE4D	protein_coding	chr5	58969038	60522120	-	331.688	293.369	370.007	0.33382	0.0350795	0.307431
ENSG00000124233	SEMG1	protein_coding	chr20	45207033	45209768	+	47.5885	34.6305	60.5464	0.788562	0.0351069	0.307431
ENSG00000164985	PSIP1	protein_coding	chr9	15464066	15510995	-	431.854	475.073	388.635	-0.28906	0.0352104	0.307615
ENSG00000182628	SKA2	protein_coding	chr17	59109857	59155260	-	313.925	352.874	274.977	-0.358689	0.0351741	0.307615
ENSG00000186716	BCR	protein_coding	chr22	23179704	23318037	+	603.548	656.9	550.196	-0.255303	0.0352131	0.307615
ENSG00000233058	ATP13A3-DT	lncRNA	chr3	194487140	194521156	+	50.2291	63.6601	36.798	-0.774563	0.0351795	0.307615
ENSG00000163516	ANKZF1	protein_coding	chr2	219229783	219236679	+	293.364	327.773	258.954	-0.338834	0.0352724	0.3078
ENSG00000173744	AGFG1	protein_coding	chr2	227472152	227561217	+	733.326	674.183	792.47	0.232898	0.0352633	0.3078
ENSG00000069943	PIGB	protein_coding	chr15	55318960	55355648	+	210.266	238.692	181.84	-0.390606	0.035316	0.308015
ENSG00000171681	ATF7IP	protein_coding	chr12	14365676	14502931	+	1134.12	1210.95	1057.3	-0.195586	0.0353426	0.308081
ENSG00000259674	RPL7AP75	processed_pseudogene	chr15	59406963	59408154	-	12.2179	5.61049	18.8252	1.58451	0.0353637	0.308099
ENSG00000118965	WDR35	protein_coding	chr2	19910263	19990105	-	94.4092	75.8581	112.96	0.568263	0.0355012	0.308964
ENSG00000197694	SPTAN1	protein_coding	chr9	128552558	128633662	+	1458.6	1367.39	1549.81	0.18055	0.0354969	0.308964
ENSG00000109790	KLHL5	protein_coding	chr4	39045039	39126857	+	764.72	701.415	828.024	0.23909	0.0355491	0.309214
ENSG00000163464	CXCR1	protein_coding	chr2	218162841	218166962	-	15.957	8.61765	23.2964	1.33699	0.0356116	0.309591
ENSG00000014914	MTMR11	protein_coding	chr1	149928651	149936879	-	240.958	209.804	272.113	0.373598	0.0356368	0.309643
ENSG00000185189	NRBP2	protein_coding	chr8	143833583	143840973	-	223.681	193.734	253.628	0.386885	0.0358091	0.310974
ENSG00000125378	BMP4	protein_coding	chr14	53949736	53958761	-	12.0881	5.75143	18.4248	1.52464	0.0358653	0.311128
ENSG00000282164	PEG13	lncRNA	chr8	140092781	140100553	-	21.7358	12.6493	30.8223	1.22121	0.0358464	0.311128
ENSG00000181577	LINC03040	lncRNA	chr6	44000580	44007612	+	196.752	168.736	224.768	0.411548	0.0359222	0.311454
ENSG00000158683	PKD1L1	protein_coding	chr7	47740202	47948466	-	17.6291	9.90508	25.3531	1.27297	0.0361308	0.313095
ENSG00000011347	SYT7	protein_coding	chr11	61513714	61581148	-	10.2801	4.59545	15.9647	1.60021	0.0362452	0.313918
ENSG00000269720	CCDC194	protein_coding	chr19	17387196	17394196	-	30.6341	20.4024	40.8658	0.968001	0.0362869	0.314111
ENSG00000159388	BTG2	protein_coding	chr1	203305491	203309602	+	320.166	284.131	356.202	0.325117	0.0363398	0.314401
ENSG00000118257	NRP2	protein_coding	chr2	205681990	205798133	+	92.2433	73.7345	110.752	0.580454	0.0363741	0.314529
ENSG00000166825	ANPEP	protein_coding	chr15	89784895	89815401	-	1829.12	1722.79	1935.46	0.16784	0.0364033	0.314613
ENSG00000168675	LDLRAD4	protein_coding	chr18	13217498	13652755	+	575.494	522.897	628.091	0.263983	0.0365261	0.315506
ENSG00000245532	NEAT1	lncRNA	chr11	65422774	65445540	+	2318.85	1996.66	2641.05	0.403345	0.036609	0.316053
ENSG00000078142	PIK3C3	protein_coding	chr18	41955234	42087830	+	697.979	756.364	639.593	-0.241579	0.0366524	0.316259
ENSG00000152495	CAMK4	protein_coding	chr5	111223653	111494886	+	37.6712	25.7405	49.602	0.920168	0.0366798	0.316327
ENSG00000129292	PHF20L1	protein_coding	chr8	132775358	132848807	+	1017.57	946.763	1088.38	0.200905	0.0368011	0.317204
ENSG00000182168	UNC5C	protein_coding	chr4	95162504	95549206	-	18.7857	26.7271	10.8444	-1.22709	0.0368437	0.317401
ENSG00000128915	ICE2	protein_coding	chr15	60419609	60479160	-	505.178	556.409	453.947	-0.293038	0.036875	0.317502
ENSG00000005100	DHX33	protein_coding	chr17	5440917	5468982	-	259.816	292.655	226.976	-0.365236	0.0370142	0.318361
ENSG00000100304	TTLL12	protein_coding	chr22	43166622	43187134	-	690.151	745.868	634.433	-0.233113	0.0370096	0.318361
ENSG00000114999	TTL	protein_coding	chr2	112482156	112541739	+	634.076	581.305	686.847	0.240314	0.0372088	0.319695
ENSG00000169291	SHE	protein_coding	chr1	154469772	154502412	-	34.2607	23.2876	45.2339	0.928732	0.0372014	0.319695
ENSG00000124134	KCNS1	protein_coding	chr20	45091214	45101127	-	9.58439	15.2527	3.91611	-1.72509	0.0372562	0.319932
ENSG00000182220	ATP6AP2	protein_coding	chrX	40579372	40606848	+	554.779	506.405	603.153	0.251777	0.037276	0.319933
ENSG00000172936	MYD88	protein_coding	chr3	38138478	38143024	+	367.119	405.549	328.689	-0.302323	0.0373748	0.320611
ENSG00000107719	PALD1	protein_coding	chr10	70478767	70668754	+	38.2188	26.0318	50.4058	0.927272	0.0374901	0.321429
ENSG00000163661	PTX3	protein_coding	chr3	157436850	157443633	+	143.668	120.403	166.933	0.468083	0.0376333	0.322486
ENSG00000123552	USP45	protein_coding	chr6	99432325	99521728	-	253.691	222.425	284.957	0.356008	0.0376681	0.322613
ENSG00000050767	COL23A1	protein_coding	chr5	178237476	178590393	-	573.336	622.542	524.13	-0.247811	0.0378042	0.32345
ENSG00000102172	SMS	protein_coding	chrX	21940709	21994837	+	292.097	256.867	327.327	0.348507	0.0378058	0.32345
ENSG00000072135	PTPN18	protein_coding	chr2	130356045	130375405	+	671.696	725.982	617.41	-0.233356	0.0378477	0.323637
ENSG00000172824	CES4A	protein_coding	chr16	66988589	67010417	+	21.1094	12.6493	29.5695	1.16326	0.0378719	0.323673
ENSG00000130675	MNX1	protein_coding	chr7	156994051	157010663	-	47.6056	60.5214	34.6898	-0.785576	0.037921	0.323921
ENSG00000164087	POC1A	protein_coding	chr3	52075226	52154690	-	133.434	156.115	110.752	-0.491521	0.0379605	0.324087
ENSG00000006453	BAIAP2L1	protein_coding	chr7	98291650	98401090	-	13.0177	6.60655	19.4289	1.42529	0.0381128	0.325216
ENSG00000112679	DUSP22	protein_coding	chr6	291630	351355	+	127.7	105.79	149.61	0.496036	0.0382008	0.325795
ENSG00000169981	ZNF35	protein_coding	chr3	44648732	44660791	+	117.603	138.41	96.7954	-0.511491	0.0382554	0.326089
ENSG00000143549	TPM3	protein_coding	chr1	154155308	154194648	-	1239.54	1154.06	1325.02	0.199144	0.0383085	0.326369
ENSG00000138463	SLC49A4	protein_coding	chr3	122795069	122881139	+	118.276	97.5859	138.966	0.505619	0.0384081	0.326874
ENSG00000288162	ENSG00000288162	lncRNA	chr6	170135374	170142926	+	137.33	114.558	160.102	0.479356	0.0383974	0.326874
ENSG00000171049	FPR2	protein_coding	chr19	51752026	51770531	+	69.2119	85.1059	53.3179	-0.664686	0.0384386	0.326961
ENSG00000007341	ST7L	protein_coding	chr1	112523514	112620825	-	584.697	533.065	636.329	0.255022	0.0385008	0.327006
ENSG00000089159	PXN	protein_coding	chr12	120210439	120265771	-	529.686	482.018	577.354	0.259876	0.0385046	0.327006
ENSG00000162430	SELENON	protein_coding	chr1	25800193	25818221	+	545.087	494.997	595.178	0.265413	0.0385012	0.327006
ENSG00000186260	MRTFB	protein_coding	chr16	14071319	14266773	+	280.85	246.361	315.339	0.354851	0.0385439	0.32708
ENSG00000198176	TFDP1	protein_coding	chr13	113584721	113641473	+	490.756	536.346	445.165	-0.268275	0.0385538	0.32708
ENSG00000116670	MAD2L2	protein_coding	chr1	11658918	11691811	-	260.798	292.165	229.43	-0.347384	0.0385812	0.327141
ENSG00000116032	GRIN3B	protein_coding	chr19	1000419	1009732	+	80.9842	63.82	98.1483	0.61315	0.0386438	0.327215
ENSG00000172771	EFCAB12	protein_coding	chr3	129401321	129428651	-	53.6103	39.6488	67.5718	0.754402	0.0386328	0.327215
ENSG00000173542	MOB1B	protein_coding	chr4	70902326	71022449	+	880.067	815.994	944.139	0.210202	0.0386506	0.327215
ENSG00000003147	ICA1	protein_coding	chr7	8113184	8262687	-	72.9114	90.2936	55.5292	-0.691517	0.0386835	0.327322
ENSG00000116062	MSH6	protein_coding	chr2	47695530	47810063	+	774.732	833.755	715.71	-0.219963	0.0387186	0.327366
ENSG00000120800	UTP20	protein_coding	chr12	101280105	101386618	+	795.602	855.361	735.843	-0.216862	0.0387752	0.327366
ENSG00000122912	SLC25A16	protein_coding	chr10	68477998	68527523	-	346.92	309.626	384.215	0.310487	0.03879	0.327366
ENSG00000185133	INPP5J	protein_coding	chr22	31122731	31134697	+	9.85837	4.30408	15.4127	1.62963	0.0387801	0.327366
ENSG00000185722	ANKFY1	protein_coding	chr17	4163821	4263995	-	806.187	868.189	744.184	-0.222072	0.0387665	0.327366
ENSG00000197566	ZNF624	protein_coding	chr17	16620734	16653856	-	114.72	135.806	93.6347	-0.531694	0.0388262	0.327501
ENSG00000134326	CMPK2	protein_coding	chr2	6840570	6866635	-	173.068	147.328	198.808	0.429824	0.0388839	0.327817
ENSG00000050628	PTGER3	protein_coding	chr1	70852353	71047816	-	234.802	205.029	264.575	0.36627	0.0389757	0.327906
ENSG00000176853	FAM91A1	protein_coding	chr8	123768439	123815452	+	960.712	887.019	1034.4	0.221531	0.0389162	0.327906
ENSG00000197587	DMBX1	protein_coding	chr1	46489836	46516216	+	8.96962	3.73084	14.2084	1.6847	0.0389468	0.327906
ENSG00000198837	DENND4B	protein_coding	chr1	153929501	153946718	-	1014.5	938.156	1090.84	0.217325	0.0389709	0.327906
ENSG00000004468	CD38	protein_coding	chr4	15778275	15853232	+	713.491	769.259	657.724	-0.22567	0.0391061	0.328478
ENSG00000133169	BEX1	protein_coding	chrX	103062651	103064171	-	155.432	179.628	131.237	-0.449899	0.0391075	0.328478
ENSG00000138604	GLCE	protein_coding	chr15	69160584	69272217	+	357.599	320.292	394.905	0.301267	0.0391248	0.328478
ENSG00000162599	NFIA	protein_coding	chr1	60865259	61462788	+	25.3236	15.9574	34.6898	1.0736	0.0391222	0.328478
ENSG00000057704	TMCC3	protein_coding	chr12	94567122	94650557	-	14.561	7.33022	21.7919	1.45209	0.0391863	0.328823
ENSG00000186106	ANKRD46	protein_coding	chr8	100509752	100559784	-	289.217	255.918	322.516	0.332528	0.0392398	0.329102
ENSG00000235111	ENSG00000235111	lncRNA	chr22	49612657	49615716	-	59.1465	43.793	74.5	0.753205	0.0393102	0.329521
ENSG00000261020	ENSG00000261020	lncRNA	chr17	22420022	22424731	+	8.50644	3.30802	13.7049	1.7712	0.039379	0.329926
ENSG00000172954	LCLAT1	protein_coding	chr2	30447226	30644225	+	346.895	384.179	309.612	-0.310415	0.0394017	0.329946
ENSG00000102043	MTMR8	protein_coding	chrX	64268081	64395452	-	77.6686	94.3903	60.9469	-0.622812	0.0394794	0.330084
ENSG00000169925	BRD3	protein_coding	chr9	134030305	134068535	-	1081.11	1153.51	1008.7	-0.193354	0.0394449	0.330084
ENSG00000178226	PRSS36	protein_coding	chr16	31138926	31150083	-	97.1201	78.4709	115.769	0.555162	0.0394667	0.330084
ENSG00000164778	EN2	protein_coding	chr7	155458129	155464831	+	96.9721	78.3205	115.624	0.556095	0.0395207	0.330258
ENSG00000181827	RFX7	protein_coding	chr15	56087280	56245082	-	721.521	777.735	665.307	-0.224946	0.0395884	0.330653
ENSG00000116016	EPAS1	protein_coding	chr2	46293667	46386697	+	283.988	251.031	316.944	0.335168	0.0396268	0.330803
ENSG00000234084	ENSG00000234084	lncRNA	chr6	135301568	135307158	+	21.6173	13.2131	30.0215	1.12604	0.039659	0.330901
ENSG00000125703	ATG4C	protein_coding	chr1	62784132	62865516	+	135.709	159.309	112.108	-0.503158	0.0398289	0.332147
ENSG00000057935	MTA3	protein_coding	chr2	42494569	42756947	+	127.62	105.931	149.309	0.491254	0.0398753	0.332362
ENSG00000185838	GNB1L	protein_coding	chr22	19783223	19854939	-	63.3878	48.7082	78.0673	0.669596	0.0398998	0.332396
ENSG00000108239	TBC1D12	protein_coding	chr10	94402541	94536332	+	283.091	250.449	315.733	0.333005	0.0399567	0.332605
ENSG00000170581	STAT2	protein_coding	chr12	56341597	56360203	-	616.162	667.426	564.899	-0.240223	0.039966	0.332605
ENSG00000009780	FAM76A	protein_coding	chr1	27725961	27763116	+	214.929	186.817	243.041	0.377797	0.0400156	0.332846
ENSG00000173320	STOX2	protein_coding	chr4	183797692	184023526	+	80.0922	63.2372	96.9471	0.608593	0.0402219	0.334389
ENSG00000130699	TAF4	protein_coding	chr20	61953469	62065881	-	460.358	503.266	417.449	-0.269134	0.040273	0.334579
ENSG00000180198	RCC1	protein_coding	chr1	28505943	28539300	+	455.419	498.257	412.58	-0.271616	0.0403108	0.334579
ENSG00000226674	TEX41	lncRNA	chr2	144666312	145262988	+	50.5315	37.3558	63.7072	0.754482	0.0403275	0.334579
ENSG00000290043	ENSG00000290043	lncRNA	chr5	179529592	179530726	-	25.6313	16.5211	34.7414	1.0285	0.0403112	0.334579
ENSG00000114739	ACVR2B	protein_coding	chr3	38453890	38493142	+	464.429	510.351	418.508	-0.285617	0.0403535	0.334623
ENSG00000239887	C1orf226	protein_coding	chr1	162378841	162386812	+	123.208	102.181	144.235	0.493203	0.0404238	0.335035
ENSG00000058063	ATP11B	protein_coding	chr3	182793503	182921629	+	1297.52	1381.59	1213.44	-0.187089	0.0405071	0.335554
ENSG00000088808	PPP1R13B	protein_coding	chr14	103733195	103847575	-	73.6863	55.7945	91.578	0.704918	0.0405562	0.335616
ENSG00000131944	FAAP24	protein_coding	chr19	32972209	32978229	+	55.0529	68.6878	41.4179	-0.716233	0.0405427	0.335616
ENSG00000109685	NSD2	protein_coding	chr4	1871393	1982207	+	1512.64	1604.42	1420.86	-0.175172	0.0406047	0.33568
ENSG00000155252	PI4K2A	protein_coding	chr10	97640671	97676434	+	156.031	132.075	179.986	0.443634	0.0406055	0.33568
ENSG00000118785	SPP1	protein_coding	chr4	87975667	87983532	+	1277.7	1182.55	1372.86	0.215114	0.0406616	0.335972
ENSG00000126709	IFI6	protein_coding	chr1	27666064	27672212	-	191.47	162.741	220.2	0.433937	0.0407097	0.336198
ENSG00000104412	EMC2	protein_coding	chr8	108443601	108489196	+	352.189	315.547	388.832	0.300435	0.0408244	0.336974
ENSG00000130449	ZSWIM6	protein_coding	chr5	61332258	61546172	+	563.401	515.464	611.337	0.245658	0.0408987	0.337414
ENSG00000129521	EGLN3	protein_coding	chr14	33924227	34462774	-	33.9503	23.419	44.4816	0.897277	0.0410075	0.337451
ENSG00000136986	DERL1	protein_coding	chr8	123013170	123042302	-	721.952	664.53	779.375	0.229664	0.0409588	0.337451
ENSG00000186073	CDIN1	protein_coding	chr15	36579626	36810248	+	174.01	199.569	148.451	-0.424428	0.0410072	0.337451
ENSG00000188994	ZNF292	protein_coding	chr6	87151803	87265943	+	2006.07	2141.97	1870.18	-0.19566	0.0409776	0.337451
ENSG00000196126	HLA-DRB1	protein_coding	chr6	32577902	32589848	-	287.947	254.631	321.263	0.334178	0.0409736	0.337451
ENSG00000104998	IL27RA	protein_coding	chr19	14031762	14053218	+	131.355	109.784	152.925	0.474481	0.0410606	0.337716
ENSG00000164111	ANXA5	protein_coding	chr4	121667946	121696995	-	767.652	707.646	827.657	0.225709	0.0411403	0.3382
ENSG00000175040	CHST2	protein_coding	chr3	143119771	143124014	+	105.963	86.6658	125.261	0.526321	0.0414326	0.34043
ENSG00000109133	TMEM33	protein_coding	chr4	41935129	41960803	+	1194.28	1109.14	1279.41	0.205861	0.0414673	0.340541
ENSG00000155324	GRAMD2B	protein_coding	chr5	126360132	126496494	+	75.96	92.1258	59.7942	-0.615248	0.0415045	0.34057
ENSG00000245694	CRNDE	lncRNA	chr16	54845189	54929189	-	322.475	359.039	285.912	-0.327543	0.0415129	0.34057
ENSG00000100629	CEP128	protein_coding	chr14	80476983	80959517	-	303.731	339.013	268.449	-0.335578	0.0416943	0.341884
ENSG00000184005	ST6GALNAC3	protein_coding	chr1	76074746	76634603	+	27.3854	17.818	36.9527	1.01209	0.0418379	0.342888
ENSG00000159445	THEM4	protein_coding	chr1	151870866	151909637	-	228.951	199.344	258.557	0.373569	0.041913	0.34333
ENSG00000055130	CUL1	protein_coding	chr7	148697914	148801110	+	813.041	752.671	873.41	0.214374	0.0421361	0.344903
ENSG00000139800	ZIC5	protein_coding	chr13	99962964	99971767	-	144.701	122.02	167.382	0.452849	0.0421477	0.344903
ENSG00000115306	SPTBN1	protein_coding	chr2	54456317	54671446	+	1445.49	1536.24	1354.73	-0.181279	0.0422382	0.345469
ENSG00000130164	LDLR	protein_coding	chr19	11089462	11133820	+	1002.97	931.913	1074.02	0.204549	0.0423226	0.345984
ENSG00000107771	CCSER2	protein_coding	chr10	84328586	84518521	+	639.902	586.942	692.862	0.238975	0.0423681	0.346181
ENSG00000280543	ASAP1-IT2	lncRNA	chr8	130082738	130084768	-	11.9584	5.89237	18.0244	1.46478	0.0424005	0.346271
ENSG00000105607	GCDH	protein_coding	chr19	12891160	12914207	+	138.241	160.109	116.373	-0.456937	0.0425425	0.347199
ENSG00000125538	IL1B	protein_coding	chr2	112829751	112836816	-	287	254.095	319.904	0.331106	0.0425717	0.347199
ENSG00000133812	SBF2	protein_coding	chr11	9776776	10304877	-	313.397	278.68	348.115	0.319925	0.0425821	0.347199
ENSG00000137310	TCF19	protein_coding	chr6	31158331	31167159	+	222.277	250.665	193.888	-0.368861	0.0426001	0.347199
ENSG00000080839	RBL1	protein_coding	chr20	36996349	37095997	-	708.164	762.671	653.656	-0.222215	0.042656	0.34748
ENSG00000248360	LINC00504	lncRNA	chr4	14470465	14888169	-	86.793	69.5619	104.024	0.573758	0.0427142	0.347779
ENSG00000164307	ERAP1	protein_coding	chr5	96760810	96808100	-	1014.79	1085.09	944.5	-0.19999	0.0428541	0.348742
ENSG00000187741	FANCA	protein_coding	chr16	89726683	89816977	-	473.758	516.921	430.596	-0.263052	0.0428864	0.34883
ENSG00000183486	MX2	protein_coding	chr21	41361999	41409393	+	446.483	401.612	491.354	0.290307	0.0432221	0.351383
ENSG00000123219	CENPK	protein_coding	chr5	65517766	65563168	-	194.401	220.874	167.928	-0.393331	0.0433544	0.351439
ENSG00000128268	MGAT3	protein_coding	chr22	39457012	39492194	+	9.92389	4.03169	15.8161	1.74073	0.0433284	0.351439
ENSG00000166923	GREM1	protein_coding	chr15	32718004	32745106	+	7.70857	3.01665	12.4005	1.73822	0.0433489	0.351439
ENSG00000231079	KIF5C-AS1	lncRNA	chr2	148866470	148888823	-	13.193	6.75698	19.6291	1.41111	0.0433179	0.351439
ENSG00000277462	ZNF670	protein_coding	chr1	247034637	247078811	-	147.393	170.681	124.105	-0.456588	0.0433593	0.351439
ENSG00000278588	H2BC10	protein_coding	chr6	26272931	26273412	+	115.526	135.365	95.6883	-0.496056	0.0433568	0.351439
ENSG00000154310	TNIK	protein_coding	chr3	171058414	171460408	-	478.682	522.343	435.021	-0.263358	0.0434043	0.351601
ENSG00000173442	EHBP1L1	protein_coding	chr11	65576046	65592650	+	735.292	793.374	677.21	-0.228087	0.0434228	0.351601
ENSG00000070444	MNT	protein_coding	chr17	2384073	2401104	-	251.519	282.891	220.148	-0.360321	0.0436676	0.35309
[truncated: 21,444 more rows]
