# Supplementary material for: RUNX1 interacts with lncRNA SMANTIS to regulate monocytic cell functions
Source: Commun Biol. 2024 Sep 13;7:1131. doi: 10.1038/s42003-024-06794-2 (PMC11399395; doi:10.1038/s42003-024-06794-2)
Supplement: Supplementary file 13 — Supplementary Data 11 [file 42003_2024_6794_MOESM13_ESM.xlsx]

## Sheet: Supplementary Data 11
Supplementary Data 11: Differentially expressed genes after OCL-differentiation RNA-Seq of RUNX1 knockout versus NTC
Ensembl gene id	Ensembl gene	Ensembl biotype	Ensembl chr	Ensembl start	Ensembl stop	Ensembl strand	baseMean	baseMeanA NTC	baseMeanB RUNX1 KO	log2FoldChange RUNX1 KO/NTC	pvalue	padj
ENSG00000133800	LYVE1	protein_coding	chr11	10556966	10611689	-	68.0214	7.00246	129.04	4.02237	1.95973e-18	3.25794e-15
ENSG00000250722	SELENOP	protein_coding	chr5	42799880	42887392	-	75.156	11.0767	139.235	3.53755	2.43378e-05	0.0034032
ENSG00000290882	ENSG00000290882	lncRNA	chr9	87857015	87859399	-	12.6803	1.40049	23.9602	3.37823	0.000162932	0.0161443
ENSG00000132688	NES	protein_coding	chr1	156668763	156677407	-	56.1711	10.0776	102.265	3.22063	8.87771e-14	7.81343e-11
ENSG00000138135	CH25H	protein_coding	chr10	89205629	89207317	-	3.92415	0	7.84829	3.1454	0.00394125	1
ENSG00000214888	ENSG00000214888	transcribed_unprocessed_pseudogene	chr9	87858103	87859599	-	3.52225	0	7.04449	3.008	0.00581435	1
ENSG00000064989	CALCRL	protein_coding	chr2	187341964	187448460	-	2.73742	0	5.47483	2.69484	0.0160441	1
ENSG00000260314	MRC1	protein_coding	chr10	17809348	17911164	+	244.229	65.0783	423.379	2.68311	1.70014e-37	1.27187e-33
ENSG00000143195	ILDR2	protein_coding	chr1	166895711	166975540	-	16.981	3.91742	30.0446	2.65837	0.000126217	0.013206
ENSG00000153956	CACNA2D1	protein_coding	chr7	81946444	82443956	-	8.38084	1.67465	15.087	2.58847	0.00528897	1
ENSG00000082438	COBLL1	protein_coding	chr2	164653624	164843679	-	2.28974	0	4.57948	2.48013	0.0282694	1
ENSG00000270813	NANOGNBP3	processed_pseudogene	chrX	101337725	101338289	-	2.28974	0	4.57948	2.48013	0.0282694	1
ENSG00000286546	ENSG00000286546	lncRNA	chr20	15892355	15985876	-	2.25736	0	4.51473	2.46329	0.0300593	1
ENSG00000177992	SPATA31E1	protein_coding	chr9	87882877	87888903	+	4.07376	0.558218	7.5893	2.46264	0.0288913	1
ENSG00000137177	KIF13A	protein_coding	chr6	17759183	17987635	-	105.093	32.2113	177.974	2.43001	3.3359e-16	4.53743e-13
ENSG00000139364	TMEM132B	protein_coding	chr12	125186386	125662377	+	5.16628	0.979354	9.3532	2.38698	0.023453	1
ENSG00000272945	ENSG00000272945	lncRNA	chr20	34281632	34286466	-	2.08209	0	4.16417	2.36854	0.0392162	1
ENSG00000258102	MAP1LC3B2	protein_coding	chr12	116548105	116576606	+	2.01734	0	4.03467	2.3319	0.0421759	1
ENSG00000168671	UGT3A2	protein_coding	chr5	36035021	36071358	-	3.28514	0.421137	6.14914	2.33072	0.0514895	1
ENSG00000196569	LAMA2	protein_coding	chr6	128883138	129516566	+	27.9799	8.687	47.2729	2.31709	2.18672e-05	0.00314593
ENSG00000142627	EPHA2	protein_coding	chr1	16124337	16156069	-	4.8615	0.979354	8.74365	2.29943	0.0292462	1
ENSG00000105609	LILRB5	protein_coding	chr19	54249421	54257301	-	15.6021	4.62261	26.5815	2.29439	0.000880563	0.0611827
ENSG00000108798	ABI3	protein_coding	chr17	49210411	49223225	+	18.2899	5.60196	30.9779	2.27611	0.000883269	0.0611827
ENSG00000158859	ADAMTS4	protein_coding	chr1	161184302	161199054	-	48.4587	15.9537	80.9636	2.27338	2.34348e-08	7.30481e-06
ENSG00000287252	ENSG00000287252	lncRNA	chr6	27757416	27763269	+	1.90681	0	3.81362	2.26712	0.358997	1
ENSG00000085265	FCN1	protein_coding	chr9	134903232	134917912	-	18.1225	5.60196	30.643	2.26092	0.000545918	0.0416736
ENSG00000183853	KIRREL1	protein_coding	chr1	157993273	158100262	+	14.0485	4.20147	23.8954	2.25889	0.00198052	0.113999
ENSG00000010327	STAB1	protein_coding	chr3	52495338	52524495	+	520.068	179.428	860.707	2.25577	1.66363e-54	2.48912e-50
ENSG00000113083	LOX	protein_coding	chr5	122063195	122078413	-	188.656	64.677	312.635	2.25563	8.07629e-26	2.41675e-22
ENSG00000182263	FIGN	protein_coding	chr2	163593396	163736012	-	32.5737	10.6358	54.5116	2.25422	4.49418e-06	0.000830148
ENSG00000240327	RN7SL93P	misc_RNA	chrX	113976341	113976633	-	1.84206	0	3.68412	2.22778	0.0576338	1
ENSG00000287176	ENSG00000287176	lncRNA	chr5	30545177	30693984	-	1.84206	0	3.68412	2.22778	0.0576338	1
ENSG00000149050	ZNF214	protein_coding	chr11	6997085	7020346	-	4.62148	0.979354	8.2636	2.22654	0.0363108	1
ENSG00000131471	AOC3	protein_coding	chr17	42851184	42858130	+	63.3681	21.6829	105.053	2.22511	1.34742e-09	5.60001e-07
ENSG00000100600	LGMN	protein_coding	chr14	92703807	92748679	-	50.3468	17.227	83.4666	2.2123	9.21533e-08	2.4452e-05
ENSG00000286970	ENSG00000286970	lncRNA	chr5	14728587	14734258	+	1.77731	0	3.55462	2.18733	0.0602392	1
ENSG00000143036	SLC44A3	protein_coding	chr1	94820342	94895246	+	7.16087	1.95871	12.363	2.17521	0.0173897	1
ENSG00000120693	SMAD9	protein_coding	chr13	36844831	36920765	-	4.41382	0.979354	7.84829	2.16037	0.0456907	1
ENSG00000212296	SNORD72	snoRNA	chr5	40832656	40832735	-	5.55212	1.40049	9.70376	2.15672	0.0313027	1
ENSG00000069812	HES2	protein_coding	chr1	6412418	6424670	-	4.00813	0.842274	7.17399	2.14955	0.0592266	1
ENSG00000138083	SIX3	protein_coding	chr2	44941702	44946071	+	5.48737	1.40049	9.57426	2.13915	0.0335121	1
ENSG00000077274	CAPN6	protein_coding	chrX	111245099	111270483	-	2.77271	0.421137	5.12428	2.10749	0.082016	1
ENSG00000204385	SLC44A4	protein_coding	chr6	31863192	31879046	-	6.48277	1.82163	11.1439	2.10563	0.0277234	1
ENSG00000146054	TRIM7	protein_coding	chr5	181193924	181205293	-	1.63441	0	3.26882	2.09384	0.384233	1
ENSG00000261192	RNF126P1	transcribed_processed_pseudogene	chr17	57045478	57046797	+	1.63441	0	3.26882	2.09384	0.384233	1
ENSG00000154415	PPP1R3A	protein_coding	chr7	113876777	114075920	-	2.74033	0.421137	5.05953	2.09216	0.0844467	1
ENSG00000285918	ENSG00000285918	lncRNA	chr16	79208493	79211264	-	3.08128	0.558218	5.60433	2.08352	0.0679204	1
ENSG00000135333	EPHA7	protein_coding	chr6	93240020	93419687	-	174.231	66.2343	282.228	2.0747	8.44286e-20	1.8046e-16
ENSG00000106069	CHN2	protein_coding	chr7	29146547	29514328	+	8.47357	2.6639	14.2832	2.0605	0.0194113	1
ENSG00000232082	RPS6KA2-IT1	lncRNA	chr6	166460663	166465383	-	4.10905	0.979354	7.23874	2.05739	0.0568854	1
ENSG00000091010	POU4F3	protein_coding	chr5	146338839	146341728	+	1.56966	0	3.13932	2.04939	0.0856144	1
ENSG00000230568	SF3A3P1	processed_pseudogene	chr20	3489529	3491005	-	1.56966	0	3.13932	2.04939	0.0856144	1
ENSG00000235910	APOA1-AS	lncRNA	chr11	116836117	116856018	+	1.56966	0	3.13932	2.04939	0.0856144	1
ENSG00000270228	ENSG00000270228	processed_pseudogene	chr4	67718996	67724262	-	1.56966	0	3.13932	2.04939	0.0856144	1
ENSG00000171659	GPR34	protein_coding	chrX	41688973	41697275	+	30.2956	11.2039	49.3873	2.04572	5.52391e-05	0.00667957
ENSG00000169291	SHE	protein_coding	chr1	154469772	154502412	-	59.315	22.682	95.948	2.03342	2.40413e-08	7.34094e-06
ENSG00000272416	ENSG00000272416	lncRNA	chr5	53880293	53881051	-	1.53728	0	3.07457	2.02665	0.0876611	1
ENSG00000105974	CAV1	protein_coding	chr7	116524994	116561179	+	91.1888	35.4235	146.954	2.02221	3.11551e-10	1.45669e-07
ENSG00000221883	ARIH2OS	lncRNA	chr3	48917782	48918823	-	5.07207	1.40049	8.74365	2.02113	0.0476047	1
ENSG00000170989	S1PR1	protein_coding	chr1	101236865	101243713	+	5.41301	1.53757	9.28845	2.01951	0.0408905	1
ENSG00000290760	UBE2Q2P13	lncRNA	chr15	101737099	101746870	-	2.87362	0.558218	5.18903	1.98982	0.0838496	1
ENSG00000235026	DPP10-AS1	lncRNA	chr2	115126622	115161385	-	2.53268	0.421137	4.64423	1.98973	0.103633	1
ENSG00000267457	ENSG00000267457	lncRNA	chr17	35073831	35074374	-	1.47253	0	2.94507	1.98005	0.102599	1
ENSG00000289985	ENSG00000289985	lncRNA	chr19	11676606	11694991	-	2.84125	0.558218	5.12428	1.97464	0.0850568	1
ENSG00000101197	BIRC7	protein_coding	chr20	63235883	63240495	+	2.50031	0.421137	4.57948	1.97308	0.106039	1
ENSG00000227911	LINC02344	lncRNA	chr13	33333679	33335277	-	4.56926	1.26341	7.8751	1.97127	0.0812339	1
ENSG00000162599	NFIA	protein_coding	chr1	60865259	61462788	+	39.6065	15.5425	63.6706	1.96693	8.55898e-06	0.00139195
ENSG00000106066	CPVL	protein_coding	chr7	28995235	29195451	-	66.4254	26.5895	106.261	1.95894	8.13203e-09	2.9676e-06
ENSG00000291052	ABCC13	lncRNA	chr21	14236206	14338017	+	15.7213	5.88602	25.5567	1.94733	0.00426903	0.199063
ENSG00000196664	TLR7	protein_coding	chrX	12867072	12890361	+	40.9744	16.3848	65.564	1.93692	1.34649e-05	0.00207692
ENSG00000137968	SLC44A5	protein_coding	chr1	75202129	75611114	-	10.0205	3.64326	16.3977	1.90569	0.0183997	0.482711
ENSG00000077063	CTTNBP2	protein_coding	chr7	117710651	117874139	-	32.2398	13.0157	51.4639	1.90428	5.94559e-05	0.00706015
ENSG00000233884	ENSG00000233884	lncRNA	chr9	87848113	87853526	-	4.00231	1.11644	6.88819	1.89806	0.0868541	1
ENSG00000163492	CCDC141	protein_coding	chr2	178829757	179050137	-	1.32963	0	2.65926	1.87155	0.130142	1
ENSG00000172296	SPTLC3	protein_coding	chr20	13008972	13169103	+	1.32963	0	2.65926	1.87155	0.130142	1
ENSG00000235770	LINC00607	lncRNA	chr2	215611563	215848954	-	1.32963	0	2.65926	1.87155	0.130142	1
ENSG00000239704	CDRT4	protein_coding	chr17	15436015	15475728	-	1.32963	0	2.65926	1.87155	0.130142	1
ENSG00000165949	IFI27	protein_coding	chr14	94104836	94116695	+	18.4617	7.42359	29.4998	1.85629	0.00328239	0.164802
ENSG00000158477	CD1A	protein_coding	chr1	158254424	158258269	+	3.56425	0.979354	6.14914	1.85274	0.0911931	1
ENSG00000120278	PLEKHG1	protein_coding	chr6	150599883	150843665	+	4.83584	1.53757	8.1341	1.84781	0.065485	1
ENSG00000206652	RNU1-1	snRNA	chr1	16514122	16514285	-	4.83584	1.53757	8.1341	1.84781	0.065485	1
ENSG00000252992	ENSG00000252992	scaRNA	chr11	117263799	117263952	+	1.29726	0	2.59451	1.8458	0.130112	1
ENSG00000257477	LINC01154	lncRNA	chr12	54428303	54429403	+	1.29726	0	2.59451	1.8458	0.130112	1
ENSG00000260604	ENSG00000260604	lncRNA	chr6	3904920	3912072	-	1.29726	0	2.59451	1.8458	0.130112	1
ENSG00000277504	ENSG00000277504	lncRNA	chr16	87683945	87684477	-	1.29726	0	2.59451	1.8458	0.130112	1
ENSG00000139263	LRIG3	protein_coding	chr12	58872149	58920504	-	11.8722	4.62261	19.1217	1.83944	0.014608	0.421941
ENSG00000270504	ENSG00000270504	lncRNA	chr6	3751111	3753871	+	4.46252	1.40049	7.52455	1.82829	0.080785	1
ENSG00000114698	PLSCR4	protein_coding	chr3	146192335	146251179	-	5.41214	1.82163	9.00265	1.82578	0.0784804	1
ENSG00000138755	CXCL9	protein_coding	chr4	76001275	76007509	-	1.26488	0	2.52977	1.81957	0.135799	1
ENSG00000163687	DNASE1L3	protein_coding	chr3	58192257	58214697	-	1.26488	0	2.52977	1.81957	0.135799	1
ENSG00000180113	TDRD6	protein_coding	chr6	46687875	46704319	+	1.26488	0	2.52977	1.81957	0.135799	1
ENSG00000225761	ENSG00000225761	lncRNA	chr10	74005137	74027915	+	1.26488	0	2.52977	1.81957	0.135799	1
ENSG00000233459	ENSG00000233459	processed_pseudogene	chr2	203634577	203636016	-	1.26488	0	2.52977	1.81957	0.135799	1
ENSG00000256195	ENSG00000256195	lncRNA	chr11	114343052	114396219	-	1.26488	0	2.52977	1.81957	0.135799	1
ENSG00000262482	ENSG00000262482	lncRNA	chr16	2939714	2954276	-	1.26488	0	2.52977	1.81957	0.135799	1
ENSG00000275476	ENSG00000275476	lncRNA	chr12	29277397	29277882	-	1.26488	0	2.52977	1.81957	0.135799	1
ENSG00000150630	VEGFC	protein_coding	chr4	176683538	176792922	-	5.9969	2.09579	9.89801	1.81568	0.0568153	1
ENSG00000230303	ENSG00000230303	lncRNA	chr9	85783668	85805154	-	2.19553	0.421137	3.96992	1.80618	0.145996	1
ENSG00000288742	ENSG00000288742	lncRNA	chr19	54373916	54376088	-	2.19553	0.421137	3.96992	1.80618	0.145996	1
ENSG00000103241	FOXF1	protein_coding	chr16	86510527	86515422	+	4.38437	1.40049	7.36824	1.80159	0.0928847	1
ENSG00000108511	HOXB6	protein_coding	chr17	48595751	48604992	-	1.23251	0	2.46502	1.79286	0.147576	1
ENSG00000236263	ENSG00000236263	lncRNA	chr1	155211151	155213819	-	1.23251	0	2.46502	1.79286	0.147576	1
ENSG00000287454	ENSG00000287454	lncRNA	chr12	96229563	96235650	-	2.16316	0.421137	3.90518	1.78726	0.157714	1
ENSG00000138316	ADAMTS14	protein_coding	chr10	70672506	70762441	+	9.54421	3.78034	15.3081	1.7704	0.0267243	0.588543
ENSG00000197635	DPP4	protein_coding	chr2	161992245	162074394	-	82.9415	37.2155	128.667	1.76259	1.33272e-08	4.43115e-06
ENSG00000272636	DOC2B	protein_coding	chr17	142789	181650	-	19.5285	8.40295	30.6541	1.75121	0.00456245	0.206234
ENSG00000173369	C1QB	protein_coding	chr1	22652762	22661637	+	6.07039	2.24276	9.89801	1.74877	0.074179	1
ENSG00000105647	PIK3R2	protein_coding	chr19	18153163	18170532	+	4.22249	1.40049	7.04449	1.74467	0.098433	1
ENSG00000157800	SLC37A3	protein_coding	chr7	140293693	140404433	-	37.3389	16.8059	57.872	1.72523	0.000120959	0.012745
ENSG00000285040	ENSG00000285040	lncRNA	chr16	85963328	85985386	-	2.05263	0.421137	3.68412	1.72073	0.171225	1
ENSG00000027869	SH2D2A	protein_coding	chr1	156806243	156816848	-	5.04261	1.82163	8.2636	1.71504	0.0913066	1
ENSG00000101251	SEL1L2	protein_coding	chr20	13849247	13996443	-	2.02025	0.421137	3.61937	1.70065	0.17236	1
ENSG00000201435	RNU4-24P	snRNA	chr12	96303375	96303513	-	2.02025	0.421137	3.61937	1.70065	0.17236	1
ENSG00000103034	NDRG4	protein_coding	chr16	58462846	58513628	+	7.96785	3.22212	12.7136	1.69957	0.0489097	1
ENSG00000178562	CD28	protein_coding	chr2	203706475	203738912	+	15.3527	6.7184	23.987	1.6948	0.00922185	0.316462
ENSG00000114315	HES1	protein_coding	chr3	194136148	194138732	+	32.8411	14.9843	50.698	1.69346	0.000341387	0.0298704
ENSG00000157551	KCNJ15	protein_coding	chr21	38155549	38307357	+	2.29645	0.558218	4.03467	1.692	0.144251	1
ENSG00000125850	OVOL2	protein_coding	chr20	17956979	18059188	-	4.35578	1.53757	7.17399	1.68759	0.0991257	1
ENSG00000176928	GCNT4	protein_coding	chr5	75025346	75052558	-	2.88615	0.842274	4.93003	1.68655	0.166891	1
ENSG00000261349	ENSG00000261349	unprocessed_pseudogene	chr1	25266102	25267136	-	3.45751	1.11644	5.79858	1.6836	0.133506	1
ENSG00000000003	TSPAN6	protein_coding	chrX	100627108	100639991	-	21.7337	9.80344	33.6639	1.68195	0.00388218	0.185575
ENSG00000240674	ENSG00000240674	processed_pseudogene	chr4	165012366	165012845	-	1.98788	0.421137	3.55462	1.68029	0.176719	1
ENSG00000283667	ENSG00000283667	lncRNA	chr18	63966406	63970181	-	1.98788	0.421137	3.55462	1.68029	0.176719	1
ENSG00000289381	ENSG00000289381	lncRNA	chr13	31796368	31814678	-	86.8691	40.8686	132.87	1.67689	1.11214e-08	3.86975e-06
ENSG00000106034	CPED1	protein_coding	chr7	120988697	121297442	+	11.0453	4.75969	17.331	1.67022	0.033408	0.667123
ENSG00000136859	ANGPTL2	protein_coding	chr9	127087348	127122635	-	1.9555	0.421137	3.48987	1.65963	0.184458	1
ENSG00000272009	ENSG00000272009	lncRNA	chr6	28078792	28081130	-	1.9555	0.421137	3.48987	1.65963	0.184458	1
ENSG00000164294	GPX8	protein_coding	chr5	55160167	55167297	+	12.1227	5.31791	18.9275	1.65724	0.0206268	0.506086
ENSG00000285908	ENSG00000285908	lncRNA	chr3	133799440	133806139	-	2.808	0.842274	4.77373	1.64802	0.183863	1
ENSG00000278917	ENSG00000278917	TEC	chr19	43891233	43895411	+	3.64152	1.26341	6.01964	1.6329	0.158578	1
ENSG00000163017	ACTG2	protein_coding	chr2	73892314	73919865	+	6.48861	2.6639	10.3133	1.62657	0.0876562	1
ENSG00000168994	PXDC1	protein_coding	chr6	3722614	3751713	-	53.7253	25.9041	81.5464	1.61738	2.6609e-05	0.00361931
ENSG00000137411	VARS2	protein_coding	chr6	30914205	30926459	+	3.01944	0.979354	5.05953	1.61418	0.149692	1
ENSG00000155897	ADCY8	protein_coding	chr8	130780301	131040909	-	7.28975	3.08504	11.4945	1.61287	0.0830174	1
ENSG00000230246	SPATA31C1	protein_coding	chr9	87914488	87923657	+	5.55796	2.24276	8.87315	1.60629	0.109575	1
ENSG00000030419	IKZF2	protein_coding	chr2	212999691	213152427	-	5.83415	2.37985	9.28845	1.606	0.0899399	1
ENSG00000227908	IL6ST-DT	lncRNA	chr5	55995153	56003649	+	4.11576	1.53757	6.69394	1.60027	0.122423	1
ENSG00000278989	ENSG00000278989	TEC	chr11	86434924	86437282	-	4.11576	1.53757	6.69394	1.60027	0.122423	1
ENSG00000143995	MEIS1	protein_coding	chr2	66433452	66573869	+	2.98707	0.979354	4.99478	1.59868	0.156137	1
ENSG00000013588	GPRC5A	protein_coding	chr12	12891559	12917937	+	2.71088	0.842274	4.57948	1.59864	0.187391	1
ENSG00000288866	ENSG00000288866	lncRNA	chr2	189439780	189441126	-	2.71088	0.842274	4.57948	1.59864	0.187391	1
ENSG00000006611	USH1C	protein_coding	chr11	17493895	17544416	-	42.9482	20.8505	65.046	1.5958	8.89343e-05	0.00978408
ENSG00000246366	LACTB2-AS1	lncRNA	chr8	70608577	70663279	+	2.12117	0.558218	3.68412	1.58788	0.178126	1
ENSG00000100311	PDGFB	protein_coding	chr22	39223359	39244982	-	6.60292	2.80098	10.4049	1.58521	0.0897347	1
ENSG00000109099	PMP22	protein_coding	chr17	15229773	15272292	-	21.6299	10.3617	32.8981	1.57703	0.00806231	0.288584
ENSG00000113657	DPYSL3	protein_coding	chr5	147390808	147510068	-	13.7705	6.43434	21.1067	1.5722	0.02043	0.502753
ENSG00000243479	MNX1-AS1	lncRNA	chr7	157010805	157016426	+	4.59493	1.82163	7.36824	1.5684	0.139282	1
ENSG00000233922	LINC01694	lncRNA	chr21	45590771	45603088	+	107.967	54.3153	161.619	1.55575	9.19793e-09	3.27665e-06
ENSG00000163568	AIM2	protein_coding	chr1	159061599	159187843	-	3.15273	1.11644	5.18903	1.54808	0.166294	1
ENSG00000257475	ENSG00000257475	lncRNA	chr12	53012104	53013921	+	2.05642	0.558218	3.55462	1.54743	0.18362	1
ENSG00000145850	TIMD4	protein_coding	chr5	156919292	156963226	-	1.78023	0.421137	3.13932	1.54235	0.223535	1
ENSG00000204822	MRPL53	protein_coding	chr2	74471982	74472687	-	1.78023	0.421137	3.13932	1.54235	0.223535	1
ENSG00000222678	RN7SKP213	misc_RNA	chr2	219590687	219590984	-	1.78023	0.421137	3.13932	1.54235	0.223535	1
ENSG00000286310	ENSG00000286310	lncRNA	chr5	181276848	181277555	+	1.78023	0.421137	3.13932	1.54235	0.223535	1
ENSG00000127074	RGS13	protein_coding	chr1	192636138	192660311	+	13.7842	6.59121	20.9772	1.5336	0.0380791	0.719576
ENSG00000261934	PCDHGA9	protein_coding	chr5	141402778	141512975	+	3.94048	1.53757	6.34339	1.533	0.153932	1
ENSG00000270426	ENSG00000270426	lncRNA	chr4	184471924	184472609	-	3.12036	1.11644	5.12428	1.5329	0.168527	1
ENSG00000152402	GUCY1A2	protein_coding	chr11	106674019	107018476	-	167.461	85.6349	249.288	1.53057	1.16278e-12	7.56416e-10
ENSG00000168497	CAVIN2	protein_coding	chr2	191834310	191847088	-	5.83794	2.51693	9.15895	1.53036	0.0988777	1
ENSG00000249363	TRPC6P2	processed_pseudogene	chr5	145728360	145729349	-	2.84417	0.979354	4.70898	1.5282	0.18166	1
ENSG00000260810	ENSG00000260810	lncRNA	chr14	91258299	91259003	+	2.02404	0.558218	3.48987	1.52678	0.19178	1
ENSG00000164125	GASK1B	protein_coding	chr4	158124474	158173318	-	100.311	51.2402	149.381	1.52539	9.31536e-08	2.4452e-05
ENSG00000207780	MIR648	miRNA	chr22	17980868	17980961	-	1.74785	0.421137	3.07457	1.5196	0.227268	1
ENSG00000212158	SNORD66	snoRNA	chr3	184325696	184325771	+	1.74785	0.421137	3.07457	1.5196	0.227268	1
ENSG00000218416	GPC1-AS1	lncRNA	chr2	240449315	240456714	-	1.74785	0.421137	3.07457	1.5196	0.227268	1
ENSG00000219102	HNRNPA3P12	processed_pseudogene	chr1	53974969	53976031	-	1.74785	0.421137	3.07457	1.5196	0.227268	1
ENSG00000248713	C4orf54	protein_coding	chr4	99636529	99657828	-	1.74785	0.421137	3.07457	1.5196	0.227268	1
ENSG00000274333	ENSG00000274333	lncRNA	chr21	5553637	5614880	+	1.74785	0.421137	3.07457	1.5196	0.227268	1
ENSG00000163749	CCDC158	protein_coding	chr4	76312997	76421868	-	4.18924	1.68455	6.69394	1.51904	0.178096	1
ENSG00000123096	SSPN	protein_coding	chr12	26121991	26299290	+	3.63191	1.40049	5.86333	1.51558	0.181724	1
ENSG00000248697	TOX4P1	processed_pseudogene	chr4	112455924	112457785	+	4.43306	1.82163	7.04449	1.51147	0.147251	1
ENSG00000075213	SEMA3A	protein_coding	chr7	83955777	84492724	-	57.365	29.5375	85.1926	1.49698	2.84342e-05	0.0037985
ENSG00000128040	SPINK2	protein_coding	chr4	56809860	56821742	-	1.71548	0.421137	3.00982	1.49649	0.23542	1
ENSG00000280107	ENSG00000280107	TEC	chr6	28170845	28172521	+	2.77942	0.979354	4.57948	1.4951	0.186729	1
ENSG00000175497	DPP10	protein_coding	chr2	114442299	115845780	+	24.4084	12.3105	36.5063	1.49457	0.00445605	0.203731
ENSG00000151773	CCDC122	protein_coding	chr13	43823909	43879740	-	6.49619	2.93806	10.0543	1.48905	0.0980777	1
ENSG00000289401	ENSG00000289401	lncRNA	chr12	120572901	120573600	+	4.6311	1.95871	7.30349	1.48875	0.142051	1
ENSG00000162849	KIF26B	protein_coding	chr1	245154985	245709432	+	85.4006	44.4045	126.397	1.48842	2.95848e-06	0.000590197
ENSG00000174600	CMKLR1	protein_coding	chr12	108288044	108339317	-	28.5586	14.5532	42.5639	1.48592	0.00235933	0.131718
ENSG00000062038	CDH3	protein_coding	chr16	68636189	68727468	+	5.41885	2.37985	8.45785	1.48455	0.137735	1
ENSG00000112414	ADGRG6	protein_coding	chr6	142301854	142446266	+	34.1419	17.521	50.7627	1.48275	0.00316036	0.161383
ENSG00000200090	Y_RNA	misc_RNA	chr11	47726894	47726992	-	2.74704	0.979354	4.51473	1.47826	0.193505	1
ENSG00000003436	TFPI	protein_coding	chr2	187464230	187565760	-	25.8185	13.1725	38.4645	1.47746	0.00681473	0.262113
ENSG00000020577	SAMD4A	protein_coding	chr14	54566117	54793315	+	30.0046	15.3955	44.6136	1.47616	0.00202348	0.115997
ENSG00000171033	PKIA	protein_coding	chr8	78516340	78605267	+	3.53479	1.40049	5.66908	1.47416	0.177432	1
ENSG00000198576	ARC	protein_coding	chr8	142611049	142614479	-	3.53479	1.40049	5.66908	1.47416	0.177432	1
ENSG00000286741	ENSG00000286741	lncRNA	chr5	32653321	32656022	+	3.53479	1.40049	5.66908	1.47416	0.177432	1
ENSG00000288052	ENSG00000288052	lncRNA	chr10	61493843	61496499	+	3.53479	1.40049	5.66908	1.47416	0.177432	1
ENSG00000158164	TMSB15A	protein_coding	chrX	102513682	102516739	-	1.6831	0.421137	2.94507	1.47301	0.249617	1
ENSG00000288819	ENSG00000288819	lncRNA	chr2	218368113	218368857	+	1.6831	0.421137	2.94507	1.47301	0.249617	1
ENSG00000105146	AURKC	protein_coding	chr19	57231009	57235548	+	4.84254	2.09579	7.5893	1.47223	0.134153	1
ENSG00000153246	PLA2R1	protein_coding	chr2	159932006	160062615	-	2.47085	0.842274	4.09942	1.46885	0.23337	1
ENSG00000276712	MIR7111	miRNA	chr6	35470508	35470579	+	2.47085	0.842274	4.09942	1.46885	0.23337	1
ENSG00000289457	ENSG00000289457	lncRNA	chr1	150561466	150562287	+	3.2586	1.26341	5.25378	1.46623	0.224202	1
ENSG00000142871	CCN1	protein_coding	chr1	85580761	85584589	+	4.56635	1.95871	7.17399	1.46607	0.143649	1
ENSG00000128602	SMO	protein_coding	chr7	129188633	129213545	+	6.91062	3.22212	10.5991	1.45798	0.105339	1
ENSG00000159167	STC1	protein_coding	chr8	23841929	23854806	-	15.8091	7.98181	23.6364	1.45572	0.0239216	0.554907
ENSG00000115461	IGFBP5	protein_coding	chr2	216672105	216695549	-	37.2666	19.45	55.0832	1.45547	0.000708832	0.0517344
ENSG00000218175	ENSG00000218175	processed_pseudogene	chr2	176200908	176201252	-	2.43847	0.842274	4.03467	1.45041	0.240063	1
ENSG00000149527	PLCH2	protein_coding	chr1	2425980	2505532	+	1.65073	0.421137	2.88032	1.44913	0.284778	1
ENSG00000162670	BRINP3	protein_coding	chr1	190097658	190478404	-	1.65073	0.421137	2.88032	1.44913	0.284778	1
ENSG00000136160	EDNRB	protein_coding	chr13	77895481	77975529	-	13.9117	7.00246	20.8209	1.44719	0.0388489	0.72476
ENSG00000137962	ARHGAP29	protein_coding	chr1	94148988	94275068	-	3.47004	1.40049	5.53958	1.44587	0.18643	1
ENSG00000018408	WWTR1	protein_coding	chr3	149517235	149736714	-	14.3993	7.27662	21.522	1.44422	0.0282257	0.613042
ENSG00000253516	HMGB1P41	processed_pseudogene	chr8	80812142	80812581	-	1.88114	0.558218	3.20407	1.43189	0.234787	1
ENSG00000170835	CEL	protein_coding	chr9	133061981	133071861	+	3.43766	1.40049	5.47483	1.43151	0.194712	1
ENSG00000279066	HEXD-IT1	lncRNA	chr17	82425498	82427310	+	5.2246	2.37985	8.06935	1.42404	0.141751	1
ENSG00000225206	MIR137HG	lncRNA	chr1	97933474	98049871	-	6.76771	3.22212	10.3133	1.42198	0.117687	1
ENSG00000101883	RHOXF1	protein_coding	chrX	120109051	120245267	-	3.16147	1.26341	5.05953	1.42071	0.232972	1
ENSG00000289208	ENSG00000289208	lncRNA	chr14	66932448	66934157	+	4.94841	2.24276	7.65405	1.41615	0.163555	1
ENSG00000170293	CMTM8	protein_coding	chr3	32238679	32370321	+	2.37372	0.842274	3.90518	1.41282	0.267288	1
ENSG00000226245	ZNF32-AS1	lncRNA	chr10	43643872	43645047	+	1.84877	0.558218	3.13932	1.4095	0.232455	1
ENSG00000232021	LEF1-AS1	lncRNA	chr4	108167525	108258037	+	1.84877	0.558218	3.13932	1.4095	0.232455	1
ENSG00000276968	ENSG00000276968	lncRNA	chr13	48041751	48042184	-	1.84877	0.558218	3.13932	1.4095	0.232455	1
ENSG00000278001	ENSG00000278001	processed_pseudogene	chr9	41700682	41701096	+	1.84877	0.558218	3.13932	1.4095	0.232455	1
ENSG00000186642	PDE2A	protein_coding	chr11	72576141	72674591	-	10.3142	5.19072	15.4376	1.40882	0.0956716	0.999968
ENSG00000226179	LINC00685	lncRNA	chrX	320990	321851	+	2.60414	0.979354	4.22892	1.40148	0.23109	1
ENSG00000260135	MMP2-AS1	lncRNA	chr16	55426797	55462297	-	2.60414	0.979354	4.22892	1.40148	0.23109	1
ENSG00000144481	TRPM8	protein_coding	chr2	233917373	234019522	+	67.4246	36.6573	98.1919	1.3973	1.92345e-05	0.00284937
ENSG00000162407	PLPP3	protein_coding	chr1	56494761	56645301	-	16.0331	8.40295	23.6632	1.39118	0.0313559	0.65069
ENSG00000166897	ELFN2	protein_coding	chr22	37367960	37427479	-	21.0719	11.2039	30.9399	1.38802	0.0158394	0.438447
ENSG00000264290	ENSG00000264290	lncRNA	chr17	29569580	29570519	+	1.81639	0.558218	3.07457	1.38675	0.236173	1
ENSG00000133019	CHRM3	protein_coding	chr1	239386565	239915452	+	9.65475	4.89677	14.4127	1.38613	0.0732406	0.960137
ENSG00000172985	SH3RF3	protein_coding	chr2	109129205	109504634	+	9.6597	4.90667	14.4127	1.38371	0.0930751	0.999968
ENSG00000105889	STEAP1B	protein_coding	chr7	22419444	22727613	-	2.57176	0.979354	4.16417	1.38351	0.230662	1
ENSG00000112964	GHR	protein_coding	chr5	42423439	42721878	+	21.4765	11.4682	31.4847	1.38151	0.0139471	0.410528
ENSG00000244694	PTCHD4	protein_coding	chr6	47856673	48111197	-	3.32714	1.40049	5.25378	1.3814	0.219334	1
ENSG00000256751	PLBD1-AS1	lncRNA	chr12	14567393	14624191	+	3.57095	1.53757	5.60433	1.37996	0.192618	1
ENSG00000165238	WNK2	protein_coding	chr9	93184122	93320572	+	53.7841	29.4202	78.1481	1.37952	0.000473211	0.0380655
ENSG00000225506	CYP4A22-AS1	lncRNA	chr1	47096653	47179271	-	6.59244	3.22212	9.96276	1.37657	0.142426	1
ENSG00000105971	CAV2	protein_coding	chr7	116287380	116508541	+	32.2068	17.4913	46.9223	1.37385	0.00322212	0.162445
ENSG00000147255	IGSF1	protein_coding	chrX	131273506	131578899	-	55.4967	30.5366	80.4568	1.36901	0.000416587	0.0348211
ENSG00000268798	ENSG00000268798	lncRNA	chr19	1440839	1441938	+	6.80388	3.3592	10.2486	1.36761	0.121087	1
ENSG00000162458	FBLIM1	protein_coding	chr1	15756607	15786594	+	5.29314	2.51693	8.06935	1.36668	0.150562	1
ENSG00000223658	C1GALT1C1L	protein_coding	chr2	43675151	43676429	-	3.29476	1.40049	5.18903	1.36638	0.219431	1
ENSG00000231473	RB1-DT	lncRNA	chr13	48296162	48303720	-	3.53858	1.53757	5.53958	1.36575	0.198612	1
ENSG00000284948	ENSG00000284948	lncRNA	chr8	23084355	23103558	+	2.53939	0.979354	4.09942	1.3653	0.233992	1
ENSG00000290537	ENSG00000290537	lncRNA	chr12	10588063	10599669	-	2.53939	0.979354	4.09942	1.3653	0.233992	1
ENSG00000136193	SCRN1	protein_coding	chr7	29920104	29990289	-	78.3457	43.3855	113.306	1.36474	6.055e-06	0.00105343
ENSG00000107295	SH3GL2	protein_coding	chr9	17579066	17797124	+	1.5402	0.421137	2.65926	1.36451	0.294275	1
ENSG00000139793	MBNL2	protein_coding	chr13	97221434	97394120	+	1.5402	0.421137	2.65926	1.36451	0.294275	1
ENSG00000223459	TCAF1P1	unprocessed_pseudogene	chr7	143598039	143604839	+	1.5402	0.421137	2.65926	1.36451	0.294275	1
ENSG00000245975	MINDY2-DT	lncRNA	chr15	58768072	58770974	-	1.5402	0.421137	2.65926	1.36451	0.294275	1
ENSG00000251093	ENSG00000251093	lncRNA	chr5	91226475	91227071	-	1.5402	0.421137	2.65926	1.36451	0.294275	1
ENSG00000283047	FRG1FP	unprocessed_pseudogene	chr22	10939388	10961338	-	1.5402	0.421137	2.65926	1.36451	0.294275	1
ENSG00000248429	GASK1B-AS1	lncRNA	chr4	158170752	158202877	+	1.78402	0.558218	3.00982	1.36364	0.24469	1
ENSG00000278986	ENSG00000278986	TEC	chr18	35972151	35973916	+	1.78402	0.558218	3.00982	1.36364	0.24469	1
ENSG00000279555	ENSG00000279555	TEC	chr17	57277920	57280017	+	1.78402	0.558218	3.00982	1.36364	0.24469	1
ENSG00000133424	LARGE1	protein_coding	chr22	33162226	33922841	-	27.5366	14.9744	40.0989	1.36334	0.00598321	0.244592
ENSG00000106511	MEOX2	protein_coding	chr7	15611212	15686683	-	4.77313	2.24276	7.30349	1.35649	0.193289	1
ENSG00000147100	SLC16A2	protein_coding	chrX	74421493	74533917	+	7.25068	3.64326	10.8581	1.35267	0.131081	1
ENSG00000148798	INA	protein_coding	chr10	103277138	103290346	+	66.9471	37.2452	96.6491	1.35233	4.75768e-05	0.00593204
ENSG00000158022	TRIM63	protein_coding	chr1	26051301	26068436	-	3.26239	1.40049	5.12428	1.35121	0.222311	1
ENSG00000237693	IRGM	protein_coding	chr5	150846521	150900736	+	3.26239	1.40049	5.12428	1.35121	0.222311	1
ENSG00000254008	LINC00051	lncRNA	chr8	142198356	142209003	+	3.26239	1.40049	5.12428	1.35121	0.222311	1
ENSG00000278873	PRO1804	TEC	chr17	69232963	69235012	-	3.26239	1.40049	5.12428	1.35121	0.222311	1
ENSG00000188158	NHS	protein_coding	chrX	17375200	17735994	+	7.96873	4.0545	11.883	1.34983	0.105156	1
ENSG00000254528	FXYD6-AS1	lncRNA	chr11	117833719	117838942	+	14.1534	7.55078	20.7561	1.34729	0.0462094	0.801141
ENSG00000085733	CTTN	protein_coding	chr11	70398404	70436584	+	105.9	59.3294	152.471	1.34704	2.953e-07	7.01314e-05
ENSG00000158966	CACHD1	protein_coding	chr1	64470129	64693058	+	7.97368	4.06439	11.883	1.347	0.12271	1
ENSG00000163806	SPDYA	protein_coding	chr2	28782517	28850611	+	2.50701	0.979354	4.03467	1.34687	0.24076	1
ENSG00000165548	TMEM63C	protein_coding	chr14	77116568	77259495	+	2.50701	0.979354	4.03467	1.34687	0.24076	1
ENSG00000204650	LINC02210	transcribed_unitary_pseudogene	chr17	45620328	45655156	+	2.50701	0.979354	4.03467	1.34687	0.24076	1
ENSG00000271926	ENSG00000271926	lncRNA	chr5	72953635	72954274	-	4.74075	2.24276	7.23874	1.3452	0.193621	1
ENSG00000100033	PRODH	protein_coding	chr22	18912777	18936553	-	10.4189	5.46488	15.3728	1.34061	0.0852109	0.999968
ENSG00000107807	TLX1	protein_coding	chr10	101131300	101137789	+	1.75164	0.558218	2.94507	1.34015	0.259762	1
ENSG00000139988	RDH12	protein_coding	chr14	67701886	67734451	+	1.50783	0.421137	2.59451	1.33875	0.295492	1
ENSG00000204381	LAYN	protein_coding	chr11	111540280	111561745	+	1.50783	0.421137	2.59451	1.33875	0.295492	1
ENSG00000226987	ENSG00000226987	processed_pseudogene	chr9	131240687	131241724	+	1.50783	0.421137	2.59451	1.33875	0.295492	1
ENSG00000229303	PPIAP25	processed_pseudogene	chr13	45436121	45436660	+	1.50783	0.421137	2.59451	1.33875	0.295492	1
ENSG00000229356	LRRC3-DT	lncRNA	chr21	44450986	44455284	-	1.50783	0.421137	2.59451	1.33875	0.295492	1
ENSG00000232872	CTAGE3P	processed_pseudogene	chr13	51908218	51910621	-	1.50783	0.421137	2.59451	1.33875	0.295492	1
ENSG00000244171	PBX2P1	processed_pseudogene	chr3	143176327	143177617	+	1.50783	0.421137	2.59451	1.33875	0.295492	1
ENSG00000259915	ENSG00000259915	lncRNA	chr2	186354570	186356773	-	1.50783	0.421137	2.59451	1.33875	0.295492	1
ENSG00000260252	ENSG00000260252	lncRNA	chr16	72084857	72087443	+	1.50783	0.421137	2.59451	1.33875	0.295492	1
ENSG00000290783	ADAM20P1	lncRNA	chr14	70453541	70483775	-	1.50783	0.421137	2.59451	1.33875	0.295492	1
ENSG00000163898	LIPH	protein_coding	chr3	185506262	185552588	-	2.98619	1.26341	4.70898	1.33473	0.275565	1
ENSG00000186407	CD300E	protein_coding	chr17	74609885	74623738	-	58.0854	32.6126	83.5581	1.33094	0.000141315	0.0145506
ENSG00000172403	SYNPO2	protein_coding	chr4	118850688	119061247	+	431.442	245.251	617.633	1.32895	1.86874e-17	2.79601e-14
ENSG00000239219	ENSG00000239219	lncRNA	chr3	169939353	169966734	-	2.23082	0.842274	3.61937	1.32621	0.291641	1
ENSG00000250197	HMGN1P15	processed_pseudogene	chr5	115289036	115289330	-	2.23082	0.842274	3.61937	1.32621	0.291641	1
ENSG00000285884	ENSG00000285884	lncRNA	chr10	42638252	42645542	+	2.23082	0.842274	3.61937	1.32621	0.291641	1
ENSG00000285897	ENSG00000285897	protein_coding	chr17	58345206	58417595	-	2.23082	0.842274	3.61937	1.32621	0.291641	1
ENSG00000160200	CBS	protein_coding	chr21	43053191	43076943	-	6.6286	3.3592	9.89801	1.32193	0.143805	1
ENSG00000203711	LINC02901	lncRNA	chr6	158869848	158919105	+	3.19764	1.40049	4.99478	1.32038	0.236418	1
ENSG00000159189	C1QC	protein_coding	chr1	22643014	22648110	+	125.023	71.1113	178.935	1.31917	8.07414e-08	2.19646e-05
ENSG00000268743	ENSG00000268743	lncRNA	chr19	16844025	16846473	+	2.95382	1.26341	4.64423	1.31828	0.277642	1
ENSG00000091436	MAP3K20	protein_coding	chr2	173075435	173268015	+	236.652	135.27	338.035	1.31497	1.12681e-11	6.48435e-09
ENSG00000167216	KATNAL2	protein_coding	chr18	46917492	47103478	+	23.9295	13.2997	34.5593	1.31424	0.0140523	0.411449
ENSG00000213197	NUDCP1	processed_pseudogene	chr2	152389937	152390630	+	3.67682	1.68455	5.66908	1.31281	0.261196	1
ENSG00000008056	SYN1	protein_coding	chrX	47571901	47619857	-	1.47545	0.421137	2.52977	1.31253	0.303635	1
ENSG00000117152	RGS4	protein_coding	chr1	163068775	163076802	+	1.47545	0.421137	2.52977	1.31253	0.303635	1
ENSG00000176697	BDNF	protein_coding	chr11	27654893	27722058	-	1.47545	0.421137	2.52977	1.31253	0.303635	1
ENSG00000201801	RNU5E-4P	snRNA	chr1	11909808	11909927	-	1.47545	0.421137	2.52977	1.31253	0.303635	1
ENSG00000229495	ENSG00000229495	lncRNA	chr6	78809715	78813303	-	1.47545	0.421137	2.52977	1.31253	0.303635	1
ENSG00000254704	ENSG00000254704	processed_pseudogene	chr11	59287339	59289486	-	1.47545	0.421137	2.52977	1.31253	0.303635	1
ENSG00000257875	ENSG00000257875	processed_pseudogene	chr12	82468456	82468948	+	1.47545	0.421137	2.52977	1.31253	0.303635	1
ENSG00000261471	ENSG00000261471	lncRNA	chr16	84594393	84596826	+	1.47545	0.421137	2.52977	1.31253	0.303635	1
ENSG00000273682	ENSG00000273682	processed_pseudogene	chr3	46918807	46918935	-	1.47545	0.421137	2.52977	1.31253	0.303635	1
ENSG00000280022	ENSG00000280022	TEC	chr17	45592621	45593369	+	1.47545	0.421137	2.52977	1.31253	0.303635	1
ENSG00000284512	ENSG00000284512	protein_coding	chr16	81022316	81096284	-	1.47545	0.421137	2.52977	1.31253	0.303635	1
ENSG00000286043	ENSG00000286043	lncRNA	chr12	82673070	82686632	-	1.47545	0.421137	2.52977	1.31253	0.303635	1
ENSG00000286577	ENSG00000286577	lncRNA	chr5	94111720	94176029	+	1.47545	0.421137	2.52977	1.31253	0.303635	1
ENSG00000286895	ENSG00000286895	lncRNA	chr12	8243147	8342048	+	1.47545	0.421137	2.52977	1.31253	0.303635	1
ENSG00000108018	SORCS1	protein_coding	chr10	106573663	107164706	-	7.56304	3.91742	11.2087	1.31193	0.118632	1
ENSG00000124491	F13A1	protein_coding	chr6	6144084	6321013	-	733.435	421.193	1045.68	1.30984	2.49893e-29	1.2463e-25
ENSG00000154096	THY1	protein_coding	chr11	119415476	119424985	-	2.19845	0.842274	3.55462	1.30584	0.298057	1
ENSG00000183239	ENSG00000183239	processed_pseudogene	chr6	44089242	44089696	-	2.19845	0.842274	3.55462	1.30584	0.298057	1
ENSG00000231128	ENSG00000231128	lncRNA	chr1	113812379	113870159	+	2.19845	0.842274	3.55462	1.30584	0.298057	1
ENSG00000238754	SCARNA18B	snoRNA	chr1	193057281	193057415	-	2.19845	0.842274	3.55462	1.30584	0.298057	1
ENSG00000253675	ENSG00000253675	lncRNA	chr8	86098965	86154225	-	2.19845	0.842274	3.55462	1.30584	0.298057	1
ENSG00000121316	PLBD1	protein_coding	chr12	14503661	14567883	-	44.7208	25.3558	64.0859	1.30422	0.0018402	0.107973
ENSG00000114455	HHLA2	protein_coding	chr3	108296529	108378285	+	32.7472	18.4805	47.0139	1.30142	0.00445254	0.203731
ENSG00000132872	SYT4	protein_coding	chr18	43267892	43277535	-	3.39568	1.53757	5.25378	1.30128	0.233441	1
ENSG00000164904	ALDH7A1	protein_coding	chr5	126531200	126595362	-	9.93007	5.31791	14.5422	1.29867	0.0938021	0.999968
ENSG00000105976	MET	protein_coding	chr7	116672196	116798377	+	42.5458	24.2097	60.8818	1.29554	0.0012455	0.0813761
ENSG00000175697	GPR156	protein_coding	chr3	120164645	120285222	-	5.56467	2.80098	8.32835	1.29525	0.180657	1
ENSG00000136717	BIN1	protein_coding	chr2	127048027	127107288	-	154.181	89.0534	219.308	1.29067	1.33013e-08	4.43115e-06
ENSG00000151615	POU4F2	protein_coding	chr4	146638893	146642474	+	203.691	117.866	289.516	1.28928	3.01007e-11	1.66802e-08
ENSG00000246889	CTTN-DT	lncRNA	chr11	70372246	70398488	-	4.33011	2.09579	6.56444	1.28893	0.200097	1
ENSG00000197587	DMBX1	protein_coding	chr1	46489836	46516216	+	6.97334	3.63336	10.3133	1.28789	0.140099	1
ENSG00000235501	CNN3-DT	lncRNA	chr1	94927361	94963616	+	1.44308	0.421137	2.46502	1.28582	0.318721	1
ENSG00000268945	ENSG00000268945	lncRNA	chr19	12682693	12687279	-	1.44308	0.421137	2.46502	1.28582	0.318721	1
ENSG00000289073	ENSG00000289073	lncRNA	chr16	10743306	10744096	-	1.44308	0.421137	2.46502	1.28582	0.318721	1
ENSG00000242318	ENSG00000242318	processed_pseudogene	chr4	98409290	98409763	+	2.16607	0.842274	3.48987	1.28519	0.30887	1
ENSG00000279319	ENSG00000279319	TEC	chr18	44986109	44989203	+	2.16607	0.842274	3.48987	1.28519	0.30887	1
ENSG00000112183	RBM24	protein_coding	chr6	17281361	17293871	+	6.69714	3.49628	9.89801	1.27726	0.152076	1
ENSG00000239419	RN7SL535P	misc_RNA	chr7	143290615	143290910	+	5.49992	2.80098	8.19885	1.27508	0.182716	1
ENSG00000158481	CD1C	protein_coding	chr1	158289923	158294774	+	4.77692	2.37985	7.17399	1.27408	0.198319	1
ENSG00000042980	ADAM28	protein_coding	chr8	24294069	24359014	+	68.4334	39.6349	97.2318	1.27347	0.000155673	0.0157377
ENSG00000198947	DMD	protein_coding	chrX	31097677	33339609	-	28.4457	16.2477	40.6437	1.2717	0.0117538	0.369454
ENSG00000138336	TET1	protein_coding	chr10	68560337	68694487	+	162.354	94.7628	229.945	1.27001	2.77138e-09	1.06322e-06
ENSG00000255837	TAS2R20	protein_coding	chr12	10995961	10998304	-	7.38777	3.91742	10.8581	1.2699	0.137309	1
ENSG00000179603	GRM8	protein_coding	chr7	126438598	127253093	-	6.43435	3.3592	9.50951	1.26956	0.159544	1
ENSG00000128655	PDE11A	protein_coding	chr2	177623244	178108339	-	2.60793	1.11644	4.09942	1.2687	0.266682	1
ENSG00000236991	EDRF1-AS1	lncRNA	chr10	125725634	125752110	-	2.85669	1.26341	4.44998	1.26775	0.304168	1
ENSG00000286519	ENSG00000286519	lncRNA	chr2	45173722	45175935	+	2.85669	1.26341	4.44998	1.26775	0.304168	1
ENSG00000261872	ENSG00000261872	lncRNA	chr17	47169826	47171049	+	2.1337	0.842274	3.42512	1.26423	0.32618	1
ENSG00000242696	RN7SL40P	misc_RNA	chr2	202357076	202357417	-	2.36411	0.979354	3.74887	1.26255	0.296585	1
ENSG00000175874	CREG2	protein_coding	chr2	101345550	101387503	-	33.3075	19.1857	47.4292	1.26254	0.00603414	0.245334
ENSG00000138650	PCDH10	protein_coding	chr4	133149294	133208606	+	4.02155	1.95871	6.08439	1.25968	0.220753	1
ENSG00000228063	LYPLAL1-DT	lncRNA	chr1	218976672	219173961	-	4.02155	1.95871	6.08439	1.25968	0.220753	1
ENSG00000227939	RPL3P2	processed_pseudogene	chr6	31280317	31281519	+	7.36034	3.92731	10.7934	1.2591	0.175409	1
ENSG00000236924	ENSG00000236924	lncRNA	chr9	6645812	6694715	+	4.50073	2.24276	6.75869	1.25859	0.232751	1
ENSG00000245105	A2M-AS1	lncRNA	chr12	9065163	9068689	+	3.77773	1.82163	5.73383	1.2549	0.251548	1
ENSG00000127329	PTPRB	protein_coding	chr12	70515870	70637440	-	27.4538	15.8068	39.1008	1.25459	0.0108085	0.351444
ENSG00000204580	DDR1	protein_coding	chr6	30876421	30900156	+	2.82432	1.26341	4.38523	1.25051	0.323133	1
ENSG00000163565	IFI16	protein_coding	chr1	158999968	159055155	+	297.253	175.56	418.945	1.25004	2.39641e-13	1.88711e-10
ENSG00000231416	ENSG00000231416	processed_pseudogene	chr1	153995632	153995960	+	3.05473	1.40049	4.70898	1.2499	0.271821	1
ENSG00000278276	ENSG00000278276	lncRNA	chr20	31580890	31581214	+	3.05473	1.40049	4.70898	1.2499	0.271821	1
ENSG00000289472	ENSG00000289472	lncRNA	chrX	24168659	24169609	+	3.05473	1.40049	4.70898	1.2499	0.271821	1
ENSG00000168807	SNTB2	protein_coding	chr16	69187147	69309052	+	214.919	126.935	302.904	1.24821	3.26527e-11	1.74482e-08
ENSG00000133216	EPHB2	protein_coding	chr1	22710839	22921500	+	28.1318	16.2675	39.9962	1.24743	0.190467	0.999968
ENSG00000197077	KIAA1671	protein_coding	chr22	24952716	25197448	+	65.0132	38.2047	91.8217	1.24344	0.000168948	0.0166302
ENSG00000205683	DPF3	protein_coding	chr14	72609034	72894101	-	31.1014	18.0693	44.1336	1.24295	0.0102673	0.346769
ENSG00000258651	SEC23A-AS1	lncRNA	chr14	39103140	39103812	+	2.33174	0.979354	3.68412	1.24275	0.292331	1
ENSG00000224707	E2F3-IT1	lncRNA	chr6	20437821	20440178	+	3.74536	1.82163	5.66908	1.24096	0.253337	1
ENSG00000258572	ENSG00000258572	lncRNA	chr14	95516136	95517911	+	3.02236	1.40049	4.64423	1.23345	0.273719	1
ENSG00000279311	ENSG00000279311	TEC	chr3	158869898	158871821	+	3.02236	1.40049	4.64423	1.23345	0.273719	1
ENSG00000213695	RPS7P14	processed_pseudogene	chrX	74409518	74410100	+	1.60874	0.558218	2.65926	1.23166	0.306327	1
ENSG00000253955	LINC02995	lncRNA	chr5	173578275	173585068	+	1.60874	0.558218	2.65926	1.23166	0.306327	1
ENSG00000244198	ARHGEF35-AS1	lncRNA	chr7	144194858	144280547	+	8.39074	4.61272	12.1688	1.23035	0.128033	1
ENSG00000124785	NRN1	protein_coding	chr6	5997999	6007605	-	149.477	89.0139	209.939	1.22861	5.64764e-08	1.56481e-05
ENSG00000180818	HOXC10	protein_coding	chr12	53985065	53990279	+	3.71298	1.82163	5.60433	1.22689	0.257687	1
ENSG00000215244	LINC02649	lncRNA	chr10	6271169	6353827	+	3.71298	1.82163	5.60433	1.22689	0.257687	1
ENSG00000262580	ENSG00000262580	lncRNA	chr17	80200673	80205949	-	3.71298	1.82163	5.60433	1.22689	0.257687	1
ENSG00000279571	ENSG00000279571	lncRNA	chr9	127690098	127690840	-	3.2338	1.53757	4.93003	1.22459	0.264548	1
ENSG00000115850	LCT	protein_coding	chr2	135787850	135837184	-	2.29936	0.979354	3.61937	1.22267	0.294307	1
ENSG00000242229	RPS3AP14	processed_pseudogene	chr3	125795106	125795885	+	2.29936	0.979354	3.61937	1.22267	0.294307	1
ENSG00000177425	PAWR	protein_coding	chr12	79574979	79690964	-	18.6125	10.7729	26.452	1.22144	0.0354797	0.697564
ENSG00000289606	ENSG00000289606	lncRNA	chr2	55235605	55236047	-	11.8255	6.70851	16.9425	1.21886	0.0891042	0.999968
ENSG00000137959	IFI44L	protein_coding	chr1	78619902	78646145	+	126.732	75.8032	177.662	1.21799	0.0291338	0.624229
ENSG00000290047	ENSG00000290047	lncRNA	chr6	30570638	30571273	-	2.98998	1.40049	4.57948	1.2168	0.278962	1
ENSG00000215223	CYP51A1P3	processed_pseudogene	chr6	148478693	148480763	+	4.84546	2.51693	7.17399	1.21673	0.20973	1
ENSG00000120262	CCDC170	protein_coding	chr6	151494017	151621193	+	55.0794	32.7497	77.409	1.21614	0.000635097	0.0471498
ENSG00000004799	PDK4	protein_coding	chr7	95583499	95596516	-	96.0134	57.4201	134.607	1.21489	2.72503e-05	0.00367315
ENSG00000187987	ZSCAN23	protein_coding	chr6	28431930	28443502	-	10.4168	5.87613	14.9575	1.21457	0.103934	0.999968
ENSG00000242110	AMACR	protein_coding	chr5	33986165	34008104	-	9.9426	5.60196	14.2832	1.21098	0.116407	0.999968
ENSG00000178429	RPS3AP5	processed_pseudogene	chr10	84560443	84561263	+	4.60164	2.37985	6.82344	1.21085	0.23733	1
ENSG00000219409	ENSG00000219409	processed_pseudogene	chr6	144397959	144398752	+	1.57637	0.558218	2.59451	1.2059	0.307154	1
ENSG00000232422	KNOP1P4	processed_pseudogene	chr6	72986313	72987750	+	1.57637	0.558218	2.59451	1.2059	0.307154	1
ENSG00000232882	PHKA1P1	processed_pseudogene	chr1	90892992	90893612	-	1.57637	0.558218	2.59451	1.2059	0.307154	1
ENSG00000235899	LINC01564	lncRNA	chr6	53616471	53707024	+	1.57637	0.558218	2.59451	1.2059	0.307154	1
ENSG00000236069	ENSG00000236069	lncRNA	chr1	192517190	192538102	+	1.57637	0.558218	2.59451	1.2059	0.307154	1
ENSG00000248884	ENSG00000248884	lncRNA	chr5	68430339	68434481	-	1.57637	0.558218	2.59451	1.2059	0.307154	1
ENSG00000253537	PCDHGA7	protein_coding	chr5	141382739	141512975	+	1.57637	0.558218	2.59451	1.2059	0.307154	1
ENSG00000261051	ENSG00000261051	lncRNA	chr3	146059585	146061679	-	1.57637	0.558218	2.59451	1.2059	0.307154	1
ENSG00000266708	ENSG00000266708	lncRNA	chr18	8635179	8636347	-	1.57637	0.558218	2.59451	1.2059	0.307154	1
ENSG00000166482	MFAP4	protein_coding	chr17	19383442	19387190	-	11.08	6.30716	15.8529	1.20561	0.116706	0.999968
ENSG00000290833	ENSG00000290833	lncRNA	chr7	74843754	74890610	-	4.81308	2.51693	7.10924	1.20525	0.213938	1
ENSG00000037280	FLT4	protein_coding	chr5	180601506	180649624	-	2.26699	0.979354	3.55462	1.2023	0.300763	1
ENSG00000198865	CCDC152	protein_coding	chr5	42756818	42802439	+	2.26699	0.979354	3.55462	1.2023	0.300763	1
ENSG00000227531	ENSG00000227531	lncRNA	chr9	111139246	111284836	-	2.26699	0.979354	3.55462	1.2023	0.300763	1
ENSG00000272529	ENSG00000272529	lncRNA	chr3	16345126	16346440	+	2.26699	0.979354	3.55462	1.2023	0.300763	1
ENSG00000287626	ENSG00000287626	lncRNA	chr6	15555780	15559980	+	2.26699	0.979354	3.55462	1.2023	0.300763	1
ENSG00000109501	WFS1	protein_coding	chr4	6269849	6303265	+	2.95761	1.40049	4.51473	1.19996	0.287576	1
ENSG00000157570	TSPAN18	protein_coding	chr11	44726465	44932423	+	2.95761	1.40049	4.51473	1.19996	0.287576	1
ENSG00000236683	HMGA1P1	processed_pseudogene	chrX	26748029	26749090	+	2.95761	1.40049	4.51473	1.19996	0.287576	1
ENSG00000156299	TIAM1	protein_coding	chr21	31118416	31559977	-	4.56927	2.37985	6.75869	1.19886	0.236554	1
ENSG00000145864	GABRB2	protein_coding	chr5	161288429	161549044	-	29.8923	17.7655	42.0191	1.1969	0.011389	0.36102
ENSG00000260572	PPM1L-DT	lncRNA	chr3	160753428	160755142	-	7.08299	3.91742	10.2486	1.19377	0.164139	1
ENSG00000176641	RNF152	protein_coding	chr18	61808067	61894247	-	12.8384	7.42359	18.2532	1.19259	0.0886795	0.999968
ENSG00000136848	DAB2IP	protein_coding	chr9	121567057	121785530	+	31.9093	19.0487	44.7699	1.19089	0.0118859	0.370963
ENSG00000265750	ENSG00000265750	lncRNA	chr18	24159509	24162211	-	2.71379	1.26341	4.16417	1.19004	0.339228	1
ENSG00000147144	CCDC120	protein_coding	chrX	49053572	49069857	+	14.6481	8.54003	20.7561	1.18936	0.0742501	0.966841
ENSG00000285219	HULC	lncRNA	chr6	8435568	9294133	+	6.60876	3.64326	9.57426	1.18735	0.194781	1
ENSG00000119915	ELOVL3	protein_coding	chr10	102226299	102229589	+	5.91814	3.22212	8.61415	1.18719	0.206381	1
ENSG00000124743	KLHL31	protein_coding	chr6	53647916	53665756	-	4.53689	2.37985	6.69394	1.18677	0.238069	1
ENSG00000289499	ENSG00000289499	lncRNA	chr11	18526957	18527978	+	3.15565	1.53757	4.77373	1.18605	0.290599	1
ENSG00000161912	ADCY10P1	transcribed_unprocessed_pseudogene	chr6	41101022	41138727	+	7.74124	4.33855	11.1439	1.18571	0.15472	1
ENSG00000146592	CREB5	protein_coding	chr7	28299321	28825894	+	8.87866	5.04375	12.7136	1.18209	0.148033	1
ENSG00000119630	PGF	protein_coding	chr14	74941834	74955626	-	4.74833	2.51693	6.97974	1.18203	0.229057	1
ENSG00000103449	SALL1	protein_coding	chr16	51135982	51152334	-	2.23461	0.979354	3.48987	1.18164	0.311846	1
ENSG00000162782	TDRD5	protein_coding	chr1	179591613	179691272	+	2.23461	0.979354	3.48987	1.18164	0.311846	1
ENSG00000225264	ZNRF2P2	transcribed_processed_pseudogene	chr7	29598795	29685255	-	2.23461	0.979354	3.48987	1.18164	0.311846	1
ENSG00000249207	ENSG00000249207	lncRNA	chr4	39066974	39182258	-	2.23461	0.979354	3.48987	1.18164	0.311846	1
ENSG00000252002	RNA5SP154	rRNA_pseudogene	chr4	9792751	9792861	-	2.23461	0.979354	3.48987	1.18164	0.311846	1
ENSG00000255129	TTC12-DT	lncRNA	chr11	113278250	113314482	-	2.23461	0.979354	3.48987	1.18164	0.311846	1
ENSG00000267793	ENSG00000267793	transcribed_processed_pseudogene	chrY	19598188	19598757	+	3.36709	1.67465	5.05953	1.17985	0.280557	1
ENSG00000132915	PDE6A	protein_coding	chr5	149857953	149944793	-	1.54399	0.558218	2.52977	1.17968	0.315439	1
ENSG00000137731	FXYD2	protein_coding	chr11	117800844	117828698	-	1.54399	0.558218	2.52977	1.17968	0.315439	1
ENSG00000197099	HRG-AS1	lncRNA	chr3	186579476	186772986	-	1.54399	0.558218	2.52977	1.17968	0.315439	1
ENSG00000200483	RNU6-1017P	snRNA	chr12	131815263	131815368	-	1.54399	0.558218	2.52977	1.17968	0.315439	1
ENSG00000229728	ENSG00000229728	lncRNA	chr20	1361622	1362585	+	1.54399	0.558218	2.52977	1.17968	0.315439	1
ENSG00000267440	LINC02594	lncRNA	chr17	43679341	43706709	+	1.54399	0.558218	2.52977	1.17968	0.315439	1
ENSG00000275367	ENSG00000275367	lncRNA	chr12	8217758	8221115	+	1.54399	0.558218	2.52977	1.17968	0.315439	1
ENSG00000111863	ADTRP	protein_coding	chr6	11712054	11807046	-	5.88576	3.22212	8.5494	1.17744	0.21235	1
ENSG00000149294	NCAM1	protein_coding	chr11	112961247	113278436	+	504.192	309.116	699.269	1.1751	6.66083e-19	1.24574e-15
ENSG00000289380	ENSG00000289380	lncRNA	chr1	13757778	13758465	+	5.637	3.07514	8.19885	1.1746	0.203686	1
ENSG00000163328	GPR155	protein_coding	chr2	174431571	174487094	-	68.3048	41.5837	95.0258	1.17312	0.000375823	0.0323165
ENSG00000259773	ENSG00000259773	lncRNA	chr15	50746709	50749829	+	3.8139	1.95871	5.66908	1.17252	0.261957	1
ENSG00000260400	ENSG00000260400	lncRNA	chr10	68698500	68700794	+	18.6116	11.057	26.1662	1.17195	0.044748	0.783981
ENSG00000237188	ENSG00000237188	lncRNA	chr1	147172755	147295734	+	2.68142	1.26341	4.09942	1.17184	0.343882	1
ENSG00000158270	COLEC12	protein_coding	chr18	316737	500722	-	118.227	72.3846	164.069	1.16952	3.47012e-06	0.000657214
ENSG00000287129	ENSG00000287129	lncRNA	chr2	185950469	185953171	-	2.89286	1.40049	4.38523	1.16568	0.319662	1
ENSG00000135111	TBX3	protein_coding	chr12	114670255	114684175	-	50.5369	30.8009	70.273	1.16429	0.0026331	0.14226
ENSG00000124557	BTN1A1	protein_coding	chr6	26500303	26510425	+	1.30017	0.421137	2.17921	1.16162	0.406603	1
ENSG00000224464	PGAM1P6	processed_pseudogene	chr2	23872268	23873014	-	1.30017	0.421137	2.17921	1.16162	0.406603	1
ENSG00000232142	RPS25P9	processed_pseudogene	chr10	70198988	70199239	-	1.30017	0.421137	2.17921	1.16162	0.406603	1
ENSG00000278979	ENSG00000278979	TEC	chr16	12374355	12376032	+	1.30017	0.421137	2.17921	1.16162	0.406603	1
ENSG00000235636	NUS1P1	processed_pseudogene	chrX	47512602	47513483	-	4.914	2.65401	7.17399	1.16156	0.231617	1
ENSG00000137265	IRF4	protein_coding	chr6	391739	411443	+	2.20224	0.979354	3.42512	1.16069	0.32969	1
ENSG00000163746	PLSCR2	protein_coding	chr3	146391421	146495991	-	2.20224	0.979354	3.42512	1.16069	0.32969	1
ENSG00000182965	NPM1P14	processed_pseudogene	chr7	112520488	112521670	+	2.20224	0.979354	3.42512	1.16069	0.32969	1
ENSG00000289960	ENSG00000289960	lncRNA	chr22	19854972	19867419	+	6.05143	3.3592	8.74365	1.1604	0.204057	1
ENSG00000148344	PTGES	protein_coding	chr9	129738331	129753042	-	1.51162	0.558218	2.46502	1.15297	0.331447	1
ENSG00000198155	ZNF876P	transcribed_unprocessed_pseudogene	chr4	218650	254841	+	1.51162	0.558218	2.46502	1.15297	0.331447	1
ENSG00000233985	LINC01681	lncRNA	chr1	170173865	170304358	+	1.51162	0.558218	2.46502	1.15297	0.331447	1
ENSG00000247416	ENSG00000247416	lncRNA	chr11	112959279	112963460	-	1.51162	0.558218	2.46502	1.15297	0.331447	1
ENSG00000269535	ENSG00000269535	lncRNA	chr19	52300693	52345229	-	1.51162	0.558218	2.46502	1.15297	0.331447	1
ENSG00000271930	ENSG00000271930	lncRNA	chr8	98943595	98944098	+	1.51162	0.558218	2.46502	1.15297	0.331447	1
ENSG00000104413	ESRP1	protein_coding	chr8	94641074	94707466	+	19.3433	11.6251	27.0616	1.1523	0.0497569	0.824432
ENSG00000261251	EFCAB6-DT	lncRNA	chr22	43812456	43817394	+	3.30234	1.67465	4.93003	1.14869	0.305343	1
ENSG00000188820	CALHM6	protein_coding	chr6	116461370	116463771	+	2.40028	1.11644	3.68412	1.14614	0.330332	1
ENSG00000231877	ENSG00000231877	lncRNA	chr1	238485445	238538305	+	2.40028	1.11644	3.68412	1.14614	0.330332	1
ENSG00000119771	KLHL29	protein_coding	chr2	23385179	23708611	+	59.5031	36.6671	82.339	1.14569	0.00076402	0.0544346
ENSG00000202184	RNU6-1283P	snRNA	chr1	246189014	246189118	-	1.95842	0.842274	3.07457	1.14516	0.371208	1
ENSG00000203288	TDRKH-AS1	lncRNA	chr1	151790804	151794403	+	1.95842	0.842274	3.07457	1.14516	0.371208	1
ENSG00000258620	ENSG00000258620	lncRNA	chr14	100406599	100408928	+	1.95842	0.842274	3.07457	1.14516	0.371208	1
ENSG00000137267	TUBB2A	protein_coding	chr6	3153497	3157544	-	9.35668	5.45499	13.2584	1.14332	0.137009	0.999968
ENSG00000230300	STARD13-IT1	lncRNA	chr13	33158587	33164409	-	4.19595	2.24276	6.14914	1.14054	0.283483	1
ENSG00000154122	ANKH	protein_coding	chr5	14704800	14871778	-	439.307	273.986	604.627	1.13907	2.45468e-15	3.06058e-12
ENSG00000272482	ENSG00000272482	lncRNA	chr1	12618900	12619980	-	3.05852	1.53757	4.57948	1.13668	0.295873	1
ENSG00000289198	ENSG00000289198	lncRNA	chr6	113855537	113856879	+	3.05852	1.53757	4.57948	1.13668	0.295873	1
ENSG00000237772	LINC02631	lncRNA	chr2	138601599	138617469	+	5.29605	2.93806	7.65405	1.13589	0.228731	1
ENSG00000254510	ENSG00000254510	lncRNA	chr11	66409158	66417227	+	5.29605	2.93806	7.65405	1.13589	0.228731	1
ENSG00000278472	ENSG00000278472	lncRNA	chr15	33972059	33972515	-	2.61667	1.26341	3.96992	1.13473	0.36491	1
ENSG00000185339	TCN2	protein_coding	chr22	30607003	30627271	+	11.1249	6.59121	15.6586	1.13387	0.15729	0.999968
ENSG00000215267	AKR1C7P	transcribed_unprocessed_pseudogene	chr10	5275173	5288470	-	1.2678	0.421137	2.11446	1.13194	0.389386	1
ENSG00000259717	LINC00677	lncRNA	chr14	103120847	103123007	-	1.2678	0.421137	2.11446	1.13194	0.389386	1
ENSG00000259856	RAB43P1	processed_pseudogene	chr16	46626404	46626992	-	1.2678	0.421137	2.11446	1.13194	0.389386	1
ENSG00000268066	FMR1-AS1	lncRNA	chrX	147909431	147911817	-	1.2678	0.421137	2.11446	1.13194	0.389386	1
ENSG00000274822	MIR6762	miRNA	chr12	113291523	113291608	+	1.2678	0.421137	2.11446	1.13194	0.389386	1
ENSG00000277545	ENSG00000277545	lncRNA	chr13	112811566	112812158	+	1.2678	0.421137	2.11446	1.13194	0.389386	1
ENSG00000286010	ENSG00000286010	lncRNA	chr8	127663280	127670990	-	1.2678	0.421137	2.11446	1.13194	0.389386	1
ENSG00000286378	ENSG00000286378	lncRNA	chr1	184664282	184668535	+	1.2678	0.421137	2.11446	1.13194	0.389386	1
ENSG00000152527	PLEKHH2	protein_coding	chr2	43637260	43767987	+	26.4931	16.2477	36.7385	1.12964	0.0322465	0.657432
ENSG00000214223	HNRNPA1P10	processed_pseudogene	chr19	11666069	11667030	-	5.05224	2.80098	7.30349	1.12735	0.257856	1
ENSG00000163132	MSX1	protein_coding	chr4	4859665	4863936	+	10.1482	6.01321	14.2832	1.1238	0.131352	0.999968
ENSG00000095585	BLNK	protein_coding	chr10	96189171	96271587	-	18.6291	11.3509	25.9072	1.12338	0.0695768	0.938487
ENSG00000234264	DEPDC1-AS1	lncRNA	chr1	68496676	68538627	+	2.81471	1.40049	4.22892	1.12318	0.337071	1
ENSG00000106688	SLC1A1	protein_coding	chr9	4490468	4587469	+	23.2599	14.2692	32.2506	1.12276	0.0326316	0.658885
ENSG00000166323	C11orf65	protein_coding	chr11	108308519	108467531	-	9.05306	5.3278	12.7783	1.12262	0.183625	1
ENSG00000231707	PABPC1P1	processed_pseudogene	chr4	39973444	39974338	+	1.92605	0.842274	3.00982	1.12205	0.381971	1
ENSG00000250299	MRPS31P4	transcribed_unprocessed_pseudogene	chr13	52617558	52637446	+	1.92605	0.842274	3.00982	1.12205	0.381971	1
ENSG00000289826	ENSG00000289826	lncRNA	chrY	7274826	7290751	+	1.92605	0.842274	3.00982	1.12205	0.381971	1
ENSG00000104154	SLC30A4	protein_coding	chr15	45479606	45522755	-	7.25739	4.20147	10.3133	1.12103	0.198567	1
ENSG00000182197	EXT1	protein_coding	chr8	117794490	118111826	-	42.3655	26.3253	58.4057	1.12036	0.00785116	0.283638
ENSG00000204960	BLACE	lncRNA	chr7	155356985	155367934	-	3.02615	1.53757	4.51473	1.11984	0.304962	1
ENSG00000241404	EGFL8	protein_coding	chr6	32164595	32168281	+	3.02615	1.53757	4.51473	1.11984	0.304962	1
ENSG00000253414	LINC01605	lncRNA	chr8	37516399	37521447	-	3.02615	1.53757	4.51473	1.11984	0.304962	1
ENSG00000079102	RUNX1T1	protein_coding	chr8	91954972	92103286	-	4.36162	2.37985	6.34339	1.11949	0.287148	1
ENSG00000231170	PDK4-AS1	lncRNA	chr7	95545191	95615132	+	4.1312	2.24276	6.01964	1.11417	0.297275	1
ENSG00000050555	LAMC3	protein_coding	chr9	131009174	131094473	+	4.32924	2.37985	6.27864	1.10671	0.284909	1
ENSG00000277170	ENSG00000277170	lncRNA	chr16	4426902	4427380	+	4.77604	2.6639	6.88819	1.10631	0.306968	1
ENSG00000196876	SCN8A	protein_coding	chr12	51590266	51812864	+	6.5344	3.78034	9.28845	1.10584	0.218153	1
ENSG00000226747	FSIP2-AS2	lncRNA	chr2	185719874	185740479	-	2.33553	1.11644	3.55462	1.10569	0.339318	1
ENSG00000155754	C2CD6	protein_coding	chr2	201487421	201619178	-	8.29275	4.89677	11.6887	1.10555	0.169604	1
ENSG00000286001	ENSG00000286001	protein_coding	chr5	218298	314955	+	4.09388	2.23287	5.95489	1.10521	0.300949	1
ENSG00000198963	RORB	protein_coding	chr9	74497335	74693177	+	9.18635	5.46488	12.9078	1.1052	0.177588	0.999968
ENSG00000171611	PTCRA	protein_coding	chr6	42915989	42925838	+	12.4782	7.56067	17.3957	1.10358	0.140459	0.999968
ENSG00000214274	ANG	protein_coding	chr14	20684177	20698971	+	5.64573	3.22212	8.06935	1.10303	0.247568	1
ENSG00000184408	KCND2	protein_coding	chr7	120273175	120750337	+	6.09254	3.50618	8.6789	1.10294	0.259706	1
ENSG00000275385	CCL18	protein_coding	chr17	36064272	36072032	+	2.99378	1.53757	4.44998	1.1028	0.31849	1
ENSG00000110169	HPX	protein_coding	chr11	6431049	6442617	-	1.23542	0.421137	2.04971	1.10163	0.395832	1
ENSG00000173578	XCR1	protein_coding	chr3	46016990	46085825	-	1.23542	0.421137	2.04971	1.10163	0.395832	1
ENSG00000181264	TLCD5	protein_coding	chr11	120325296	120333686	+	1.23542	0.421137	2.04971	1.10163	0.395832	1
ENSG00000287275	ENSG00000287275	lncRNA	chr19	9435590	9462529	+	1.23542	0.421137	2.04971	1.10163	0.395832	1
ENSG00000159374	M1AP	protein_coding	chr2	74557883	74648338	-	10.0426	6.0231	14.0622	1.10075	0.164384	0.999968
ENSG00000258451	EGILA	lncRNA	chr14	20693480	20707120	-	1.89367	0.842274	2.94507	1.09856	0.399551	1
ENSG00000231806	PCAT7	lncRNA	chr9	94555054	94603990	+	12.2288	7.42359	17.0341	1.09822	0.129096	0.999968
ENSG00000260430	ENSG00000260430	lncRNA	chr16	19086831	19098332	+	6.50202	3.78034	9.2237	1.09673	0.220116	1
ENSG00000196376	SLC35F1	protein_coding	chr6	117907264	118317676	+	11.9343	7.27662	16.5919	1.0878	0.126775	0.999968
ENSG00000147381	MAGEA4	protein_coding	chrX	151912495	151925171	+	5.8114	3.3592	8.2636	1.08751	0.240996	1
ENSG00000176177	ENTHD1	protein_coding	chr22	39743044	39893864	-	15.2072	9.37241	21.0419	1.0875	0.0854835	0.999968
ENSG00000205086	LINC02898	lncRNA	chr2	41935368	41956806	-	2.74996	1.40049	4.09942	1.087	0.341914	1
ENSG00000227117	HORMAD2-AS1	lncRNA	chr22	30008742	30080480	-	2.74996	1.40049	4.09942	1.087	0.341914	1
ENSG00000261131	ENSG00000261131	lncRNA	chr16	46660696	46661591	-	2.74996	1.40049	4.09942	1.087	0.341914	1
ENSG00000187013	LINC02875	lncRNA	chr17	61411751	61413280	+	2.09171	0.979354	3.20407	1.08676	0.372897	1
ENSG00000270022	ENSG00000270022	lncRNA	chr22	42615244	42615907	+	2.09171	0.979354	3.20407	1.08676	0.372897	1
ENSG00000236708	SDK1-AS1	lncRNA	chr7	3264032	3302452	-	2.30315	1.11644	3.48987	1.08504	0.35164	1
ENSG00000261519	ENSG00000261519	lncRNA	chr16	66549280	66551189	+	2.30315	1.11644	3.48987	1.08504	0.35164	1
ENSG00000227252	COPS8-DT	lncRNA	chr2	236910797	237085838	-	7.32593	4.33855	10.3133	1.0835	0.203915	1
ENSG00000229587	ENSG00000229587	lncRNA	chr9	75009828	75016036	-	4.26449	2.37985	6.14914	1.08081	0.288737	1
ENSG00000250777	ENSG00000250777	lncRNA	chr4	137690477	137734977	-	9.69675	5.87613	13.5174	1.07811	0.163947	0.999968
ENSG00000144649	GASK1A	protein_coding	chr3	42979087	43067898	+	5.99541	3.50618	8.48465	1.07369	0.279617	1
ENSG00000226004	LINC02528	lncRNA	chr6	137943079	137957657	-	3.16439	1.68455	4.64423	1.0721	0.379	1
ENSG00000134873	CLDN10	protein_coding	chr13	95433604	95579759	+	1.20305	0.421137	1.98496	1.07067	0.411493	1
ENSG00000224856	RPL35AP36	processed_pseudogene	chr22	43957027	43957348	+	1.20305	0.421137	1.98496	1.07067	0.411493	1
ENSG00000227487	NCAM1-AS1	lncRNA	chr11	113265137	113274032	-	1.20305	0.421137	1.98496	1.07067	0.411493	1
ENSG00000242659	ENSG00000242659	lncRNA	chr3	113746872	113747408	-	1.20305	0.421137	1.98496	1.07067	0.411493	1
ENSG00000244062	ENSG00000244062	processed_pseudogene	chr3	133760300	133762363	+	1.20305	0.421137	1.98496	1.07067	0.411493	1
ENSG00000253865	ENSG00000253865	lncRNA	chr5	149372174	149375116	+	1.20305	0.421137	1.98496	1.07067	0.411493	1
ENSG00000259375	ENSG00000259375	lncRNA	chr15	85579046	85580178	-	1.20305	0.421137	1.98496	1.07067	0.411493	1
ENSG00000264188	ENSG00000264188	lncRNA	chr18	21661787	21662395	-	1.20305	0.421137	1.98496	1.07067	0.411493	1
ENSG00000264370	MIR3125	miRNA	chr2	12737367	12737444	+	1.20305	0.421137	1.98496	1.07067	0.411493	1
ENSG00000287620	ENSG00000287620	lncRNA	chr3	39177761	39179586	+	1.20305	0.421137	1.98496	1.07067	0.411493	1
ENSG00000287815	ENSG00000287815	lncRNA	chr7	74280747	74289307	-	1.20305	0.421137	1.98496	1.07067	0.411493	1
ENSG00000272851	ENSG00000272851	lncRNA	chr2	207753872	207754435	-	7.06314	4.20147	9.92481	1.07062	0.230758	1
ENSG00000183230	CTNNA3	protein_coding	chr10	65912457	67763637	-	2.50614	1.26341	3.74887	1.06909	0.417357	1
ENSG00000170011	MYRIP	protein_coding	chr3	39808914	40260321	+	2.71758	1.40049	4.03467	1.06857	0.35036	1
ENSG00000223013	RNA5SP344	rRNA_pseudogene	chr11	75934936	75935039	+	2.71758	1.40049	4.03467	1.06857	0.35036	1
ENSG00000274987	ENSG00000274987	lncRNA	chr12	25210652	25211233	+	2.71758	1.40049	4.03467	1.06857	0.35036	1
ENSG00000157152	SYN2	protein_coding	chr3	12004388	12192032	+	15.4921	9.65646	21.3277	1.06711	0.0884666	0.999968
ENSG00000146950	SHROOM2	protein_coding	chrX	9786429	9949443	+	3.36243	1.82163	4.90323	1.06498	0.402296	1
ENSG00000122012	SV2C	protein_coding	chr5	76083383	76353939	+	5.0884	2.93806	7.23874	1.06494	0.267965	1
ENSG00000228403	ENSG00000228403	lncRNA	chr10	48878022	48878649	+	3.78531	2.09579	5.47483	1.06454	0.306656	1
ENSG00000151948	GLT1D1	protein_coding	chr12	128853427	128984968	+	2.05934	0.979354	3.13932	1.06436	0.371558	1
ENSG00000252652	Y_RNA	misc_RNA	chr11	43331261	43331356	+	2.05934	0.979354	3.13932	1.06436	0.371558	1
ENSG00000259453	ENSG00000259453	lncRNA	chr15	85701109	85702771	+	2.05934	0.979354	3.13932	1.06436	0.371558	1
ENSG00000265334	ENSG00000265334	lncRNA	chr17	30834325	30863028	-	2.05934	0.979354	3.13932	1.06436	0.371558	1
ENSG00000272510	ENSG00000272510	lncRNA	chr1	15565611	15565956	-	2.05934	0.979354	3.13932	1.06436	0.371558	1
ENSG00000278709	NKILA	lncRNA	chr20	57710156	57712780	+	2.05934	0.979354	3.13932	1.06436	0.371558	1
ENSG00000232884	ENSG00000232884	lncRNA	chr21	14676689	14763259	-	18.9405	11.9091	25.972	1.06307	0.0787141	0.988404
ENSG00000237352	LINC01358	lncRNA	chr1	58933643	59240555	+	12.2192	7.56067	16.8778	1.06237	0.129722	0.999968
ENSG00000220494	YAP1P1	processed_pseudogene	chr6	147406889	147408281	+	6.60788	3.92731	9.28845	1.06215	0.272602	1
ENSG00000117594	HSD11B1	protein_coding	chr1	209686178	209734949	+	18.2689	11.488	25.0498	1.06073	0.0979935	0.999968
ENSG00000178445	GLDC	protein_coding	chr9	6532467	6645729	-	9.38819	5.73905	13.0373	1.05865	0.183283	0.999968
ENSG00000203685	STUM	protein_coding	chr1	226548764	226609230	+	19.1062	12.0462	26.1662	1.05818	0.0750726	0.970054
ENSG00000267549	ZSCAN5A-AS1	lncRNA	chr19	56314703	56365316	+	5.71427	3.3592	8.06935	1.05694	0.253534	1
ENSG00000186854	TRABD2A	protein_coding	chr2	84821650	84907008	-	5.50283	3.22212	7.78354	1.05684	0.277186	1
ENSG00000260318	COX6CP1	processed_pseudogene	chr16	11903923	11904137	-	5.50283	3.22212	7.78354	1.05684	0.277186	1
ENSG00000061676	NCKAP1	protein_coding	chr2	182909115	183038858	-	120.289	77.8198	162.758	1.05493	1.55234e-05	0.00234607
ENSG00000259316	ENSG00000259316	protein_coding	chr15	64181180	64381440	-	4.19974	2.37985	6.01964	1.05444	0.302916	1
ENSG00000288674	ENSG00000288674	protein_coding	chr1	226870184	226987545	+	3.9883	2.24276	5.73383	1.0542	0.334788	1
ENSG00000121594	CD80	protein_coding	chr3	119524293	119559614	-	7.64324	4.62261	10.6639	1.05273	0.218233	1
ENSG00000259583	ALDH1A3-AS1	lncRNA	chr15	100892343	100919391	-	11.943	7.42359	16.4624	1.05175	0.1457	0.999968
ENSG00000224750	ENSG00000224750	lncRNA	chr10	90454170	90502968	+	3.75294	2.09579	5.41008	1.05004	0.322115	1
ENSG00000171798	KNDC1	protein_coding	chr10	133160219	133226412	+	2.68521	1.40049	3.96992	1.04989	0.363279	1
ENSG00000214803	ENSG00000214803	lncRNA	chr8	124192671	124247398	-	2.68521	1.40049	3.96992	1.04989	0.363279	1
ENSG00000233994	GDI2P2	processed_pseudogene	chr1	72274552	72275159	+	2.68521	1.40049	3.96992	1.04989	0.363279	1
ENSG00000232628	ENSG00000232628	lncRNA	chr1	224208741	224213625	-	6.98499	4.20147	9.76851	1.04983	0.233024	1
ENSG00000290551	ENSG00000290551	lncRNA	chr9	81977614	82780194	+	4.60922	2.65401	6.56444	1.04975	0.28584	1
ENSG00000163347	CLDN1	protein_coding	chr3	190305707	190322446	-	3.54149	1.95871	5.12428	1.04957	0.321469	1
ENSG00000251666	ZNF346-IT1	lncRNA	chr5	177051714	177052963	+	3.54149	1.95871	5.12428	1.04957	0.321469	1
ENSG00000251363	LINC02315	lncRNA	chr14	40954693	41149309	+	2.47377	1.26341	3.68412	1.04928	0.414472	1
ENSG00000181104	F2R	protein_coding	chr5	76716126	76735770	+	26.512	16.9331	36.091	1.04845	0.0334409	0.667123
ENSG00000141655	TNFRSF11A	protein_coding	chr18	62325287	62391288	+	52.8853	34.1601	71.6104	1.04624	0.00393384	0.187446
ENSG00000100276	RASL10A	protein_coding	chr22	29312933	29319679	-	2.02696	0.979354	3.07457	1.04162	0.377058	1
ENSG00000172572	PDE3A	protein_coding	chr12	20368537	20688583	+	2.02696	0.979354	3.07457	1.04162	0.377058	1
ENSG00000241741	RPL7AP30	processed_pseudogene	chr4	112788083	112788878	-	2.02696	0.979354	3.07457	1.04162	0.377058	1
ENSG00000257058	ENSG00000257058	lncRNA	chr11	62545999	62547699	+	2.02696	0.979354	3.07457	1.04162	0.377058	1
ENSG00000259130	ENSG00000259130	lncRNA	chr14	20870278	20873848	-	2.02696	0.979354	3.07457	1.04162	0.377058	1
ENSG00000267139	ENSG00000267139	lncRNA	chr19	3118665	3119304	-	2.02696	0.979354	3.07457	1.04162	0.377058	1
ENSG00000273786	ENSG00000273786	lncRNA	chr15	40226386	40227069	+	2.02696	0.979354	3.07457	1.04162	0.377058	1
ENSG00000279431	ENSG00000279431	TEC	chr17	30551193	30551802	+	2.02696	0.979354	3.07457	1.04162	0.377058	1
ENSG00000196427	NBPF4	protein_coding	chr1	108222464	108244081	-	6.95262	4.20147	9.70376	1.04113	0.235781	1
ENSG00000006453	BAIAP2L1	protein_coding	chr7	98291650	98401090	-	10.3588	6.43434	14.2832	1.03967	0.157562	0.999968
ENSG00000213598	ENSG00000213598	processed_pseudogene	chr14	58794654	58795029	+	1.17067	0.421137	1.92021	1.03903	0.452392	1
ENSG00000237903	ENSG00000237903	lncRNA	chrX	119422917	119423547	+	1.17067	0.421137	1.92021	1.03903	0.452392	1
ENSG00000165495	PKNOX2	protein_coding	chr11	125164687	125433389	+	3.09964	1.68455	4.51473	1.03861	0.395143	1
ENSG00000237176	ENSG00000237176	processed_pseudogene	chr12	59812102	59812576	+	3.09964	1.68455	4.51473	1.03861	0.395143	1
ENSG00000181804	SLC9A9	protein_coding	chr3	143265222	143848485	-	79.1891	51.5341	106.844	1.03762	0.000959768	0.0654262
ENSG00000133574	GIMAP4	protein_coding	chr7	150567369	150573953	+	35.1577	22.6919	47.6234	1.03726	0.0230341	0.543589
ENSG00000175161	CADM2	protein_coding	chr3	84958989	86074429	+	21.8664	13.9851	29.7476	1.03694	0.0582609	0.877886
ENSG00000188026	RILPL1	protein_coding	chr12	123470054	123533719	-	25.3014	16.2378	34.3651	1.03675	0.0413877	0.751509
ENSG00000231010	ENSG00000231010	lncRNA	chr22	46055740	46058160	-	5.64952	3.3592	7.93985	1.03619	0.272348	1
ENSG00000264019	ENSG00000264019	lncRNA	chr17	47946802	47948275	-	5.43808	3.22212	7.65405	1.03541	0.28271	1
ENSG00000141371	CHCT1	protein_coding	chr17	60392429	60431426	+	3.50912	1.95871	5.05953	1.03424	0.328472	1
ENSG00000279748	ENSG00000279748	TEC	chr19	16586905	16589409	+	4.37035	2.52682	6.21389	1.03241	0.369579	1
ENSG00000223865	HLA-DPB1	protein_coding	chr6	33075990	33089696	+	15.2197	9.65646	20.7829	1.03147	0.102086	0.999968
ENSG00000171126	KCNG3	protein_coding	chr2	42442017	42493982	-	2.44139	1.26341	3.61937	1.0292	0.417919	1
ENSG00000188051	TMEM221	protein_coding	chr19	17435509	17448668	-	1.36871	0.558218	2.17921	1.02877	0.423555	1
ENSG00000232712	KIZ-AS1	lncRNA	chr20	21154023	21218289	-	1.36871	0.558218	2.17921	1.02877	0.423555	1
ENSG00000241462	ENSG00000241462	processed_pseudogene	chr17	58897776	58899692	+	1.36871	0.558218	2.17921	1.02877	0.423555	1
ENSG00000278903	ENSG00000278903	lncRNA	chr21	6318378	6360415	+	7.33467	4.48553	10.1838	1.02771	0.250978	1
ENSG00000289502	ENSG00000289502	lncRNA	chr8	90957029	90957721	-	11.3533	7.13954	15.5671	1.0253	0.161751	0.999968
ENSG00000182983	ZNF662	protein_coding	chr3	42906142	42919334	+	2.85087	1.53757	4.16417	1.02509	0.356929	1
ENSG00000265485	LINC01915	lncRNA	chr18	24534551	24708542	+	2.85087	1.53757	4.16417	1.02509	0.356929	1
ENSG00000155926	SLA	protein_coding	chr8	133036728	133102912	-	283.422	186.45	380.394	1.02477	3.86628e-10	1.75295e-07
ENSG00000279662	ENSG00000279662	TEC	chr16	10445309	10449747	-	3.71211	2.10568	5.31853	1.02468	0.407042	1
ENSG00000274929	ENSG00000274929	lncRNA	chr13	48532013	48532599	-	5.40571	3.22212	7.5893	1.02457	0.288454	1
ENSG00000290165	ENSG00000290165	unprocessed_pseudogene	chrX	119831616	119831759	-	4.33303	2.51693	6.14914	1.02345	0.303739	1
ENSG00000117091	CD48	protein_coding	chr1	160678746	160711831	-	23.8738	15.4054	32.3421	1.02318	0.0562066	0.868022
ENSG00000278743	ENSG00000278743	lncRNA	chr12	25385508	25386241	-	5.81519	3.49628	8.1341	1.02253	0.259637	1
ENSG00000267283	ENSG00000267283	lncRNA	chr19	1989401	1990370	+	9.64074	6.0231	13.2584	1.02163	0.191557	0.999968
ENSG00000188517	COL25A1	protein_coding	chr4	108808725	109302752	-	1.99459	0.979354	3.00982	1.01851	0.388075	1
ENSG00000221044	U3	snoRNA	chr17	44025020	44025223	-	1.99459	0.979354	3.00982	1.01851	0.388075	1
ENSG00000222898	RN7SKP97	misc_RNA	chr8	61631680	61632012	-	1.99459	0.979354	3.00982	1.01851	0.388075	1
ENSG00000238259	PHF5GP	processed_pseudogene	chr2	168231921	168232220	-	1.99459	0.979354	3.00982	1.01851	0.388075	1
ENSG00000243759	ST13P15	processed_pseudogene	chr3	143517123	143518229	-	1.99459	0.979354	3.00982	1.01851	0.388075	1
ENSG00000261242	ENSG00000261242	lncRNA	chr14	63543569	63544664	+	4.74746	2.80098	6.69394	1.01735	0.308861	1
ENSG00000260361	ENSG00000260361	lncRNA	chr15	92779757	92781492	-	8.98249	5.60196	12.363	1.01728	0.205716	1
ENSG00000254343	ENSG00000254343	lncRNA	chr8	120052180	120056201	+	10.884	6.87527	14.8928	1.01297	0.236489	0.999968
ENSG00000288075	ENSG00000288075	lncRNA	chr4	9034519	9381269	-	4.5121	2.65401	6.37019	1.01222	0.324444	1
ENSG00000233690	EBAG9P1	processed_pseudogene	chr10	99697407	99697949	-	9.57104	6.01321	13.1289	1.0105	0.18369	0.999968
ENSG00000169248	CXCL11	protein_coding	chr4	76033682	76041415	-	4.30066	2.51693	6.08439	1.01033	0.309686	1
ENSG00000163239	TDRD10	protein_coding	chr1	154502219	154548147	+	8.73868	5.46488	12.0125	1.0092	0.236125	1
ENSG00000226890	ENSG00000226890	lncRNA	chr16	1625628	1626160	-	2.40902	1.26341	3.55462	1.00883	0.425839	1
ENSG00000227051	C14orf132	protein_coding	chr14	96039362	96093971	+	2.40902	1.26341	3.55462	1.00883	0.425839	1
ENSG00000236305	SLC12A9-AS1	lncRNA	chr7	100837314	100852637	-	2.40902	1.26341	3.55462	1.00883	0.425839	1
ENSG00000280161	ENSG00000280161	TEC	chr5	180810401	180811384	+	2.40902	1.26341	3.55462	1.00883	0.425839	1
ENSG00000108821	COL1A1	protein_coding	chr17	50184101	50201632	-	6.19724	3.78034	8.61415	1.00805	0.265556	1
ENSG00000137502	RAB30	protein_coding	chr11	82973133	83071923	-	22.8373	14.8373	30.8372	1.00739	0.0584689	0.877886
ENSG00000235078	ENSG00000235078	lncRNA	chr2	3519275	3523197	+	4.92653	2.93806	6.91499	1.0071	0.305654	1
ENSG00000240143	ENSG00000240143	lncRNA	chrX	129794994	129796963	+	2.8185	1.53757	4.09942	1.00689	0.361605	1
ENSG00000021826	CPS1	protein_coding	chr2	210477682	210679107	+	23.2517	15.1213	31.382	1.00622	0.0587771	0.878545
ENSG00000151474	FRMD4A	protein_coding	chr10	13643706	14462142	-	224.35	148.951	299.749	1.00407	2.44373e-07	5.99396e-05
ENSG00000245719	ENSG00000245719	lncRNA	chr15	67834310	67838879	-	2.60706	1.40049	3.81362	1.00379	0.438932	1
ENSG00000186340	THBS2	protein_coding	chr6	169215780	169254050	-	12.4945	7.98181	17.0072	1.0035	0.15348	0.999968
ENSG00000264943	SH3GL1P2	processed_pseudogene	chr17	30624413	30625494	+	5.75044	3.49628	8.0046	1.00193	0.274439	1
ENSG00000254783	ENSG00000254783	processed_pseudogene	chr11	86283927	86284668	+	7.64703	4.75969	10.5344	1.00188	0.234205	1
ENSG00000277954	ENSG00000277954	lncRNA	chr16	79202624	79206739	-	5.32261	3.21223	7.43299	1.00146	0.318471	1
ENSG00000204152	TIMM23B	protein_coding	chr10	49942049	49974850	+	7.43559	4.62261	10.2486	1.00043	0.247514	1
ENSG00000139679	LPAR6	protein_coding	chr13	48389567	48444704	-	196.633	130.735	262.531	1.00034	6.48917e-07	0.000149371
ENSG00000226977	HMGN1P24	processed_pseudogene	chr13	95809310	95809607	-	3.23293	1.82163	4.64423	1.00025	0.374398	1
ENSG00000289476	ENSG00000289476	lncRNA	chr12	95305929	95306863	+	3.23293	1.82163	4.64423	1.00025	0.374398	1
ENSG00000016391	CHDH	protein_coding	chr3	53812335	53846419	-	1.33634	0.558218	2.11446	0.999086	0.404675	1
ENSG00000164342	TLR3	protein_coding	chr4	186068911	186088073	+	1.33634	0.558218	2.11446	0.999086	0.404675	1
ENSG00000196600	SLC22A25	protein_coding	chr11	63158437	63243599	-	1.33634	0.558218	2.11446	0.999086	0.404675	1
ENSG00000206786	RNU6-701P	snRNA	chr5	119138859	119138965	+	1.33634	0.558218	2.11446	0.999086	0.404675	1
ENSG00000229750	ENSG00000229750	lncRNA	chr2	175167904	175168522	+	1.33634	0.558218	2.11446	0.999086	0.404675	1
ENSG00000230951	GPS2P2	processed_pseudogene	chr3	186772589	186773476	+	1.33634	0.558218	2.11446	0.999086	0.404675	1
ENSG00000242412	DBIL5P2	transcribed_processed_pseudogene	chr2	63117851	63119542	-	1.33634	0.558218	2.11446	0.999086	0.404675	1
ENSG00000263033	ENSG00000263033	lncRNA	chr16	11196177	11224969	+	1.33634	0.558218	2.11446	0.999086	0.404675	1
ENSG00000287203	ENSG00000287203	lncRNA	chr5	142732704	142737461	-	1.33634	0.558218	2.11446	0.999086	0.404675	1
ENSG00000287415	ENSG00000287415	lncRNA	chr3	40869548	40875980	+	1.33634	0.558218	2.11446	0.999086	0.404675	1
ENSG00000153012	LGI2	protein_coding	chr4	24998847	25030946	-	68.882	45.6184	92.1455	0.998586	0.00207479	0.118034
ENSG00000197702	PARVA	protein_coding	chr11	12377563	12535356	+	77.8857	51.6514	104.12	0.997493	0.000950628	0.0652444
ENSG00000113494	PRLR	protein_coding	chr5	35048756	35230487	-	455.903	304.169	607.637	0.995972	1.5755e-13	1.30959e-10
ENSG00000101916	TLR8	protein_coding	chrX	12906620	12923169	+	119.267	79.3574	159.176	0.995159	6.31491e-05	0.00738154
ENSG00000234292	ENSG00000234292	lncRNA	chr5	91280097	91281142	-	1.96221	0.979354	2.94507	0.99502	0.40625	1
ENSG00000270082	ENSG00000270082	lncRNA	chr16	87326987	87327584	+	1.96221	0.979354	2.94507	0.99502	0.40625	1
ENSG00000241942	RPS20P20	processed_pseudogene	chr8	71895991	71896330	+	4.46632	2.65401	6.27864	0.994189	0.32576	1
ENSG00000135362	PRR5L	protein_coding	chr11	36296288	36465204	+	49.6865	32.8868	66.4861	0.993868	0.00693343	0.265995
ENSG00000180616	SSTR2	protein_coding	chr17	73165010	73176633	+	7.40321	4.62261	10.1838	0.9921	0.251004	1
ENSG00000270157	ENSG00000270157	lncRNA	chr7	141662922	141663846	-	2.16025	1.11644	3.20407	0.990149	0.416554	1
ENSG00000134343	ANO3	protein_coding	chr11	26188842	26663289	+	1.75077	0.842274	2.65926	0.990066	0.460332	1
ENSG00000182732	RGS6	protein_coding	chr14	71932429	72566530	+	1.75077	0.842274	2.65926	0.990066	0.460332	1
ENSG00000226383	LINC01876	lncRNA	chr2	156011530	156254950	-	1.75077	0.842274	2.65926	0.990066	0.460332	1
ENSG00000261168	ENSG00000261168	lncRNA	chr1	151130075	151131610	-	1.75077	0.842274	2.65926	0.990066	0.460332	1
ENSG00000261602	ENSG00000261602	lncRNA	chr16	69709874	69710583	+	1.75077	0.842274	2.65926	0.990066	0.460332	1
ENSG00000272689	ENSG00000272689	lncRNA	chr22	30421206	30421536	-	1.75077	0.842274	2.65926	0.990066	0.460332	1
ENSG00000288865	ENSG00000288865	lncRNA	chr9	72365423	72366161	+	1.75077	0.842274	2.65926	0.990066	0.460332	1
ENSG00000289145	ENSG00000289145	lncRNA	chr8	17226029	17228085	+	12.6088	8.11889	17.0988	0.988964	0.152487	0.999968
ENSG00000236456	ENSG00000236456	processed_pseudogene	chr20	34245953	34246537	-	2.37664	1.26341	3.48987	0.988176	0.438281	1
ENSG00000253744	ENSG00000253744	lncRNA	chr5	66144156	66144795	-	2.37664	1.26341	3.48987	0.988176	0.438281	1
ENSG00000115414	FN1	protein_coding	chr2	215360440	215436073	-	509.632	341.669	677.595	0.985736	3.68012e-14	3.6708e-11
ENSG00000229833	PET100	protein_coding	chr19	7629788	7631956	+	10.3077	6.59121	14.0242	0.984889	0.237168	0.999968
ENSG00000286994	ENSG00000286994	lncRNA	chr3	168094049	168095087	-	3.61004	2.09579	5.12428	0.984233	0.345325	1
ENSG00000151623	NR3C2	protein_coding	chr4	148078762	148444698	-	3.20055	1.82163	4.57948	0.983602	0.380769	1
ENSG00000213985	ENSG00000213985	processed_pseudogene	chr19	20257720	20259418	+	3.20055	1.82163	4.57948	0.983602	0.380769	1
ENSG00000251463	FKBP4P1	processed_pseudogene	chr4	118193405	118194751	-	3.20055	1.82163	4.57948	0.983602	0.380769	1
ENSG00000257761	ENSG00000257761	lncRNA	chr12	71587642	71594404	-	3.20055	1.82163	4.57948	0.983602	0.380769	1
ENSG00000180537	RNF182	protein_coding	chr6	13924446	13980310	+	5.05982	3.07514	7.04449	0.98115	0.300833	1
ENSG00000231494	RPL21P35	processed_pseudogene	chr2	231559903	231560364	+	4.02446	2.37985	5.66908	0.980531	0.344435	1
ENSG00000092068	SLC7A8	protein_coding	chr14	23125295	23183674	-	113.305	75.8908	150.719	0.980515	0.000172594	0.0168781
ENSG00000188153	COL4A5	protein_coding	chrX	108439838	108697545	+	45.8478	30.5169	61.1788	0.980298	0.0160758	0.440524
ENSG00000117266	CDK18	protein_coding	chr1	205504596	205532793	+	52.6922	35.1494	70.235	0.978616	0.00861422	0.305417
ENSG00000188112	C6orf132	protein_coding	chr6	42092233	42142620	-	5.47425	3.3592	7.5893	0.978476	0.295602	1
ENSG00000291236	ENSG00000291236	lncRNA	chr2	218059155	218065729	-	5.47425	3.3592	7.5893	0.978476	0.295602	1
ENSG00000144354	CDCA7	protein_coding	chr2	173354820	173368997	+	227.642	153.015	302.268	0.977518	1.59217e-07	4.10725e-05
ENSG00000261020	ENSG00000261020	lncRNA	chr17	22420022	22424731	+	5.26281	3.22212	7.30349	0.975751	0.325869	1
ENSG00000234456	MAGI2-AS3	lncRNA	chr7	79452877	79471208	+	11.0485	7.13954	14.9575	0.971219	0.184292	0.999968
ENSG00000236120	ENSG00000236120	lncRNA	chrX	5653418	5726326	-	32.4019	21.5656	43.2382	0.971169	0.0376331	0.717169
ENSG00000079263	SP140	protein_coding	chr2	230203110	230313215	+	12.7147	8.26587	17.1636	0.971049	0.172045	0.999968
ENSG00000178821	TMEM52	protein_coding	chr1	1917590	1919279	-	2.75375	1.53757	3.96992	0.969775	0.384088	1
ENSG00000233072	RPS15AP6	processed_pseudogene	chr1	21003550	21003934	-	3.57766	2.09579	5.05953	0.968899	0.352658	1
ENSG00000238066	ENSG00000238066	processed_pseudogene	chrX	117397938	117398206	+	1.30396	0.558218	2.04971	0.968776	0.410959	1
ENSG00000260895	ENSG00000260895	lncRNA	chr11	69103493	69109094	+	1.30396	0.558218	2.04971	0.968776	0.410959	1
ENSG00000283064	ENSG00000283064	lncRNA	chr6	26160765	26172802	-	1.30396	0.558218	2.04971	0.968776	0.410959	1
ENSG00000289465	ENSG00000289465	lncRNA	chr11	109803905	110088184	-	1.30396	0.558218	2.04971	0.968776	0.410959	1
ENSG00000006071	ABCC8	protein_coding	chr11	17392498	17476894	-	2.12788	1.11644	3.13932	0.967757	0.414707	1
ENSG00000266274	RN7SL138P	misc_RNA	chr17	30959564	30959850	+	6.26578	3.91742	8.61415	0.967259	0.275127	1
ENSG00000138079	SLC3A1	protein_coding	chr2	44275458	44321494	+	2.34427	1.26341	3.42512	0.967219	0.457258	1
ENSG00000140545	MFGE8	protein_coding	chr15	88898683	88913468	-	3.16818	1.82163	4.51473	0.966762	0.390654	1
ENSG00000275389	ENSG00000275389	lncRNA	chr12	124085761	124088598	+	3.16818	1.82163	4.51473	0.966762	0.390654	1
ENSG00000235090	RPL7L1P3	processed_pseudogene	chr7	75922755	75923443	+	4.816	2.93806	6.69394	0.966236	0.319959	1
ENSG00000241923	RPL14P3	processed_pseudogene	chr4	140366240	140366861	-	4.816	2.93806	6.69394	0.966236	0.319959	1
ENSG00000152705	CATSPER3	protein_coding	chr5	134967907	135011696	+	5.8563	3.64326	8.06935	0.965862	0.309412	1
ENSG00000163116	STPG2	protein_coding	chr4	97184093	98143476	-	6.68021	4.20147	9.15895	0.96576	0.277171	1
ENSG00000224805	LINC00853	lncRNA	chr1	47179250	47180339	+	2.54231	1.40049	3.68412	0.964449	0.415852	1
ENSG00000247765	ENSG00000247765	lncRNA	chr15	21298233	21325241	-	2.54231	1.40049	3.68412	0.964449	0.415852	1
ENSG00000261512	ENSG00000261512	lncRNA	chr16	46622861	46624451	-	2.54231	1.40049	3.68412	0.964449	0.415852	1
ENSG00000277182	ENSG00000277182	lncRNA	chr17	38749360	38751773	+	2.54231	1.40049	3.68412	0.964449	0.415852	1
ENSG00000104938	CLEC4M	protein_coding	chr19	7763210	7769605	+	1.71839	0.842274	2.59451	0.96431	0.463542	1
ENSG00000124343	XG	protein_coding	chrX	2752040	2816500	+	1.71839	0.842274	2.59451	0.96431	0.463542	1
ENSG00000158427	TMSB15B	protein_coding	chrX	103918896	103966712	+	1.71839	0.842274	2.59451	0.96431	0.463542	1
ENSG00000162444	RBP7	protein_coding	chr1	9997206	10016021	+	1.71839	0.842274	2.59451	0.96431	0.463542	1
ENSG00000173227	SYT12	protein_coding	chr11	67006778	67050863	+	1.71839	0.842274	2.59451	0.96431	0.463542	1
ENSG00000213613	RPL11P3	processed_pseudogene	chr10	87945502	87946024	+	1.71839	0.842274	2.59451	0.96431	0.463542	1
ENSG00000236264	RPL26P30	transcribed_processed_pseudogene	chr11	2335135	2347685	-	1.71839	0.842274	2.59451	0.96431	0.463542	1
ENSG00000236523	NPM1P40	processed_pseudogene	chr1	203255743	203256475	+	1.71839	0.842274	2.59451	0.96431	0.463542	1
ENSG00000269125	ENSG00000269125	lncRNA	chr13	113165002	113165183	-	1.71839	0.842274	2.59451	0.96431	0.463542	1
ENSG00000271746	ENSG00000271746	lncRNA	chr1	6393555	6394391	+	1.71839	0.842274	2.59451	0.96431	0.463542	1
ENSG00000289516	ENSG00000289516	lncRNA	chr12	132956528	132977670	+	3.58261	2.10568	5.05953	0.964295	0.419246	1
ENSG00000091136	LAMB1	protein_coding	chr7	107923799	108003213	-	26.4867	17.6482	35.3252	0.961935	0.0606304	0.892061
ENSG00000113555	PCDH12	protein_coding	chr5	141943581	141969741	-	42.7339	28.6853	56.7824	0.960879	0.0149069	0.425713
ENSG00000072952	IRAG1	protein_coding	chr11	10573091	10693988	-	15.1033	9.93063	20.2761	0.960856	0.138971	0.999968
ENSG00000197140	ADAM32	protein_coding	chr8	39106990	39284917	+	17.5984	11.6251	23.5717	0.960706	0.115789	0.999968
ENSG00000231389	HLA-DPA1	protein_coding	chr6	33064569	33080775	-	23.5632	15.6796	31.4468	0.959994	0.0671364	0.928903
ENSG00000137393	RNF144B	protein_coding	chr6	18387350	18468870	+	23.9593	15.9537	31.9648	0.959323	0.0662048	0.922305
ENSG00000143153	ATP1B1	protein_coding	chr1	169105697	169310992	+	298.38	202.384	394.375	0.959014	2.87569e-09	1.07565e-06
ENSG00000172399	MYOZ2	protein_coding	chr4	119135832	119187789	+	23.3567	15.5524	31.161	0.958273	0.0847736	0.999968
ENSG00000162896	PIGR	protein_coding	chr1	206928522	206946466	-	47.8677	32.2212	63.5143	0.957514	0.022139	0.527512
ENSG00000123700	KCNJ2	protein_coding	chr17	70168673	70180044	+	58.5371	39.4978	77.5765	0.956253	0.0116852	0.368073
ENSG00000164929	BAALC	protein_coding	chr8	103140713	103230305	+	29.4871	19.744	39.2303	0.955593	0.0457517	0.796899
ENSG00000172243	CLEC7A	protein_coding	chr12	10116777	10130258	-	47.9538	32.3286	63.579	0.954305	0.0141582	0.412933
ENSG00000250167	ENSG00000250167	lncRNA	chr5	135476913	135638231	+	5.19806	3.22212	7.17399	0.953074	0.330297	1
ENSG00000272800	ENSG00000272800	lncRNA	chr2	183178806	183215414	+	17.3172	11.4781	23.1564	0.953007	0.113533	0.999968
ENSG00000214050	FBXO16	protein_coding	chr8	28348287	28490278	-	17.1008	11.3311	22.8706	0.95293	0.122287	0.999968
ENSG00000010219	DYRK4	protein_coding	chr12	4562208	4615302	+	16.4933	10.9199	22.0668	0.952448	0.121817	0.999968
ENSG00000224020	MIR181A2HG	lncRNA	chr9	124658412	124698635	+	3.95971	2.37985	5.53958	0.952241	0.358004	1
ENSG00000147027	TMEM47	protein_coding	chrX	34627075	34657285	-	4.37414	2.6639	6.08439	0.951262	0.370348	1
ENSG00000201592	ENSG00000201592	snoRNA	chrX	20136306	20136385	-	4.37414	2.6639	6.08439	0.951262	0.370348	1
ENSG00000185630	PBX1	protein_coding	chr1	164555584	164899296	+	13.6072	8.96116	18.2532	0.950709	0.155452	0.999968
ENSG00000198780	FAM169A	protein_coding	chr5	74777574	74866966	-	27.7562	18.6176	36.8948	0.94985	0.0504246	0.828788
ENSG00000146648	EGFR	protein_coding	chr7	55019017	55211628	+	7.02495	4.47564	9.57426	0.949458	0.264018	1
ENSG00000109771	LRP2BP	protein_coding	chr4	185363872	185395924	-	9.70462	6.30716	13.1021	0.948525	0.259268	0.999968
ENSG00000132122	SPATA6	protein_coding	chr1	48295373	48472208	-	47.6411	32.2212	63.061	0.947343	0.0204289	0.502753
ENSG00000174448	STARD6	protein_coding	chr18	54324358	54357964	-	2.0955	1.11644	3.07457	0.945011	0.420522	1
ENSG00000253223	ENSG00000253223	processed_pseudogene	chr8	66984135	66986187	-	2.0955	1.11644	3.07457	0.945011	0.420522	1
ENSG00000275666	ENSG00000275666	misc_RNA	chr11	2652099	2652562	+	2.0955	1.11644	3.07457	0.945011	0.420522	1
ENSG00000212743	LINC02656	lncRNA	chr10	6350316	6352762	+	2.50993	1.40049	3.61937	0.944367	0.419126	1
ENSG00000267365	KCNJ2-AS1	lncRNA	chr17	70166961	70169404	-	2.50993	1.40049	3.61937	0.944367	0.419126	1
ENSG00000290924	ENSG00000290924	lncRNA	chr9	85805359	85849728	+	2.50993	1.40049	3.61937	0.944367	0.419126	1
ENSG00000280649	ENSG00000280649	TEC	chr1	148458814	148459871	+	5.16568	3.22212	7.10924	0.9416	0.335764	1
ENSG00000150907	FOXO1	protein_coding	chr13	40555667	40666641	-	103.833	70.8273	136.84	0.940386	0.000314218	0.0279841
ENSG00000240403	KIR3DL2	protein_coding	chr19	54850443	54867207	+	9.84636	6.43434	13.2584	0.939533	0.208644	0.999968
ENSG00000182853	VMO1	protein_coding	chr17	4785285	4786433	-	1.68602	0.842274	2.52977	0.938085	0.473812	1
ENSG00000233351	ENSG00000233351	lncRNA	chr6	129479615	129481410	-	1.68602	0.842274	2.52977	0.938085	0.473812	1
ENSG00000254081	LINC01299	lncRNA	chr8	65526738	65562781	-	1.68602	0.842274	2.52977	0.938085	0.473812	1
ENSG00000260381	ENSG00000260381	lncRNA	chr16	50100339	50121943	-	1.68602	0.842274	2.52977	0.938085	0.473812	1
ENSG00000264058	ENSG00000264058	protein_coding	chr17	40627356	40665141	-	1.68602	0.842274	2.52977	0.938085	0.473812	1
ENSG00000264630	PRKCA-AS1	lncRNA	chr17	66398069	66416854	-	1.68602	0.842274	2.52977	0.938085	0.473812	1
ENSG00000279278	ENSG00000279278	lncRNA	chr22	22264601	22273020	+	1.68602	0.842274	2.52977	0.938085	0.473812	1
ENSG00000289593	ENSG00000289593	lncRNA	chr1	156504660	156505091	-	1.68602	0.842274	2.52977	0.938085	0.473812	1
ENSG00000114251	WNT5A	protein_coding	chr3	55465715	55490539	-	1.27159	0.558218	1.98496	0.937816	0.427288	1
ENSG00000157087	ATP2B2	protein_coding	chr3	10324023	10708007	-	1.27159	0.558218	1.98496	0.937816	0.427288	1
ENSG00000199977	SNORA73	snoRNA	chr18	21817624	21817828	+	1.27159	0.558218	1.98496	0.937816	0.427288	1
ENSG00000206028	ENSG00000206028	lncRNA	chr22	26667693	26672654	-	1.27159	0.558218	1.98496	0.937816	0.427288	1
ENSG00000213872	RPL32P11	processed_pseudogene	chr3	25749488	25749896	+	1.27159	0.558218	1.98496	0.937816	0.427288	1
ENSG00000224773	HSPA8P7	processed_pseudogene	chrX	114774828	114776775	-	1.27159	0.558218	1.98496	0.937816	0.427288	1
ENSG00000237821	ST13P7	processed_pseudogene	chr7	133169416	133170514	-	1.27159	0.558218	1.98496	0.937816	0.427288	1
ENSG00000246350	ZBED9-AS1	lncRNA	chr6	28587378	28591747	+	1.27159	0.558218	1.98496	0.937816	0.427288	1
ENSG00000249839	ENSG00000249839	unprocessed_pseudogene	chr15	43663654	43684339	-	1.27159	0.558218	1.98496	0.937816	0.427288	1
ENSG00000277595	ENSG00000277595	lncRNA	chr12	110032245	110032803	+	1.27159	0.558218	1.98496	0.937816	0.427288	1
ENSG00000286686	ENSG00000286686	lncRNA	chr14	81169776	81175400	+	1.27159	0.558218	1.98496	0.937816	0.427288	1
ENSG00000208028	MIR616	miRNA	chr12	57519163	57519259	-	3.51291	2.09579	4.93003	0.937732	0.379081	1
ENSG00000252947	SCARNA1	scaRNA	chr1	27834401	27834566	+	6.78113	4.33855	9.2237	0.937397	0.280448	1
ENSG00000187686	KRT18P59	transcribed_processed_pseudogene	chr11	125113161	125126781	+	4.53981	2.80098	6.27864	0.937296	0.363332	1
ENSG00000112186	CAP2	protein_coding	chr6	17393595	17557780	+	37.9876	25.7572	50.2179	0.936724	0.0259175	0.583125
ENSG00000134569	LRP4	protein_coding	chr11	46856717	46918642	-	21.0495	14.142	27.9569	0.935353	0.0914618	0.999968
ENSG00000237200	ZBTB40-IT1	lncRNA	chr1	22517474	22519708	+	3.7159	2.24276	5.18903	0.932489	0.400734	1
ENSG00000186439	TRDN	protein_coding	chr6	123216339	123637093	-	5.13331	3.22212	7.04449	0.930034	0.343506	1
ENSG00000074219	TEAD2	protein_coding	chr19	49340595	49362457	-	4.91692	3.07514	6.75869	0.928962	0.336868	1
ENSG00000251411	ENSG00000251411	processed_pseudogene	chr4	86913266	86914817	-	6.74875	4.33855	9.15895	0.928231	0.284578	1
ENSG00000248905	FMN1	protein_coding	chr15	32765544	33194714	-	62.9737	43.1015	82.8459	0.926913	0.00486454	0.215974
ENSG00000285163	ENSG00000285163	lncRNA	chr16	85924984	85948824	+	39.0133	26.5895	51.4371	0.926465	0.0260874	0.584311
ENSG00000241743	XACT	lncRNA	chrX	113616300	114059289	-	489.412	337.193	641.631	0.926143	1.14529e-09	4.89597e-07
ENSG00000001084	GCLC	protein_coding	chr6	53497341	53616970	-	502.801	346.448	659.154	0.926005	3.6726e-13	2.74747e-10
ENSG00000203392	ENSG00000203392	lncRNA	chr15	75678548	75680752	+	2.89199	1.68455	4.09942	0.925656	0.457563	1
ENSG00000253525	CPP	processed_pseudogene	chr8	91157285	91158748	+	6.33927	4.06439	8.61415	0.92477	0.32167	1
ENSG00000236493	EIF2S2P3	processed_pseudogene	chr10	92668745	92669743	-	4.50743	2.80098	6.21389	0.924404	0.364626	1
ENSG00000124549	BTN2A3P	transcribed_unprocessed_pseudogene	chr6	26422119	26431615	+	2.47756	1.40049	3.55462	0.924001	0.427091	1
ENSG00000137434	C6orf52	protein_coding	chr6	10671418	10694797	-	2.47756	1.40049	3.55462	0.924001	0.427091	1
ENSG00000146221	TCTE1	protein_coding	chr6	44278734	44297698	-	2.47756	1.40049	3.55462	0.924001	0.427091	1
ENSG00000280190	ENSG00000280190	TEC	chr16	78890231	78892302	+	2.47756	1.40049	3.55462	0.924001	0.427091	1
ENSG00000227740	LINC02803	lncRNA	chr1	175904762	175921057	-	11.1856	7.4137	14.9575	0.923426	0.198007	0.999968
ENSG00000127152	BCL11B	protein_coding	chr14	99169287	99272197	-	12.603	8.39305	16.813	0.923264	0.172086	0.999968
ENSG00000155428	TRIM74	protein_coding	chr7	72959485	72969466	-	2.06313	1.11644	3.00982	0.921901	0.432487	1
ENSG00000261837	ENSG00000261837	lncRNA	chr16	78534374	78535648	+	2.06313	1.11644	3.00982	0.921901	0.432487	1
ENSG00000165929	TC2N	protein_coding	chr14	91779746	91867536	-	9.16069	6.0231	12.2983	0.921059	0.248891	0.999968
ENSG00000197646	PDCD1LG2	protein_coding	chr9	5510531	5571282	+	7.32885	4.75969	9.89801	0.920001	0.289169	1
ENSG00000183655	KLHL25	protein_coding	chr15	85759326	85794925	-	8.33183	5.45499	11.2087	0.919419	0.247904	1
ENSG00000003989	SLC7A2	protein_coding	chr8	17497088	17570573	+	161.291	111.304	211.277	0.918531	2.39122e-05	0.00337523
ENSG00000187068	C3orf70	protein_coding	chr3	185076838	185153060	-	20.4837	13.8678	27.0995	0.918351	0.128562	0.999968
ENSG00000243244	STON1	protein_coding	chr2	48529383	48598513	+	4.88454	3.07514	6.69394	0.916871	0.339036	1
ENSG00000139835	GRTP1	protein_coding	chr13	113324163	113364148	-	3.26909	1.95871	4.57948	0.915162	0.394118	1
ENSG00000182687	GALR2	protein_coding	chr17	76074781	76077537	+	3.26909	1.95871	4.57948	0.915162	0.394118	1
ENSG00000224324	THAP5P1	processed_pseudogene	chr7	158623188	158623449	-	3.26909	1.95871	4.57948	0.915162	0.394118	1
ENSG00000278434	ENSG00000278434	lncRNA	chr16	4532216	4533670	-	3.26909	1.95871	4.57948	0.915162	0.394118	1
ENSG00000279349	ENSG00000279349	TEC	chr3	112525548	112528142	-	3.26909	1.95871	4.57948	0.915162	0.394118	1
ENSG00000163430	FSTL1	protein_coding	chr3	120392293	120450993	-	18.2184	12.3204	24.1165	0.915001	0.120914	0.999968
ENSG00000161640	SIGLEC11	protein_coding	chr19	49948985	49961172	-	18.0204	12.1833	23.8575	0.914971	0.125466	0.999968
ENSG00000148926	ADM	protein_coding	chr11	10305073	10307397	+	117.707	81.3359	154.079	0.91341	0.000237975	0.0225353
ENSG00000253559	OSGEPL1-AS1	lncRNA	chr2	189762704	189765556	+	1.85168	0.979354	2.72401	0.911829	0.48704	1
ENSG00000256325	ENSG00000256325	lncRNA	chr12	68828118	68828553	+	1.85168	0.979354	2.72401	0.911829	0.48704	1
ENSG00000259439	LINC01833	lncRNA	chr2	44921077	44939199	-	1.85168	0.979354	2.72401	0.911829	0.48704	1
ENSG00000287743	ENSG00000287743	lncRNA	chr1	40659848	40667480	+	1.85168	0.979354	2.72401	0.911829	0.48704	1
ENSG00000228316	MTATP6P19	processed_pseudogene	chrX	102798396	102799560	+	1.65364	0.842274	2.46502	0.911375	0.491186	1
ENSG00000258810	ENSG00000258810	lncRNA	chr14	20783888	20784293	+	1.65364	0.842274	2.46502	0.911375	0.491186	1
ENSG00000279860	ENSG00000279860	TEC	chr5	121363002	121365314	+	1.65364	0.842274	2.46502	0.911375	0.491186	1
ENSG00000089876	DHX32	protein_coding	chr10	125836337	125896436	-	31.0731	21.2815	40.8647	0.909887	0.0495421	0.824398
ENSG00000102575	ACP5	protein_coding	chr19	11574653	11579993	-	34.4831	23.6515	45.3147	0.909796	0.0362575	0.70636
ENSG00000228501	RPL15P18	processed_pseudogene	chr13	100150481	100151092	-	1.23922	0.558218	1.92021	0.906177	0.47036	1
ENSG00000254732	ENSG00000254732	protein_coding	chr11	57741779	57804771	+	1.23922	0.558218	1.92021	0.906177	0.47036	1
ENSG00000256746	MADD-AS1	lncRNA	chr11	47270657	47272110	-	1.23922	0.558218	1.92021	0.906177	0.47036	1
ENSG00000288998	ENSG00000288998	lncRNA	chr4	146522425	146523392	+	6.47256	4.20147	8.74365	0.905542	0.315862	1
ENSG00000134508	CABLES1	protein_coding	chr18	23134564	23260470	+	30.7969	21.1444	40.4494	0.904408	0.054491	0.855665
ENSG00000274034	MIR6813	miRNA	chr20	64076955	64077010	-	2.64322	1.53757	3.74887	0.904136	0.442215	1
ENSG00000124915	MYRF-AS1	lncRNA	chr11	61746493	61757655	-	2.44518	1.40049	3.48987	0.903345	0.439838	1
ENSG00000235552	RPL6P27	transcribed_processed_pseudogene	chr18	6462144	6463030	-	2.44518	1.40049	3.48987	0.903345	0.439838	1
ENSG00000249020	SNORA58	snoRNA	chr3	131479097	131479233	-	2.44518	1.40049	3.48987	0.903345	0.439838	1
ENSG00000011105	TSPAN9	protein_coding	chr12	3077355	3286564	+	3.84919	2.37985	5.31853	0.902631	0.411249	1
ENSG00000135094	SDS	protein_coding	chr12	113392445	113426301	-	10.2646	6.85548	13.6737	0.901459	0.220415	0.999968
ENSG00000223404	LINC00397	lncRNA	chr13	87801036	87803808	-	3.43476	2.09579	4.77373	0.899195	0.412225	1
ENSG00000274494	MIR6832	miRNA	chr6	31633787	31633858	+	2.03075	1.11644	2.94507	0.898414	0.452414	1
ENSG00000234902	ENSG00000234902	lncRNA	chr2	207186717	207236066	-	3.23672	1.95871	4.51473	0.898322	0.404359	1
ENSG00000143452	HORMAD1	protein_coding	chr1	150698060	150720895	-	4.44268	2.80098	6.08439	0.898271	0.375057	1
ENSG00000170745	KCNS3	protein_coding	chr2	17877847	18361616	+	4.44268	2.80098	6.08439	0.898271	0.375057	1
ENSG00000275162	ENSG00000275162	lncRNA	chr19	956485	958149	+	5.64865	3.64326	7.65405	0.898238	0.350063	1
ENSG00000233654	NEMP2-DT	lncRNA	chr2	190534855	190569776	+	9.8551	6.58132	13.1289	0.898126	0.240599	0.999968
ENSG00000253671	ENSG00000253671	lncRNA	chr8	17808361	17822183	+	9.8551	6.58132	13.1289	0.898126	0.240599	0.999968
ENSG00000279320	ENSG00000279320	TEC	chr3	146504570	146506560	-	14.0615	9.51938	18.6037	0.898077	0.174069	0.999968
ENSG00000164512	ANKRD55	protein_coding	chr5	56099680	56233330	-	18.674	12.7514	24.5965	0.896371	0.146063	0.999968
ENSG00000006016	CRLF1	protein_coding	chr19	18572220	18607741	-	6.44019	4.20147	8.6789	0.895923	0.319581	1
ENSG00000230063	ENSG00000230063	lncRNA	chr1	212297448	212299579	+	6.44019	4.20147	8.6789	0.895923	0.319581	1
ENSG00000256712	ENSG00000256712	lncRNA	chr12	11166090	11171353	-	3.43971	2.10568	4.77373	0.894592	0.477284	1
ENSG00000164674	SYTL3	protein_coding	chr6	158650014	158764876	+	77.0469	53.62	100.474	0.893606	0.00435358	0.201667
ENSG00000186086	NBPF6	protein_coding	chr1	108450282	108471920	+	2.23374	1.26341	3.20407	0.893288	0.506727	1
ENSG00000130396	AFDN	protein_coding	chr6	167826893	167972023	+	129.864	90.6009	169.128	0.893187	0.000297933	0.0268535
ENSG00000152104	PTPN14	protein_coding	chr1	214348700	214552449	-	128.773	89.8858	167.661	0.892	0.000252749	0.0237839
ENSG00000170153	RNF150	protein_coding	chr4	140859807	141212877	-	26.0142	17.9223	34.1061	0.89163	0.0764642	0.972788
ENSG00000066735	KIF26A	protein_coding	chr14	104136454	104180894	+	21.8028	14.9744	28.6312	0.891359	0.0961113	0.999968
ENSG00000278971	ENSG00000278971	TEC	chr18	70489630	70491205	+	6.22875	4.06439	8.3931	0.891212	0.35884	1
ENSG00000120327	PCDHB14	protein_coding	chr5	141223343	141227759	+	14.8073	10.0776	19.537	0.890581	0.164511	0.999968
ENSG00000286194	ENSG00000286194	lncRNA	chr17	30968785	30970307	+	11.8019	7.97192	15.6318	0.89046	0.214754	0.999968
ENSG00000229348	HYI-AS1	lncRNA	chr1	43453927	43456995	+	3.02528	1.82163	4.22892	0.889986	0.449044	1
ENSG00000236699	ARHGEF38	protein_coding	chr4	105552620	105708093	+	3.02528	1.82163	4.22892	0.889986	0.449044	1
ENSG00000289810	ENSG00000289810	lncRNA	chr5	71032670	71034400	-	9.19191	6.15029	12.2335	0.888124	0.248768	0.999968
ENSG00000224645	ENSG00000224645	lncRNA	chr1	151340648	151341966	+	1.81931	0.979354	2.65926	0.886524	0.471154	1
ENSG00000246339	EXTL3-AS1	lncRNA	chr8	28690215	28702030	-	1.81931	0.979354	2.65926	0.886524	0.471154	1
ENSG00000258785	LINC01580	lncRNA	chr15	93894431	93984150	+	1.81931	0.979354	2.65926	0.886524	0.471154	1
ENSG00000273906	ENSG00000273906	lncRNA	chrY	6918682	6920791	+	1.81931	0.979354	2.65926	0.886524	0.471154	1
ENSG00000207234	RNU6-125P	snRNA	chr1	88816779	88816885	+	3.61877	2.24276	4.99478	0.886483	0.424085	1
ENSG00000226758	DISC1-IT1	lncRNA	chr1	231925834	231945233	+	5.41824	3.50618	7.3303	0.886465	0.405916	1
ENSG00000178573	MAF	protein_coding	chr16	79585843	79600737	-	440.119	308.822	571.416	0.885627	2.38697e-10	1.15206e-07
ENSG00000196878	LAMB3	protein_coding	chr1	209614870	209652425	-	124.819	87.3986	162.24	0.884899	0.00078967	0.0559955
ENSG00000286373	ENSG00000286373	lncRNA	chr10	63630672	63655769	+	2.61085	1.53757	3.68412	0.884329	0.43879	1
ENSG00000178498	DTX3	protein_coding	chr12	57604622	57609804	+	6.98296	4.61272	9.3532	0.883306	0.306859	1
ENSG00000167191	GPRC5B	protein_coding	chr16	19856691	19886167	-	6.78492	4.47564	9.09421	0.882429	0.30301	1
ENSG00000270638	ENSG00000270638	lncRNA	chr6	145735570	145737218	+	4.19392	2.65401	5.73383	0.881948	0.386705	1
ENSG00000128283	CDC42EP1	protein_coding	chr22	37560480	37569405	+	31.2274	21.6928	40.762	0.87996	0.0591022	0.881298
ENSG00000237499	WAKMAR2	lncRNA	chr6	137823673	137868233	-	9.16448	6.16018	12.1688	0.879053	0.260085	0.999968
ENSG00000109158	GABRA4	protein_coding	chr4	46918900	46993581	-	8.77397	5.88602	11.6619	0.878753	0.327096	1
ENSG00000137757	CASP5	protein_coding	chr11	104994235	105023168	-	15.9161	10.9199	20.9124	0.87838	0.157247	0.999968
ENSG00000259349	APPBP2-DT	lncRNA	chr17	60526272	60550798	+	4.9904	3.22212	6.75869	0.877846	0.382436	1
ENSG00000104067	TJP1	protein_coding	chr15	29699367	29968915	-	5.36751	3.49628	7.23874	0.873692	0.350239	1
ENSG00000166743	ACSM1	protein_coding	chr16	20623235	20698890	-	3.78444	2.37985	5.18903	0.872756	0.410154	1
ENSG00000254842	LINC02551	lncRNA	chr11	130844191	130865561	-	3.78444	2.37985	5.18903	0.872756	0.410154	1
ENSG00000231680	LINC02723	lncRNA	chr11	64394342	64395831	-	8.34057	5.60196	11.0792	0.871554	0.288726	1
ENSG00000269873	ENSG00000269873	lncRNA	chr19	54438010	54438346	-	5.37246	3.50618	7.23874	0.870521	0.398863	1
ENSG00000198088	NUP62CL	protein_coding	chrX	107123427	107206433	-	2.79486	1.68455	3.90518	0.869626	0.499941	1
ENSG00000235529	AGAP1-IT1	lncRNA	chr2	235505553	235507566	+	2.79486	1.68455	3.90518	0.869626	0.499941	1
ENSG00000153291	SLC25A27	protein_coding	chr6	46652915	46678190	+	3.37001	2.09579	4.64423	0.866469	0.413705	1
ENSG00000288989	ENSG00000288989	lncRNA	chr9	133028145	133030474	-	3.37001	2.09579	4.64423	0.866469	0.413705	1
ENSG00000188290	HES4	protein_coding	chr1	998962	1000172	-	10.6828	7.27662	14.089	0.866383	0.234619	0.999968
ENSG00000196914	ARHGEF12	protein_coding	chr11	120336413	120489937	+	659.034	466.694	851.374	0.865921	3.35327e-14	3.58369e-11
ENSG00000241859	ANOS2P	transcribed_unprocessed_pseudogene	chrY	13751656	13915824	+	2.57847	1.53757	3.61937	0.864248	0.442033	1
ENSG00000260941	LINC00622	lncRNA	chr1	119597702	119599271	-	2.57847	1.53757	3.61937	0.864248	0.442033	1
ENSG00000160013	PTGIR	protein_coding	chr19	46620468	46625089	-	29.0272	20.3022	37.7522	0.863279	0.0772175	0.977601
ENSG00000164237	CMBL	protein_coding	chr5	10275875	10307902	-	5.33514	3.49628	7.17399	0.862309	0.353639	1
ENSG00000229646	ENSG00000229646	lncRNA	chr6	14597514	14599690	-	5.33514	3.49628	7.17399	0.862309	0.353639	1
ENSG00000272103	ENSG00000272103	lncRNA	chr5	36861736	36867238	-	13.228	9.09825	17.3578	0.862289	0.196691	0.999968
ENSG00000181690	PLAG1	protein_coding	chr8	56160909	56211324	-	39.2256	27.559	50.8922	0.861573	0.0383256	0.720386
ENSG00000082684	SEMA5B	protein_coding	chr3	122909082	123028605	-	1.78693	0.979354	2.59451	0.860767	0.474185	1
ENSG00000164746	C7orf57	protein_coding	chr7	48035511	48061304	+	1.78693	0.979354	2.59451	0.860767	0.474185	1
ENSG00000214389	RPS3AP26	processed_pseudogene	chr7	98385801	98386584	-	1.78693	0.979354	2.59451	0.860767	0.474185	1
ENSG00000230537	LINC02937	lncRNA	chr9	91104327	91213046	-	1.78693	0.979354	2.59451	0.860767	0.474185	1
ENSG00000234841	ENSG00000234841	processed_pseudogene	chr4	112826307	112827607	+	1.78693	0.979354	2.59451	0.860767	0.474185	1
ENSG00000250222	TRIM7-AS2	lncRNA	chr5	181191856	181194434	+	1.78693	0.979354	2.59451	0.860767	0.474185	1
ENSG00000266744	ENSG00000266744	lncRNA	chr17	13957748	13966952	-	1.78693	0.979354	2.59451	0.860767	0.474185	1
ENSG00000267939	ENSG00000267939	lncRNA	chr19	8008729	8016025	+	1.78693	0.979354	2.59451	0.860767	0.474185	1
ENSG00000276390	ENSG00000276390	lncRNA	chr12	47699401	47699917	-	1.78693	0.979354	2.59451	0.860767	0.474185	1
ENSG00000277840	ENSG00000277840	lncRNA	chr12	117002463	117003152	+	1.78693	0.979354	2.59451	0.860767	0.474185	1
ENSG00000145911	N4BP3	protein_coding	chr5	178113532	178126081	+	11.645	7.98181	15.3081	0.86051	0.228824	0.999968
ENSG00000163354	DCST2	protein_coding	chr1	155018520	155033781	-	4.5436	2.93806	6.14914	0.860283	0.381439	1
ENSG00000241370	RPP21	protein_coding	chr6	30345131	30346884	+	4.5436	2.93806	6.14914	0.860283	0.381439	1
ENSG00000019485	PRDM11	protein_coding	chr11	45095806	45235110	+	15.7732	10.9199	20.6266	0.859439	0.173319	0.999968
ENSG00000140836	ZFHX3	protein_coding	chr16	72782885	73891871	-	211.597	150.204	272.989	0.857618	4.8789e-06	0.000890221
ENSG00000118777	ABCG2	protein_coding	chr4	88090150	88231628	-	23.4124	16.365	30.4599	0.857333	0.105168	0.999968
ENSG00000224950	ENSG00000224950	lncRNA	chr1	116493016	116499212	-	12.6022	8.67711	16.5272	0.856947	0.213169	0.999968
ENSG00000198974	MIR30E	miRNA	chr1	40754355	40754446	+	2.96053	1.82163	4.09942	0.853807	0.456276	1
ENSG00000267288	ENSG00000267288	lncRNA	chr17	45168800	45171584	-	2.96053	1.82163	4.09942	0.853807	0.456276	1
ENSG00000128591	FLNC	protein_coding	chr7	128830406	128859274	+	8.05943	5.45499	10.6639	0.853559	0.287967	1
ENSG00000143344	RGL1	protein_coding	chr1	183636085	183928532	+	243.696	173.425	313.968	0.852598	3.25624e-06	0.000632726
ENSG00000082397	EPB41L3	protein_coding	chr18	5392381	5630700	-	330.525	235.331	425.719	0.852482	4.31326e-08	1.21764e-05
ENSG00000253177	ENSG00000253177	lncRNA	chr8	92668660	92683450	+	14.5349	10.0776	18.9922	0.851793	0.185732	0.999968
ENSG00000054654	SYNE2	protein_coding	chr14	63761899	64226433	+	7.26789	4.89677	9.63901	0.851366	0.309079	1
ENSG00000179841	AKAP5	protein_coding	chr14	64465499	64474503	+	7.26789	4.89677	9.63901	0.851366	0.309079	1
ENSG00000163485	ADORA1	protein_coding	chr1	203090654	203167405	+	6.09925	4.06439	8.1341	0.850873	0.368365	1
ENSG00000254985	RSF1-IT2	lncRNA	chr11	77717712	77718411	-	6.09925	4.06439	8.1341	0.850873	0.368365	1
ENSG00000287078	ENSG00000287078	lncRNA	chr1	52365443	52367865	+	6.09925	4.06439	8.1341	0.850873	0.368365	1
ENSG00000124225	PMEPA1	protein_coding	chr20	57648392	57711536	-	29.05	20.4393	37.6607	0.850612	0.0728325	0.95926
ENSG00000135185	TMEM243	protein_coding	chr7	87196160	87220587	-	24.5312	17.227	31.8353	0.849167	0.108928	0.999968
ENSG00000076356	PLXNA2	protein_coding	chr1	208022242	208244384	-	12.9518	8.96116	16.9425	0.848995	0.214994	0.999968
ENSG00000265763	ZNF488	protein_coding	chr10	47365496	47384293	-	9.21962	6.29726	12.142	0.848754	0.302033	0.999968
ENSG00000253606	AFG3L2P1	processed_pseudogene	chr8	43270198	43271960	-	2.16899	1.26341	3.07457	0.848149	0.514738	1
ENSG00000260805	ENSG00000260805	lncRNA	chr1	212557802	212559731	-	2.16899	1.26341	3.07457	0.848149	0.514738	1
ENSG00000201003	ENSG00000201003	snoRNA	chr1	53771018	53771153	-	4.51122	2.93806	6.08439	0.847157	0.388115	1
ENSG00000154734	ADAMTS1	protein_coding	chr21	26835755	26845409	-	57.2343	40.6142	73.8544	0.847009	0.0195174	0.497285
ENSG00000251003	ZFPM2-AS1	lncRNA	chr8	105546089	106060524	-	24.2824	17.0801	31.4847	0.845363	0.107711	0.999968
ENSG00000224566	CIAO2AP2	processed_pseudogene	chr1	228114997	228115473	-	3.34258	2.10568	4.57948	0.845219	0.489008	1
ENSG00000258777	HIF1A-AS1	lncRNA	chr14	61680723	61695892	-	3.34258	2.10568	4.57948	0.845219	0.489008	1
ENSG00000226889	ATF6-DT	lncRNA	chr1	161749452	161766227	-	2.5461	1.53757	3.55462	0.843882	0.45026	1
ENSG00000247903	ENSG00000247903	lncRNA	chr12	26971586	26979582	+	2.5461	1.53757	3.55462	0.843882	0.45026	1
ENSG00000251429	AIDAP2	transcribed_processed_pseudogene	chr4	158270378	158278676	+	2.5461	1.53757	3.55462	0.843882	0.45026	1
ENSG00000266124	MIR5587	miRNA	chr16	535316	535368	+	2.5461	1.53757	3.55462	0.843882	0.45026	1
ENSG00000270953	ENSG00000270953	lncRNA	chr7	130507660	130508282	+	2.5461	1.53757	3.55462	0.843882	0.45026	1
ENSG00000287201	ENSG00000287201	lncRNA	chr8	130248287	130251051	+	2.5461	1.53757	3.55462	0.843882	0.45026	1
ENSG00000289236	ENSG00000289236	lncRNA	chr20	62120046	62121762	-	2.5461	1.53757	3.55462	0.843882	0.45026	1
ENSG00000138606	SHF	protein_coding	chr15	45167214	45201175	-	5.09132	3.3592	6.82344	0.843739	0.392292	1
ENSG00000274963	RN7SL600P	misc_RNA	chr1	150568971	150569269	-	4.51617	2.94796	6.08439	0.843537	0.462941	1
ENSG00000229131	ENSG00000229131	lncRNA	chr2	139469775	139477747	+	6.06192	4.0545	8.06935	0.843431	0.342332	1
ENSG00000038427	VCAN	protein_coding	chr5	83471618	83582303	+	2468.62	1766.7	3170.54	0.843309	8.35922e-29	3.12677e-25
ENSG00000171657	GPR82	protein_coding	chrX	41724181	41730130	+	40.0621	28.4013	51.7229	0.84255	0.0382168	0.720152
ENSG00000171951	SCG2	protein_coding	chr2	223596940	223602361	-	71.6925	51.0833	92.3018	0.841084	0.00675624	0.261883
ENSG00000280378	ENSG00000280378	TEC	chr1	54033126	54034880	-	5.27039	3.49628	7.04449	0.839269	0.367578	1
ENSG00000270722	RNVU1-31	snRNA	chr1	145465617	145465780	-	4.29978	2.80098	5.79858	0.838862	0.429156	1
ENSG00000129422	MTUS1	protein_coding	chr8	17643795	17801094	-	296.468	212.472	380.465	0.837504	1.70465e-06	0.000359225
ENSG00000288794	ENSG00000288794	lncRNA	chr3	188300455	188301990	+	5.85048	3.91742	7.78354	0.836902	0.361705	1
ENSG00000213801	ZNF321P	transcribed_processed_pseudogene	chr19	52927135	52942601	-	9.74836	6.7184	12.7783	0.836027	0.268702	0.999968
ENSG00000289306	ENSG00000289306	lncRNA	chr5	142149435	142150200	+	2.92815	1.82163	4.03467	0.835371	0.465798	1
ENSG00000289481	ENSG00000289481	lncRNA	chr22	19170816	19171614	-	2.92815	1.82163	4.03467	0.835371	0.465798	1
ENSG00000157315	TMED6	protein_coding	chr16	69343250	69351786	-	1.75456	0.979354	2.52977	0.834542	0.48463	1
ENSG00000161132	PRODHLP	unprocessed_pseudogene	chr22	20299760	20313216	+	1.75456	0.979354	2.52977	0.834542	0.48463	1
ENSG00000168077	SCARA3	protein_coding	chr8	27633868	27676776	+	1.75456	0.979354	2.52977	0.834542	0.48463	1
ENSG00000232883	RPLP0P5	processed_pseudogene	chr1	220316667	220317599	-	1.75456	0.979354	2.52977	0.834542	0.48463	1
ENSG00000236491	ENSG00000236491	unprocessed_pseudogene	chrX	135180255	135194679	-	1.75456	0.979354	2.52977	0.834542	0.48463	1
ENSG00000243663	RPS4XP14	processed_pseudogene	chr12	1757231	1758011	-	1.75456	0.979354	2.52977	0.834542	0.48463	1
ENSG00000253384	ENSG00000253384	processed_pseudogene	chr8	18088569	18089687	-	1.75456	0.979354	2.52977	0.834542	0.48463	1
ENSG00000264448	MIR378D2HG	lncRNA	chr8	93915734	93916682	-	1.75456	0.979354	2.52977	0.834542	0.48463	1
ENSG00000267811	ENSG00000267811	lncRNA	chr11	62771120	62771606	-	1.75456	0.979354	2.52977	0.834542	0.48463	1
ENSG00000286389	ENSG00000286389	lncRNA	chr1	227786753	227792179	+	1.75456	0.979354	2.52977	0.834542	0.48463	1
ENSG00000289998	ENSG00000289998	lncRNA	chr15	68755025	68755716	+	1.75456	0.979354	2.52977	0.834542	0.48463	1
ENSG00000290441	ENSG00000290441	lncRNA	chr4	153640168	153681180	+	1.75456	0.979354	2.52977	0.834542	0.48463	1
ENSG00000109472	CPE	protein_coding	chr4	165361194	165498547	+	36.3928	25.8745	46.9112	0.834127	0.0567281	0.869637
ENSG00000290853	ENSG00000290853	lncRNA	chrY	13703902	13888980	+	4.47885	2.93806	6.01964	0.83391	0.397655	1
ENSG00000258122	ENSG00000258122	lncRNA	chr16	66841433	66853448	-	3.30526	2.09579	4.51473	0.832982	0.431099	1
ENSG00000162496	DHRS3	protein_coding	chr1	12567910	12618210	-	96.8925	69.4268	124.358	0.83186	0.00196307	0.113843
ENSG00000259869	ENSG00000259869	lncRNA	chr10	42751178	42754297	-	3.88535	2.51693	5.25378	0.830413	0.427668	1
ENSG00000144596	GRIP2	protein_coding	chr3	14489107	14556075	-	6.0345	4.06439	8.0046	0.830273	0.38462	1
ENSG00000277782	ENSG00000277782	lncRNA	chr15	80999593	80999981	-	6.4116	4.33855	8.48465	0.829146	0.351323	1
ENSG00000136689	IL1RN	protein_coding	chr2	113099315	113134016	+	87.4588	62.7282	112.189	0.828736	0.00438842	0.202653
ENSG00000157856	DRC1	protein_coding	chr2	26401920	26456711	+	3.31021	2.10568	4.51473	0.828379	0.499384	1
ENSG00000227583	RPS3AP37	processed_pseudogene	chr10	68674356	68675100	+	3.31021	2.10568	4.51473	0.828379	0.499384	1
ENSG00000272159	ENSG00000272159	lncRNA	chr8	38408048	38408742	-	3.31021	2.10568	4.51473	0.828379	0.499384	1
ENSG00000097096	SYDE2	protein_coding	chr1	85156889	85201724	-	50.8807	36.4029	65.3586	0.827134	0.0262909	0.585364
ENSG00000260368	ENSG00000260368	lncRNA	chr8	100913247	100914388	-	7.9489	5.45499	10.4428	0.825955	0.321022	1
ENSG00000092096	SLC22A17	protein_coding	chr14	23346314	23352912	-	2.13661	1.26341	3.00982	0.825039	0.526758	1
ENSG00000291213	DPY19L2P3	lncRNA	chr7	29684642	29742417	+	4.64452	3.07514	6.21389	0.823926	0.398122	1
ENSG00000112208	BAG2	protein_coding	chr6	57172326	57189833	+	260.5	187.831	333.17	0.823484	1.21264e-06	0.000262949
ENSG00000280280	ENSG00000280280	TEC	chr17	2460183	2460294	-	2.51372	1.53757	3.48987	0.823225	0.463557	1
ENSG00000287115	LINC02993	lncRNA	chr2	144523541	144524651	-	2.51372	1.53757	3.48987	0.823225	0.463557	1
ENSG00000113389	NPR3	protein_coding	chr5	32689070	32791724	+	11.8144	8.25597	15.3728	0.822848	0.237253	0.999968
ENSG00000260876	LINC01229	lncRNA	chr16	79676048	79809716	+	31.5943	22.5449	40.6437	0.822681	0.0797079	0.992998
ENSG00000152580	IGSF10	protein_coding	chr3	151425384	151461061	-	6.20016	4.20147	8.19885	0.822533	0.367845	1
ENSG00000168913	ENHO	protein_coding	chr9	34521043	34522990	-	7.55282	5.18083	9.92481	0.821736	0.340237	1
ENSG00000188015	S100A3	protein_coding	chr1	153547329	153549258	-	3.09382	1.95871	4.22892	0.821546	0.465305	1
ENSG00000250069	ENSG00000250069	lncRNA	chr5	140200163	140203187	+	3.09382	1.95871	4.22892	0.821546	0.465305	1
ENSG00000282859	ENSG00000282859	lncRNA	chr7	114560961	114561517	+	3.09382	1.95871	4.22892	0.821546	0.465305	1
ENSG00000170899	GSTA4	protein_coding	chr6	52977948	52995304	-	19.1634	13.5739	24.7528	0.821347	0.148169	0.999968
ENSG00000151729	SLC25A4	protein_coding	chr4	185143266	185150382	+	46.0202	33.014	59.0263	0.819467	0.033646	0.66854
ENSG00000173166	RAPH1	protein_coding	chr2	203394345	203535335	-	214.512	154.944	274.079	0.818813	9.14623e-06	0.00146175
ENSG00000135914	HTR2B	protein_coding	chr2	231108230	231125042	-	8.89208	6.16018	11.624	0.818097	0.3001	1
ENSG00000132669	RIN2	protein_coding	chr20	19757606	20002457	+	140.579	101.511	179.647	0.817394	0.000798379	0.056346
ENSG00000171962	DRC3	protein_coding	chr17	17972813	18016889	+	2.89578	1.82163	3.96992	0.816696	0.479662	1
ENSG00000240265	ENSG00000240265	processed_pseudogene	chr3	69535664	69536693	-	2.89578	1.82163	3.96992	0.816696	0.479662	1
ENSG00000186522	SEPTIN10	protein_coding	chr2	109542799	109614143	-	19.1176	13.5739	24.6613	0.816209	0.151619	0.999968
ENSG00000162997	PRORSD1P	transcribed_unitary_pseudogene	chr2	55282319	55284522	+	7.34138	5.04375	9.63901	0.815848	0.350162	1
ENSG00000255422	ENSG00000255422	lncRNA	chr11	118700415	118750263	+	9.27413	6.44424	12.104	0.815814	0.307921	0.999968
ENSG00000116729	WLS	protein_coding	chr1	68098473	68233120	-	26.8535	19.1857	34.5214	0.81535	0.104292	0.999968
ENSG00000175899	A2M	protein_coding	chr12	9067664	9116229	-	683.88	495.527	872.233	0.814496	7.29462e-13	4.961e-10
ENSG00000197568	HHLA3	lncRNA	chr1	70354786	70385339	+	20.8389	14.8373	26.8405	0.81386	0.144265	0.999968
ENSG00000066382	MPPED2	protein_coding	chr11	30384493	30586872	-	10.2363	7.14943	13.3231	0.813575	0.313046	0.999968
ENSG00000176933	TOB2P1	processed_pseudogene	chr6	28217643	28218634	-	6.16779	4.20147	8.1341	0.812342	0.373097	1
ENSG00000236804	RPS3AP12	processed_pseudogene	chr1	119126539	119127291	-	3.85793	2.52682	5.18903	0.811345	0.501032	1
ENSG00000168124	OR1F1	protein_coding	chr16	3188204	3224779	+	4.61214	3.07514	6.14914	0.810918	0.402225	1
ENSG00000291194	ENSG00000291194	lncRNA	chr17	20408311	20434286	+	4.61214	3.07514	6.14914	0.810918	0.402225	1
ENSG00000231784	DBIL5P	transcribed_unitary_pseudogene	chr17	752660	755336	+	8.48259	5.88602	11.0792	0.810779	0.337342	1
ENSG00000140022	STON2	protein_coding	chr14	81260652	81436465	-	47.98	34.5714	61.3887	0.810568	0.0302443	0.638268
ENSG00000121933	TMIGD3	protein_coding	chr1	111483348	111563962	-	107.723	77.9866	137.46	0.809792	0.00222303	0.124573
ENSG00000100154	TTC28	protein_coding	chr22	27978014	28679840	-	201.33	145.993	256.667	0.809761	3.64578e-05	0.00462272
ENSG00000144476	ACKR3	protein_coding	chr2	236567787	236582354	+	38.3028	27.5689	49.0368	0.808544	0.0565848	0.86833
ENSG00000214694	ARHGEF33	protein_coding	chr2	38889875	38975454	+	2.30228	1.40049	3.20407	0.808456	0.512813	1
ENSG00000241939	RN7SL517P	misc_RNA	chr3	43314951	43315255	+	2.30228	1.40049	3.20407	0.808456	0.512813	1
ENSG00000250874	ENSG00000250874	lncRNA	chr5	85663232	85664684	+	2.30228	1.40049	3.20407	0.808456	0.512813	1
ENSG00000270802	ENSG00000270802	processed_pseudogene	chr19	15338948	15339237	+	2.30228	1.40049	3.20407	0.808456	0.512813	1
ENSG00000288850	ENSG00000288850	lncRNA	chr15	83011757	83012550	+	2.30228	1.40049	3.20407	0.808456	0.512813	1
ENSG00000081052	COL4A4	protein_coding	chr2	227002714	227164453	-	2.67939	1.67465	3.68412	0.808427	0.486548	1
ENSG00000237406	NDUFA9P1	processed_pseudogene	chr22	35897270	35898404	-	2.67939	1.67465	3.68412	0.808427	0.486548	1
ENSG00000279022	ENSG00000279022	TEC	chr6	80440730	80441172	+	2.67939	1.67465	3.68412	0.808427	0.486548	1
ENSG00000189223	PAX8-AS1	lncRNA	chr2	113211421	113276581	+	12.5138	8.82408	16.2034	0.808303	0.25004	0.999968
ENSG00000183775	KCTD16	protein_coding	chr5	144170873	144485686	+	1.72219	0.979354	2.46502	0.807832	0.502597	1
ENSG00000186704	DTX2P1	transcribed_unprocessed_pseudogene	chr7	76978617	77004308	+	1.72219	0.979354	2.46502	0.807832	0.502597	1
ENSG00000226989	ENSG00000226989	processed_pseudogene	chr22	42853403	42853799	-	1.72219	0.979354	2.46502	0.807832	0.502597	1
ENSG00000230806	SRGAP2-AS1	lncRNA	chr1	121360156	121398806	-	1.72219	0.979354	2.46502	0.807832	0.502597	1
ENSG00000233893	EZR-AS1	lncRNA	chr6	158817979	158822252	+	1.72219	0.979354	2.46502	0.807832	0.502597	1
ENSG00000259116	HSPA2-AS1	lncRNA	chr14	64513952	64540368	-	1.72219	0.979354	2.46502	0.807832	0.502597	1
ENSG00000260211	ENSG00000260211	processed_pseudogene	chr15	32313126	32315654	-	1.72219	0.979354	2.46502	0.807832	0.502597	1
ENSG00000274932	MIR7150	miRNA	chr9	123485529	123485622	-	1.72219	0.979354	2.46502	0.807832	0.502597	1
ENSG00000289076	ENSG00000289076	lncRNA	chr2	84459572	84460324	+	1.72219	0.979354	2.46502	0.807832	0.502597	1
ENSG00000289301	ENSG00000289301	lncRNA	chr10	100372710	100373393	-	1.72219	0.979354	2.46502	0.807832	0.502597	1
ENSG00000226711	FAM66C	lncRNA	chr12	8180207	8216151	+	5.57429	3.78034	7.36824	0.807812	0.406919	1
ENSG00000155962	CLIC2	protein_coding	chrX	155276211	155334657	-	59.0283	42.6705	75.3861	0.806652	0.0175386	0.465271
ENSG00000109738	GLRB	protein_coding	chr4	157076125	157172090	+	24.8053	17.7754	31.8353	0.806407	0.112726	0.999968
ENSG00000137331	IER3	protein_coding	chr6	30743199	30744548	-	43.6225	31.4764	55.7687	0.805702	0.060658	0.892061
ENSG00000152315	KCNK13	protein_coding	chr14	90061994	90185853	+	25.5694	18.3435	32.7954	0.80498	0.114719	0.999968
ENSG00000259556	ENSG00000259556	unprocessed_pseudogene	chr15	51919073	51930627	-	5.75336	3.91742	7.5893	0.804639	0.375106	1
ENSG00000160593	JAML	protein_coding	chr11	118193725	118225094	-	3.06144	1.95871	4.16417	0.80357	0.466692	1
ENSG00000173809	TDRD12	protein_coding	chr19	32719753	32829580	+	3.06144	1.95871	4.16417	0.80357	0.466692	1
ENSG00000188765	TMSB4XP2	unprocessed_pseudogene	chr2	3617548	3617757	-	3.06144	1.95871	4.16417	0.80357	0.466692	1
ENSG00000290093	ENSG00000290093	lncRNA	chr2	219177068	219177530	+	2.68433	1.68455	3.68412	0.8031	0.537549	1
ENSG00000259081	ENSG00000259081	lncRNA	chr14	76774284	76781518	-	6.88963	4.7498	9.02946	0.80266	0.353893	1
ENSG00000226519	LINC00390	lncRNA	chr13	44094822	44147765	-	2.10424	1.26341	2.94507	0.801552	0.545004	1
ENSG00000113739	STC2	protein_coding	chr5	173314723	173328447	-	111.933	81.3458	142.52	0.801483	0.00198101	0.113999
ENSG00000155659	VSIG4	protein_coding	chrX	66021738	66040125	-	148.894	108.347	189.442	0.800444	0.00037817	0.0323324
ENSG00000166800	LDHAL6A	protein_coding	chr11	18455824	18479601	+	3.8206	2.51693	5.12428	0.800225	0.433894	1
ENSG00000248559	ENSG00000248559	lncRNA	chr5	134399495	134401921	+	3.8206	2.51693	5.12428	0.800225	0.433894	1
ENSG00000256742	KDM2B-DT	lncRNA	chr12	121580792	121593504	+	3.8206	2.51693	5.12428	0.800225	0.433894	1
ENSG00000272509	ENSG00000272509	lncRNA	chr8	94884609	94885070	+	3.8206	2.51693	5.12428	0.800225	0.433894	1
ENSG00000270878	GCATP1	processed_pseudogene	chr14	63594031	63595291	-	4.78275	3.22212	6.34339	0.798478	0.446694	1
ENSG00000235369	RPL36AP15	processed_pseudogene	chr2	47797826	47798091	-	4.20266	2.80098	5.60433	0.797041	0.438792	1
ENSG00000238178	ENSG00000238178	lncRNA	chrX	16152941	16170869	-	6.30108	4.33855	8.2636	0.795124	0.374237	1
ENSG00000196812	ZSCAN16	protein_coding	chr6	28107689	28130082	+	4.58471	3.08504	6.08439	0.794293	0.454929	1
ENSG00000154589	LY96	protein_coding	chr8	73991392	74029079	+	26.5677	19.1857	33.9497	0.791946	0.119959	0.999968
ENSG00000178401	DNAJC22	protein_coding	chr12	49346888	49357546	+	11.059	7.83484	14.2832	0.790675	0.265803	0.999968
ENSG00000110852	CLEC2B	protein_coding	chr12	9852369	9869386	-	6.48509	4.48553	8.48465	0.789964	0.402834	1
ENSG00000271265	ENSG00000271265	lncRNA	chr6	156774217	156774662	-	1.88785	1.11644	2.65926	0.789917	0.519052	1
ENSG00000153071	DAB2	protein_coding	chr5	39371675	39462300	-	750.106	549.469	950.743	0.789911	1.22135e-12	7.6141e-10
ENSG00000141337	ARSG	protein_coding	chr17	68259182	68422731	+	21.9565	15.8265	28.0864	0.789607	0.15292	0.999968
ENSG00000148082	SHC3	protein_coding	chr9	89005771	89178818	-	70.4451	51.3772	89.513	0.789185	0.0119722	0.370963
ENSG00000285888	ENSG00000285888	lncRNA	chr6	36768485	36774651	+	2.64701	1.67465	3.61937	0.788345	0.490098	1
ENSG00000172915	NBEA	protein_coding	chr13	34942270	35673022	+	64.637	47.156	82.118	0.787445	0.0159706	0.43925
ENSG00000201555	Y_RNA	misc_RNA	chr6	31778817	31778905	-	1.51074	0.842274	2.17921	0.787182	0.589865	1
ENSG00000229178	ENSG00000229178	lncRNA	chr3	195655565	195657927	-	1.51074	0.842274	2.17921	0.787182	0.589865	1
ENSG00000288879	ENSG00000288879	lncRNA	chr6	34236075	34236748	-	5.12748	3.49628	6.75869	0.787081	0.408816	1
ENSG00000119919	NKX2-3	protein_coding	chr10	99532942	99536524	+	2.2699	1.40049	3.13932	0.786063	0.513575	1
ENSG00000147003	CLTRN	protein_coding	chrX	15627318	15675012	-	2.2699	1.40049	3.13932	0.786063	0.513575	1
ENSG00000185065	UFD1-AS1	lncRNA	chr22	19447893	19450105	+	2.2699	1.40049	3.13932	0.786063	0.513575	1
ENSG00000186417	GLDN	protein_coding	chr15	51341655	51408005	+	2.2699	1.40049	3.13932	0.786063	0.513575	1
ENSG00000230216	HSPB1P2	processed_pseudogene	chrX	49233956	49234501	-	2.2699	1.40049	3.13932	0.786063	0.513575	1
ENSG00000236549	RPS27AP7	processed_pseudogene	chr2	47883455	47883909	+	2.2699	1.40049	3.13932	0.786063	0.513575	1
ENSG00000256745	ARPC3P3	processed_pseudogene	chr11	94188449	94188997	-	2.2699	1.40049	3.13932	0.786063	0.513575	1
ENSG00000280152	ENSG00000280152	TEC	chr16	75245994	75250077	-	2.2699	1.40049	3.13932	0.786063	0.513575	1
ENSG00000104972	LILRB1	protein_coding	chr19	54617158	54638022	+	65.01	47.4598	82.5601	0.786025	0.0160502	0.440524
ENSG00000125965	GDF5	protein_coding	chr20	35433347	35454746	-	3.02907	1.95871	4.09942	0.785367	0.4724	1
ENSG00000196844	PATE2	protein_coding	chr11	125776113	125778828	-	3.02907	1.95871	4.09942	0.785367	0.4724	1
ENSG00000283959	ENSG00000283959	lncRNA	chr8	102656241	102687118	+	5.50954	3.78034	7.23874	0.785312	0.407924	1
ENSG00000271011	ENSG00000271011	lncRNA	chr2	178577103	178577622	+	8.74917	6.16018	11.3382	0.78506	0.326801	1
ENSG00000144642	RBMS3	protein_coding	chr3	28574791	30010391	+	3.78823	2.51693	5.05953	0.784891	0.442007	1
ENSG00000269106	ENSG00000269106	lncRNA	chr19	58475355	58475763	-	3.78823	2.51693	5.05953	0.784891	0.442007	1
ENSG00000118473	SGIP1	protein_coding	chr1	66533267	66751139	+	30.6435	22.251	39.0361	0.784009	0.0870968	0.999968
ENSG00000172031	EPHX4	protein_coding	chr1	92029985	92063538	+	5.13243	3.50618	6.75869	0.78391	0.458251	1
ENSG00000180720	CHRM4	protein_coding	chr11	46383789	46391776	-	8.16908	5.73905	10.5991	0.783398	0.33343	1
ENSG00000139971	ARMH4	protein_coding	chr14	57999735	58298139	-	2.65196	1.68455	3.61937	0.783018	0.542482	1
ENSG00000288994	ENSG00000288994	lncRNA	chr2	38342476	38343179	-	2.65196	1.68455	3.61937	0.783018	0.542482	1
ENSG00000169918	OTUD7A	protein_coding	chr15	31475398	31870789	-	3.41112	2.24276	4.57948	0.782906	0.486285	1
ENSG00000035720	STAP1	protein_coding	chr4	67558727	67607337	+	4.17028	2.80098	5.53958	0.782826	0.447719	1
ENSG00000006062	MAP3K14	protein_coding	chr17	45263119	45317029	-	86.6564	63.4432	109.87	0.782762	0.0109005	0.353017
ENSG00000163697	APBB2	protein_coding	chr4	40810027	41216714	-	155.077	113.782	196.373	0.782029	0.000269087	0.025163
ENSG00000152689	RASGRP3	protein_coding	chr2	33436324	33564750	+	112.855	82.7364	142.973	0.781872	0.00263082	0.14226
ENSG00000117425	PTCH2	protein_coding	chr1	44819844	44843253	-	14.0549	10.0776	18.0321	0.78079	0.23359	0.999968
ENSG00000178233	TMEM151B	protein_coding	chr6	44270450	44307506	+	1.68981	0.979354	2.40027	0.780618	0.540358	1
ENSG00000260350	ENSG00000260350	lncRNA	chr16	8847650	8848724	-	1.68981	0.979354	2.40027	0.780618	0.540358	1
ENSG00000288049	ENSG00000288049	lncRNA	chrY	19744756	19759978	+	1.68981	0.979354	2.40027	0.780618	0.540358	1
ENSG00000070778	PTPN21	protein_coding	chr14	88465778	88555007	-	29.6082	21.5557	37.6607	0.777375	0.095258	0.999968
ENSG00000133863	TEX15	protein_coding	chr8	30831544	30913008	-	156.482	115.075	197.889	0.776906	0.000338462	0.0297886
ENSG00000230295	GTF2IP23	unprocessed_pseudogene	chr7	66880708	66882981	+	5.85427	4.0545	7.65405	0.775807	0.386219	1
ENSG00000079841	RIMS1	protein_coding	chr6	71886550	72403150	+	3.95389	2.65401	5.25378	0.775249	0.457031	1
ENSG00000229820	ENSG00000229820	processed_pseudogene	chr1	28453541	28453934	+	5.09511	3.49628	6.69394	0.77499	0.411593	1
ENSG00000124406	ATP8A1	protein_coding	chr4	42408373	42657121	-	81.1749	59.6431	102.707	0.774093	0.00896845	0.310987
ENSG00000198711	SSBP3-AS1	lncRNA	chr1	54236440	54239063	+	6.61838	4.62261	8.61415	0.77392	0.388792	1
ENSG00000187566	NHLRC1	protein_coding	chr6	18120440	18122677	-	15.3477	11.0668	19.6286	0.773595	0.23959	0.999968
ENSG00000065833	ME1	protein_coding	chr6	83210402	83431051	-	554.574	409.107	700.041	0.773498	6.67687e-10	2.93822e-07
ENSG00000277855	ENSG00000277855	lncRNA	chr3	71581721	71628558	+	5.85922	4.06439	7.65405	0.772985	0.421142	1
ENSG00000229539	PANK2-AS1	lncRNA	chr20	3887289	3889173	-	3.95884	2.6639	5.25378	0.771348	0.494575	1
ENSG00000280401	ENSG00000280401	TEC	chr10	70434829	70436556	+	4.89707	3.3592	6.43494	0.770258	0.431866	1
ENSG00000289045	ENSG00000289045	lncRNA	chr6	149497715	149498326	-	8.68442	6.16018	11.2087	0.769837	0.333126	1
ENSG00000115590	IL1R2	protein_coding	chr2	101991960	102028544	+	12.4718	8.96116	15.9824	0.769653	0.27093	0.999968
ENSG00000285630	ENSG00000285630	lncRNA	chr10	30587706	30591092	+	4.13791	2.80098	5.47483	0.768471	0.459814	1
ENSG00000213853	EMP2	protein_coding	chr16	10528422	10580632	-	30.0637	21.9867	38.1407	0.76787	0.107381	0.999968
ENSG00000102001	CACNA1F	protein_coding	chrX	49205063	49233371	-	2.99669	1.95871	4.03467	0.766931	0.48227	1
ENSG00000218069	RSL24D1P1	processed_pseudogene	chr6	27780619	27781111	-	2.99669	1.95871	4.03467	0.766931	0.48227	1
ENSG00000243398	RN7SL141P	misc_RNA	chr3	172237326	172237591	+	2.99669	1.95871	4.03467	0.766931	0.48227	1
ENSG00000268598	VN1R80P	unprocessed_pseudogene	chr19	21063924	21064261	+	2.99669	1.95871	4.03467	0.766931	0.48227	1
ENSG00000171444	MCC	protein_coding	chr5	113022106	113488823	-	13.7787	9.94052	17.6168	0.766924	0.256427	0.999968
ENSG00000082458	DLG3	protein_coding	chrX	70444835	70505490	+	9.60925	6.85548	12.363	0.766475	0.311526	0.999968
ENSG00000165325	DEUP1	protein_coding	chr11	93329971	93438487	+	3.37875	2.24276	4.51473	0.766065	0.496847	1
ENSG00000241489	ENSG00000241489	protein_coding	chrX	149477104	149540926	-	3.37875	2.24276	4.51473	0.766065	0.496847	1
ENSG00000242574	HLA-DMB	protein_coding	chr6	32934629	32941028	-	3.7608	2.52682	4.99478	0.765339	0.525918	1
ENSG00000197380	DACT3	protein_coding	chr19	46647551	46661182	-	5.8219	4.0545	7.5893	0.764972	0.39304	1
ENSG00000176732	PFN4	protein_coding	chr2	24114809	24123464	-	1.85548	1.11644	2.59451	0.764161	0.521875	1
ENSG00000213757	RPS3AP20	processed_pseudogene	chr5	79284132	79284918	-	1.85548	1.11644	2.59451	0.764161	0.521875	1
ENSG00000232838	PET117	protein_coding	chr20	18137863	18143169	+	1.85548	1.11644	2.59451	0.764161	0.521875	1
ENSG00000261480	GOLGA8M	lncRNA	chr15	28719377	28738431	-	1.85548	1.11644	2.59451	0.764161	0.521875	1
ENSG00000273372	SFTPD-AS1	lncRNA	chr10	79968213	79973213	+	1.85548	1.11644	2.59451	0.764161	0.521875	1
ENSG00000287920	ENSG00000287920	lncRNA	chr6	11291299	11296224	+	1.85548	1.11644	2.59451	0.764161	0.521875	1
ENSG00000290065	ENSG00000290065	lncRNA	chr7	42888973	42889413	+	1.85548	1.11644	2.59451	0.764161	0.521875	1
ENSG00000151322	NPAS3	protein_coding	chr14	32934396	33820863	+	2.23753	1.40049	3.07457	0.763318	0.520696	1
ENSG00000178809	TRIM73	protein_coding	chr7	75395063	75410996	+	2.23753	1.40049	3.07457	0.763318	0.520696	1
ENSG00000212135	SNORD67	snoRNA	chr11	46762389	46762499	-	2.23753	1.40049	3.07457	0.763318	0.520696	1
ENSG00000241163	LINC00877	lncRNA	chr3	71943592	72279503	-	2.23753	1.40049	3.07457	0.763318	0.520696	1
ENSG00000249493	ANKRD20A18P	unprocessed_pseudogene	chr21	14064325	14069087	+	2.23753	1.40049	3.07457	0.763318	0.520696	1
ENSG00000259347	ENSG00000259347	lncRNA	chr15	66984103	67065268	-	2.23753	1.40049	3.07457	0.763318	0.520696	1
ENSG00000260278	BMP2K-DT	lncRNA	chr4	78773654	78775973	-	2.23753	1.40049	3.07457	0.763318	0.520696	1
ENSG00000287421	ENSG00000287421	lncRNA	chr3	106160417	106224375	+	2.23753	1.40049	3.07457	0.763318	0.520696	1
ENSG00000282164	PEG13	lncRNA	chr8	140092781	140100553	-	16.9535	12.3204	21.5867	0.761842	0.210636	0.999968
ENSG00000145545	SRD5A1	protein_coding	chr5	6633427	6674386	+	185.338	137.316	233.359	0.760753	0.000134229	0.0139468
ENSG00000165868	HSPA12A	protein_coding	chr10	116671192	116850251	-	3.92152	2.65401	5.18903	0.760234	0.458531	1
ENSG00000159640	ACE	protein_coding	chr17	63477061	63498380	+	4.30357	2.93806	5.66908	0.760002	0.447462	1
ENSG00000111962	UST	protein_coding	chr6	148747030	149076990	+	32.7784	24.0825	41.4743	0.759908	0.0935021	0.999968
ENSG00000111728	ST8SIA1	protein_coding	chr12	22063773	22437041	-	6.75167	4.75969	8.74365	0.758471	0.386518	1
ENSG00000113212	PCDHB7	protein_coding	chr5	141172644	141176383	+	1.47837	0.842274	2.11446	0.757496	0.58033	1
ENSG00000138798	EGF	protein_coding	chr4	109912883	110013766	+	1.47837	0.842274	2.11446	0.757496	0.58033	1
ENSG00000165985	C1QL3	protein_coding	chr10	16513734	16521879	-	1.47837	0.842274	2.11446	0.757496	0.58033	1
ENSG00000168490	PHYHIP	protein_coding	chr8	22219703	22232101	-	1.47837	0.842274	2.11446	0.757496	0.58033	1
ENSG00000169583	CLIC3	protein_coding	chr9	136994608	136996568	-	1.47837	0.842274	2.11446	0.757496	0.58033	1
ENSG00000220091	LAP3P1	processed_pseudogene	chr6	82924829	82925122	-	1.47837	0.842274	2.11446	0.757496	0.58033	1
ENSG00000238035	ENSG00000238035	lncRNA	chr5	181306502	181324685	+	1.47837	0.842274	2.11446	0.757496	0.58033	1
ENSG00000241095	CYP51A1P1	processed_pseudogene	chr3	82806515	82808021	-	1.47837	0.842274	2.11446	0.757496	0.58033	1
ENSG00000249816	LINC00964	lncRNA	chr8	124823702	124962531	+	1.47837	0.842274	2.11446	0.757496	0.58033	1
ENSG00000267344	ENSG00000267344	lncRNA	chr17	45396932	45397477	+	1.47837	0.842274	2.11446	0.757496	0.58033	1
ENSG00000277255	MIR7854	miRNA	chr16	81533902	81533966	+	1.47837	0.842274	2.11446	0.757496	0.58033	1
ENSG00000286829	ENSG00000286829	lncRNA	chr2	24402995	24413292	+	1.47837	0.842274	2.11446	0.757496	0.58033	1
ENSG00000165698	SPACA9	protein_coding	chr9	132878027	132890201	+	12.412	8.97106	15.8529	0.757178	0.310437	0.999968
ENSG00000184160	ADRA2C	protein_coding	chr4	3766348	3768526	+	7.31279	5.18083	9.44476	0.756907	0.382491	1
ENSG00000066294	CD84	protein_coding	chr1	160541095	160579516	-	463.175	344.206	582.145	0.756399	1.53799e-08	5.00248e-06
ENSG00000255097	ENSG00000255097	lncRNA	chr11	9242448	9245509	-	3.54441	2.37985	4.70898	0.756275	0.487177	1
ENSG00000283312	ENSG00000283312	processed_pseudogene	chr2	231493708	231495299	-	3.54441	2.37985	4.70898	0.756275	0.487177	1
ENSG00000164056	SPRY1	protein_coding	chr4	123396795	123403760	+	11.4449	8.25597	14.6338	0.756211	0.282428	0.999968
ENSG00000128567	PODXL	protein_coding	chr7	131500262	131558217	-	82.8014	61.3376	104.265	0.755855	0.014582	0.421941
ENSG00000286230	ENSG00000286230	lncRNA	chr19	55214287	55217281	-	8.61967	6.16018	11.0792	0.754453	0.345352	1
ENSG00000137745	MMP13	protein_coding	chr11	102942995	102955732	-	6.17158	4.33855	8.0046	0.754213	0.400035	1
ENSG00000214922	HLA-F-AS1	lncRNA	chr6	29726601	29749049	-	23.2949	17.09	29.4998	0.75361	0.179098	0.999968
ENSG00000285877	ENSG00000285877	lncRNA	chr17	67244282	67273503	+	11.6105	8.39305	14.828	0.752816	0.27899	0.999968
ENSG00000149972	CNTN5	protein_coding	chr11	99020949	100358885	+	13.2995	9.65646	16.9425	0.751652	0.258036	0.999968
ENSG00000170323	FABP4	protein_coding	chr8	81478419	81483236	-	19.6816	14.4162	24.9471	0.75113	0.178897	0.999968
ENSG00000164684	ZNF704	protein_coding	chr8	80628451	80874781	-	177.031	131.734	222.329	0.750635	0.000281236	0.0256576
ENSG00000283491	ENSG00000283491	unprocessed_pseudogene	chr2	231497090	231507256	-	5.03036	3.49628	6.56444	0.750501	0.424737	1
ENSG00000164171	ITGA2	protein_coding	chr5	52989340	53094779	+	35.668	26.3451	44.991	0.75007	0.121122	0.999968
ENSG00000088827	SIGLEC1	protein_coding	chr20	3686970	3712600	-	204.203	152.036	256.37	0.749975	0.000104851	0.0111261
ENSG00000173210	ABLIM3	protein_coding	chr5	149141483	149260542	+	95.1239	70.6902	119.558	0.749875	0.00625184	0.250395
ENSG00000170873	MTSS1	protein_coding	chr8	124550784	124728473	-	405.372	302.103	508.641	0.749672	1.71914e-07	4.34512e-05
ENSG00000245468	LINC02447	lncRNA	chr4	7093776	7103394	-	2.96432	1.95871	3.96992	0.748256	0.496584	1
ENSG00000155749	FLACC1	protein_coding	chr2	201288271	201357398	-	17.5783	12.8687	22.2878	0.747745	0.201086	0.999968
ENSG00000185267	CDNF	protein_coding	chr10	14819245	14838575	-	14.39	10.4888	18.2911	0.747702	0.264163	0.999968
ENSG00000226801	OSTCP8	processed_pseudogene	chr9	33968071	33968518	-	5.03531	3.50618	6.56444	0.74733	0.475194	1
ENSG00000166546	BEAN1	protein_coding	chr16	66427295	66493529	+	17.5832	12.8786	22.2878	0.746716	0.206876	0.999968
ENSG00000289115	ENSG00000289115	lncRNA	chr19	42075535	42075815	-	4.65325	3.22212	6.08439	0.746676	0.45989	1
ENSG00000102290	PCDH11X	protein_coding	chrX	91779261	92623230	+	4.2712	2.93806	5.60433	0.745927	0.45366	1
ENSG00000161905	ALOX15	protein_coding	chr17	4630919	4642294	-	5.57808	3.91742	7.23874	0.744523	0.421269	1
ENSG00000257242	LINC01619	lncRNA	chr12	91984976	92142914	-	5.57808	3.91742	7.23874	0.744523	0.421269	1
ENSG00000120370	GORAB	protein_coding	chr1	170531819	170553834	+	69.2537	51.5242	86.9833	0.744246	0.0201825	0.501505
ENSG00000285793	ANAPC1P2	lncRNA	chr2	87030675	87076429	-	6.88496	4.89677	8.87315	0.743585	0.395759	1
ENSG00000116285	ERRFI1	protein_coding	chr1	8004404	8026309	-	53.2667	39.6052	66.9283	0.742347	0.0367053	0.708911
ENSG00000109762	SNX25	protein_coding	chr4	185204237	185370185	+	60.0041	44.649	75.3593	0.742222	0.0275179	0.601933
ENSG00000112053	SLC26A8	protein_coding	chr6	35943516	36024868	-	2.58721	1.68455	3.48987	0.741995	0.564354	1
ENSG00000167550	RHEBL1	protein_coding	chr12	49064676	49070025	-	2.58721	1.68455	3.48987	0.741995	0.564354	1
ENSG00000206838	SNORA5A	snoRNA	chr7	45104349	45104482	-	11.3667	8.25597	14.4775	0.741715	0.299409	0.999968
ENSG00000244356	RN7SL398P	misc_RNA	chr10	33288304	33288601	-	3.89409	2.6639	5.12428	0.74116	0.502831	1
ENSG00000122574	WIPF3	protein_coding	chr7	29806486	29917061	+	14.3675	10.5086	18.2264	0.740369	0.294151	0.999968
ENSG00000291134	WASH2P	lncRNA	chr2	113583593	113599081	+	5.76209	4.06439	7.4598	0.740234	0.448064	1
ENSG00000120658	ENOX1	protein_coding	chr13	43213130	43786972	-	2.20515	1.40049	3.00982	0.740207	0.53297	1
ENSG00000172425	TTC36	protein_coding	chr11	118527472	118531197	+	2.20515	1.40049	3.00982	0.740207	0.53297	1
ENSG00000245008	ENSG00000245008	lncRNA	chr11	128614340	128686922	-	2.20515	1.40049	3.00982	0.740207	0.53297	1
ENSG00000143127	ITGA10	protein_coding	chr1	145891208	145910111	-	10.6259	7.70765	13.5442	0.740087	0.34359	0.999968
ENSG00000200792	SNORA80A	snoRNA	chr21	32377187	32377322	-	3.51204	2.37985	4.64423	0.739819	0.491139	1
ENSG00000278959	ENSG00000278959	TEC	chr7	93954044	93956519	-	3.51204	2.37985	4.64423	0.739819	0.491139	1
ENSG00000134317	GRHL1	protein_coding	chr2	9951693	10002277	+	9.68274	7.00246	12.363	0.739732	0.342984	0.999968
ENSG00000134376	CRB1	protein_coding	chr1	197268204	197478455	+	4.81892	3.3592	6.27864	0.739605	0.457925	1
ENSG00000216490	IFI30	protein_coding	chr19	18173162	18178117	+	4.07316	2.80098	5.34533	0.739324	0.497867	1
ENSG00000151388	ADAMTS12	protein_coding	chr5	33523535	33892019	-	5.38004	3.78034	6.97974	0.73923	0.437471	1
ENSG00000196296	ATP2A1	protein_coding	chr16	28878405	28904466	+	6.68692	4.75969	8.61415	0.739168	0.396896	1
ENSG00000144712	CAND2	protein_coding	chr3	12796472	12834804	+	9.86181	7.13954	12.5841	0.738898	0.328815	0.999968
ENSG00000277938	ENSG00000277938	lncRNA	chr20	25229150	25231933	+	11.1687	8.11889	14.2185	0.738894	0.301362	0.999968
ENSG00000144824	PHLDB2	protein_coding	chr3	111732497	111976517	+	3.12998	2.09579	4.16417	0.73823	0.494765	1
ENSG00000156113	KCNMA1	protein_coding	chr10	76869601	77638369	-	21.8261	16.1106	27.5416	0.738177	0.191593	0.999968
ENSG00000275131	PDE4DIPP2	transcribed_unprocessed_pseudogene	chr1	120489860	120701289	-	4.99799	3.49628	6.49969	0.738099	0.435357	1
ENSG00000003987	MTMR7	protein_coding	chr8	17296794	17413528	-	23.4967	17.3641	29.6293	0.738022	0.182595	0.999968
ENSG00000179813	FAM216B	protein_coding	chr13	42781550	42791549	+	1.8231	1.11644	2.52977	0.737936	0.532901	1
ENSG00000199872	RNU6-942P	snRNA	chr2	26042675	26042781	+	1.8231	1.11644	2.52977	0.737936	0.532901	1
ENSG00000226243	RPL37AP1	processed_pseudogene	chr20	44466564	44466842	-	1.8231	1.11644	2.52977	0.737936	0.532901	1
ENSG00000251191	LINC00589	lncRNA	chr8	29673922	29748109	-	1.8231	1.11644	2.52977	0.737936	0.532901	1
ENSG00000260719	ENSG00000260719	lncRNA	chr16	29745247	29748299	+	1.8231	1.11644	2.52977	0.737936	0.532901	1
ENSG00000276148	ENSG00000276148	lncRNA	chr12	32725248	32725660	-	1.8231	1.11644	2.52977	0.737936	0.532901	1
ENSG00000280269	ENSG00000280269	TEC	chr11	74204869	74205746	+	1.8231	1.11644	2.52977	0.737936	0.532901	1
ENSG00000111325	OGFOD2	protein_coding	chr12	122974580	122980043	+	15.6554	11.488	19.8228	0.737625	0.257031	0.999968
ENSG00000218596	ENSG00000218596	processed_pseudogene	chr6	156976294	156977072	+	7.23464	5.18083	9.28845	0.735154	0.395144	1
ENSG00000158423	RIBC1	protein_coding	chrX	53422690	53431120	+	4.23882	2.93806	5.53958	0.731713	0.46282	1
ENSG00000224786	CETN4P	transcribed_unitary_pseudogene	chr4	122728532	122732482	-	4.23882	2.93806	5.53958	0.731713	0.46282	1
ENSG00000012124	CD22	protein_coding	chr19	35319261	35347361	+	18.9452	13.995	23.8954	0.731398	0.214069	0.999968
ENSG00000164199	ADGRV1	protein_coding	chr5	90529344	91164437	+	2.75287	1.82163	3.68412	0.73125	0.541092	1
ENSG00000179362	HMGN2P46	transcribed_processed_pseudogene	chr15	45511136	45586290	+	2.75287	1.82163	3.68412	0.73125	0.541092	1
ENSG00000154511	DIPK1A	protein_coding	chr1	92832737	92961522	-	15.7887	11.6251	19.9523	0.730819	0.252066	0.999968
ENSG00000183831	ANKRD45	protein_coding	chr1	173608336	173669851	-	23.7767	17.6383	29.9151	0.730042	0.165187	0.999968
ENSG00000149054	ZNF215	protein_coding	chr11	6926404	7001004	+	23.592	17.5012	29.6829	0.729816	0.169734	0.999968
ENSG00000154898	CCDC144CP	transcribed_processed_pseudogene	chr17	20321150	20403557	+	7.57937	5.45499	9.70376	0.729631	0.372773	1
ENSG00000291120	MRPL45P2	lncRNA	chr17	47450568	47492493	-	20.7759	15.3856	26.1662	0.729383	0.181979	0.999968
ENSG00000246090	ENSG00000246090	lncRNA	chr4	99088805	99301356	+	5.1686	3.64326	6.69394	0.728586	0.465065	1
ENSG00000237233	TMEM26-AS1	lncRNA	chr10	61452639	61481956	+	2.37082	1.53757	3.20407	0.728337	0.539282	1
ENSG00000117228	GBP1	protein_coding	chr1	89051882	89065360	-	22.4508	16.6589	28.2427	0.727681	0.174658	0.999968
ENSG00000183562	ENSG00000183562	lncRNA	chr11	2989863	2991344	+	1.44599	0.842274	2.04971	0.727186	0.589293	1
ENSG00000186652	PRG2	protein_coding	chr11	57386780	57390650	-	1.44599	0.842274	2.04971	0.727186	0.589293	1
ENSG00000232850	PTGES2-AS1	lncRNA	chr9	128128529	128130628	+	1.44599	0.842274	2.04971	0.727186	0.589293	1
ENSG00000249988	ENSG00000249988	lncRNA	chr4	14164455	14242813	+	1.44599	0.842274	2.04971	0.727186	0.589293	1
ENSG00000260425	ENSG00000260425	lncRNA	chr16	1358900	1361405	-	1.44599	0.842274	2.04971	0.727186	0.589293	1
ENSG00000273901	ENSG00000273901	lncRNA	chr19	58500505	58501137	+	1.44599	0.842274	2.04971	0.727186	0.589293	1
ENSG00000277818	Y_RNA	misc_RNA	chr5	79562745	79562846	-	1.44599	0.842274	2.04971	0.727186	0.589293	1
ENSG00000278546	ENSG00000278546	lncRNA	chr17	31560132	31560573	+	1.44599	0.842274	2.04971	0.727186	0.589293	1
ENSG00000132846	ZBED3	protein_coding	chr5	77072072	77087285	-	50.6612	37.9108	63.4116	0.727151	0.0464188	0.801205
ENSG00000050327	ARHGEF5	protein_coding	chr7	144355288	144380632	+	8.68822	6.29726	11.0792	0.727094	0.354433	1
ENSG00000248698	LINC01085	transcribed_processed_pseudogene	chr4	14111968	14140052	+	4.78654	3.3592	6.21389	0.726713	0.459976	1
ENSG00000249379	ENSG00000249379	lncRNA	chr6	53503109	53507660	+	3.86172	2.6639	5.05953	0.725825	0.511162	1
ENSG00000171502	COL24A1	protein_coding	chr1	85729233	86156943	-	46.9344	35.1395	58.7294	0.724866	0.0586492	0.877886
ENSG00000279472	ENSG00000279472	lncRNA	chr5	141177849	141182369	+	5.89538	4.20147	7.5893	0.723619	0.434328	1
ENSG00000149201	CCDC81	protein_coding	chr11	86374736	86423109	+	3.47966	2.37985	4.57948	0.723173	0.498529	1
ENSG00000184838	PRR16	protein_coding	chr5	120464300	120687332	+	3.47966	2.37985	4.57948	0.723173	0.498529	1
ENSG00000206897	SNORA9B	snoRNA	chr12	123616708	123616840	+	3.47966	2.37985	4.57948	0.723173	0.498529	1
ENSG00000286327	ENSG00000286327	lncRNA	chrX	102659983	102663455	+	3.47966	2.37985	4.57948	0.723173	0.498529	1
ENSG00000171368	TPPP	protein_coding	chr5	659862	693352	-	26.8544	20.0181	33.6908	0.722917	0.139235	0.999968
ENSG00000258458	OXA1L-DT	lncRNA	chr14	22701476	22766562	-	9.96272	7.27662	12.6488	0.721664	0.330598	0.999968
ENSG00000285517	ENSG00000285517	lncRNA	chr12	30795458	30879268	+	51.6644	38.7629	64.5659	0.721522	0.0447297	0.783981
ENSG00000288900	ENSG00000288900	lncRNA	chr2	191677213	191677863	-	4.5885	3.22212	5.95489	0.72006	0.482294	1
ENSG00000261072	ENSG00000261072	processed_pseudogene	chr15	56192353	56193262	-	3.09761	2.09579	4.09942	0.720027	0.500722	1
ENSG00000226086	EIF3LP3	processed_pseudogene	chr10	38080056	38080877	-	5.13128	3.63336	6.62919	0.71947	0.440331	1
ENSG00000178343	SHISA3	protein_coding	chr4	42397488	42402487	+	9.58561	7.00246	12.1688	0.718606	0.354262	0.999968
ENSG00000174944	P2RY14	protein_coding	chr3	151212117	151278542	-	1.99371	1.26341	2.72401	0.718361	0.780242	1
ENSG00000272650	ENSG00000272650	lncRNA	chr4	53997415	53997712	-	4.02738	2.80098	5.25378	0.718356	0.50415	1
ENSG00000289023	ENSG00000289023	lncRNA	chr16	10392338	10393002	+	6.06105	4.33855	7.78354	0.718354	0.43069	1
ENSG00000109943	CRTAM	protein_coding	chr11	122838500	122872643	+	10.3075	7.55078	13.0641	0.717892	0.326899	0.999968
ENSG00000166444	DENND2B	protein_coding	chr11	8693351	8910951	-	15.5125	11.488	19.537	0.717686	0.276051	0.999968
ENSG00000120659	TNFSF11	protein_coding	chr13	42562736	42608013	+	6.99082	5.04375	8.9379	0.717498	0.44086	1
ENSG00000246898	LINC00920	lncRNA	chr16	66408516	66412135	+	4.20645	2.93806	5.47483	0.717357	0.475271	1
ENSG00000158258	CLSTN2	protein_coding	chr3	139935185	140577397	+	808.052	611.011	1005.09	0.717134	2.2545e-09	8.87681e-07
ENSG00000179899	PHC1P1	processed_pseudogene	chr12	55411727	55414787	-	2.17278	1.40049	2.94507	0.716721	0.551707	1
ENSG00000227962	ENSG00000227962	processed_pseudogene	chr1	235336806	235337087	+	2.17278	1.40049	2.94507	0.716721	0.551707	1
ENSG00000240673	ENSG00000240673	processed_pseudogene	chr19	20079818	20080539	-	2.17278	1.40049	2.94507	0.716721	0.551707	1
ENSG00000268201	ENSG00000268201	lncRNA	chr19	58266635	58267685	+	3.10255	2.10568	4.09942	0.715423	0.569462	1
ENSG00000128512	DOCK4	protein_coding	chr7	111726110	112206407	-	305.793	231.246	380.34	0.715422	5.72281e-06	0.00101934
ENSG00000281392	LINC00506	lncRNA	chr3	87089129	87158363	+	3.64533	2.51693	4.77373	0.715188	0.508213	1
ENSG00000187955	COL14A1	protein_coding	chr8	120059780	120373573	+	7.71761	5.60196	9.83326	0.7145	0.403423	1
ENSG00000188732	FAM221A	protein_coding	chr7	23680130	23703249	+	23.5965	17.6284	29.5645	0.714356	0.179172	0.999968
ENSG00000237631	PARK7P2	processed_pseudogene	chr9	95918136	95918704	+	3.82439	2.65401	4.99478	0.714227	0.483887	1
ENSG00000204287	HLA-DRA	protein_coding	chr6	32439878	32445046	+	136.106	102.862	169.349	0.713828	0.00161566	0.0974738
ENSG00000138759	FRAS1	protein_coding	chr4	78057323	78544269	+	4.75417	3.3592	6.14914	0.713706	0.464652	1
ENSG00000163666	HESX1	protein_coding	chr3	57197838	57227606	-	5.86301	4.20147	7.52455	0.712703	0.443461	1
ENSG00000254207	ENSG00000254207	lncRNA	chr8	725188	725877	-	7.51462	5.45499	9.57426	0.71207	0.385695	1
ENSG00000145703	IQGAP2	protein_coding	chr5	76403285	76708132	+	466	353.107	578.892	0.711597	3.83475e-08	1.1243e-05
ENSG00000243562	RN7SL838P	misc_RNA	chr11	440399	440693	-	1.79073	1.11644	2.46502	0.711225	0.552068	1
ENSG00000251359	WWC2-AS2	lncRNA	chr4	183097017	183099199	-	1.79073	1.11644	2.46502	0.711225	0.552068	1
ENSG00000276524	ENSG00000276524	lncRNA	chr15	56887107	56888219	+	1.79073	1.11644	2.46502	0.711225	0.552068	1
ENSG00000285427	SOD2-OT1	lncRNA	chr6	159760258	159762332	-	1.79073	1.11644	2.46502	0.711225	0.552068	1
ENSG00000167646	DNAAF3	protein_coding	chr19	55158661	55166722	-	2.7205	1.82163	3.61937	0.711169	0.545937	1
ENSG00000234534	CSNK1G2P1	processed_pseudogene	chr9	5040945	5041940	+	2.7205	1.82163	3.61937	0.711169	0.545937	1
ENSG00000236772	ENSG00000236772	lncRNA	chr20	32449755	32453607	+	2.7205	1.82163	3.61937	0.711169	0.545937	1
ENSG00000266467	RN7SL220P	misc_RNA	chr10	68007718	68008017	-	2.7205	1.82163	3.61937	0.711169	0.545937	1
ENSG00000289995	ENSG00000289995	lncRNA	chr1	192609359	192634544	+	17.4765	13.0157	21.9373	0.710654	0.226365	0.999968
ENSG00000181523	SGSH	protein_coding	chr17	80206716	80220923	-	33.1622	24.9149	41.4095	0.710608	0.107951	0.999968
ENSG00000163702	IL17RC	protein_coding	chr3	9917074	9933630	+	3.82934	2.6639	4.99478	0.710326	0.522438	1
ENSG00000225137	DYNC1I2P1	processed_pseudogene	chr10	50264978	50266815	+	3.82934	2.6639	4.99478	0.710326	0.522438	1
ENSG00000225423	TNPO1P1	processed_pseudogene	chr10	84390908	84392045	+	5.48096	3.91742	7.04449	0.710101	0.440188	1
ENSG00000013619	MAMLD1	protein_coding	chrX	150361422	150514178	+	21.7144	16.2378	27.1911	0.709664	0.18885	0.999968
ENSG00000198842	STYXL2	protein_coding	chr1	167094075	167129165	+	27.7781	20.8406	34.7156	0.709542	0.138394	0.999968
ENSG00000092969	TGFB2	protein_coding	chr1	218345336	218444619	+	13.9703	10.3617	17.5789	0.709489	0.287138	0.999968
ENSG00000179163	FUCA1	protein_coding	chr1	23845077	23868290	-	259.723	196.929	322.517	0.708856	5.58044e-05	0.00667957
ENSG00000166426	CRABP1	protein_coding	chr15	78340353	78348225	+	19.8598	14.8373	24.8823	0.708643	0.203952	0.999968
ENSG00000164659	ELAPOR2	protein_coding	chr7	86876906	87059654	-	33.4935	25.1891	41.798	0.708581	0.113863	0.999968
ENSG00000273017	ENSG00000273017	lncRNA	chr21	29359002	29359453	+	6.02867	4.33855	7.7188	0.70768	0.433564	1
ENSG00000172037	LAMB2	protein_coding	chr3	49121114	49133118	-	10.4457	7.69775	13.1936	0.706529	0.333364	0.999968
ENSG00000170537	TMC7	protein_coding	chr16	18983934	19063942	+	3.44729	2.37985	4.51473	0.706332	0.509395	1
ENSG00000228013	IL6R-AS1	lncRNA	chr1	154402328	154406564	-	3.44729	2.37985	4.51473	0.706332	0.509395	1
ENSG00000272631	ENSG00000272631	lncRNA	chr10	86749754	86756298	-	3.44729	2.37985	4.51473	0.706332	0.509395	1
ENSG00000277130	ENSG00000277130	lncRNA	chr12	79818784	79819465	-	3.44729	2.37985	4.51473	0.706332	0.509395	1
ENSG00000188906	LRRK2	protein_coding	chr12	40196744	40369285	+	63.8854	48.312	79.4587	0.70631	0.0380901	0.719576
ENSG00000065621	GSTO2	protein_coding	chr10	104268873	104304950	+	2.33844	1.53757	3.13932	0.705944	0.539836	1
ENSG00000222057	RNU4-62P	snRNA	chr3	121655475	121655604	-	2.33844	1.53757	3.13932	0.705944	0.539836	1
ENSG00000236773	ENSG00000236773	processed_pseudogene	chr1	224175476	224175706	-	2.33844	1.53757	3.13932	0.705944	0.539836	1
ENSG00000269925	ENSG00000269925	lncRNA	chr1	7776383	7776775	+	2.33844	1.53757	3.13932	0.705944	0.539836	1
ENSG00000285616	ENSG00000285616	lncRNA	chr5	40474908	40490430	-	2.33844	1.53757	3.13932	0.705944	0.539836	1
ENSG00000225345	SNX18P3	transcribed_unprocessed_pseudogene	chr9	38567377	38568211	-	7.29823	5.30801	9.28845	0.705768	0.40795	1
ENSG00000285454	ENSG00000285454	lncRNA	chr4	42151028	42268110	+	5.64662	4.0545	7.23874	0.704856	0.440059	1
ENSG00000105376	ICAM5	protein_coding	chr19	10289952	10296778	+	9.3418	6.86538	11.8182	0.704608	0.383333	0.999968
ENSG00000183111	ARHGEF37	protein_coding	chr5	149551947	149634968	+	4.92478	3.50618	6.34339	0.704542	0.524121	1
ENSG00000147614	ATP6V0D2	protein_coding	chr8	85987323	86154225	+	99.4464	75.4301	123.463	0.703502	0.00785781	0.283638
ENSG00000165457	FOLR2	protein_coding	chr11	72216601	72221950	+	16.5059	12.3204	20.6914	0.703488	0.25946	0.999968
ENSG00000168453	HR	protein_coding	chr8	22114419	22133384	-	3.99501	2.80098	5.18903	0.703341	0.506701	1
ENSG00000270923	TAS2R6P	processed_pseudogene	chr7	141787815	141788640	+	3.99501	2.80098	5.18903	0.703341	0.506701	1
ENSG00000134321	RSAD2	protein_coding	chr2	6865557	6898239	+	97.1012	73.6579	120.545	0.703118	0.0122112	0.373628
ENSG00000104936	DMPK	protein_coding	chr19	45769709	45782552	-	81.438	61.7389	101.137	0.703073	0.0165122	0.447564
ENSG00000005961	ITGA2B	protein_coding	chr17	44372180	44389649	-	10.2477	7.56067	12.9346	0.702879	0.35761	0.999968
ENSG00000151150	ANK3	protein_coding	chr10	60026298	60733490	-	12.8156	9.51938	16.1119	0.701949	0.31453	0.999968
ENSG00000165996	HACD1	protein_coding	chr10	17589032	17617374	-	19.7951	14.8373	24.7528	0.701406	0.211549	0.999968
ENSG00000168995	SIGLEC7	protein_coding	chr19	51142299	51153526	+	39.3008	29.6944	48.9073	0.701276	0.110302	0.999968
ENSG00000206561	COLQ	protein_coding	chr3	15450133	15521751	-	7.4872	5.46488	9.50951	0.700999	0.426479	1
ENSG00000165164	CFAP47	protein_coding	chrX	35919734	36385317	+	11.1401	8.25597	14.0242	0.698835	0.32935	0.999968
ENSG00000144730	IL17RD	protein_coding	chr3	57089982	57170306	-	50.5719	38.3418	62.802	0.697539	0.0531482	0.84867
ENSG00000164093	PITX2	protein_coding	chr4	110617423	110642123	-	4.72674	3.36909	6.08439	0.697309	0.545982	1
ENSG00000287697	ENSG00000287697	lncRNA	chr1	174998353	174999623	-	14.0712	10.4987	17.6436	0.697206	0.285353	0.999968
ENSG00000273451	ENSG00000273451	lncRNA	chr20	47348137	47349142	-	3.07018	2.10568	4.03467	0.696988	0.57933	1
ENSG00000173372	C1QA	protein_coding	chr1	22635077	22639678	+	26.9233	20.3121	33.5344	0.696365	0.184275	0.999968
ENSG00000167281	RBFOX3	protein_coding	chr17	79089345	79611051	-	1.41362	0.842274	1.98496	0.696225	0.605999	1
ENSG00000200175	RNU6-1309P	snRNA	chr1	150812591	150812698	-	1.41362	0.842274	1.98496	0.696225	0.605999	1
ENSG00000225183	ENSG00000225183	processed_pseudogene	chr1	54089856	54090093	+	1.41362	0.842274	1.98496	0.696225	0.605999	1
ENSG00000227695	DNMBP-AS1	lncRNA	chr10	99927010	99959050	+	1.41362	0.842274	1.98496	0.696225	0.605999	1
ENSG00000232630	PRPS1P2	processed_pseudogene	chr9	125150653	125151589	+	1.41362	0.842274	1.98496	0.696225	0.605999	1
ENSG00000234817	ECI2-DT	lncRNA	chr6	4136072	4157385	+	1.41362	0.842274	1.98496	0.696225	0.605999	1
ENSG00000237263	MAPK6P3	processed_pseudogene	chr13	42068932	42071093	-	1.41362	0.842274	1.98496	0.696225	0.605999	1
ENSG00000272275	ENSG00000272275	lncRNA	chr2	10767875	10770058	-	1.41362	0.842274	1.98496	0.696225	0.605999	1
ENSG00000273997	ENSG00000273997	processed_pseudogene	chr6	147406531	147406824	+	1.41362	0.842274	1.98496	0.696225	0.605999	1
ENSG00000166153	DEPDC4	protein_coding	chr12	100203669	100267079	-	25.2378	19.0289	31.4468	0.695995	0.161633	0.999968
ENSG00000157214	STEAP2	protein_coding	chr7	90167590	90238137	+	6.54402	4.75969	8.32835	0.69563	0.439665	1
ENSG00000249395	CASC9	lncRNA	chr8	75120409	75352327	-	80.0573	60.8867	99.2279	0.695582	0.0250961	0.574175
ENSG00000225963	ENSG00000225963	lncRNA	chr2	230121370	230174223	+	6.72309	4.89677	8.5494	0.695485	0.417578	1
ENSG00000155719	OTOA	protein_coding	chr16	21663968	21761935	+	37.9102	28.715	47.1054	0.695008	0.116831	0.999968
ENSG00000072858	SIDT1	protein_coding	chr3	113532555	113629575	+	3.6179	2.52682	4.70898	0.694864	0.578067	1
ENSG00000246695	RASSF8-AS1	lncRNA	chr12	25936683	25959765	-	11.1316	8.26587	13.9974	0.694718	0.36305	0.999968
ENSG00000173269	MMRN2	protein_coding	chr10	86935540	86969481	-	31.6477	23.9355	39.3598	0.694717	0.124157	0.999968
ENSG00000272033	ENSG00000272033	lncRNA	chr1	167379108	167381000	+	13.515	10.0875	16.9425	0.694448	0.319856	0.999968
ENSG00000204577	LILRB3	protein_coding	chr19	54216278	54223506	-	24.1389	18.2064	30.0714	0.694	0.188027	0.999968
ENSG00000083454	P2RX5	protein_coding	chr17	3672199	3696240	-	5.61425	4.0545	7.17399	0.693473	0.444139	1
ENSG00000261302	NUP93-DT	lncRNA	chr16	56708450	56730010	-	1.96134	1.26341	2.65926	0.693056	0.616026	1
ENSG00000273035	ENSG00000273035	lncRNA	chr2	39323328	39323804	-	1.96134	1.26341	2.65926	0.693056	0.616026	1
ENSG00000031081	ARHGAP31	protein_coding	chr3	119294383	119420714	+	219.424	167.559	271.29	0.691893	0.000157173	0.0157827
ENSG00000112182	BACH2	protein_coding	chr6	89926528	90296843	-	4.89241	3.50618	6.27864	0.691765	0.524914	1
ENSG00000225171	DUTP6	processed_pseudogene	chr1	166868748	166869209	+	6.88875	5.03385	8.74365	0.691383	0.415261	1
ENSG00000135144	DTX1	protein_coding	chr12	113056730	113098028	+	2.68812	1.82163	3.55462	0.690803	0.554961	1
ENSG00000236869	ZKSCAN7-AS1	lncRNA	chr3	44556985	44685665	-	2.68812	1.82163	3.55462	0.690803	0.554961	1
ENSG00000267338	ENSG00000267338	lncRNA	chr22	16616170	16617114	+	2.68812	1.82163	3.55462	0.690803	0.554961	1
ENSG00000275468	ENSG00000275468	processed_pseudogene	chr19	2013728	2014656	-	2.68812	1.82163	3.55462	0.690803	0.554961	1
ENSG00000286113	ENSG00000286113	lncRNA	chr8	73879046	73882733	+	2.68812	1.82163	3.55462	0.690803	0.554961	1
ENSG00000163638	ADAMTS9	protein_coding	chr3	64515654	64688000	-	12.2081	9.10814	15.3081	0.69007	0.345399	0.999968
ENSG00000231346	LINC01160	lncRNA	chr1	111599655	111608723	-	3.96263	2.80098	5.12428	0.688168	0.51229	1
ENSG00000243414	TICAM2	protein_coding	chr5	115578496	115602479	-	3.96263	2.80098	5.12428	0.688168	0.51229	1
ENSG00000108679	LGALS3BP	protein_coding	chr17	78971238	78979947	-	144.146	110.188	178.104	0.687796	0.00322457	0.162445
ENSG00000237711	MTCO3P11	unprocessed_pseudogene	chr9	5100236	5101009	+	4.68942	3.3592	6.01964	0.687333	0.481889	1
ENSG00000261529	ENSG00000261529	lncRNA	chr15	25345633	25347235	-	4.68942	3.3592	6.01964	0.687333	0.481889	1
ENSG00000187474	FPR3	protein_coding	chr19	51795157	51826190	+	18.5856	14.0148	23.1564	0.686019	0.280383	0.999968
ENSG00000129521	EGLN3	protein_coding	chr14	33924227	34462774	-	30.0407	22.8092	37.2722	0.684776	0.14313	0.999968
ENSG00000149635	OCSTAMP	protein_coding	chr20	46540946	46550654	-	1.75835	1.11644	2.40027	0.684011	0.768308	1
ENSG00000251365	LINC02236	lncRNA	chr5	6765891	6833120	+	1.57928	0.979354	2.17921	0.683639	0.606579	1
ENSG00000256268	LINC02454	lncRNA	chr12	65589111	65614169	+	1.57928	0.979354	2.17921	0.683639	0.606579	1
ENSG00000270171	ENSG00000270171	lncRNA	chr1	7693124	7694844	-	1.57928	0.979354	2.17921	0.683639	0.606579	1
ENSG00000205078	SYCE1L	protein_coding	chr16	77199408	77213215	+	2.30607	1.53757	3.07457	0.683198	0.547072	1
ENSG00000222267	RNU6-892P	snRNA	chr8	20229779	20229877	+	2.30607	1.53757	3.07457	0.683198	0.547072	1
ENSG00000233111	RAB1C	processed_pseudogene	chr9	37636688	37637293	-	2.30607	1.53757	3.07457	0.683198	0.547072	1
ENSG00000233910	GTF2F2P2	processed_pseudogene	chr1	40593633	40594353	-	2.30607	1.53757	3.07457	0.683198	0.547072	1
ENSG00000248240	ENSG00000248240	lncRNA	chr5	43515274	43525310	+	2.30607	1.53757	3.07457	0.683198	0.547072	1
ENSG00000270332	SMC2-DT	lncRNA	chr9	104077308	104093073	-	2.30607	1.53757	3.07457	0.683198	0.547072	1
ENSG00000130768	SMPDL3B	protein_coding	chr1	27935000	27959157	+	3.03286	2.09579	3.96992	0.682917	0.525499	1
ENSG00000236256	DIAPH2-AS1	lncRNA	chrX	97431286	97642589	-	3.03286	2.09579	3.96992	0.682917	0.525499	1
ENSG00000277634	Y_RNA	misc_RNA	chr14	49839401	49839493	-	3.03286	2.09579	3.96992	0.682917	0.525499	1
ENSG00000130513	GDF15	protein_coding	chr19	18374731	18389176	+	36.9758	28.1568	45.7948	0.682515	0.129005	0.999968
ENSG00000186867	QRFPR	protein_coding	chr4	121328642	121381059	-	3.58058	2.51693	4.64423	0.682461	0.512134	1
ENSG00000258733	LINC02328	lncRNA	chr14	85911438	86161539	+	4.30736	3.07514	5.53958	0.682348	0.485418	1
ENSG00000188394	GPR21	protein_coding	chr9	123033667	123035665	+	4.1283	2.93806	5.31853	0.682103	0.522194	1
ENSG00000279602	ENSG00000279602	TEC	chr17	43360033	43361361	-	19.7756	14.9546	24.5965	0.681978	0.238369	0.999968
ENSG00000125089	SH3TC1	protein_coding	chr4	8182072	8241803	+	189.091	145.034	233.149	0.681129	0.000604051	0.045189
ENSG00000249492	ENSG00000249492	lncRNA	chr5	43483913	43509356	+	12.1384	9.09825	15.1786	0.679981	0.323926	0.999968
ENSG00000287839	ENSG00000287839	lncRNA	chr1	155626755	155637604	-	10.6848	7.98181	13.3879	0.679776	0.362204	0.999968
ENSG00000141753	IGFBP4	protein_coding	chr17	40443450	40457725	+	170.444	130.921	209.966	0.677334	0.00192933	0.112321
ENSG00000164484	TMEM200A	protein_coding	chr6	130366017	130443067	+	47.7592	36.5301	58.9884	0.676637	0.0685668	0.934489
ENSG00000258461	ENSG00000258461	protein_coding	chr15	42348103	42412317	+	7.20606	5.31791	9.09421	0.676008	0.420837	1
ENSG00000229644	NAMPTP1	processed_pseudogene	chr10	36521721	36524234	-	17.2041	13.0157	21.3925	0.675974	0.252392	0.999968
ENSG00000144852	NR1I2	protein_coding	chr3	119780484	119818487	+	8.48551	6.30716	10.6639	0.674664	0.428532	1
ENSG00000231241	RPS3AP3	processed_pseudogene	chr20	37021743	37021984	-	2.47174	1.67465	3.26882	0.674485	0.816507	1
ENSG00000287016	ENSG00000287016	lncRNA	chr10	56361479	56364714	+	5.20476	3.78034	6.62919	0.674418	0.480487	1
ENSG00000123689	G0S2	protein_coding	chr1	209675412	209676390	+	76.9667	59.075	94.8584	0.67414	0.0241648	0.55968
ENSG00000182985	CADM1	protein_coding	chr11	115169218	115504957	-	431.685	332.414	530.956	0.673993	4.79429e-07	0.000112082
ENSG00000078018	MAP2	protein_coding	chr2	209424047	209734147	+	4.47798	3.22212	5.73383	0.673461	0.519759	1
ENSG00000179715	PCED1B	protein_coding	chr12	47079603	47236662	+	14.6417	11.057	18.2264	0.67322	0.308146	0.999968
ENSG00000213123	DYNLT2B	protein_coding	chr3	196291219	196318299	-	6.48422	4.76959	8.19885	0.672986	0.50146	1
ENSG00000251972	RNU6-123P	snRNA	chr21	25943044	25943145	-	3.93026	2.80098	5.05953	0.672834	0.52079	1
ENSG00000267688	ENSG00000267688	lncRNA	chr19	3121116	3122128	-	3.93026	2.80098	5.05953	0.672834	0.52079	1
ENSG00000115641	FHL2	protein_coding	chr2	105357712	105438513	-	27.3537	20.8604	33.8471	0.672717	0.170907	0.999968
ENSG00000116981	NT5C1A	protein_coding	chr1	39651229	39672107	-	23.1671	17.6383	28.696	0.671999	0.199933	0.999968
ENSG00000112379	ARFGEF3	protein_coding	chr6	138161939	138344663	+	141.803	109.159	174.447	0.671442	0.00260084	0.14226
ENSG00000267199	ENSG00000267199	lncRNA	chr18	12438890	12448205	+	17.1766	13.0256	21.3277	0.670778	0.274803	0.999968
ENSG00000152217	SETBP1	protein_coding	chr18	44680173	45068510	+	223.963	172.602	275.325	0.670577	0.000226048	0.0215422
ENSG00000165171	METTL27	protein_coding	chr7	73834590	73842516	-	2.65575	1.82163	3.48987	0.670146	0.568189	1
ENSG00000188042	ARL4C	protein_coding	chr2	234493041	234497081	-	120.331	92.667	147.995	0.669647	0.00590697	0.243858
ENSG00000174885	NLRP6	protein_coding	chr11	278407	285388	+	4.82271	3.49628	6.14914	0.669037	0.482565	1
ENSG00000239466	RN7SL552P	misc_RNA	chr4	84687725	84688000	-	4.82271	3.49628	6.14914	0.669037	0.482565	1
ENSG00000240694	PNMA2	protein_coding	chr8	26504701	26514092	-	18.7825	14.2791	23.2859	0.668561	0.256086	0.999968
ENSG00000172927	MYEOV	protein_coding	chr11	69294151	69341682	+	6.10216	4.48553	7.7188	0.668498	0.489259	1
ENSG00000269713	NBPF9	protein_coding	chr1	149052186	149103561	-	53.9291	41.4367	66.4214	0.667893	0.0591969	0.881298
ENSG00000256973	ENSG00000256973	lncRNA	chr12	22460519	22463914	-	6.44195	4.7498	8.1341	0.667751	0.443634	1
ENSG00000112599	GUCA1B	protein_coding	chr6	42183284	42194956	-	17.508	13.2997	21.7162	0.667736	0.270782	0.999968
ENSG00000104901	DKKL1	protein_coding	chr19	49361783	49375116	+	1.92896	1.26341	2.59451	0.667299	0.621707	1
ENSG00000115085	ZAP70	protein_coding	chr2	97713576	97739862	+	1.92896	1.26341	2.59451	0.667299	0.621707	1
ENSG00000289010	ENSG00000289010	lncRNA	chr13	110520543	110520882	-	1.92896	1.26341	2.59451	0.667299	0.621707	1
ENSG00000178078	STAP2	protein_coding	chr19	4324043	4342786	-	4.09592	2.93806	5.25378	0.667242	0.520946	1
ENSG00000241322	FBXW10B	protein_coding	chr17	15565483	15619704	-	4.09592	2.93806	5.25378	0.667242	0.520946	1
ENSG00000291220	ENSG00000291220	lncRNA	chr5	70415396	70448015	+	4.09592	2.93806	5.25378	0.667242	0.520946	1
ENSG00000213225	NOC2LP1	transcribed_processed_pseudogene	chr2	130229379	130232106	+	12.7871	9.65646	15.9176	0.6668	0.322781	0.999968
ENSG00000249087	ZNF436-AS1	lncRNA	chr1	23368939	23371839	+	9.16157	6.85548	11.4677	0.66642	0.397174	0.999968
ENSG00000143776	CDC42BPA	protein_coding	chr1	226989865	227318492	-	157.99	121.92	194.059	0.666189	0.00295949	0.152278
ENSG00000116783	TNNI3K	protein_coding	chr1	74235387	74544428	+	3.5482	2.51693	4.57948	0.665815	0.519683	1
ENSG00000198964	SGMS1	protein_coding	chr10	50305586	50625163	-	133.143	102.735	163.551	0.665632	0.00362576	0.174995
ENSG00000168679	SLC16A4	protein_coding	chr1	110362851	110391082	-	6.44689	4.75969	8.1341	0.665271	0.451263	1
ENSG00000197977	ELOVL2	protein_coding	chr6	10980759	11044305	-	6.44689	4.75969	8.1341	0.665271	0.451263	1
ENSG00000046604	DSG2	protein_coding	chr18	31498177	31549008	+	266.654	206.067	327.242	0.664659	9.16764e-05	0.00993958
ENSG00000101311	FERMT1	protein_coding	chr20	6074845	6123214	-	33.7624	25.8942	41.6306	0.664592	0.128974	0.999968
ENSG00000177182	CLVS1	protein_coding	chr8	61057158	61501645	+	1.38124	0.842274	1.92021	0.664586	0.641138	1
ENSG00000224842	LMX1B-DT	lncRNA	chr9	126589594	126613700	-	1.38124	0.842274	1.92021	0.664586	0.641138	1
ENSG00000227484	ENSG00000227484	lncRNA	chr22	50314631	50316008	+	1.38124	0.842274	1.92021	0.664586	0.641138	1
ENSG00000238078	LINC01352	lncRNA	chr1	220829255	220832429	+	1.38124	0.842274	1.92021	0.664586	0.641138	1
ENSG00000280119	ENSG00000280119	TEC	chr2	242001209	242006013	+	1.38124	0.842274	1.92021	0.664586	0.641138	1
ENSG00000160791	CCR5	protein_coding	chr3	46370946	46376206	+	22.3805	17.09	27.6711	0.664409	0.234159	0.999968
ENSG00000150347	ARID5B	protein_coding	chr10	61901684	62096944	+	62.344	48.018	76.67	0.664044	0.0453495	0.792662
ENSG00000187486	KCNJ11	protein_coding	chr11	17365172	17389331	-	5.72011	4.20147	7.23874	0.663504	0.483929	1
ENSG00000168672	LRATD2	protein_coding	chr8	126552443	126558478	-	117.775	90.9528	144.596	0.663008	0.00657127	0.256708
ENSG00000137747	TMPRSS13	protein_coding	chr11	117900641	117929459	-	9.69032	7.27662	12.104	0.662897	0.376477	0.999968
ENSG00000267658	RAB5C-AS1	lncRNA	chr17	42154600	42155972	+	2.82141	1.95871	3.68412	0.662811	0.560457	1
ENSG00000279845	ENSG00000279845	TEC	chr4	146180851	146181316	+	2.82141	1.95871	3.68412	0.662811	0.560457	1
ENSG00000290905	ENSG00000290905	lncRNA	chr2	200695734	200734109	+	2.82141	1.95871	3.68412	0.662811	0.560457	1
ENSG00000228486	C2orf92	protein_coding	chr2	97664217	97703066	+	25.0579	19.1758	30.9399	0.662732	0.194478	0.999968
ENSG00000234494	SP2-AS1	lncRNA	chr17	47897330	47941410	-	46.2173	35.5606	56.8739	0.662624	0.084195	0.999968
ENSG00000253305	PCDHGB6	protein_coding	chr5	141408021	141512975	+	9.51125	7.13954	11.883	0.662447	0.392638	0.999968
ENSG00000288162	ENSG00000288162	lncRNA	chr6	170135374	170142926	+	144.348	111.579	177.117	0.661893	0.00523964	0.224629
ENSG00000159871	LYPD5	protein_coding	chr19	43785874	43827206	-	7.34429	5.46488	9.2237	0.661222	0.455917	1
ENSG00000115423	DNAH6	protein_coding	chr2	84516455	84819589	+	16.5458	12.5945	20.4971	0.661118	0.27174	0.999968
ENSG00000038382	TRIO	protein_coding	chr5	14143342	14532128	+	307.967	238.406	377.529	0.660946	4.89196e-05	0.00604905
ENSG00000270039	ENSG00000270039	lncRNA	chr12	57803838	57804415	+	6.06484	4.47564	7.65405	0.660348	0.454342	1
ENSG00000183783	KCTD8	protein_coding	chr4	44173903	44448809	-	2.2737	1.53757	3.00982	0.660088	0.55974	1
ENSG00000212126	TAS2R50	protein_coding	chr12	10985913	10986912	-	2.2737	1.53757	3.00982	0.660088	0.55974	1
ENSG00000252577	SCARNA20	scaRNA	chr17	60231516	60231646	-	2.2737	1.53757	3.00982	0.660088	0.55974	1
ENSG00000274251	ENSG00000274251	lncRNA	chr11	67353629	67354348	+	2.2737	1.53757	3.00982	0.660088	0.55974	1
ENSG00000283031	ENSG00000283031	lncRNA	chr2	23667208	23685453	-	2.2737	1.53757	3.00982	0.660088	0.55974	1
ENSG00000286650	ENSG00000286650	lncRNA	chrX	130165937	130166908	+	2.2737	1.53757	3.00982	0.660088	0.55974	1
ENSG00000112394	SLC16A10	protein_coding	chr6	111087503	111231194	+	57.6873	44.4921	70.8825	0.660025	0.0667451	0.926382
ENSG00000289214	ENSG00000289214	lncRNA	chr9	85858720	85859761	+	3.71387	2.65401	4.77373	0.660023	0.538593	1
ENSG00000207067	SNORA72	snoRNA	chr8	98042086	98042217	-	4.4456	3.22212	5.66908	0.659521	0.523943	1
ENSG00000230079	STK24P1	processed_pseudogene	chrX	136295690	136300298	-	4.4456	3.22212	5.66908	0.659521	0.523943	1
ENSG00000245832	MIR4300HG	lncRNA	chr11	81821272	82718299	-	4.4456	3.22212	5.66908	0.659521	0.523943	1
ENSG00000288759	ENSG00000288759	lncRNA	chrX	47129317	47131200	+	4.4456	3.22212	5.66908	0.659521	0.523943	1
ENSG00000267546	ENSG00000267546	lncRNA	chr17	76545668	76557683	-	5.33805	3.91742	6.75869	0.657912	0.486097	1
ENSG00000102271	KLHL4	protein_coding	chrX	87517409	87670050	+	6.06979	4.48553	7.65405	0.657744	0.494593	1
ENSG00000260266	PPIAP46	transcribed_processed_pseudogene	chr15	74350768	74364620	+	3.89788	2.80098	4.99478	0.657335	0.532401	1
ENSG00000004776	HSPB6	protein_coding	chr19	35754566	35758079	-	1.54691	0.979354	2.11446	0.653953	0.598044	1
ENSG00000134020	PEBP4	protein_coding	chr8	22713251	23000000	-	1.54691	0.979354	2.11446	0.653953	0.598044	1
ENSG00000143627	PKLR	protein_coding	chr1	155289293	155301438	-	1.54691	0.979354	2.11446	0.653953	0.598044	1
ENSG00000200987	SNORD115-30	snoRNA	chr15	25225203	25225284	+	1.54691	0.979354	2.11446	0.653953	0.598044	1
ENSG00000206659	Y_RNA	misc_RNA	chr1	175022479	175022580	-	1.54691	0.979354	2.11446	0.653953	0.598044	1
ENSG00000214881	TMEM14DP	processed_pseudogene	chr10	68544489	68544833	-	1.54691	0.979354	2.11446	0.653953	0.598044	1
ENSG00000234426	ENSG00000234426	lncRNA	chr6	88177804	88442928	-	1.54691	0.979354	2.11446	0.653953	0.598044	1
ENSG00000235790	PEF1-AS1	lncRNA	chr1	31644049	31660162	+	1.54691	0.979354	2.11446	0.653953	0.598044	1
ENSG00000236279	CLEC2L	protein_coding	chr7	139523685	139544985	+	1.54691	0.979354	2.11446	0.653953	0.598044	1
ENSG00000259635	ENSG00000259635	lncRNA	chr15	64701248	64719602	+	1.54691	0.979354	2.11446	0.653953	0.598044	1
ENSG00000279404	ENSG00000279404	TEC	chr19	20926777	20928714	-	1.54691	0.979354	2.11446	0.653953	0.598044	1
ENSG00000285601	ENSG00000285601	lncRNA	chr8	29351292	29360222	+	1.54691	0.979354	2.11446	0.653953	0.598044	1
ENSG00000286473	ENSG00000286473	lncRNA	chr16	32126432	32132724	+	1.54691	0.979354	2.11446	0.653953	0.598044	1
ENSG00000290326	ENSG00000290326	lncRNA	chr15	20664725	20671271	-	1.54691	0.979354	2.11446	0.653953	0.598044	1
ENSG00000158457	TSPAN33	protein_coding	chr7	129144707	129169699	+	40.9904	31.6333	50.3474	0.653948	0.105803	0.999968
ENSG00000235217	TSPY26P	transcribed_processed_pseudogene	chr20	32186477	32190527	-	8.59137	6.45413	10.7286	0.65392	0.485623	1
ENSG00000285851	ENSG00000285851	lncRNA	chr1	84498350	84556688	-	7.85964	5.88602	9.83326	0.653725	0.459509	1
ENSG00000261286	ATP2C2-AS1	lncRNA	chr16	84459259	84467361	-	3.17109	2.24276	4.09942	0.65311	0.571282	1
ENSG00000276952	ENSG00000276952	lncRNA	chr20	25284915	25285588	-	3.17109	2.24276	4.09942	0.65311	0.571282	1
ENSG00000108785	HSD17B1P1	unprocessed_pseudogene	chr17	42546764	42548706	+	4.79528	3.50618	6.08439	0.65274	0.540844	1
ENSG00000008226	DLEC1	protein_coding	chr3	38039205	38124025	+	7.31192	5.46488	9.15895	0.652056	0.461247	1
ENSG00000185985	SLITRK2	protein_coding	chrX	145817829	145829856	+	9.82856	7.42359	12.2335	0.65169	0.400215	0.999968
ENSG00000256347	OR8R1P	unprocessed_pseudogene	chr11	73248779	73249867	+	13.9694	10.6457	17.2931	0.651497	0.334304	0.999968
ENSG00000182963	GJC1	protein_coding	chr17	44798448	44830816	-	86.6439	67.1939	106.094	0.651161	0.0223951	0.530183
ENSG00000159733	ZFYVE28	protein_coding	chr4	2269582	2418651	-	119.002	92.3829	145.621	0.650862	0.00715914	0.271866
ENSG00000287301	ENSG00000287301	lncRNA	chr8	57420834	57424490	+	12.6899	9.65646	15.7234	0.650139	0.333125	0.999968
ENSG00000125675	GRIA3	protein_coding	chrX	123184153	123490915	+	5.14001	3.78034	6.49969	0.649719	0.499198	1
ENSG00000255142	ENSG00000255142	lncRNA	chr11	781645	782105	+	5.14001	3.78034	6.49969	0.649719	0.499198	1
ENSG00000122641	INHBA	protein_coding	chr7	41667168	41705834	-	3.51583	2.51693	4.51473	0.648974	0.530823	1
ENSG00000227036	LINC00511	lncRNA	chr17	72290091	72640472	-	3.51583	2.51693	4.51473	0.648974	0.530823	1
ENSG00000109819	PPARGC1A	protein_coding	chr4	23755041	23904089	-	4.96095	3.64326	6.27864	0.648531	0.530862	1
ENSG00000291079	ENSG00000291079	lncRNA	chr5	1598920	1634014	-	50.7752	39.331	62.2193	0.648474	0.0765219	0.972788
ENSG00000108370	RGS9	protein_coding	chr17	65100812	65227703	+	11.0707	8.40295	13.7384	0.648398	0.376429	0.999968
ENSG00000147180	ZNF711	protein_coding	chrX	85243991	85273362	+	51.4702	39.8794	63.061	0.648074	0.0718425	0.951246
ENSG00000257093	DENND11	protein_coding	chr7	141656728	141702166	-	54.1758	41.9949	66.3566	0.647653	0.0657075	0.918636
ENSG00000131018	SYNE1	protein_coding	chr6	152121687	152637801	-	100.695	78.2508	123.139	0.647458	0.0138488	0.40869
ENSG00000111058	ACSS3	protein_coding	chr12	80936414	81261210	+	50.5876	39.2039	61.9714	0.647363	0.0812586	0.999968
ENSG00000261341	ENSG00000261341	protein_coding	chr19	50776141	50793142	-	6.03741	4.48553	7.5893	0.646909	0.50175	1
ENSG00000172175	MALT1	protein_coding	chr18	58671465	58754477	+	420.231	327.36	513.102	0.646776	3.89473e-06	0.000728411
ENSG00000183682	BMP8A	protein_coding	chr1	39491636	39529869	+	26.1381	20.1552	32.1211	0.646738	0.187767	0.999968
ENSG00000164542	MATCAP2	protein_coding	chr7	36324152	36390125	-	12.4919	9.51938	15.4644	0.6463	0.354832	0.999968
ENSG00000259673	IQCH-AS1	lncRNA	chr15	67290636	67521844	-	87.6874	68.1535	107.221	0.646112	0.0200999	0.501505
ENSG00000165912	PACSIN3	protein_coding	chr11	47177522	47186443	-	50.3657	39.0569	61.6745	0.645828	0.081787	0.999968
ENSG00000240376	ENSG00000240376	processed_pseudogene	chr5	33162179	33162807	+	6.93481	5.19072	8.6789	0.644736	0.513635	1
ENSG00000260799	KRT8P50	processed_pseudogene	chr15	42800968	42802405	-	6.38215	4.75969	8.0046	0.644671	0.468958	1
ENSG00000272668	ENSG00000272668	lncRNA	chr1	159854870	159867685	+	9.9569	7.55078	12.363	0.644118	0.384875	0.999968
ENSG00000235795	ENSG00000235795	lncRNA	chr1	100995473	100996260	+	3.68149	2.65401	4.70898	0.643753	0.538675	1
ENSG00000180318	ALX1	protein_coding	chr12	85280220	85301784	+	16.398	12.5846	20.2113	0.642859	0.298706	0.999968
ENSG00000213714	FAM209B	protein_coding	chr20	56533246	56536520	+	2.78904	1.95871	3.61937	0.642729	0.565245	1
ENSG00000259512	HNRNPA1P5	processed_pseudogene	chr15	67627852	67629135	+	2.78904	1.95871	3.61937	0.642729	0.565245	1
ENSG00000285921	ENSG00000285921	lncRNA	chr11	96092374	96137827	+	2.78904	1.95871	3.61937	0.642729	0.565245	1
ENSG00000289532	ENSG00000289532	lncRNA	chr4	98259390	98261215	-	2.78904	1.95871	3.61937	0.642729	0.565245	1
ENSG00000260388	LINC00562	lncRNA	chr13	47930153	47932622	-	11.9308	9.09825	14.7633	0.642464	0.353933	0.999968
ENSG00000231991	ANXA2P2	processed_pseudogene	chr9	33624274	33625293	+	9.40918	7.12964	11.6887	0.642283	0.392614	0.999968
ENSG00000092607	TBX15	protein_coding	chr1	118883046	118989556	-	59.59	46.3236	72.8563	0.642162	0.0540839	0.85359
ENSG00000182022	CHST15	protein_coding	chr10	124007668	124093598	-	290.466	226.721	354.212	0.64141	7.07561e-05	0.00810933
ENSG00000271105	SCML2P2	processed_pseudogene	chr16	25069570	25070109	+	10.3066	7.83484	12.7783	0.641125	0.378403	0.999968
ENSG00000135248	GARIN1B	protein_coding	chr7	128709061	128731743	+	1.89659	1.26341	2.52977	0.641074	0.633164	1
ENSG00000164695	CHMP4C	protein_coding	chr8	81732448	81759515	+	1.89659	1.26341	2.52977	0.641074	0.633164	1
ENSG00000271886	MIR98	miRNA	chrX	53556223	53556341	-	1.89659	1.26341	2.52977	0.641074	0.633164	1
ENSG00000274265	ENSG00000274265	lncRNA	chr1	149175748	149259987	+	1.89659	1.26341	2.52977	0.641074	0.633164	1
ENSG00000286511	ENSG00000286511	lncRNA	chr6	108798929	108837113	+	1.89659	1.26341	2.52977	0.641074	0.633164	1
ENSG00000133983	COX16	protein_coding	chr14	70325081	70416984	-	9.41413	7.13954	11.6887	0.640528	0.403204	0.999968
ENSG00000286532	PARTICL	lncRNA	chr2	85537462	85538783	-	6.73182	5.04375	8.4199	0.640269	0.486069	1
ENSG00000290043	ENSG00000290043	lncRNA	chr5	179529592	179530726	-	20.8561	16.0908	25.6214	0.639366	0.237953	0.999968
ENSG00000213062	ENSG00000213062	lncRNA	chr1	169486076	169500182	+	26.9285	20.8406	33.0164	0.63922	0.186569	0.999968
ENSG00000148219	ASTN2	protein_coding	chr9	116423112	117415070	-	6.55276	4.90667	8.19885	0.639109	0.501655	1
ENSG00000225579	EDNRB-AS1	lncRNA	chr13	77779723	77844145	+	4.03117	2.93806	5.12428	0.637054	0.529103	1
ENSG00000278842	ENSG00000278842	processed_pseudogene	chr12	50286244	50289231	+	4.03117	2.93806	5.12428	0.637054	0.529103	1
ENSG00000116544	DLGAP3	protein_coding	chr1	34865436	34929650	-	2.24132	1.53757	2.94507	0.636602	0.579174	1
ENSG00000198142	SOWAHC	protein_coding	chr2	109614364	109618990	+	32.6104	25.3162	39.9046	0.636311	0.153829	0.999968
ENSG00000125430	HS3ST3B1	protein_coding	chr17	14301081	14349404	+	113.065	88.3186	137.811	0.636088	0.0107155	0.351444
ENSG00000110723	EXPH5	protein_coding	chr11	108505435	108593768	-	27.7801	21.5458	34.0145	0.635094	0.188798	0.999968
ENSG00000203761	MSTO2P	unprocessed_pseudogene	chr1	155745829	155750137	+	13.1405	10.0776	16.2034	0.635052	0.339475	0.999968
ENSG00000019102	VSIG2	protein_coding	chr11	124747474	124752255	-	3.13872	2.24276	4.03467	0.634674	0.58138	1
ENSG00000163263	CFAP141	protein_coding	chr1	154199085	154206333	-	3.13872	2.24276	4.03467	0.634674	0.58138	1
ENSG00000214391	TUBAP2	processed_pseudogene	chr11	90282560	90284172	+	3.13872	2.24276	4.03467	0.634674	0.58138	1
ENSG00000184227	ACOT1	protein_coding	chr14	73537143	73543796	+	16.7252	12.8885	20.5619	0.634594	0.320278	0.999968
ENSG00000104112	SCG3	protein_coding	chr15	51681492	51721026	+	21.731	16.8158	26.6463	0.633928	0.280673	0.999968
ENSG00000130787	HIP1R	protein_coding	chr12	122834453	122862961	+	39.218	30.5268	47.9092	0.63353	0.131271	0.999968
ENSG00000198948	MFAP3L	protein_coding	chr4	169986597	170033031	-	21.5231	16.6589	26.3873	0.633108	0.241262	0.999968
ENSG00000249684	ENSG00000249684	lncRNA	chr5	177950335	177963960	+	3.48345	2.51693	4.44998	0.631935	0.546175	1
ENSG00000279667	ENSG00000279667	TEC	chr1	40473055	40474059	+	46.6658	36.393	56.9387	0.63176	0.0932142	0.999968
ENSG00000221241	SNORD88A	snoRNA	chr19	50799442	50799532	-	4.38085	3.22212	5.53958	0.631232	0.539969	1
ENSG00000272304	ENSG00000272304	lncRNA	chr4	66003281	66016792	+	2.40699	1.67465	3.13932	0.630041	0.588892	1
ENSG00000279549	ENSG00000279549	TEC	chr11	61143380	61145464	-	13.1081	10.0776	16.1387	0.629612	0.345498	0.999968
ENSG00000235831	BHLHE40-AS1	lncRNA	chr3	4896806	4980414	-	5.62298	4.20147	7.04449	0.629081	0.503813	1
ENSG00000180245	RRH	protein_coding	chr4	109827972	109849123	+	6.52038	4.90667	8.1341	0.628918	0.507656	1
ENSG00000144115	THNSL2	protein_coding	chr2	88170295	88186636	+	13.8265	10.6457	17.0072	0.628779	0.359924	0.999968
ENSG00000110448	CD5	protein_coding	chr11	61102489	61127852	+	2.591	1.82163	3.36037	0.627924	0.6204	1
ENSG00000253558	ENSG00000253558	transcribed_processed_pseudogene	chr5	78041888	78044136	-	6.86512	5.18083	8.5494	0.62761	0.471766	1
ENSG00000204311	PJVK	protein_coding	chr2	178451346	178462102	+	5.96772	4.47564	7.4598	0.627597	0.483153	1
ENSG00000251442	LINC01094	lncRNA	chr4	78638780	78683185	+	137.962	108.209	167.715	0.627487	0.00572173	0.2398
ENSG00000124613	ZNF391	protein_coding	chr6	27374615	27403908	+	37.3077	29.1065	45.509	0.627435	0.130777	0.999968
ENSG00000172738	TMEM217	protein_coding	chr6	37212180	37258155	-	4.54652	3.3592	5.73383	0.627365	0.533619	1
ENSG00000145416	MARCHF1	protein_coding	chr4	163524298	164384050	-	72.5821	56.8322	88.3319	0.627301	0.0439204	0.777677
ENSG00000267666	ENSG00000267666	lncRNA	chr19	663482	669500	+	3.64912	2.65401	4.64423	0.627296	0.542805	1
ENSG00000167601	AXL	protein_coding	chr19	41219223	41261766	+	57.654	45.0998	70.2082	0.627284	0.0968651	0.999968
ENSG00000099985	OSM	protein_coding	chr22	30262829	30266851	-	19.8715	15.4054	24.3375	0.627106	0.275079	0.999968
ENSG00000154640	BTG3	protein_coding	chr21	17593653	17612945	-	104.087	81.61	126.564	0.626834	0.0153019	0.427652
ENSG00000154065	ANKRD29	protein_coding	chr18	23598926	23662911	-	5.78865	4.33855	7.23874	0.625975	0.496456	1
ENSG00000066032	CTNNA2	protein_coding	chr2	79185231	80648861	+	3.83313	2.80098	4.86528	0.625828	0.568733	1
ENSG00000276085	CCL3L1	protein_coding	chr17	36194869	36196758	-	20.7555	16.1106	25.4003	0.625667	0.294755	0.999968
ENSG00000072422	RHOBTB1	protein_coding	chr10	60869438	61001440	-	82.6658	64.8042	100.527	0.625619	0.0288126	0.621173
ENSG00000241945	PWP2	protein_coding	chr21	44107373	44131181	+	2.41193	1.68455	3.13932	0.624714	0.641715	1
ENSG00000250909	ENSG00000250909	lncRNA	chr5	176347941	176353584	+	2.41193	1.68455	3.13932	0.624714	0.641715	1
ENSG00000264529	DNAJB6P8	transcribed_processed_pseudogene	chr17	63182166	63182817	+	2.41193	1.68455	3.13932	0.624714	0.641715	1
ENSG00000274210	RNVU1-27	snRNA	chr1	148522601	148522765	+	11.8336	9.09825	14.569	0.624575	0.372224	0.999968
ENSG00000224430	MKRN5P	processed_pseudogene	chrX	74161062	74162528	-	12.368	9.51938	15.2165	0.624416	0.39268	0.999968
ENSG00000165449	SLC16A9	protein_coding	chr10	59650764	59736002	-	18.597	14.426	22.7679	0.623645	0.294666	0.999968
ENSG00000136541	ERMN	protein_coding	chr2	157318631	157327713	-	1.51453	0.979354	2.04971	0.623643	0.607063	1
ENSG00000139547	RDH16	protein_coding	chr12	56951431	56959374	-	1.51453	0.979354	2.04971	0.623643	0.607063	1
ENSG00000182795	C1orf116	protein_coding	chr1	207018522	207032756	-	1.51453	0.979354	2.04971	0.623643	0.607063	1
ENSG00000185972	CCIN	protein_coding	chr9	36169388	36171334	+	1.51453	0.979354	2.04971	0.623643	0.607063	1
ENSG00000226056	MTND4P32	processed_pseudogene	chrX	102799942	102801399	+	1.51453	0.979354	2.04971	0.623643	0.607063	1
ENSG00000227001	NBPF2P	unprocessed_pseudogene	chr1	21424625	21427967	-	1.51453	0.979354	2.04971	0.623643	0.607063	1
ENSG00000249996	PPIC-AS1	lncRNA	chr5	123036271	123054667	+	1.51453	0.979354	2.04971	0.623643	0.607063	1
ENSG00000258137	GPR84-AS1	lncRNA	chr12	54353661	54497688	+	1.51453	0.979354	2.04971	0.623643	0.607063	1
ENSG00000260671	ENSG00000260671	lncRNA	chr16	87739771	87747706	-	1.51453	0.979354	2.04971	0.623643	0.607063	1
ENSG00000261481	CARHSP1-DT	lncRNA	chr16	8869251	8870032	+	1.51453	0.979354	2.04971	0.623643	0.607063	1
ENSG00000267421	ZFP28-DT	lncRNA	chr19	56536156	56538575	-	1.51453	0.979354	2.04971	0.623643	0.607063	1
ENSG00000279592	ENSG00000279592	TEC	chr16	71859680	71860676	+	1.51453	0.979354	2.04971	0.623643	0.607063	1
ENSG00000281021	ENSG00000281021	lncRNA	chr6	149576089	149590864	-	1.51453	0.979354	2.04971	0.623643	0.607063	1
ENSG00000284523	ENSG00000284523	lncRNA	chr7	99252452	99325826	-	1.51453	0.979354	2.04971	0.623643	0.607063	1
ENSG00000287879	ENSG00000287879	lncRNA	chr18	79959579	79963178	-	1.51453	0.979354	2.04971	0.623643	0.607063	1
ENSG00000179796	LRRC3B	protein_coding	chr3	26622772	26717537	+	166.693	131.009	202.377	0.62352	0.00277522	0.146873
ENSG00000223584	TVP23CP1	processed_pseudogene	chr7	90631906	90632568	+	3.65406	2.6639	4.64423	0.623395	0.583892	1
ENSG00000110324	IL10RA	protein_coding	chr11	117986370	118003037	+	320.311	251.98	388.641	0.623126	7.99361e-05	0.0089254
ENSG00000154330	PGM5	protein_coding	chr9	68328308	68531061	+	2.75667	1.95871	3.55462	0.622363	0.574439	1
ENSG00000248898	PELO-AS1	lncRNA	chr5	52673186	52799987	-	2.75667	1.95871	3.55462	0.622363	0.574439	1
ENSG00000110328	GALNT18	protein_coding	chr11	11270877	11622005	-	3.9988	2.93806	5.05953	0.62172	0.537777	1
ENSG00000275413	ENSG00000275413	lncRNA	chr17	16023323	16023653	-	3.9988	2.93806	5.05953	0.62172	0.537777	1
ENSG00000280143	ENSG00000280143	TEC	chr11	117204967	117210292	+	3.9988	2.93806	5.05953	0.62172	0.537777	1
ENSG00000290737	ENSG00000290737	lncRNA	chr10	73715843	73730469	-	8.62259	6.58132	10.6639	0.621525	0.438274	1
ENSG00000187116	LILRA5	protein_coding	chr19	54307070	54313166	-	5.24093	3.91742	6.56444	0.621332	0.503665	1
ENSG00000248858	FLJ46284	lncRNA	chr8	92699742	92879502	-	12.349	9.51938	15.1786	0.621036	0.365952	0.999968
ENSG00000102038	SMARCA1	protein_coding	chrX	129446501	129523500	-	5.06186	3.78034	6.34339	0.619333	0.542206	1
ENSG00000174945	AMZ1	protein_coding	chr7	2679522	2775500	+	13.9408	10.7828	17.0988	0.619213	0.354188	0.999968
ENSG00000137491	SLCO2B1	protein_coding	chr11	75100563	75206549	+	320.357	252.488	388.226	0.618689	6.6393e-05	0.00770056
ENSG00000026751	SLAMF7	protein_coding	chr1	160739057	160754821	+	69.6647	54.7463	84.583	0.618447	0.0549998	0.860781
ENSG00000287737	ENSG00000287737	lncRNA	chr17	82273748	82279645	+	10.5591	8.11889	12.9994	0.618433	0.402617	0.999968
ENSG00000272462	LINC02980	lncRNA	chr6	25992641	26001775	+	14.2672	11.0471	17.4873	0.617854	0.335236	0.999968
ENSG00000176809	LRRC37A3	protein_coding	chr17	64854130	64919480	-	30.2457	23.6614	36.8301	0.61728	0.186665	0.999968
ENSG00000259652	ENSG00000259652	lncRNA	chr15	77043680	77045160	+	4.34848	3.22212	5.47483	0.616876	0.552103	1
ENSG00000272906	ENSG00000272906	lncRNA	chr1	179881607	179882595	-	10.7248	8.25597	13.1936	0.616787	0.389396	0.999968
ENSG00000207751	ENSG00000207751	lncRNA	chr22	21652184	21670237	+	3.10634	2.24276	3.96992	0.616	0.595121	1
ENSG00000274629	ENSG00000274629	lncRNA	chr2	224464682	224474500	+	3.10634	2.24276	3.96992	0.616	0.595121	1
ENSG00000280594	BTG3-AS1	lncRNA	chr21	17611696	17633943	+	3.10634	2.24276	3.96992	0.616	0.595121	1
ENSG00000263426	RN7SL471P	misc_RNA	chr6	28977475	28977773	+	18.6929	14.5532	22.8326	0.615724	0.277321	0.999968
ENSG00000142530	GARIN5A	protein_coding	chr19	50466785	50476848	-	13.5587	10.4987	16.6188	0.615636	0.352359	0.999968
ENSG00000286531	ENSG00000286531	lncRNA	chr3	53196820	53197359	+	4.16941	3.08504	5.25378	0.614379	0.590007	1
ENSG00000105696	TMEM59L	protein_coding	chr19	18607430	18621039	+	1.86421	1.26341	2.46502	0.614364	0.650239	1
ENSG00000176771	NCKAP5	protein_coding	chr2	132671788	133568463	-	1.86421	1.26341	2.46502	0.614364	0.650239	1
ENSG00000240874	ENSG00000240874	processed_pseudogene	chr15	57555951	57556379	-	1.86421	1.26341	2.46502	0.614364	0.650239	1
ENSG00000239763	ENSG00000239763	processed_pseudogene	chr16	74312609	74313390	-	24.5265	19.1758	29.8771	0.61391	0.225962	0.999968
ENSG00000144451	SPAG16	protein_coding	chr2	213284389	214410501	+	6.10101	4.61272	7.5893	0.613841	0.482456	1
ENSG00000158714	SLAMF8	protein_coding	chr1	159826811	159837492	+	156.639	123.615	189.663	0.613549	0.00509441	0.220754
ENSG00000166398	GARRE1	protein_coding	chr19	34254552	34355566	+	39.9206	31.3492	48.492	0.613463	0.138209	0.999968
ENSG00000289721	PYDC5	protein_coding	chr1	158999971	159002751	-	4.51414	3.3592	5.66908	0.613425	0.537795	1
ENSG00000099822	HCN2	protein_coding	chr19	589881	617159	+	105.934	83.5391	128.328	0.613345	0.0163981	0.446089
ENSG00000125378	BMP4	protein_coding	chr14	53949736	53958761	-	7.34808	5.60196	9.09421	0.61256	0.474946	1
ENSG00000162493	PDPN	protein_coding	chr1	13583465	13617957	+	29.8362	23.3872	36.2853	0.612481	0.201406	0.999968
ENSG00000166250	CLMP	protein_coding	chr11	123069872	123195248	-	92.7904	73.1972	112.384	0.611775	0.0260248	0.584303
ENSG00000168811	IL12A	protein_coding	chr3	159988835	159996019	+	3.27201	2.37985	4.16417	0.61158	0.579811	1
ENSG00000229000	SEPTIN7P8	processed_pseudogene	chr19	53772506	53773280	-	3.27201	2.37985	4.16417	0.61158	0.579811	1
ENSG00000230042	AK3P3	processed_pseudogene	chr7	23129178	23129841	+	3.27201	2.37985	4.16417	0.61158	0.579811	1
ENSG00000233493	TMEM238	protein_coding	chr19	55379244	55384292	-	6.45069	4.89677	8.0046	0.610737	0.482784	1
ENSG00000182175	RGMA	protein_coding	chr15	93035271	93089211	-	51.1817	40.3005	62.063	0.610634	0.0879301	0.999968
ENSG00000289468	ENSG00000289468	lncRNA	chr11	3706681	3707754	-	13.1816	10.2246	16.1387	0.610597	0.375803	0.999968
ENSG00000133106	EPSTI1	protein_coding	chr13	42886388	42992271	-	117.212	92.5794	141.845	0.610192	0.0250976	0.574175
ENSG00000204397	CARD16	protein_coding	chr11	105041326	105101431	-	20.423	15.9636	24.8823	0.609524	0.278384	0.999968
ENSG00000290049	ENSG00000290049	lncRNA	chr6	42980542	42984303	-	5.92689	4.48553	7.36824	0.609294	0.54878	1
ENSG00000160606	TLCD1	protein_coding	chr17	28724348	28727935	-	10.5134	8.11889	12.9078	0.608967	0.411851	0.999968
ENSG00000266179	ENSG00000266179	processed_pseudogene	chr17	19600860	19601345	+	2.02988	1.40049	2.65926	0.608224	0.628579	1
ENSG00000158813	EDA	protein_coding	chrX	69616067	70039472	+	8.20816	6.29726	10.1191	0.607608	0.445823	1
ENSG00000161643	SIGLEC16	protein_coding	chr19	49969600	49975819	+	34.3396	27.0107	41.6685	0.607196	0.165651	0.999968
ENSG00000177294	FBXO39	protein_coding	chr17	6776215	6797101	+	21.9775	17.2171	26.7378	0.606558	0.25817	0.999968
ENSG00000198774	RASSF9	protein_coding	chr12	85800703	85836409	-	19.1724	14.9942	23.3506	0.606414	0.340672	0.999968
ENSG00000260209	ENSG00000260209	lncRNA	chr11	125873031	125874528	-	5.37422	4.0545	6.69394	0.606154	0.509482	1
ENSG00000137878	GCOM1	protein_coding	chr15	57591908	57714745	+	11.3734	8.81419	13.9327	0.605532	0.391827	0.999968
ENSG00000221947	XKR9	protein_coding	chr8	70669339	70790371	+	8.55784	6.58132	10.5344	0.605418	0.453672	1
ENSG00000178789	CD300LB	protein_coding	chr17	74521174	74531475	-	26.2108	20.5862	31.8353	0.605136	0.236525	0.999968
ENSG00000213160	KLHL23	protein_coding	chr2	169694488	169776989	+	83.1977	65.8033	100.592	0.604798	0.0384528	0.72187
ENSG00000196911	KPNA5	protein_coding	chr6	116681187	116741867	+	88.4786	69.9949	106.962	0.604742	0.0309247	0.648032
ENSG00000151687	ANKAR	protein_coding	chr2	189674290	189761193	+	44.6899	35.2568	54.1231	0.604408	0.113599	0.999968
ENSG00000214455	RCN1P2	processed_pseudogene	chr13	45390353	45391267	-	8.03404	6.17008	9.89801	0.604004	0.51725	1
ENSG00000267787	ENSG00000267787	lncRNA	chr18	57639455	57738603	+	25.479	20.0181	30.9399	0.603728	0.236072	0.999968
ENSG00000149582	TMEM25	protein_coding	chr11	118531041	118547280	+	5.37917	4.06439	6.69394	0.603333	0.546772	1
ENSG00000183604	SMG1P5	transcribed_unprocessed_pseudogene	chr16	30267553	30335054	-	5.7239	4.33855	7.10924	0.603118	0.507725	1
ENSG00000125968	ID1	protein_coding	chr20	31605283	31606515	+	33.7694	26.6093	40.9295	0.602809	0.186485	0.999968
ENSG00000230769	ENSG00000230769	processed_pseudogene	chr22	40788777	40789267	-	4.3161	3.22212	5.41008	0.602376	0.567718	1
ENSG00000053747	LAMA3	protein_coding	chr18	23689453	23956222	+	329.28	261.342	397.218	0.602108	7.77914e-05	0.00875123
ENSG00000161381	PLXDC1	protein_coding	chr17	39063313	39154394	-	8.72845	6.72829	10.7286	0.601811	0.481669	1
ENSG00000229808	ENSG00000229808	transcribed_processed_pseudogene	chr1	161890833	161892196	+	19.6504	15.4054	23.8954	0.60171	0.316056	0.999968
ENSG00000214908	ENSG00000214908	processed_pseudogene	chr9	86374966	86375706	-	2.72429	1.95871	3.48987	0.601706	0.588075	1
ENSG00000225982	ENSG00000225982	lncRNA	chr1	182086551	182090112	+	2.72429	1.95871	3.48987	0.601706	0.588075	1
ENSG00000251485	NRBF2P6	processed_pseudogene	chr2	232343116	232343903	+	2.72429	1.95871	3.48987	0.601706	0.588075	1
ENSG00000289631	ENSG00000289631	lncRNA	chr11	125112014	125113099	+	2.72429	1.95871	3.48987	0.601706	0.588075	1
ENSG00000185250	PPIL6	protein_coding	chr6	109390215	109441171	-	22.0974	17.3542	26.8405	0.601074	0.264646	0.999968
ENSG00000279838	ENSG00000279838	TEC	chr1	185292384	185294372	-	17.5243	13.7209	21.3277	0.600975	0.312393	0.999968
ENSG00000291081	ENSG00000291081	lncRNA	chr3	130097782	130111506	-	27.8985	21.9768	33.8202	0.599747	0.212007	0.999968
ENSG00000117791	MTARC2	protein_coding	chr1	220748225	220784815	+	46.2135	36.54	55.887	0.599673	0.119183	0.999968
ENSG00000253452	ENSG00000253452	lncRNA	chr8	35862123	36191194	+	22.452	17.6482	27.2558	0.599514	0.281058	0.999968
ENSG00000224383	PRR29	protein_coding	chr17	63998351	64004305	+	4.48177	3.3592	5.60433	0.59935	0.544614	1
ENSG00000256361	ENSG00000256361	processed_pseudogene	chr11	18511043	18511475	-	4.48177	3.3592	5.60433	0.59935	0.544614	1
ENSG00000244482	LILRA6	protein_coding	chr19	54236592	54242791	-	14.0009	10.9298	17.072	0.59919	0.39823	0.999968
ENSG00000147606	SLC26A7	protein_coding	chr8	91209494	91398155	+	6.58398	5.03385	8.1341	0.598183	0.482376	1
ENSG00000228150	ENSG00000228150	lncRNA	chr1	9942923	9949974	+	2.54522	1.82163	3.26882	0.597309	0.656307	1
ENSG00000240463	RPS19P3	processed_pseudogene	chr14	34568689	34569129	-	3.07397	2.24276	3.90518	0.59708	0.614081	1
ENSG00000254221	PCDHGB1	protein_coding	chr5	141350099	141512975	+	4.99216	3.77044	6.21389	0.596653	0.534564	1
ENSG00000119703	ZC2HC1C	protein_coding	chr14	75064109	75119502	+	12.0404	9.3823	14.6985	0.596504	0.397113	0.999968
ENSG00000163629	PTPN13	protein_coding	chr4	86594315	86815171	+	4.83145	3.64326	6.01964	0.59626	0.556708	1
ENSG00000213468	FIRRE	lncRNA	chrX	131688779	131830862	-	35.3776	27.9702	42.785	0.595863	0.16797	0.999968
ENSG00000266896	ENSG00000266896	lncRNA	chr6	169770413	169772042	+	8.3464	6.44424	10.2486	0.595544	0.476782	1
ENSG00000021300	PLEKHB1	protein_coding	chr11	73646178	73662819	+	16.0658	12.5945	19.537	0.595201	0.33023	0.999968
ENSG00000227355	ENSG00000227355	lncRNA	chr9	121369893	121463371	+	48.0529	38.0775	58.0283	0.595067	0.11089	0.999968
ENSG00000275294	LINC02340	lncRNA	chr13	27178263	27251288	-	8.8568	6.85548	10.8581	0.594103	0.447677	1
ENSG00000280828	ENSG00000280828	unprocessed_pseudogene	chr7	128533652	128615970	+	7.09932	5.45499	8.74365	0.594048	0.47875	1
ENSG00000272081	FCHO2-DT	lncRNA	chr5	72955206	72955699	-	4.99711	3.78034	6.21389	0.593664	0.545581	1
ENSG00000171847	FAM90A1	protein_coding	chr12	8221260	8227618	-	3.23963	2.37985	4.09942	0.593377	0.586604	1
ENSG00000256433	ENSG00000256433	lncRNA	chr12	6393879	6396148	+	3.23963	2.37985	4.09942	0.593377	0.586604	1
ENSG00000273059	ENSG00000273059	lncRNA	chr1	148011799	148012228	+	3.23963	2.37985	4.09942	0.593377	0.586604	1
ENSG00000288586	ENSG00000288586	lncRNA	chr9	35603437	35605139	-	3.23963	2.37985	4.09942	0.593377	0.586604	1
ENSG00000197249	SERPINA1	protein_coding	chr14	94376747	94390693	-	52.0459	41.2898	62.802	0.593294	0.0957021	0.999968
ENSG00000042062	RIPOR3	protein_coding	chr20	50586108	50691542	-	1.48216	0.979354	1.98496	0.592683	0.624258	1
ENSG00000111816	FRK	protein_coding	chr6	115931149	116060891	-	1.48216	0.979354	1.98496	0.592683	0.624258	1
ENSG00000120949	TNFRSF8	protein_coding	chr1	12063303	12144207	+	1.48216	0.979354	1.98496	0.592683	0.624258	1
ENSG00000196866	H2AC7	protein_coding	chr6	26198784	26199293	-	1.48216	0.979354	1.98496	0.592683	0.624258	1
ENSG00000209645	SNORD105	snoRNA	chr19	10107651	10107735	+	1.48216	0.979354	1.98496	0.592683	0.624258	1
ENSG00000223774	ENSG00000223774	lncRNA	chr1	201893842	201899978	+	1.48216	0.979354	1.98496	0.592683	0.624258	1
ENSG00000224001	ENSG00000224001	processed_pseudogene	chr9	98234709	98235567	+	1.48216	0.979354	1.98496	0.592683	0.624258	1
ENSG00000226701	RPL15P14	processed_pseudogene	chr10	72189941	72190576	+	1.48216	0.979354	1.98496	0.592683	0.624258	1
ENSG00000232036	ENSG00000232036	processed_pseudogene	chr1	184566511	184567835	+	1.48216	0.979354	1.98496	0.592683	0.624258	1
ENSG00000237154	MCFD2P1	processed_pseudogene	chr6	27407697	27407996	+	1.48216	0.979354	1.98496	0.592683	0.624258	1
ENSG00000240912	H2BP3	processed_pseudogene	chr3	114103249	114103628	-	1.48216	0.979354	1.98496	0.592683	0.624258	1
ENSG00000248401	ENSG00000248401	processed_pseudogene	chr4	83247179	83248206	+	1.48216	0.979354	1.98496	0.592683	0.624258	1
ENSG00000255274	SMIM35	protein_coding	chr11	118003634	118088299	-	1.48216	0.979354	1.98496	0.592683	0.624258	1
ENSG00000257773	ST13P3	processed_pseudogene	chr12	106015897	106017006	+	1.48216	0.979354	1.98496	0.592683	0.624258	1
ENSG00000261334	ENSG00000261334	lncRNA	chr9	129480605	129482538	-	1.48216	0.979354	1.98496	0.592683	0.624258	1
ENSG00000266852	MIR4482	miRNA	chr10	104268336	104268405	-	1.48216	0.979354	1.98496	0.592683	0.624258	1
ENSG00000268603	ENSG00000268603	lncRNA	chr2	219497611	219498706	-	1.48216	0.979354	1.98496	0.592683	0.624258	1
ENSG00000271725	ENSG00000271725	lncRNA	chr15	81303215	81309391	-	1.48216	0.979354	1.98496	0.592683	0.624258	1
ENSG00000275426	ENSG00000275426	lncRNA	chr4	149738	150317	+	1.48216	0.979354	1.98496	0.592683	0.624258	1
ENSG00000278518	ENSG00000278518	lncRNA	chr10	133526259	133527513	-	1.48216	0.979354	1.98496	0.592683	0.624258	1
ENSG00000283297	TEX52	protein_coding	chr12	2849046	2857039	-	1.48216	0.979354	1.98496	0.592683	0.624258	1
ENSG00000286409	ENSG00000286409	lncRNA	chr10	32413499	32446076	-	1.48216	0.979354	1.98496	0.592683	0.624258	1
ENSG00000286586	ENSG00000286586	lncRNA	chr12	121687187	121689380	+	1.48216	0.979354	1.98496	0.592683	0.624258	1
ENSG00000287600	ENSG00000287600	lncRNA	chr5	904319	912587	-	1.48216	0.979354	1.98496	0.592683	0.624258	1
ENSG00000287870	ENSG00000287870	lncRNA	chr1	77248633	77250826	+	1.48216	0.979354	1.98496	0.592683	0.624258	1
ENSG00000288888	ENSG00000288888	lncRNA	chr4	77056585	77057629	+	1.48216	0.979354	1.98496	0.592683	0.624258	1
ENSG00000290613	LPAL2	lncRNA	chr6	160466555	160520269	-	1.48216	0.979354	1.98496	0.592683	0.624258	1
ENSG00000289546	ENSG00000289546	lncRNA	chr21	43884395	43889795	+	7.79373	6.01321	9.57426	0.59241	0.46058	1
ENSG00000164853	UNCX	protein_coding	chr7	1232872	1237326	+	82.2164	65.3723	99.0605	0.59222	0.0435776	0.774357
ENSG00000184060	ADAP2	protein_coding	chr17	30906344	30959322	+	238.417	189.967	286.868	0.592088	0.00125475	0.0816239
ENSG00000006747	SCIN	protein_coding	chr7	12570577	12660182	+	116.236	92.52	139.952	0.591857	0.0152283	0.427652
ENSG00000240695	ENSG00000240695	processed_pseudogene	chr3	136736500	136737229	-	11.6584	9.09825	14.2185	0.59172	0.397066	0.999968
ENSG00000186787	SPIN2B	protein_coding	chrX	57118551	57121548	-	5.69152	4.33855	7.04449	0.591552	0.516665	1
ENSG00000259062	ACTN1-DT	lncRNA	chr14	68979682	68987463	+	3.93405	2.93806	4.93003	0.590553	0.565456	1
ENSG00000291027	UBE2Q2P1	lncRNA	chr15	84527196	84571216	-	3.93405	2.93806	4.93003	0.590553	0.565456	1
ENSG00000064652	SNX24	protein_coding	chr5	122843439	123029354	+	131.971	105.154	158.788	0.589998	0.0149722	0.426693
ENSG00000260269	ENSG00000260269	lncRNA	chr15	75527150	75601205	-	8.49309	6.58132	10.4049	0.589129	0.475836	1
ENSG00000107679	PLEKHA1	protein_coding	chr10	122374696	122432354	+	6.5516	5.03385	8.06935	0.587919	0.490436	1
ENSG00000159197	KCNE2	protein_coding	chr21	34364006	34371381	+	4.09971	3.07514	5.12428	0.587689	0.552708	1
ENSG00000252103	RNU6-917P	snRNA	chr20	1529056	1529159	-	4.09971	3.07514	5.12428	0.587689	0.552708	1
ENSG00000200816	SNORA38	snoRNA	chr6	31623079	31623210	+	8.31402	6.44424	10.1838	0.587216	0.481846	1
ENSG00000159708	LRRC36	protein_coding	chr16	67326798	67385204	+	1.64782	1.11644	2.17921	0.587033	0.79953	1
ENSG00000103942	HOMER2	protein_coding	chr15	82836946	82986153	-	109.835	87.5936	132.077	0.586987	0.0202452	0.501505
ENSG00000171517	LPAR3	protein_coding	chr1	84811602	84893206	-	24.2407	19.1758	29.3055	0.586952	0.253322	0.999968
ENSG00000136378	ADAMTS7	protein_coding	chr15	78759206	78811464	-	3.75498	2.80098	4.70898	0.58686	0.591279	1
ENSG00000234031	RPS3AP44	processed_pseudogene	chr13	26576886	26577675	+	5.86214	4.48553	7.23874	0.586793	0.553404	1
ENSG00000130540	SULT4A1	protein_coding	chr22	43824509	43862513	-	9.00844	7.00246	11.0144	0.586252	0.463896	1
ENSG00000290034	ENSG00000290034	lncRNA	chr6	41154450	41177857	+	9.00844	7.00246	11.0144	0.586252	0.463896	1
ENSG00000248932	COPB2-DT	lncRNA	chr3	139389761	139782699	+	58.6876	46.725	70.6503	0.586229	0.0851196	0.999968
ENSG00000285777	ENSG00000285777	protein_coding	chr1	173596060	173669837	-	6.55655	5.04375	8.06935	0.585556	0.520889	1
ENSG00000184709	LRRC26	protein_coding	chr9	137168758	137170051	-	4.44939	3.3592	5.53958	0.585135	0.554113	1
ENSG00000233728	ENSG00000233728	lncRNA	chr1	37799720	37800879	-	4.44939	3.3592	5.53958	0.585135	0.554113	1
ENSG00000269416	LINC01224	lncRNA	chr19	23399097	23416075	-	4.44939	3.3592	5.53958	0.585135	0.554113	1
ENSG00000277977	ENSG00000277977	unprocessed_pseudogene	chr19	52392659	52392755	+	4.10466	3.08504	5.12428	0.584191	0.600246	1
ENSG00000145700	ANKRD31	protein_coding	chr5	75068275	75236911	-	2.34224	1.67465	3.00982	0.584185	0.609464	1
ENSG00000215386	MIR99AHG	lncRNA	chr21	15928296	16646364	+	2.34224	1.67465	3.00982	0.584185	0.609464	1
ENSG00000135074	ADAM19	protein_coding	chr5	157395534	157575775	-	188.25	150.498	226.002	0.583403	0.00341456	0.169168
ENSG00000263603	ENSG00000263603	lncRNA	chr17	30729469	30731202	+	10.0342	7.83484	12.2335	0.582922	0.426371	0.999968
ENSG00000010379	SLC6A13	protein_coding	chr12	220621	262873	-	1.9975	1.40049	2.59451	0.582467	0.634313	1
ENSG00000146374	RSPO3	protein_coding	chr6	127118671	127199481	+	1.9975	1.40049	2.59451	0.582467	0.634313	1
ENSG00000167371	PRRT2	protein_coding	chr16	29811382	29815892	+	1.9975	1.40049	2.59451	0.582467	0.634313	1
ENSG00000200953	Y_RNA	misc_RNA	chr12	51156868	51156977	-	1.9975	1.40049	2.59451	0.582467	0.634313	1
ENSG00000226891	LINC01359	lncRNA	chr1	64972225	65002489	-	1.9975	1.40049	2.59451	0.582467	0.634313	1
ENSG00000232684	ATP11A-AS1	lncRNA	chr13	112745449	112754693	-	1.9975	1.40049	2.59451	0.582467	0.634313	1
ENSG00000242276	RPL5P3	processed_pseudogene	chr15	71063101	71063989	-	1.9975	1.40049	2.59451	0.582467	0.634313	1
ENSG00000250746	ENSG00000250746	processed_pseudogene	chr4	164188311	164190367	+	1.9975	1.40049	2.59451	0.582467	0.634313	1
ENSG00000272277	ENSG00000272277	lncRNA	chr6	3068045	3068894	-	1.9975	1.40049	2.59451	0.582467	0.634313	1
ENSG00000287515	ENSG00000287515	transcribed_unprocessed_pseudogene	chr14	19324708	19327716	-	1.9975	1.40049	2.59451	0.582467	0.634313	1
ENSG00000289709	ENSG00000289709	lncRNA	chr5	56766395	56772875	-	1.9975	1.40049	2.59451	0.582467	0.634313	1
ENSG00000111961	SASH1	protein_coding	chr6	148272304	148552044	+	1122.2	898.659	1345.75	0.58203	1.70231e-10	8.78276e-08
ENSG00000151376	ME3	protein_coding	chr11	86441108	86672636	-	25.5887	20.3022	30.8752	0.581433	0.255859	0.999968
ENSG00000139220	PPFIA2	protein_coding	chr12	81257975	81759553	-	19.0966	15.1016	23.0916	0.581332	0.305334	0.999968
ENSG00000235351	ENSG00000235351	lncRNA	chr2	241724615	241725693	-	2.69192	1.95871	3.42512	0.580749	0.607675	1
ENSG00000171777	RASGRP4	protein_coding	chr19	38409051	38426305	-	91.5861	73.2269	109.945	0.579836	0.039693	0.732289
ENSG00000198420	TCAF1	protein_coding	chr7	143851375	143902198	-	55.7341	44.502	66.9662	0.578888	0.0923183	0.999968
ENSG00000235426	ENSG00000235426	lncRNA	chr10	79382328	79409274	+	2.34718	1.68455	3.00982	0.578858	0.662443	1
ENSG00000244063	ENSG00000244063	lncRNA	chr2	113829390	113831119	-	2.34718	1.68455	3.00982	0.578858	0.662443	1
ENSG00000254245	PCDHGA3	protein_coding	chr5	141343829	141512975	+	2.34718	1.68455	3.00982	0.578858	0.662443	1
ENSG00000173334	TRIB1	protein_coding	chr8	125430358	125438403	+	161.71	129.501	193.919	0.578814	0.00720929	0.273077
ENSG00000137693	YAP1	protein_coding	chr11	102110447	102233424	+	53.5	42.7199	64.2801	0.578353	0.1327	0.999968
ENSG00000057294	PKP2	protein_coding	chr12	32790745	32896777	-	92.8735	74.3235	111.424	0.577771	0.0364971	0.707843
ENSG00000178631	ACTG1P1	processed_pseudogene	chr3	139493809	139494937	+	10.1809	7.97192	12.3898	0.577649	0.440466	0.999968
ENSG00000057704	TMCC3	protein_coding	chr12	94567122	94650557	-	9.14173	7.13954	11.1439	0.577215	0.455894	0.999968
ENSG00000231256	CFAP97D1	protein_coding	chr17	43780435	43787620	+	11.0698	8.687	13.4526	0.57721	0.454569	0.999968
ENSG00000269951	ENSG00000269951	lncRNA	chr15	77067654	77068325	-	8.95771	6.99256	10.9229	0.577001	0.461429	1
ENSG00000259736	CRTC3-AS1	lncRNA	chr15	90620007	90717141	-	3.55199	2.65401	4.44998	0.576771	0.577435	1
ENSG00000228998	ENSG00000228998	transcribed_processed_pseudogene	chr15	90275129	90275716	+	10.0018	7.83484	12.1688	0.575846	0.431855	0.999968
ENSG00000163464	CXCR1	protein_coding	chr2	218162841	218166962	-	10.6962	8.39305	12.9994	0.575697	0.424504	0.999968
ENSG00000244593	ENSG00000244593	processed_pseudogene	chr8	18383274	18383917	-	5.82976	4.48553	7.17399	0.57541	0.558487	1
ENSG00000152670	DDX4	protein_coding	chr5	55738017	55817157	+	2.51285	1.82163	3.20407	0.575258	0.647815	1
ENSG00000251768	RNA5SP217	rRNA_pseudogene	chr6	127317883	127317973	-	2.51285	1.82163	3.20407	0.575258	0.647815	1
ENSG00000248712	CCDC153	protein_coding	chr11	119190250	119196769	-	6.52417	5.04375	8.0046	0.575219	0.530606	1
ENSG00000236552	RPL13AP5	processed_pseudogene	chr10	96750288	96750899	+	3.20726	2.37985	4.03467	0.574941	0.596923	1
ENSG00000254966	IGSF22-AS1	lncRNA	chr11	18706537	18740568	+	3.20726	2.37985	4.03467	0.574941	0.596923	1
ENSG00000257083	ENSG00000257083	lncRNA	chr12	66950754	67096410	-	3.20726	2.37985	4.03467	0.574941	0.596923	1
ENSG00000271737	ENSG00000271737	lncRNA	chr5	134004834	134005563	+	3.20726	2.37985	4.03467	0.574941	0.596923	1
ENSG00000286062	ENSG00000286062	lncRNA	chr5	66350148	66440397	-	3.20726	2.37985	4.03467	0.574941	0.596923	1
ENSG00000275734	ENSG00000275734	lncRNA	chr16	89671568	89685304	+	16.2725	12.8786	19.6665	0.574435	0.357674	0.999968
ENSG00000198513	ATL1	protein_coding	chr14	50532509	50634017	+	16.967	13.4368	20.4971	0.574392	0.336456	0.999968
ENSG00000141574	SECTM1	protein_coding	chr17	82321024	82334074	-	35.2484	28.1271	42.3697	0.574323	0.176465	0.999968
ENSG00000104808	DHDH	protein_coding	chr19	48933699	48944969	+	3.71766	2.79109	4.64423	0.574164	0.590992	1
ENSG00000179630	LACC1	protein_coding	chr13	43879284	43893932	+	301.965	242.48	361.45	0.573981	0.000498809	0.0390743
ENSG00000229325	ACAP2-IT1	lncRNA	chr3	195280723	195282741	-	9.66202	7.57057	11.7535	0.573427	0.494196	0.999968
ENSG00000291069	BMS1P1	lncRNA	chr10	46786674	46811989	+	7.20024	5.59207	8.8084	0.573286	0.494473	1
ENSG00000248503	C4orf46P2	transcribed_processed_pseudogene	chrX	77910682	77966295	+	2.86253	2.10568	3.61937	0.572785	0.661466	1
ENSG00000232233	LINC02043	lncRNA	chr3	186810880	186825521	-	4.06734	3.07514	5.05953	0.572355	0.561545	1
ENSG00000256981	ENSG00000256981	unprocessed_pseudogene	chr12	11158785	11159694	-	6.8555	5.31791	8.3931	0.572154	0.521167	1
ENSG00000006459	KDM7A	protein_coding	chr7	140084746	140176983	-	277.295	222.834	331.756	0.57204	0.000458181	0.0374607
ENSG00000229855	ENSG00000229855	lncRNA	chr5	121164687	121359869	+	11.5429	9.08835	13.9974	0.572025	0.418726	0.999968
ENSG00000205041	ENSG00000205041	lncRNA	chr19	40273489	40275479	-	13.4759	10.6457	16.3061	0.571485	0.439734	0.999968
ENSG00000260441	ENSG00000260441	lncRNA	chr16	68256162	68260443	-	4.41702	3.3592	5.47483	0.57078	0.566554	1
ENSG00000272076	ENSG00000272076	lncRNA	chr8	51810110	51810681	-	4.41702	3.3592	5.47483	0.57078	0.566554	1
ENSG00000279118	ENSG00000279118	TEC	chr5	126496279	126498604	+	4.41702	3.3592	5.47483	0.57078	0.566554	1
ENSG00000183780	SLC35F3	protein_coding	chr1	233904676	234324511	+	3.7226	2.80098	4.64423	0.570404	0.596416	1
ENSG00000276326	MIR2909	miRNA	chr17	37033745	37033813	+	3.7226	2.80098	4.64423	0.570404	0.596416	1
ENSG00000157827	FMNL2	protein_coding	chr2	152335174	152649826	+	615.823	495.476	736.17	0.570275	9.99423e-06	0.00157404
ENSG00000280106	ENSG00000280106	TEC	chr19	34949038	34951205	-	11.8975	9.3823	14.4127	0.569997	0.426055	0.999968
ENSG00000141198	TOM1L1	protein_coding	chr17	54899387	54961956	+	21.7876	17.3443	26.231	0.569914	0.286041	0.999968
ENSG00000171115	GIMAP8	protein_coding	chr7	150450630	150479393	+	117.746	94.6059	140.885	0.569554	0.0195051	0.497285
ENSG00000232864	NUCKS1P1	processed_pseudogene	chr1	227410617	227411319	-	4.07228	3.08504	5.05953	0.568856	0.608955	1
ENSG00000089163	SIRT4	protein_coding	chr12	120302316	120313249	+	4.58268	3.49628	5.66908	0.568756	0.557071	1
ENSG00000143028	SYPL2	protein_coding	chr1	109466546	109482134	+	4.58268	3.49628	5.66908	0.568756	0.557071	1
ENSG00000186312	CA5BP1	transcribed_unprocessed_pseudogene	chrX	15681053	15703192	+	4.58268	3.49628	5.66908	0.568756	0.557071	1
ENSG00000279296	PRAL	TEC	chr17	6772831	6776116	-	8.76462	6.86538	10.6639	0.568458	0.491058	1
ENSG00000181524	RPL24P4	processed_pseudogene	chr6	42956345	42956765	-	3.88827	2.93806	4.83848	0.568106	0.611844	1
ENSG00000072163	LIMS2	protein_coding	chr2	127638381	127681786	-	10.3191	8.11889	12.5193	0.568093	0.444021	0.999968
ENSG00000185008	ROBO2	protein_coding	chr3	75906695	77649964	+	10.8295	8.53013	13.1289	0.568079	0.422078	0.999968
ENSG00000279246	ENSG00000279246	TEC	chr11	61352244	61354477	+	8.93028	7.00246	10.8581	0.56736	0.484727	1
ENSG00000284959	ENSG00000284959	lncRNA	chr14	81012099	81170429	-	9.97438	7.84473	12.104	0.56712	0.465671	0.999968
ENSG00000258891	ENSG00000258891	lncRNA	chr14	73896164	73938114	-	5.28204	4.06439	6.49969	0.566442	0.571485	1
ENSG00000268105	ENSG00000268105	processed_pseudogene	chr19	23125665	23128543	+	5.09803	3.91742	6.27864	0.565767	0.558865	1
ENSG00000224374	ENSG00000224374	lncRNA	chr6	135259996	135260933	+	9.44563	7.42359	11.4677	0.565684	0.48774	0.999968
ENSG00000232573	RPL3P4	processed_pseudogene	chr14	98972879	98973301	-	6.14212	4.75969	7.52455	0.565632	0.528876	1
ENSG00000129450	SIGLEC9	protein_coding	chr19	51124906	51136651	+	51.5971	41.4169	61.7772	0.565599	0.112257	0.999968
ENSG00000188234	AGAP4	protein_coding	chr10	45825594	45853875	-	5.44771	4.20147	6.69394	0.564802	0.556708	1
ENSG00000095951	HIVEP1	protein_coding	chr6	12008762	12164999	+	252.745	203.717	301.772	0.564601	0.00379111	0.181803
ENSG00000228801	PCMTD1-DT	lncRNA	chr8	51899268	51949874	+	36.3152	29.1065	43.524	0.56451	0.179512	0.999968
ENSG00000131969	ABHD12B	protein_coding	chr14	50872053	50904970	+	11.5155	9.09825	13.9327	0.564369	0.428745	0.999968
ENSG00000160678	S100A1	protein_coding	chr1	153627926	153632039	+	5.79739	4.48553	7.10924	0.563936	0.565341	1
ENSG00000234380	LINC01426	lncRNA	chr21	34745756	34784886	+	14.2797	11.3311	17.2283	0.563877	0.372302	0.999968
ENSG00000213949	ITGA1	protein_coding	chr5	52787916	52959209	+	30.4181	24.3567	36.4795	0.563737	0.225092	0.999968
ENSG00000038945	MSR1	protein_coding	chr8	16107878	16567490	-	691.914	558.263	825.565	0.563601	2.32064e-06	0.000475637
ENSG00000138411	HECW2	protein_coding	chr2	196189099	196593684	-	13.2589	10.5086	16.0092	0.563599	0.431186	0.999968
ENSG00000255491	ENSG00000255491	lncRNA	chr8	124811042	124857516	-	37.5349	30.1056	44.9642	0.563335	0.187794	0.999968
ENSG00000197415	VEPH1	protein_coding	chr3	157259742	157533619	-	5.61337	4.33855	6.88819	0.563245	0.565056	1
ENSG00000270106	TSNAX-DISC1	protein_coding	chr1	231528653	231819244	+	5.10297	3.92731	6.27864	0.562867	0.608714	1
ENSG00000189298	ZKSCAN3	protein_coding	chr6	28349947	28369172	+	81.5363	65.6464	97.4261	0.562513	0.0536997	0.853585
ENSG00000145358	DDIT4L	protein_coding	chr4	100185870	100190782	-	249.875	201.582	298.168	0.562454	0.00141016	0.0876476
ENSG00000184979	USP18	protein_coding	chr22	18150118	18177397	+	42.3422	34.0131	50.6712	0.561464	0.17048	0.999968
ENSG00000120162	MOB3B	protein_coding	chr9	27325209	27529814	-	28.6656	22.9661	34.3651	0.561331	0.251175	0.999968
ENSG00000151224	MAT1A	protein_coding	chr10	80271820	80289658	-	1.44978	0.979354	1.92021	0.561043	0.659253	1
ENSG00000234373	SNX18P7	processed_pseudogene	chr9	33576380	33577014	+	1.44978	0.979354	1.92021	0.561043	0.659253	1
ENSG00000254129	ENSG00000254129	lncRNA	chr8	29110573	29140729	+	1.44978	0.979354	1.92021	0.561043	0.659253	1
ENSG00000272269	NUP153-AS1	lncRNA	chr6	17706094	17707344	+	7.52249	5.88602	9.15895	0.56101	0.527352	1
ENSG00000145390	USP53	protein_coding	chr4	119212587	119295518	+	285.874	230.796	340.953	0.560946	0.00054077	0.0414923
ENSG00000198363	ASPH	protein_coding	chr8	61500556	61714640	-	1145.09	925.111	1365.06	0.560763	2.23077e-09	8.87681e-07
ENSG00000205628	LINC01446	lncRNA	chr7	53655508	53811952	-	39.554	31.7704	47.3376	0.560755	0.172697	0.999968
ENSG00000279021	ENSG00000279021	TEC	chr16	81463892	81464859	-	2.30986	1.67465	2.94507	0.560699	0.629344	1
ENSG00000271967	ENSG00000271967	lncRNA	chr6	70596438	70596980	+	9.59232	7.56067	11.624	0.560369	0.464054	0.999968
ENSG00000172594	SMPDL3A	protein_coding	chr6	122789049	122809720	+	103.111	83.1476	123.074	0.56021	0.0305355	0.640837
ENSG00000118515	SGK1	protein_coding	chr6	134169248	134318112	-	143.418	115.75	171.086	0.559704	0.0119419	0.370963
ENSG00000104427	ZC2HC1A	protein_coding	chr8	78666050	78719765	+	10.6181	8.39305	12.8431	0.559498	0.436208	0.999968
ENSG00000164197	RNF180	protein_coding	chr5	64165843	64372869	+	15.1363	12.0462	18.2264	0.559455	0.411485	0.999968
ENSG00000146192	FGD2	protein_coding	chr6	37005646	37029069	+	179.425	144.877	213.974	0.559412	0.00632612	0.251065
ENSG00000121005	CRISPLD1	protein_coding	chr8	74984505	75034558	+	123.481	99.6695	147.293	0.558829	0.0218943	0.523841
ENSG00000132429	POPDC3	protein_coding	chr6	105157900	105180014	-	10.2733	8.11889	12.4278	0.55829	0.458595	0.999968
ENSG00000205022	PABPN1L	protein_coding	chr16	88863333	88866660	-	1.61545	1.11644	2.11446	0.557346	0.648326	1
ENSG00000213280	ENSG00000213280	processed_pseudogene	chr7	128570241	128570688	-	1.61545	1.11644	2.11446	0.557346	0.648326	1
ENSG00000224520	KRT8P45	processed_pseudogene	chr1	157073257	157074703	+	1.61545	1.11644	2.11446	0.557346	0.648326	1
ENSG00000284266	MIR4534	miRNA	chr22	37988794	37988853	+	1.61545	1.11644	2.11446	0.557346	0.648326	1
ENSG00000215057	PKMP5	processed_pseudogene	chr6	5972412	5974012	+	2.82521	2.09579	3.55462	0.557024	0.604495	1
ENSG00000274105	ENSG00000274105	lncRNA	chr12	32728169	32729024	-	2.82521	2.09579	3.55462	0.557024	0.604495	1
ENSG00000288891	ENSG00000288891	lncRNA	chr9	41358861	41505187	+	2.82521	2.09579	3.55462	0.557024	0.604495	1
ENSG00000272674	PCDHB16	protein_coding	chr5	141182387	141186226	+	35.5336	28.568	42.4992	0.556949	0.209617	0.999968
ENSG00000154380	ENAH	protein_coding	chr1	225486765	225653142	-	90.1705	72.7959	107.545	0.556683	0.0467618	0.802351
ENSG00000169856	ONECUT1	protein_coding	chr15	52755053	52791078	-	4.38464	3.3592	5.41008	0.55628	0.582587	1
ENSG00000231131	LNCAROD	lncRNA	chr10	52450874	52755509	-	3.17489	2.37985	3.96992	0.556267	0.611144	1
ENSG00000110025	SNX15	protein_coding	chr11	65027439	65040572	+	1.96513	1.40049	2.52977	0.556243	0.645966	1
ENSG00000163046	ANKRD30BL	protein_coding	chr2	132147591	132257969	-	1.96513	1.40049	2.52977	0.556243	0.645966	1
ENSG00000163817	SLC6A20	protein_coding	chr3	45755449	45796574	-	1.96513	1.40049	2.52977	0.556243	0.645966	1
ENSG00000167992	VWCE	protein_coding	chr11	61258286	61295316	-	1.96513	1.40049	2.52977	0.556243	0.645966	1
ENSG00000175741	RWDD4P2	processed_pseudogene	chr7	39854494	39855056	-	1.96513	1.40049	2.52977	0.556243	0.645966	1
ENSG00000184984	CHRM5	protein_coding	chr15	33968497	34067458	+	1.96513	1.40049	2.52977	0.556243	0.645966	1
ENSG00000204437	CTSLP6	unprocessed_pseudogene	chr10	79870375	79873903	-	1.96513	1.40049	2.52977	0.556243	0.645966	1
ENSG00000214914	RPL23AP3	processed_pseudogene	chr21	36016079	36016546	-	1.96513	1.40049	2.52977	0.556243	0.645966	1
ENSG00000228030	ENSG00000228030	processed_pseudogene	chr7	158719730	158720161	+	1.96513	1.40049	2.52977	0.556243	0.645966	1
ENSG00000228768	MIR365BHG	lncRNA	chr17	31571142	31575659	+	1.96513	1.40049	2.52977	0.556243	0.645966	1
ENSG00000237978	KCNMB2-AS1	lncRNA	chr3	178526505	178937352	-	1.96513	1.40049	2.52977	0.556243	0.645966	1
ENSG00000242747	ENSG00000242747	processed_pseudogene	chr15	58869659	58870134	+	1.96513	1.40049	2.52977	0.556243	0.645966	1
ENSG00000244234	GMCL2	protein_coding	chr5	178184505	178187371	-	1.96513	1.40049	2.52977	0.556243	0.645966	1
ENSG00000253582	OXR1-AS1	lncRNA	chr8	106520474	106657548	-	1.96513	1.40049	2.52977	0.556243	0.645966	1
ENSG00000253875	ENSG00000253875	lncRNA	chr8	27732915	27758552	+	1.96513	1.40049	2.52977	0.556243	0.645966	1
ENSG00000258807	ENSG00000258807	lncRNA	chr14	87710419	87872291	-	1.96513	1.40049	2.52977	0.556243	0.645966	1
ENSG00000261656	BEAN1-AS1	lncRNA	chr16	66469796	66481230	-	1.96513	1.40049	2.52977	0.556243	0.645966	1
ENSG00000263683	ENSG00000263683	lncRNA	chr7	30550217	30551569	+	1.96513	1.40049	2.52977	0.556243	0.645966	1
ENSG00000267934	ENSG00000267934	lncRNA	chr19	23323968	23329101	+	1.96513	1.40049	2.52977	0.556243	0.645966	1
ENSG00000289977	ENSG00000289977	lncRNA	chr17	7137348	7144767	+	1.96513	1.40049	2.52977	0.556243	0.645966	1
ENSG00000291061	ENSG00000291061	lncRNA	chr9	38433696	38543880	+	1.96513	1.40049	2.52977	0.556243	0.645966	1
ENSG00000236081	ELFN1-AS1	lncRNA	chr7	1738630	1742291	-	12.5138	9.94052	15.087	0.556217	0.434197	0.999968
ENSG00000105612	DNASE2	protein_coding	chr19	12875209	12881595	-	152.006	122.91	181.103	0.555462	0.0105364	0.350082
ENSG00000233593	LINC02609	lncRNA	chr1	90769086	90851671	-	20.1036	16.0908	24.1165	0.555414	0.312866	0.999968
ENSG00000137338	PGBD1	protein_coding	chr6	28281572	28302549	+	33.7761	27.1676	40.3847	0.555063	0.220335	0.999968
ENSG00000157021	CIBAR1P1	unprocessed_pseudogene	chr15	41163162	41164374	+	4.55031	3.49628	5.60433	0.554681	0.564004	1
ENSG00000224790	HLCS-AS1	lncRNA	chr21	36966461	36975164	+	4.55031	3.49628	5.60433	0.554681	0.564004	1
ENSG00000266019	MIR3609	miRNA	chr7	98881650	98881729	+	4.55031	3.49628	5.60433	0.554681	0.564004	1
ENSG00000137474	MYO7A	protein_coding	chr11	77128246	77215241	+	18.0388	14.426	21.6515	0.554237	0.365272	0.999968
ENSG00000164683	HEY1	protein_coding	chr8	79762371	79767857	-	3.34055	2.51693	4.16417	0.554222	0.602672	1
ENSG00000173338	KCNK7	protein_coding	chr11	65592836	65595996	-	3.34055	2.51693	4.16417	0.554222	0.602672	1
ENSG00000207475	SNORA80E	snoRNA	chr1	155919909	155920045	-	3.34055	2.51693	4.16417	0.554222	0.602672	1
ENSG00000235619	RPL36AP33	processed_pseudogene	chr9	35507564	35507873	+	3.34055	2.51693	4.16417	0.554222	0.602672	1
ENSG00000204086	RPA4	protein_coding	chrX	96883908	96885467	+	3.69023	2.80098	4.57948	0.553758	0.604486	1
ENSG00000242104	LRRC78P	transcribed_unitary_pseudogene	chr3	141660536	141729405	+	3.69023	2.80098	4.57948	0.553758	0.604486	1
ENSG00000267681	ENSG00000267681	transcribed_processed_pseudogene	chr17	43144956	43145255	+	3.69023	2.80098	4.57948	0.553758	0.604486	1
ENSG00000267213	DPY19L3-DT	lncRNA	chr19	32390050	32405560	-	6.27541	4.89677	7.65405	0.553449	0.52655	1
ENSG00000288100	ENSG00000288100	lncRNA	chr14	24818385	24820157	+	2.13079	1.53757	2.72401	0.55341	0.666994	1
ENSG00000152492	CCDC50	protein_coding	chr3	191329085	191398659	+	163.561	132.399	194.723	0.553059	0.00840143	0.299291
ENSG00000197191	CYSRT1	protein_coding	chr9	137225174	137226315	+	2.48047	1.82163	3.13932	0.552865	0.651435	1
ENSG00000215482	CALM2P3	processed_pseudogene	chr13	41170700	41171148	-	2.48047	1.82163	3.13932	0.552865	0.651435	1
ENSG00000224415	ENSG00000224415	processed_pseudogene	chr7	103141349	103141939	-	2.48047	1.82163	3.13932	0.552865	0.651435	1
ENSG00000228948	SLC25A6P5	processed_pseudogene	chr9	105849710	105851425	+	2.48047	1.82163	3.13932	0.552865	0.651435	1
ENSG00000258215	ENSG00000258215	processed_pseudogene	chr12	80860955	80861508	-	2.48047	1.82163	3.13932	0.552865	0.651435	1
ENSG00000267247	ENSG00000267247	lncRNA	chr18	12230411	12231573	-	2.48047	1.82163	3.13932	0.552865	0.651435	1
ENSG00000229447	ENSG00000229447	processed_pseudogene	chr1	31263245	31263681	-	5.41533	4.20147	6.62919	0.552609	0.562967	1
ENSG00000253557	ENSG00000253557	lncRNA	chr8	19084992	19259469	-	5.41533	4.20147	6.62919	0.552609	0.562967	1
ENSG00000227854	ENSG00000227854	processed_pseudogene	chr1	239052748	239052903	-	2.83015	2.10568	3.55462	0.55242	0.671019	1
ENSG00000228044	ENSG00000228044	lncRNA	chr1	234646289	234683176	+	2.83015	2.10568	3.55462	0.55242	0.671019	1
ENSG00000272425	ENSG00000272425	lncRNA	chr8	81275399	81277570	-	2.83015	2.10568	3.55462	0.55242	0.671019	1
ENSG00000233266	HMGB1P31	processed_pseudogene	chr2	54051334	54051760	+	9.04955	7.14943	10.9497	0.552199	0.522021	1
ENSG00000189057	FAM111B	protein_coding	chr11	59107185	59127412	+	79.9704	64.6671	95.2737	0.551971	0.0577697	0.877886
ENSG00000248449	PCDHGB8P	transcribed_unitary_pseudogene	chr5	141426286	141429158	+	11.101	8.81419	13.3879	0.551913	0.437242	0.999968
ENSG00000144331	ZNF385B	protein_coding	chr2	179441982	179861612	-	4.20557	3.22212	5.18903	0.551746	0.604341	1
ENSG00000275645	ENSG00000275645	lncRNA	chr15	75346744	75347161	-	5.581	4.33855	6.82344	0.551354	0.564565	1
ENSG00000143507	DUSP10	protein_coding	chr1	221701424	221742089	-	148.789	120.51	177.068	0.551352	0.0108285	0.351444
ENSG00000254254	PENK-AS1	lncRNA	chr8	56445807	56556513	+	5.93068	4.62261	7.23874	0.551184	0.561928	1
ENSG00000170458	CD14	protein_coding	chr5	140631728	140633700	-	339.371	275.17	403.572	0.550839	0.000334199	0.0295875
ENSG00000276672	ENSG00000276672	lncRNA	chr13	33846190	33850825	+	68.1986	55.1477	81.2494	0.550779	0.0792049	0.990029
ENSG00000152766	ANKRD22	protein_coding	chr10	88819896	88851844	-	10.4066	8.25597	12.5573	0.55061	0.46918	0.999968
ENSG00000120756	PLS1	protein_coding	chr3	142596393	142713664	+	121.445	98.3863	144.505	0.549947	0.0222365	0.528099
ENSG00000245571	FAM111A-DT	lncRNA	chr11	59130133	59143015	-	31.0889	25.0619	37.1159	0.548451	0.23408	0.999968
ENSG00000173110	HSPA6	protein_coding	chr1	161524540	161526894	+	90.2436	73.1096	107.378	0.548336	0.0678211	0.932665
ENSG00000162643	DNAI3	protein_coding	chr1	84999147	85133138	+	162.332	131.744	192.921	0.546824	0.0108135	0.351444
ENSG00000264230	ANXA8L1	protein_coding	chr10	46375627	46391784	+	12.6281	10.0776	15.1786	0.546441	0.41784	0.999968
ENSG00000286835	ENSG00000286835	lncRNA	chr9	96416724	96417377	-	8.31287	6.57143	10.0543	0.545972	0.485266	1
ENSG00000170667	RASA4B	protein_coding	chr7	102479976	102517777	-	9.17789	7.27662	11.0792	0.545408	0.474346	0.999968
ENSG00000138162	TACC2	protein_coding	chr10	121989163	122254545	+	127.08	103.156	151.004	0.545369	0.0202435	0.501505
ENSG00000164291	ARSK	protein_coding	chr5	95555101	95605102	+	58.7401	47.6068	69.8733	0.544084	0.12082	0.999968
ENSG00000108622	ICAM2	protein_coding	chr17	64002594	64020634	-	30.8352	24.905	36.7653	0.543832	0.227876	0.999968
ENSG00000136943	CTSV	protein_coding	chr9	97029677	97156556	-	69.3713	56.274	82.4685	0.543352	0.0847419	0.999968
ENSG00000284906	ENSG00000284906	protein_coding	chr15	30624548	30773002	+	8.1338	6.43434	9.83326	0.54319	0.499487	1
ENSG00000255559	ZNF252P-AS1	lncRNA	chr8	145002811	145006046	+	8.64915	6.85548	10.4428	0.54267	0.500672	1
ENSG00000176834	VSIG10	protein_coding	chr12	118063593	118136026	-	52.4889	42.5532	62.4247	0.542266	0.141348	0.999968
ENSG00000290706	FAM238C	lncRNA	chr10	26931206	26944418	-	6.75838	5.31791	8.19885	0.542006	0.52889	1
ENSG00000276231	PIK3R6	protein_coding	chr17	8802722	8867677	-	10.0295	7.98181	12.0772	0.541978	0.500262	0.999968
ENSG00000289515	ENSG00000289515	lncRNA	chr4	76305887	76306591	-	4.86761	3.78034	5.95489	0.540915	0.581567	1
ENSG00000108960	MMD	protein_coding	chr17	55392622	55421924	-	200.534	163.21	237.858	0.54061	0.00446623	0.203731
ENSG00000196862	RGPD4	protein_coding	chr2	107826892	107892544	+	5.38296	4.20147	6.56444	0.540313	0.571315	1
ENSG00000183798	EMILIN3	protein_coding	chr20	41359962	41366818	-	5.03328	3.91742	6.14914	0.539868	0.567287	1
ENSG00000212195	U3	snoRNA	chr17	58631641	58631836	-	5.03328	3.91742	6.14914	0.539868	0.567287	1
ENSG00000269997	ENSG00000269997	lncRNA	chr12	123966077	123966629	-	5.03328	3.91742	6.14914	0.539868	0.567287	1
ENSG00000280776	LINC01202	lncRNA	chr5	161907111	162001536	-	5.03328	3.91742	6.14914	0.539868	0.567287	1
ENSG00000238228	OR7E7P	unprocessed_pseudogene	chr7	97946987	97947998	-	5.8983	4.62261	7.17399	0.539801	0.567027	1
ENSG00000232973	CYP1B1-AS1	lncRNA	chr2	38073447	38231651	+	37.8464	30.6638	45.0289	0.539705	0.203722	0.999968
ENSG00000268889	LIM2-AS1	lncRNA	chr19	51394488	51403650	+	5.54862	4.33855	6.75869	0.539364	0.566557	1
ENSG00000103021	CCDC113	protein_coding	chr16	58231157	58283836	+	44.0383	35.7175	52.3592	0.539271	0.191742	0.999968
ENSG00000261628	ENSG00000261628	unprocessed_pseudogene	chr15	30899480	30900327	+	10.5209	8.39305	12.6488	0.539111	0.450639	0.999968
ENSG00000165140	FBP1	protein_coding	chr9	94603133	94640249	-	166.715	135.828	197.603	0.537525	0.0159464	0.43925
ENSG00000288751	ENSG00000288751	lncRNA	chr6	33207081	33208473	-	3.14251	2.37985	3.90518	0.537347	0.63061	1
ENSG00000206878	ENSG00000206878	snoRNA	chr1	228652436	228652560	+	3.65786	2.80098	4.51473	0.536917	0.615505	1
ENSG00000271427	ENSG00000271427	lncRNA	chr1	117364899	117365473	-	3.65786	2.80098	4.51473	0.536917	0.615505	1
ENSG00000286078	ENSG00000286078	lncRNA	chr9	129503461	129506433	-	3.65786	2.80098	4.51473	0.536917	0.615505	1
ENSG00000144369	FAM171B	protein_coding	chr2	186694060	186765959	+	29.7073	24.0627	35.352	0.53649	0.24643	0.999968
ENSG00000108375	RNF43	protein_coding	chr17	58353676	58417595	-	3.30818	2.51693	4.09942	0.536019	0.609622	1
ENSG00000249669	CARMN	lncRNA	chr5	149406689	149432835	+	3.30818	2.51693	4.09942	0.536019	0.609622	1
ENSG00000252516	RNA5SP82	rRNA_pseudogene	chr1	247204570	247204661	-	3.30818	2.51693	4.09942	0.536019	0.609622	1
ENSG00000291174	ENSG00000291174	lncRNA	chr11	65455257	65466720	+	3.30818	2.51693	4.09942	0.536019	0.609622	1
ENSG00000113369	ARRDC3	protein_coding	chr5	91368631	91383317	-	378.529	308.83	448.228	0.535971	0.00022094	0.0211904
ENSG00000287695	ENSG00000287695	lncRNA	chr5	154346042	154347834	+	3.82352	2.93806	4.70898	0.535746	0.610107	1
ENSG00000109436	TBC1D9	protein_coding	chr4	140620782	140756385	-	75.976	61.8562	90.0958	0.535329	0.0804732	0.999042
ENSG00000073712	FERMT2	protein_coding	chr14	52857268	52952435	-	64.338	52.3566	76.3194	0.535164	0.102262	0.999968
ENSG00000173208	ABCD2	protein_coding	chr12	39550033	39619803	-	3.47384	2.65401	4.29367	0.53479	0.632701	1
ENSG00000128641	MYO1B	protein_coding	chr2	191245185	191425389	+	100.486	81.8941	119.078	0.534625	0.0466401	0.801915
ENSG00000168143	FAM83B	protein_coding	chr6	54846771	54945099	+	8.10143	6.43434	9.76851	0.534541	0.502504	1
ENSG00000266835	GAPLINC	lncRNA	chr18	3466250	3487045	+	12.729	10.2147	15.2433	0.53446	0.421654	0.999968
ENSG00000286314	ENSG00000286314	lncRNA	chr5	65965373	65969143	+	13.2444	10.6358	15.8529	0.534424	0.41735	0.999968
ENSG00000150687	PRSS23	protein_coding	chr11	86791059	86952910	+	37.0633	30.0957	44.0309	0.534198	0.205412	0.999968
ENSG00000185222	TCEAL9	protein_coding	chrX	103356489	103358462	+	61.4081	49.9867	72.8295	0.534078	0.119292	0.999968
ENSG00000156535	CD109	protein_coding	chr6	73695785	73828316	+	1196.58	977.643	1415.51	0.533485	3.90749e-08	1.1243e-05
ENSG00000280351	ENSG00000280351	TEC	chr17	81003335	81005132	+	22.4861	18.1965	26.7758	0.532984	0.317951	0.999968
ENSG00000275846	ENSG00000275846	lncRNA	chr6	26602733	26606661	+	12.8996	10.3617	15.4376	0.532826	0.43975	0.999968
ENSG00000049249	TNFRSF9	protein_coding	chr1	7915871	7943165	-	58.1046	47.3228	68.8864	0.532309	0.123047	0.999968
ENSG00000288580	ENSG00000288580	lncRNA	chr8	2923568	2926689	+	7.75669	6.16018	9.3532	0.532009	0.531547	1
ENSG00000229165	GDI2P1	processed_pseudogene	chr7	48902556	48903891	-	2.79778	2.10568	3.48987	0.531763	0.683698	1
ENSG00000154930	ACSS1	protein_coding	chr20	25006230	25058980	-	16.4831	13.2997	19.6665	0.531308	0.394683	0.999968
ENSG00000189127	ANKRD34B	protein_coding	chr5	80556755	80570280	-	27.7807	22.5449	33.0164	0.530815	0.279485	0.999968
ENSG00000270000	ENSG00000270000	lncRNA	chr14	74471930	74472360	-	2.96344	2.24276	3.68412	0.530554	0.662811	1
ENSG00000272979	ENSG00000272979	lncRNA	chr2	190454092	190454521	-	2.96344	2.24276	3.68412	0.530554	0.662811	1
ENSG00000285130	ENSG00000285130	protein_coding	chr9	69035747	69255187	+	2.96344	2.24276	3.68412	0.530554	0.662811	1
ENSG00000213222	TOMM40P4	processed_pseudogene	chr2	131723253	131724279	-	2.4481	1.82163	3.07457	0.530119	0.659994	1
ENSG00000213608	SLC25A14P1	processed_pseudogene	chr4	83477524	83478424	+	2.4481	1.82163	3.07457	0.530119	0.659994	1
ENSG00000228037	ENSG00000228037	lncRNA	chr1	2581560	2584533	+	2.4481	1.82163	3.07457	0.530119	0.659994	1
ENSG00000259405	ISCA1P4	processed_pseudogene	chr15	40948736	40948869	-	2.4481	1.82163	3.07457	0.530119	0.659994	1
ENSG00000289970	ENSG00000289970	lncRNA	chr5	151081195	151081617	+	2.4481	1.82163	3.07457	0.530119	0.659994	1
ENSG00000290163	ENSG00000290163	unprocessed_pseudogene	chrX	119815164	119815307	-	2.4481	1.82163	3.07457	0.530119	0.659994	1
ENSG00000173486	FKBP2	protein_coding	chr11	64241003	64244132	+	1.93275	1.40049	2.46502	0.529532	0.663518	1
[truncated: 20,985 more rows]
