# Supplementary material for: RUNX1 interacts with lncRNA SMANTIS to regulate monocytic cell functions
Source: Commun Biol. 2024 Sep 13;7:1131. doi: 10.1038/s42003-024-06794-2 (PMC11399395; doi:10.1038/s42003-024-06794-2)
Supplement: Supplementary file 14 — Supplementary Data 12 [file 42003_2024_6794_MOESM14_ESM.xlsx]

## Sheet: Figure 1
Fig. 1a
Granulocytes	Lymphocytes	Monocytes	HEK293	THP-1	HUVEC
0.52	2.38	6.84	5.72	2.7	2.96
0.17	1.31	6.36	1.35	5.28	0.72
0.2	4.5	2.73	6.52	2.79	1
0.17	0.79	7.21	3.96	3.75	0.41
0.2	5.9	2.67	3.02	4.92	1.91
0.08	2.58	2.64		7.01	1.82
0.21	2.95	4.29			1.41
1.34	2.15
0.8
0.53
Fig. 1b
24 h	48 h	120 h	CTL
0.534033	0.26334	0.284204	1
0.283221	0.244008	0.227667	1
0.134904	0.111491	0.0839108	1
0.870551	0.724471	0.07	1
0.331022	0.438303	0.0360215	1
Fig. 1d
d0 iPSC		d15 Mono		d21 MΦ
0.09	0.167	6.312	5.695	0.297	0.703
Fig. 1e
M0	M1	M2	M4	M4Eo	M5	M6
1.14524	0.759469	0.946629	0.000685644	0.0429817	-0.871349	0.119991
0.915415	0.200216	0.22268	-0.304945	0.0034377	-0.471045
0.491828	0.961099	-0.103878	0.714645	-0.143499	-0.301376
0.830162	0.112934	0.988494	0.318801	-0.122519	-0.0600487
-0.105694	0.808039	1.07995	-0.135904	0.248413	-0.417791
-0.439019	1.15657	1.11304	0.404878	-0.0528919	-1.19683
	1.14078	0.494022	1.00175	0.0420468	-0.78992
	1.09619	0.634104	0.691371		0.541421
	1.40267	-0.0694172	0.593005		-0.441332
	0.564264	1.02369	0.135534		-0.392807
	-0.0154079	0.45296	-0.0933267		-0.287618
	-0.119951	0.62123	-0.00764313		-0.555222
	0.137643	0.561775	-0.829322
	0.0213018	-0.460299	0.151638
	-0.222206	-0.0988529	0.103126
	0.534409	-0.493303	-0.322734
	0.244397	-0.280415	1.11065
	-0.0680105	0.278084	-0.590852
	0.392399	0.644979	-0.250152
	0.605367	0.654218	-0.190149
	-0.710866	0.570745	0.492046
	0.137393	0.351313	0.350906
	0.523543	-0.266454	-0.274977
	-0.681232	-0.517004	0.227225
		0.199366	-0.00639141
		0.267331	0.247525
		0.0817821	0.170425
		-0.672451	-0.211817
		-0.312646	-0.701573
		0.130999	-0.72078
		-0.276195	-0.352272
		0.379948	-0.557748
		0.0692728	-0.396258
		-0.698484	-0.494284
		0.524608
		0.590682
		0.0129173
		-0.0695675
		0.585807
		0.134153
		-0.0611442
		-0.436556
		0.248694
		-0.164297
		0.371636
		0.0944893
		0.0778898
		-0.257472
		0.169157
		0.411104
		0.302059

## Sheet: Figure 2
Fig. 2c				Fig. 2g			Fig. 2i
NTC	SMTS KO			IgG	RUNX1		FL	Alu	ΔN1	ΔN2	ΔC
1	0.01			0.760158	2.00607		100	89	41	26	52
0.98	0.03			0.62606	1.13632		100	113	62	67	91
0.84	0.07			0.386723	1.01704		100	99	58	22	49
1.01	0.1			0.486116	1.42343		100	108	63	39	46
				0.687472	1.68106		100	118	62	62	119
Fig. 2f
	Log2FC NTC/SMTS KO	-Log10(p-value)
RBMX	7.81	4.172		Fig. 2k
LIG3	7.563	3.358		WT	ΔRUNT	ΔTAD	ΔC-404	ΔC-178	ΔN-49
PTBP1	7.203	3.288		100	40.7536	108.297	154.756	169.349	94.2785
G3BP2	6.88	7.089		100	38.1565	81.2252	135.66	94.6058	177.768
SAFB	6.311	3.326		100	12.3707	65.0671	104.609	182.766	189.868
PNKP	6.071	2.789
RBM14	5.817	2.667
XRCC1	5.32	3.022
DACH1;DACH2	5.18	2.939
MATR3	4.977	4.576
CIRBP	4.284	2.591
CBX3	4.089	2.293
HNRNPK	4.03	3.325
SFPQ	3.848	4.099
RPL29	3.803	5.622
HNRNPC	3.735	7.179
FAU	3.625	3.988
THRAP3	3.574	4.268
NOP14	3.556	3.645
BARX1	3.498	3.844
HNRNPL	3.496	4.963
RUNX1	3.27	2.785
HNRNPA3	3.262	5.41
TMPO	3.225	3.455
MTA2	3.212	3.692
SYNCRIP	3.165	3.317
SF3A1	3.145	2.262
GATAD2A	3.023	3.883
HNRNPF	3.018	2.83
ILF3	3.007	2.612
HNRNPA2B1	2.997	5.17
SAFB2	2.897	3.522
RTCB	2.854	3.532
BLM	2.821	2.595
C11orf98	2.795	4.88
HNRNPA0	2.768	3.9
ADAR	2.749	2.62
KHDRBS1	2.695	5.343
TRPS1	2.654	4.045
HNRNPU	2.536	5.59
NONO	2.536	4.3
LGALS9	2.527	2.37
PNN	2.464	5.123
UBTF	2.431	3.407
CHAF1A	2.42	2.956
CHTOP	2.409	2.455
HNRNPAB	2.402	4.312
RMI1	2.327	2.409
PARP1	2.327	3.955
LUC7L2;C7orf55-LUC7L2;LUC7L	2.288	3.139
HNRNPA1	2.284	5.28
FUBP3	2.271	2.949
CUX1	2.245	5.844
SATB2	2.24	2.34
TOP3A	2.171	6.32
SUB1	2.152	6.132
RPS18	2.126	6.377
HMBOX1	2.069	2.657
ZNF516	2.067	5.441
SATB1	2.038	5.052
RUVBL2	2.032	2.634
DDX17	2.005	3.975
RPL7A	1.961	3.678
HNRNPH1	1.923	5.285
RPL13	1.889	4.066
SMARCE1	1.88	3.495
MPRIP	1.826	4.3
LMNA	1.812	4.999
FXR1;FMR1;FXR2	1.756	2.72
FBXO18	1.671	2.663
PRKDC	1.634	2.583
TCOF1	1.608	4.591
TCP1	1.607	2.949
NUP214	1.523	3.067
LMNB1	1.506	4.245
RPS20	1.482	2.703
KCNAB2	1.43	2.799
PDHX	1.423	3.51
UPF1	1.234	5.315
RPS2	1.152	2.839
RPL23A	1.146	3.48
RBM25	1.146	4.22
HLTF	1.102	3.88
SRSF7	1.089	4.602
DLAT	1.05	3.087
PC	1.033	4.531
H2AFY;H2AFY2	0.99	3.213
ACACA	0.979	3.714
TPM3	0.947	3.176
EEF1A1;EEF1A1P5;EEF1A2	0.699	3.834
ACTG1	-0.918	4.639
RPL13a;RPL13A	-1.045	3.756
RPS8	-1.355	4.114
RPL6	-1.549	4.148
RPL4	-1.688	4.272
RPL3	-1.948	4.627
RPS5	-2.33	2.676
LBR	-3.138	2.728
PRDX1	1.126	2.259
RPS3A	0.765	2.67
SMARCA5	1.211	2.226
RPL34	-1.43	2.14
PABPC4	2.437	1.933
RPS4X;RPS4Y1;RPS4Y2	0.889	2.541
HSPA9	1.267	2.284
TGM3	2.204	2.041
MPG	0.813	2.797
RBM39	1.166	2.401
NCOA5	3.042	2.014
HADHB	2.589	2.079
HNRNPD	1.005	2.647
PURB	0.686	3.282
HSPA6;HSPA7	6.462	1.967
HNRNPM	0.825	3.115
LMNB2	3.416	1.814
ARGLU1	1.486	1.975
MCCC2	0.617	2.696
SLC25A6;SLC25A4;SLC25A5	1.027	2.103
RPS6	0.921	2.209
DDX54	-1.663	1.86
VIM	2.242	1.811
SMCHD1	4.111	1.633
CHTF8	0.621	2.651
RPS23	1.157	1.996
HMGB2	1.956	1.749
RMI2	2.995	1.657
FYTTD1	-2.822	1.622
CEBPA	0.67	2.437
HSPA5	2.324	1.604
RPL17;RPL17-C18orf32	-0.92	1.997
RRS1	-1.069	1.907
RPL32	-1.687	1.637
MCCC1	0.518	2.688
TFAM	2.573	1.506
RRP7A;RRP7BP	3.378	1.466
RPS29	-0.802	1.934
ELAVL1	2.824	1.474
UBL5	2.195	1.439
RPS13	1.363	1.565
RPS11	1.245	1.584
RPL36AL	0.827	1.728
TOP1	-1.472	1.472
GRN	1.441	1.447
RPS27A;UBC;UBB;UBA52	0.859	1.611
ZCCHC8	4.054	1.247
MEIOB	0.763	1.605
EIF4A3;EIF4A1;EIF4A2	0.633	1.753
RPL15	-1.388	1.339
HSPA8	1.295	1.36
IGF2BP2	1.389	1.31
NCL	0.485	1.939
UTP14A;UTP14C	-1.467	1.274
ACTR3	-0.708	1.559
FBL	2.311	1.155
RPS17	-0.6	1.636
FAM120A	1.914	1.17
HMGB1;HMGB1P1	-1.325	1.231
CDC20	1.221	1.213
ARPC3	-0.501	1.659
CAPZB	-1.635	1.123
DSG1	-1.369	1.112
RPL38	-0.601	1.432
IDH2	0.661	1.331
HSPD1	0.685	1.279
ILF2	-1.617	1.037
RAN	-2.096	1.007
KRT1	1.141	1.061
RPL14	0.459	1.419
MYO18A	0.391	1.589
EPRS	1.317	0.95
ENO1	0.783	1.044
RPA2	-0.362	1.545
MCM7	0.834	0.975
RPL22	-0.654	1.047
SSBP1	0.457	1.165
TUBB4B;TUBB4A	-0.634	0.996
H2AFV;H2AFZ	0.6	1.007
G3BP1	1.607	0.803
RPS16	0.548	1.023
RPS19	0.701	0.923
DDX3X;DDX3Y	1.474	0.781
RPS15A	1.777	0.75
RP9	1.214	0.772
RPL35	0.279	1.403
TPM1	1.166	0.734
YBX1	0.404	1.017
PURA	-0.282	1.287
IGHA1	1.81	0.67
RPS15	-0.486	0.891
LRPPRC	0.411	0.922
UBA52	-1.378	0.647
RBM3	-0.37	0.944
RUNX2;RUNX3	0.895	0.672
PCCB	0.281	0.977
HIST3H2BB;HIST2H2BE;HIST1H2BB;HIST1H2BO;HIST1H2BJ;HIST1H2BA	-1.845	0.567
ACTR2	-0.633	0.658
RPL8	-0.399	0.771
H3F3B;H3F3A;HIST2H3A;HIST1H3A;HIST3H3;H3F3C	-0.412	0.757
ACTL6A;ACTL6B	-0.935	0.594
RPS3	0.232	1.122
CFL1;CFL2;DSTN	-0.959	0.589
TMOD3	0.944	0.58
RPS24	0.25	0.964
DECR1	0.534	0.628
IQGAP1	0.393	0.686
HIST1H2AJ;HIST1H2AH;H2AFJ;HIST2H2AC;HIST2H2AA3;HIST1H2AD;HIST1H2AG;HIST1H2AA;H2AFX	0.265	0.865
MYH9	0.239	0.897
DSC1	0.566	0.543
ATAD3A;ATAD3B	0.634	0.523
HMCES	0.215	0.827
ATP5O	0.385	0.583
SRSF3	0.307	0.645
RPL37A	0.245	0.735
HIST1H2BM;HIST1H2BN;HIST1H2BL;HIST1H2BH;HIST2H2BF;HIST1H2BC;HIST1H2BD;H2BFS;HIST1H2BK	0.331	0.514
XRCC5	0.298	0.496
RPS14	-0.168	0.689
WBSCR22	-0.871	0.366
ATP5A1	-0.26	0.467
HNRNPM	-0.133	0.828
RPL18A	-0.405	0.389
SURF6	0.2	0.513
HIST1H4A	0.193	0.526
CAPZA1	-0.74	0.34
HIST1H1E;HIST1H1C;HIST1H1D;HIST1H1A	-0.251	0.447
RPL21	-0.223	0.461
RPL36	-0.426	0.351
HIST1H1B	0.234	0.419
RPL10A	0.395	0.322
GSN	-0.249	0.362
CASP14	0.393	0.305
RPL10;RPL10L	-0.189	0.374
ACIN1	0.545	0.27
NPM1	0.376	0.277
NOP16	-0.144	0.378
RPL19	0.158	0.351
KCNAB2	0.458	0.246
RPA3	-0.254	0.277
MYL1;MYL3	0.154	0.332
CORO1C	0.213	0.28
RBMS1	-0.144	0.324
RPL24	0.103	0.418
SF3B1	0.496	0.22
PABPC1	0.377	0.222
RPL26;RPL26L1	0.362	0.224
PCCA	-0.119	0.352
MYL12A;MYL12B	-0.145	0.298
TUBA1C;TUBA1A;TUBA1B;TUBA4A;TUBA3E	0.3	0.226
MYL6	-0.138	0.272
ARPC1B	-0.12	0.229
PPIA;PPIAL4C;PPIAL4E;PPIAL4A;PPIAL4D	-0.226	0.171
RPL31	-0.378	0.152
RPS25	-0.974	0.137
RPS7	-0.16	0.16
DEFA3;DEFA1	-0.33	0.133
DBT	0.301	0.134
GAPDH	-0.046	0.422
RPL28	0.084	0.17
RPS27;RPS27L	0.348	0.106
TPM4	0.049	0.105
HSPB1	-0.049	0.089
CHAF1B	-0.153	0.063
TUBB;TUBB2B;TUBB2A	0.058	0.069
XRCC6	-0.027	0.097
GNL3	-0.131	0.049
RPA1	0.026	0.072
COX6C	0.038	0.045
CTSG	0.097	0.036
CCAR2	0.056	0.021
RPL27A	-0.022	0.026
TOP2A	0.062	0.017
RPL18	0.055	0.011
RPL7	0.005	0.006

## Sheet: Figure 3
Fig. 3i
common	down
653	801
Fig. 3j
	common	down
Intron	287	318
Intergenic	254	243
Promoter	88	208
Fig. 3k
	common	down
TSS	11	12
Exon	5	9
5'UTR	2	1
3'UTR	6	10

## Sheet: Figure 4
Fig. 4d				Fig. 4e			Fig. 4f			Fig. 4g
NTC	SMANTIS KO	RUNX1 KO		RUNX1 MTS low	RUNX1 MTS high		ITGAL MTS low	ITGAL MTS high		ITGAM MTS low	ITGAM MTS high
752.8	712.67	696.78		63.0637	163.58		6.04319	40.7362		3.8581	5.82603
708.64	786.18	753.21		35.5608	328.46		48.1443	75.8508		86.0016	26.0108
100.96	875	1278.13		6.40459	220.864		4.60951	26.3992		31.8616	0.814937
517.32	306.13	1837.19		37.4289	132.339		53.5029	124.207		40.6534	18.216
470.32	1054.38	1523.78		9.67338	33.4582		6.57362	31.5002		32.3618	2.8699
363.95	816.03	1290.16		26.7051	88.152		7.40218	15.4485		20.2571	21.8568
610.98	681.77	414.54		23.6271	35.1445		6.40523	161.248		13.3182	68.789
498.76	1142.79	1450.22		13.953	61.1643		26.8661	43.0212		59.5613	19.9495
347.76	700.56	602.17		21.9938	284.536		10.4256	27.394		25.4666	20.8635
525.16	1590.08	2041.77		14.1763	93.0324		16.0829	94.7041		23.8908	89.5485
371.88	2078.45	486.67		11.0818	170.428		4.22091	17.6491		35.8604	5.09284
1424.41	1866.32	894.35		35.5373	90.1098		3.18702	49.2625		1.63369	6.67575
1895.2	3162.31			18.8219	52.038		13.4543	11.202		54.4356	6.52081
1818.89	1862.98			14.8012	270.311		31.0711	65.4712		60.9238	21.5334
257.19	1919.53			80.7541	38.6661		0.565568	10.3156		0.855391	7.21433
1138.92	416.23			12.6377	196.83		21.4754	47.3098		57.5304	29.8988
408.21	1292.89			21.8952	11.5389		26.9064	8.05586		13.4684	0.643004
1030.62	280.29			8.45198	80.0543		9.76846	14.2292		25.1632	2.70325
112.57	1242.1			22.1539	103.766		23.7631	9.96891		52.388	1.46868
532.08	339.08			1.6233	30.3438		2.00678	10.8916		19.1465	26.912
258.97	896.05
1373.35
191.43
916.5
209.65
498.71
Fig. 4h					Fig. 4i
NTC_CTL	KO_CTL	NTC_Alu_OE	KO_Alu_OE		NTC_CTL	KO_CTL	NTC_Alu_OE	KO_Alu_OE
1	2.47	0.67	1.73		1	2.66	1.26	1.7
1	3.23	1.16	2.6		1	2.22	1.19	1.66
1	2.31	1	1.35		1	2.86	1.09	1.56
1	2.18	1.25	1.66		1	2.55	1.42	1.55

## Sheet: Figure 5
Fig. 5a left			Fig. 5a middle			Fig. 5a right
CBFB MTS low	CBFB MTS high		SIN3A MTS low	SIN3A MTS High		EP300 MTS low	EP300 MTS high
26.6973	54.8269		11.6059	40.1277		12.4411	49.0526
36.5076	68.782		11.7941	47.0496		25.2316	58.8028
4.13573	63.474		1.78655	24.0336		5.28161	25.0435
14.014	46.4781		10.6059	37.474		26.3882	54.4505
6.15584	45.4037		2.30558	20.1324		4.24305	19.2196
13.9543	28.5825		6.42772	18.5752		9.85231	22.5017
9.56531	56.4705		4.48759	27.5062		8.94897	43.3368
8.35578	84.6248		4.43479	34.9155		15.5043	39.7975
11.6812	72.4361		3.87313	39.1715		5.75668	49.1857
11.1828	63.5017		5.6857	44.2457		11.2741	71.6628
6.4623	75.218		2.99775	32.4326		6.45564	35.057
14.4347	41.4213		5.01584	13.7945		7.31183	20.6193
14.7221	36.9836		5.02329	13.2698		11.2311	35.7185
17.0011	57.7482		5.00558	51.2958		10.5665	70.6106
7.46545	14.8313		5.69147	5.71139		12.7142	5.85311
13.9798	50.988		3.22182	34.1648		7.8745	47.8196
42.8106	8.76108		15.4477	7.73215		22.4253	13.0537
6.01042	12.7825		2.56977	12.0439		6.25563	17.7454
25.9194	70.5619		6.1105	22.7614		9.39389	23.0258
1.05128	13.8249		0.865923	7.2629		4.40992	12.0869
Fig. 5e left			Fig. 5e middle			Fig. 5e right
EP300 NTC nuclei	EP300 SMTS KO nuclei		SIN3A NTC nuclei	SIN3A SMTS KO nuclei		CBFB NTC nuclei	CBFB SMTS KO nuclei
0.997889	1.04286		0.517948	0.806285		0.616556	0.307136
1.08129	0.589444		1.17933	0.610529		1.08052	0.578139
0.843986	0.588713		1.14108	0.836189		0.536136	0.747967
0.962144	0.404298		0.610154	0.83342		0.804204	0.905923
0.684187	0.855312		1.008	0.585214		1.34034	0.987452
0.755119	0.683906		1.06273	1.07207		0.601138	1.33032
0.775835	0.669823		0.923657	0.970767		0.649494	0.768018
0.770758	0.520268		0.995818	1.07098		0.639185	0.585157
0.763473	0.771441		0.590406	0.62353		1.08258	0.222482
0.711182	0.771891		1.53081	0.501501		0.547873	0.527263
1.14546	0.680128		0.308631	0.954781		0.863632	0.715243
0.858234	0.944447		1.04934	1.12486		0.891491	0.82528
0.650351	1.09745		0.555536	0.63652		1.14265	0.61367
1.09353	0.965225		0.359134	0.36016		0.460604	0.694284
0.633567	0.727224					0.935601	0.777438
0.743803	0.517872
0.962039	0.63173
0.805596	0.694168
0.810885	0.615343
0.583837	0.703223
0.721108	1.01417
0.628436	0.28703
0.812333	0.851522
0.864011	0.832387
0.735325	0.424804
	1.06919
Fig. 5f left			Fig. 5f middle			Fig. 5f right
EP300 NTC cyto	EP300 SMTS KO cyto		SIN3A NTC cyto	SIN3A SMTS KO cyto		CBFB NTC cyto	CBFB SMTS KO cyto
0.173762	0.445861		0.119526	0.356626		0.167542	0.280036
0.178726	0.309836		0.212491	0.276191		0.115475	0.325203
0.168797	0.359566		0.146619	0.121829		0.146219	0.352304
0.199578	0.353288		0.0728542	0.158931		0.0321681	0.503291
0.170349	0.353804		0.0608856	0.114748		0.160841	0.250782
0.227876	0.234266		0.0492005	0.0393421		0.35003	0.329151
0.0974871	0.209534		0.101025	0.055079		0.298237	0.0877735
0.147449	0.235429		0.144321	0.0917983		0.433733	0.210291
0.126274	0.358956		0.0639606	0.320425		0.260766	0.228577
0.163833	0.307677		0.185178	0.159819		0.136968	0.374433
0.151049	0.253698		0.290995	0.272794		0.063333	0.220075
0.211698	0.132223		0.246905	0.410876		0.0780055	0.233413
0.0734267	0.145445		0.25462	0.181863		0.21923	0.296255
0.125874	0.198334		0.218847	0.452874		0.25909	0.296053
0.13007	0.206598					0.0863632	0.426594
0.171647	0.176297
0.161838	0.363612
0.0818183	0.278907
0.121633	0.305129
0.237184	0.344436
0.199825	0.28703
0.314218	0.3253
0.251953	0.181786
0.287305	0.241105
0.175077	0.413323
	0.301381

## Sheet: Supplementary Figures
Sup. Figure 4a			Sup. Figure 4b
IgG	RUNX1		IgG	RUNX1
0.803214	0.587987		1.22167	2.19445
0.480916	0.837323		0.762525	2.57372
0.501338	0.487629		1.42292	2.4097
Sup. Figure 6c
NTC_CTL	KO_CTL	NTC_Alu_OE	KO_Alu_OE
1	3.32	852.17	1978.24
1	1.32	438.53	698.98
1	0.54	580.04	1265.07
1	0.45	712.87	1348.84
Sup. Figure 7b top
CTL	CTL	CTL	OCL	OCL	OCL
NTC	SMTS KO	RUNX1 KO	NTC	SMTS KO	RUNX1 KO
1	2.02	1.43	5.94	17.27	7.24
1	1.99	1.93	2.44	9.92	8.11
1	3.22	1.36	4.08	13.69	6.17
Sup. Figure 7b middle
CTL	CTL	CTL	OCL	OCL	OCL
NTC	SMTS KO	RUNX1 KO	NTC	SMTS KO	RUNX1 KO
1	0.5123	0.8322	30.1691	109.896	80.1705
1	2.3054	2.166	2.6027	60.7579	79.0668
1	0.7448	0.6351	53.4456	68.8316	64.6689
Sup. Figure 7b bottom
CTL	CTL	CTL	OCL	OCL	OCL
NTC	SMTS KO	RUNX1 KO	NTC	SMTS KO	RUNX1 KO
1	0.54	0.48	520.95	1226.22	174.85
1	0.33	0.08	377.41	711.64	363.3
1	0.87	0.55	421.68	474.41	191.34
